# Supplementary material for: Magnon thermal Hall effect via emergent SU(3) flux on the antiferromagnetic skyrmion lattice
Source: Nat Commun. 2024 Jan 23;15:566. doi: 10.1038/s41467-024-44793-3 (PMC10805809; doi:10.1038/s41467-024-44793-3)
Supplement: Supplementary file 3 — Source Data [file 41467_2024_44793_MOESM3_ESM.zip]

Archive with 52 entries (52 files):
- Source Data/main text/fig1c.txt
- Source Data/main text/fig1d.txt
- Source Data/main text/fig1e.txt
- Source Data/main text/fig2a.txt
- Source Data/main text/fig2b.txt
- Source Data/main text/fig2c.txt
- Source Data/main text/fig2d.txt
- Source Data/main text/fig2e_gap_Gamma.txt
- Source Data/main text/fig2e_gap_global.txt
- Source Data/main text/fig2e_kappaxy_B111_kBT02.txt
- Source Data/main text/fig2e_kappaxy_B111_kBT05.txt
- Source Data/main text/fig2e_kappaxy_B111_kBT07.txt
- Source Data/main text/fig2e_kappaxy_B111_kBT10.txt
- Source Data/main text/fig2e_kappaxy_B321_kBT02.txt
- Source Data/main text/fig2e_kappaxy_B321_kBT05.txt
- Source Data/main text/fig2e_kappaxy_B321_kBT07.txt
- Source Data/main text/fig2e_kappaxy_B321_kBT10.txt
- Source Data/main text/fig3a.txt
- Source Data/main text/fig3b.txt
- Source Data/supplementary information/figs2.txt
- Source Data/supplementary information/figs3a.txt
- Source Data/supplementary information/figs3b.txt
- Source Data/supplementary information/figs4.txt
- Source Data/supplementary information/figs5.txt
- Source Data/supplementary information/figs6a.txt
- Source Data/supplementary information/figs6b.txt
- Source Data/supplementary information/figs6c.txt
- Source Data/supplementary information/figs6d.txt
- Source Data/supplementary information/figs7a.txt
- Source Data/supplementary information/figs7b_B4.txt
- Source Data/supplementary information/figs7b_B5.txt
- Source Data/supplementary information/figs7b_B6.txt
- Source Data/supplementary information/figs7b_B65.txt
- Source Data/supplementary information/figs8a_kBT02_Ns16.txt
- Source Data/supplementary information/figs8a_kBT02_Ns24.txt
- Source Data/supplementary information/figs8a_kBT02_Ns384.txt
- Source Data/supplementary information/figs8a_kBT02_Ns8.txt
- Source Data/supplementary information/figs8a_kBT05_Ns16.txt
- Source Data/supplementary information/figs8a_kBT05_Ns24.txt
- Source Data/supplementary information/figs8a_kBT05_Ns384.txt
- Source Data/supplementary information/figs8a_kBT05_Ns8.txt
- Source Data/supplementary information/figs8b_kBT02_Ns16.txt
- Source Data/supplementary information/figs8b_kBT02_Ns24.txt
- Source Data/supplementary information/figs8b_kBT02_Ns384.txt
- Source Data/supplementary information/figs8b_kBT02_Ns8.txt
- Source Data/supplementary information/figs8b_kBT05_Ns16.txt
- Source Data/supplementary information/figs8b_kBT05_Ns24.txt
- Source Data/supplementary information/figs8b_kBT05_Ns384.txt
- Source Data/supplementary information/figs8b_kBT05_Ns8.txt
- Source Data/supplementary information/figs8c_Ns16.txt
- Source Data/supplementary information/figs8c_Ns24.txt
- Source Data/supplementary information/figs8c_Ns8.txt
