# Supplementary material for: Magnon thermal Hall effect via emergent SU(3) flux on the antiferromagnetic skyrmion lattice
Source: Nat Commun. 2024 Jan 23;15:566. doi: 10.1038/s41467-024-44793-3 (PMC10805809; doi:10.1038/s41467-024-44793-3)
Supplement: Supplementary file 3 — Source Data [file 41467_2024_44793_MOESM3_ESM.zip › Source Data/main text/fig1c.txt]

T#1(K)	B_peak#1 (T)	B_dip #1(T)	T#2(K)	B_peak#2 (T)	B_dip#2 (T)
0.2	5.75	7	0.2		7
0.5	4.75	7.25	0.5	4.75	8
0.7	4.75	6.5	0.7	4.25	7.5
1	4.6	5.7	1	4.25	6.5
