# Supplementary material for: Magnon thermal Hall effect via emergent SU(3) flux on the antiferromagnetic skyrmion lattice
Source: Nat Commun. 2024 Jan 23;15:566. doi: 10.1038/s41467-024-44793-3 (PMC10805809; doi:10.1038/s41467-024-44793-3)
Supplement: Supplementary file 3 — Source Data [file 41467_2024_44793_MOESM3_ESM.zip › Source Data/main text/fig1d.txt]

B_0.2K(T)	Kxx_0.2K	B_0.5K(T)	Kxx_0.5K	B_0.7K(T)	Kxx_0.7K	B_1.0K(T)	Kxx_1.0K	B_1.5K(T)	Kxx_1.5K	B_2.0K(T)	Kxx_2.0K
14	0.20619711	14.00002	0.1550968	14.00002	0.20656797	13.99884	0.27693501	14	0.29098946	14.00002	0.21062815
12.99876	0.22471189	12.99902	0.13494137	12.99882	0.16377392	13.00156	0.22114129	13	0.23235519	13.00126	0.16279218
11.99906	0.23959418	11.99897	0.13400979	11.99897	0.15598151	12.00028	0.18449169	12	0.19134997	12.00121	0.12746733
10.99905	0.24119592	10.9989	0.1327827	10.99894	0.14073883	11.00144	0.15903962	11	0.15197399	11.0012	0.090964481
9.9988499	0.22529674	9.9986801	0.13137805	9.9991798	0.12737358	10.00078	0.12864044	10	0.11722453	9.9956398	0.068605557
9.4989004	0.21856698	9.4988403	0.1341411	9.4991503	0.12540625	9.0006199	0.10805494	9.5	0.10173279	9.5010796	0.055699058
8.9991703	0.21103477	8.9991703	0.12926334	8.9990396	0.1196918	8.8011904	0.10379783	9	0.089047037	8.99545	0.045159791
8.4988604	0.20302552	8.4992599	0.12682419	8.4991503	0.11654955	8.6012402	0.10055824	8.5	0.076831698	8.5013103	0.037787888
7.9992099	0.19544883	7.9991398	0.12430486	7.9991498	0.10953523	8.4006205	0.095256858	8	0.063173898	8.0009203	0.034802806
7.4987502	0.1826176	7.4990802	0.11819808	7.4988999	0.10121815	8.2007904	0.091416866	7.5	0.05339599	7.5011802	0.029043984
6.99927	0.17695141	6.9988799	0.11876059	6.9988198	0.097562604	8.0015402	0.089130357	7	0.046414461	7.0009098	0.018884564
6.4988699	0.17877918	6.49927	0.12573622	6.49962	0.097294539	7.8013902	0.083590284	6.5	0.03877911	6.4958501	0.012540653
5.9998899	0.18321651	5.9993601	0.13377407	5.9986601	0.098968156	7.6011	0.079132035	6	0.03593228	6.00103	0.010304963
5.4991002	0.1803802	5.4991398	0.13920857	5.4988399	0.10636848	7.401	0.075362667	5.5	0.030899169	5.50103	0.007718824
4.9990401	0.1744173	4.9992599	0.14516655	4.99928	0.11151532	7.20013	0.07435213	5	0.025087904	5.0009098	0.012089349
4.4990001	0.16203693	4.4989901	0.14542589	4.4984798	0.11090931	7.0005598	0.072071299	4.5	0.021439262	4.4956899	0.008222153
3.99983	0.14643627	3.99944	0.13895044	4.0000701	0.10532118	6.8008399	0.069775686	4	0.013221612	4.0009398	0.007304088
3.49897	0.12841448	3.49914	0.11891448	3.4988999	0.092856452	6.60074	0.068568453	3.5	0.014128875	3.50102	0.003420988
2.9986999	0.11497521	2.99898	0.10086194	2.9993801	0.073795512	6.4008999	0.066044591	3	0.010595889	3.00071	-0.001661858
1.9999599	0.078983605	2.4990799	0.076316759	2.4985099	0.056526497	6.20085	0.06442371	2.5	0.002628614	2.8010001	0.004566469
0.99891001	0.037267826	1.9988199	0.044042185	1.9988199	0.032680914	6.0000701	0.060655944	2	-0.001348414	2.60097	0.004949453
0.00047	0	1.49875	0.019410826	1.49922	0.013622826	5.8010101	0.060242794	1.5	-0.003069057	2.4005899	-0.002202482
		0.99884999	0.002859065	0.99939001	0.002540055	5.6010199	0.060149815	1	-0.006290712	2.1999199	-0.00156229
		0.49934	-0.003660459	0.49934	0.000675809	5.4011302	0.059854582	0.5	-0.001550933	1.99577	0.000225904
		0.00095	0	0.0008	0	5.2005601	0.061328307	0	0	1.80059	0.001317009
						5.0010099	0.061558392			1.60052	0.00033992
						4.8007798	0.06144036			1.40061	-0.001635426
						4.6008902	0.062061056			1.20031	-0.001553498
						4.40137	0.061024811			1.00024	-0.000983361
						4.2012401	0.057651956			0.80023003	-0.000432432
						4.0008798	0.054543458			0.60026002	0.000248584
						3.7999799	0.057238504			0.40035999	0.000398216
						3.60076	0.053608075			0.20037	-0.001002961
						3.40115	0.048244402			0.00023	0
						3.1956899	0.044802368
						3.0006399	0.041074693
						2.50104	0.026712503
						2.00073	0.014370526
						1.50032	0.003861621
						1.00032	0.00237876
						0.50041997	0.000797362
						0.00038	0
