# Supplementary material for: Magnon thermal Hall effect via emergent SU(3) flux on the antiferromagnetic skyrmion lattice
Source: Nat Commun. 2024 Jan 23;15:566. doi: 10.1038/s41467-024-44793-3 (PMC10805809; doi:10.1038/s41467-024-44793-3)
Supplement: Supplementary file 3 — Source Data [file 41467_2024_44793_MOESM3_ESM.zip › Source Data/main text/fig1e.txt]

B_0.2K(T)	KxyT_0.2K(WK-2m-1)	B_0.5K(T)	KxyT_0.5K(WK-2m-1)	B_0.7K(T)	KxyT_0.7K(WK-2m-1)	B_1.0K(T)	KxyT_1.0K(WK-2m-1)	B_1.5K(T)	KxyT_1.5K(WK-2m-1)	B_2.0K(T)	KxyT_2.0K(WK-2m-1)
14	3.38811E-05	14.00002	3.48413E-05	14.00002	2.82437E-05	13.9994	1.31628E-05	14	5.97647E-05	14.00002	-9.65765E-05
12.99876	3.04504E-05	12.99902	1.80377E-05	12.99882	4.8039E-05	13.00139	2.71181E-05	13	5.54612E-05	13.00126	-4.93591E-05
11.99906	1.75456E-05	11.99897	3.7573E-05	11.99897	3.31204E-05	12.00069	-3.50613E-06	12	3.58645E-05	12.00121	6.44379E-05
10.99905	1.78627E-05	10.9989	4.07401E-05	10.99894	3.08743E-05	11.001235	2.91907E-05	11	4.83003E-05	11.0012	7.71506E-05
9.9988499	1.5501E-05	9.9986801	3.84196E-05	9.9991798	3.91761E-05	10.00107	4.2186E-06	10	5.32493E-05	9.9956398	5.54418E-05
9.4989004	8.63474E-06	9.4988403	3.12949E-05	9.4991503	4.07103E-05	9.0008602	1.29822E-05	9.5	3.76118E-05	9.5010796	-6.88847E-05
8.9991703	2.5478E-05	8.9991703	3.36239E-05	8.9990396	3.26695E-05	8.8012199	3.75483E-05	9	1.03277E-05	8.99545	-8.89049E-06
8.4988604	1.63519E-05	8.4992599	3.4251E-05	8.4991503	3.17289E-05	8.6009998	4.67836E-07	8.5	3.99876E-05	8.5013103	-2.00115E-05
7.9992099	2.07343E-05	7.9991398	4.54451E-05	7.9991498	3.79046E-05	8.4007397	2.97357E-05	8	1.83698E-05	8.0009203	-4.58062E-05
7.4987502	1.61847E-05	7.4990802	5.30332E-05	7.4988999	4.46681E-05	8.2004452	2.47747E-05	7.5	5.51279E-06	7.5011802	7.30888E-05
6.99927	2.35466E-05	6.9988799	7.81707E-05	6.9988198	5.89823E-05	8.0013447	9.42848E-06	7	-2.84422E-05	7.0009098	4.70996E-05
6.4988699	7.19434E-06	6.49927	7.82195E-05	6.49962	7.7305E-05	7.8011851	2.28286E-05	6.5	1.27139E-05	6.4958501	-1.67848E-05
5.9998899	2.12444E-05	5.9993601	5.97307E-05	5.9986601	5.88762E-05	7.6013203	2.10308E-05	6	6.15787E-07	6.00103	-1.50613E-06
5.4991002	5.26748E-06	5.4991398	4.58202E-05	5.4988399	2.41928E-05	7.400805	4.01326E-05	5.5	6.27079E-06	5.50103	2.95387E-05
4.9990401	1.03205E-05	4.9992599	1.6338E-05	4.99928	1.78454E-05	7.200665	3.25113E-05	5	2.75583E-05	5.0009098	-8.57568E-05
4.4990001	8.34875E-06	4.4989901	1.29554E-05	4.4984798	3.1284E-05	7.000855	3.74647E-05	4.5	3.38274E-05	4.4956899	-1.15683E-05
3.99983	-6.62542E-06	3.99944	-2.20808E-06	4.0000701	1.45156E-05	6.8008599	5.43502E-05	4	-5.11747E-06	4.0009398	-0.000136567
3.49897	7.00444E-06	3.49914	-8.19355E-07	3.4988999	1.99978E-05	6.6009197	5.45019E-05	3.5	-1.27924E-05	3.50102	-6.73403E-05
2.9986999	1.02361E-05	2.99898	1.37813E-05	2.9993801	-4.93029E-07	6.400485	4.29673E-05	3	-4.55936E-05	3.00071	2.63877E-05
1.9999599	-1.04448E-05	2.4990799	-2.18896E-07	2.4985099	-8.48795E-07	6.2007847	4.60107E-05	2.5	8.67985E-08	2.8010001	6.64508E-05
0.99891001	9.78237E-06	1.9988199	5.94929E-07	1.9988199	3.94413E-06	6.00069	5.31003E-05	2	1.32334E-05	2.60097	2.52331E-05
0.00047	0	1.49875	6.42339E-06	1.49922	-5.7868E-07	5.8008699	5.99103E-05	1.5	1.4036E-05	2.4005899	3.88579E-05
		0.99884999	8.46812E-06	0.99939001	-7.50713E-06	5.6012201	4.81796E-05	1	1.25122E-05	2.1999199	1.65166E-05
		0.49934	6.71948E-06	0.49934	-2.87468E-06	5.4010801	2.4066E-05	0.5	2.94225E-05	1.99577	-1.70576E-05
		0.00096	0	0	0	5.19804	5.05098E-05	0	0	1.80059	-1.86494E-05
						5.0010147	4.3846E-05			1.60052	-1.67901E-05
						4.8008399	2.42372E-05			1.40061	-4.52611E-05
						4.6005898	2.14493E-05			1.20031	-3.78793E-05
						4.401185	1.36808E-05			1.00024	4.48675E-05
						4.2009749	-1.71591E-05			0.80023003	-4.5885E-05
						4.0008945	2.50326E-05			0.60026002	7.89818E-05
						3.800385	1.8395E-05			0.40035999	2.43382E-05
						3.6007299	1.30638E-05			0.20037	-1.94245E-05
						3.39849	5.65632E-06			0.00388	0
						3.1982398	-1.50372E-05
						3.0006199	4.61626E-06
						2.5007949	-7.09563E-06
						2.00055	4.11038E-06
						1.5004001	3.25872E-06
						1.00038	4.91945E-06
						0.50033498	-4.52119E-06
						0.0003	0
