# Supplementary material for: Magnon thermal Hall effect via emergent SU(3) flux on the antiferromagnetic skyrmion lattice
Source: Nat Commun. 2024 Jan 23;15:566. doi: 10.1038/s41467-024-44793-3 (PMC10805809; doi:10.1038/s41467-024-44793-3)
Supplement: Supplementary file 3 — Source Data [file 41467_2024_44793_MOESM3_ESM.zip › Source Data/main text/fig2a.txt]

runtime, float, 1
1.7902460098266602
--------------------------------------------------
n_work, int, 1
12
--------------------------------------------------
error_info, bool, 1
True
--------------------------------------------------
M, numpy.float64, 1
-0.13725300000001728
--------------------------------------------------
Ecl, numpy.float64, 1
-9.503268739316345
--------------------------------------------------
E_list, numpy.float64, 5888
2.248991073563851
2.248901384706524
2.248635983304249
2.2482058173725092
2.2476289748636953
2.246930445904745
2.2461417888862005
2.2453006989327036
2.2444504839258714
2.243639436756509
2.242920115578537
2.242348526146852
2.2419832026946525
2.2418841969632375
2.2421119686976194
2.2427261784419965
2.2437843899158274
2.2453406656600325
2.24744406530456
2.2501370466955977
2.2534537170882447
2.2574179683915974
2.2620414170861003
2.2673211453066706
2.27323711633959
2.279749172464185
2.286793511120642
2.294278351721503
2.3020785189105064
2.310028508926949
2.3179134469678644
2.3254573437221953
2.332307568943893
2.3380155212996314
2.342014144425501
2.3435974494310057
2.341916447016877
2.336022183141221
2.32500069374767
2.308219671659676
2.2856027197439133
2.25773846155188
2.2257132437396705
2.1907931066153075
2.1541629642383104
2.116806729865796
2.0794920424629653
2.042810895352345
2.0072782651665553
1.973460130501161
1.9419109196716478
1.9128911469579883
1.8863818343489656
1.862343979982053
1.840793888971299
1.821739880004596
1.8051324100630233
1.7908498868302436
1.7787101788543194
1.7685075192570874
1.7600730469009271
1.753340962520839
1.7483837425854303
1.7453926906056123
1.7446153785216354
1.7462855563041721
1.7505719028301403
1.7575500531561985
1.767189340574869
1.779343735547153
1.793738966273311
1.7695683632393975
1.7432246506902729
1.7165629002576424
1.690792271114263
1.6667128529886122
1.6448715132000218
1.6256506380355866
1.609315387262887
1.596040579163566
1.5859258312537543
1.5790044509685501
1.5752509031180064
1.5745854501057863
1.5768805420034928
1.5819666416352038
1.589638917536714
1.5996650995435693
1.5722272094226037
1.5496788832042365
1.5325995939625883
1.5214985595391404
1.5167979719977218
1.5188208870940014
1.5277773298198751
1.5437567703381732
1.566723965730594
1.5965196374721786
1.6328621590833174
1.6753484673476227
1.7234507699387356
1.776482282353364
1.8129564852710947
1.7874939908054615
1.7637915406900535
1.74269841115433
1.7247548807746245
1.710392862109167
1.6999642725423905
1.6937528032916516
1.6919756275179783
1.6947859494177206
1.7022710941875945
1.7144548261990167
1.731297655075883
1.7526995292316059
1.7785047046416635
1.8085038830432656
1.842440718530431
1.880013607903186
1.9208802901281827
1.964657150137341
2.0109190151651957
2.059192302635421
2.1089460737204764
2.1595744414609843
2.210368915878247
2.2604854199704048
2.3088964195084363
2.3543505195819026
2.3953662335680117
2.4303331863295177
2.4577957574370184
2.4768920485370303
2.487698030202694
2.4911845811320883
2.488817308509625
2.4821143775553485
2.472387678521106
2.4606678347517144
2.447725819834248
2.434125816730622
2.4202760691853773
2.406469162176641
2.392912921239406
2.379751782350069
2.367081932513241
2.3549628907172524
2.343425673436612
2.3324791574475463
2.3221147792786656
2.3123104889675186
2.3030337615260548
2.2942444633766472
2.285896622538791
2.277940668567863
2.2703246811395648
2.262995900087941
2.2559018182782586
2.248991073563863
2.2537126877646605
2.2605305501337756
2.269603128199387
2.2812314953694153
2.295826345138128
2.3138669047572487
2.3358567231301284
2.362281564514936
2.3935729669548977
2.4300802078340245
2.47205037678651
2.5196178655983976
2.5728013534855694
2.6315065558195365
2.6955335496241126
2.764587095900029
2.838287269323488
2.9161807740937644
2.9977497198608383
3.0824167843707393
3.1695483605096637
3.258449206331735
3.3483480506338767
3.4383714967174104
3.527493937642288
3.6144531263129553
3.697617159811692
3.7748064785979705
3.843215740257406
3.899918194487677
3.9434462099030205
3.9751717717204684
3.99834655750549
4.016124924184388
4.030729464082097
4.043551952982236
4.0554411879511445
4.0669158345340275
4.0782906942994
4.08974446772502
4.101353744349081
4.113104714421458
4.124888184729626
4.136477085551991
4.147486452823678
4.157318074030849
4.165124272546114
4.169889851499629
4.1707655681443185
4.16897404723998
4.163603669409214
4.154666961791706
4.142184776634581
4.126186245736441
4.106708715343344
4.08379764772291
4.0575065749922254
4.027896925068113
3.995037878832469
3.9590062778209947
3.9198864751786973
3.8777699753021135
3.8327555195202656
3.7849487998907683
3.734461850923214
3.6814133995554723
3.625928389159051
3.568137409604708
3.5081769852936753
3.4461889330611366
3.3823203996661233
3.3167230560476155
3.249553095359356
3.1809714839465966
3.1111429012402163
3.0402358329520722
2.9684223104211456
2.8958776568469213
2.82278049898093
2.7493114891740036
2.6756548091784844
2.6019968825074598
2.5285265268582595
2.4554349402631566
2.3829158510821298
2.3111642313804746
2.2403785802873406
2.170759083266742
2.102508570028346
2.0358322575160166
1.9709380325314192
1.9080366890290072
1.8473408264876197
1.7890662170410496
1.7334320553107383
1.6806567262541618
1.6309618341022674
1.584568270346736
1.5416952911836495
1.5025592279765279
1.4673700895081452
1.4363294212798987
1.409627182888765
1.387438411078773
1.369919564164993
1.3572061317504671
1.3494109001887917
1.3466209313491135
1.3488963563057736
1.3562722095101383
1.3687570255568533
1.3863336205560317
1.4089585594980754
1.436559444058594
1.469029028348922
1.5062095685163315
1.5478590131549597
1.5935629342927042
1.6424620315563014
1.6182411501327116
1.5850840445657022
1.5474426625950923
1.5080767123884433
1.4686653303797492
1.430306772257571
1.3937914969610359
1.3597359171506593
1.328650975561734
1.3009744705563595
1.2770846051525093
1.2573068287527385
1.2419104434710269
1.2311066640564525
1.2250432043335269
1.2237983944589335
1.2273790972531489
1.2151767883782105
1.2051358128998113
1.1974893342358346
1.1924600889919674
1.190244922783084
1.1910066987161565
1.1948684801383362
1.2019142326996684
1.212190054278988
1.225709711850322
1.2424587801069988
1.2624010240272334
1.285482583521603
1.311636961987693
1.3407878182930757
1.3728527698975554
1.4077437770335377
1.4453701462077613
1.4856377573196842
1.5284506653804388
1.5737102239618928
1.6213156649153364
1.6711634575504488
1.723147674088764
1.777159002471305
1.8330851834107766
1.8908108208706391
1.9502163208475511
2.0111794635822675
2.073574363746665
2.1372718141325384
2.202139536071562
2.2680420594533386
2.3348415021356734
2.4023971324169273
2.470566272874856
2.539204158261262
2.6081648984854966
2.6773003339000607
2.7464623802161205
2.815502170768907
2.8842706294022644
2.9526187755615387
3.0203983442120794
3.087461917697968
3.1536633574839423
3.2188582234316785
3.282904015582392
3.345660657942689
3.4069908286461454
3.466759905223834
3.5248369491005205
3.5810946378446404
3.635409499897451
3.6876625828031946
3.7377390294044277
3.785529266071077
3.8309285272059683
3.8738375218962067
3.914162387565638
3.9518151915783486
3.9867137429010535
4.01878222822716
4.04795107645768
4.074157193566654
4.097344130361793
4.117462228396856
4.134468630714035
4.148327469813088
4.159009895315621
4.166494143457083
4.170765568144332
3.501962935973804
3.501624971559027
3.500611170569291
3.498921650770355
3.4965560741163317
3.4935128375920854
3.4897879190736774
3.485373354614976
3.4802553570861052
3.4744120051285945
3.4678105573959566
3.4604043964698934
3.452129618474013
3.4429014897636114
3.4326110000108576
3.4211219301210476
3.4082690547999994
3.393858600046053
3.3776717985100864
3.3594727671768365
3.3390217139958676
3.3160929148604277
3.2904962492788896
3.2620989130557216
3.2308436351907646
3.19675975004921
3.1599651764464376
3.120660503638545
3.079117931940857
3.0356689243966186
2.9906941859901433
2.9446177352072676
2.8979082056815786
2.851085098984684
2.804729928881836
2.759495097859293
2.7160930098497795
2.675219329514458
2.637247961899319
2.598316024669859
2.5261616168522476
2.4483899064973453
2.3740325560026987
2.3039489747606607
2.2386357615596264
2.178496443756646
2.123877189942085
2.0750565374323084
2.0321844263100717
1.9951766523903751
1.96379242913806
1.9379226713440092
1.9175748086798983
1.9026071355999006
1.8926424374062727
1.8871156193456273
1.885304208603284
1.886323361063895
1.8891092881569937
1.8924427273494537
1.8951750812109316
1.896786000183566
1.897261501973827
1.89533878176652
1.8887809100156276
1.877319390812991
1.8622752682570727
1.8451775631482152
1.827373741581158
1.8099511199314238
1.793739026223971
1.76956849940562
1.7432247907551888
1.7165630451198939
1.69079242134557
1.6667128735600372
1.6448716751482808
1.6256508060758725
1.6093155614071843
1.5960408402100368
1.5859259547074944
1.5790047227885617
1.5752510997821145
1.5745856459828709
1.5768807860068101
1.5819668139464411
1.5896392031646445
1.5996653490790838
1.6256890439650589
1.6546590055969637
1.6861754632771997
1.719799829843365
1.7550132673446717
1.7911226557948408
1.8270518343376887
1.8608736961908587
1.8888898546243829
1.904975959776355
1.9041847375354894
1.8890394935582535
1.8660363583656803
1.8399387454187064
1.834028264344562
1.8941238344685043
1.9561089557159868
2.01799065232102
2.0773747006622245
2.13145922639094
2.1777923726691535
2.21559160110289
2.2464101493616395
2.273251658014897
2.2991809354931725
2.3266068179753523
2.3571986649897214
2.3920392969276705
2.4317851385179456
2.476784861904732
2.527162954361484
2.582872444762996
2.643736184422055
2.7094648665990073
2.7796549910707284
2.853655487928937
2.9286338199667323
2.9546429341996365
2.9448879847682123
2.933963336626499
2.924193699641871
2.9170119494369042
2.9139149771069586
2.916463028667635
2.926017614660306
2.9433103889054633
2.9681014010612685
2.999224936288946
3.0349929757449483
3.073641917219006
3.1135989505410615
3.153569179867484
3.192528920581008
3.2296930487176887
3.264485484155472
3.296517426153834
3.3255712257924883
3.3515812763671935
3.374609552399988
3.3948159012065475
3.412425487362763
3.427698169622925
3.440903432322575
3.4523021180960387
3.462134797706333
3.470616444777138
3.47793470579802
3.4842509392439958
3.489702860769661
3.494407755189736
3.498465732367828
3.5019629359738027
3.5024250573986953
3.5045935550786713
3.5086865517125068
3.515031492274759
3.524024143182612
3.5360785511134014
3.5515721987912476
3.57079104852508
3.5938783568624357
3.6207916665766033
3.6512707666669835
3.6848219343640274
3.7207218905461543
3.7580467486624127
3.795732112004437
3.832667363342955
3.867816031744322
3.900341302669764
3.9297016448446467
3.955689219661244
3.978408190408392
3.9982117354621973
4.01563206028261
4.031332255032788
4.04609638510065
4.06087139989084
4.076870602781241
4.095725002407777
4.119541159697844
4.1503798312477596
4.188673430431058
4.231882655440869
4.275554313264032
4.315483229655376
4.34878796841133
4.374020764628942
4.390941503555266
4.400172444553449
4.402823864034674
4.400180686484093
4.393505347750071
4.383951362801237
4.372555701782677
4.360278535817907
4.3480721983813035
4.336963817303275
4.328115332540234
4.32275912804194
4.321876809461921
4.320091116785741
4.314738246021255
4.305830816742767
4.293389813093638
4.277444561723936
4.258032658597332
4.2351998786451075
4.209000124501497
4.179495259368149
4.146754965513592
4.110856656164028
4.071885333518653
4.029933215580692
3.9850998550236367
3.9374918335768085
3.8872221835838046
3.834410718716978
3.7791835828619447
3.7216726843157675
3.6620159997940465
3.6003569213362105
3.5368443278317687
3.471631804898733
3.404877609473171
3.3367449791100743
3.2674010561351974
3.1970170305219137
3.1257678736881553
3.053832102686316
2.9813918301461966
2.908631484544301
2.835739345410857
2.762906267325878
2.6903258492780178
2.6181944309430705
2.546711242793646
2.4760771218992037
2.4064967851086463
2.338176948998876
2.271327253370203
2.2061599274910355
2.142889983257273
2.08173533184889
2.0229155132543917
1.9666528745633167
1.9131725795837655
1.862698110095856
1.815454993410983
1.771666559130083
1.731552670700767
1.6953281564838978
1.6631991017459151
1.6353604782997215
1.6119928107636268
1.5932586409664082
1.5792986058504115
1.5702286234741287
1.5661373999129826
1.5670818925910173
1.573083387554289
1.5841239978782278
1.6001344777780715
1.6209709153731167
1.646353000856728
1.6756758872319915
1.7072849381020943
1.734666620743382
1.7324742585634882
1.6921329252344564
1.6424620460178263
1.618241372065312
1.585084134423317
1.5474427486027817
1.5080770032282969
1.4686653623938395
1.430307121251698
1.3937916396005243
1.359735991575062
1.3286512702547797
1.30097454606001
1.277085035554209
1.2573069692589391
1.2419104449701497
1.2311069337533742
1.225043336029595
1.2237987393744776
1.227379205813773
1.2386122891979487
1.2513469175306378
1.2653261534722628
1.280363530625646
1.2963549032217034
1.3132805181580236
1.3311950664791974
1.350210830628487
1.370476448351458
1.3921582327590027
1.4154226911117385
1.4404256495302672
1.4673040189586788
1.4961724807273569
1.527121662258989
1.5602193987523916
1.5955107520021237
1.633021141581629
1.6727568530995567
1.7147079216964258
1.7588487368060466
1.8051402004665706
1.8535303851065634
1.9039563637723524
1.9563442915303977
2.0106110910501367
2.0666650306215173
2.1244056135736775
2.1837258651216667
2.244511888501311
2.3066437769011996
2.3699963083443105
2.434439233157789
2.499838395966118
2.56605553054082
2.6329495001886105
2.700376237912192
2.7681899337680904
2.836242027894131
2.904383663366282
2.9724649080390417
3.0403354262722746
3.1078448345326697
3.1748433699638685
3.241182068068163
3.306713228747004
3.3712908560411226
3.434770929888093
3.4970118943354382
3.5578750139434967
3.617224318388965
3.6749275996831257
3.7308563492686067
3.7848859882136465
3.8368965716129746
3.8867723004315438
3.934402780630599
3.9796825059091394
4.022511552980206
4.062795502180225
4.100445964890046
4.1353803884091604
4.167522671064478
4.196803071373328
4.223158399266292
4.246532201093783
4.266874912757116
4.284143842491914
4.298303400085983
4.3093250892912796
4.317187594240529
4.321876809461933
4.18497720530761
4.184416884067954
4.182726664243221
4.179879307339345
4.175831206630772
4.170525162744805
4.163894404002004
4.155867902331605
4.146377017630774
4.135363216022355
4.122786642753297
4.108635022574691
4.092932150844577
4.075745413595309
4.057191550563741
4.037439918021466
4.016712454657228
3.995279817101139
3.9734519807489495
3.951561449878652
3.929933437414059
3.9087997649998694
3.8852401174117728
3.8210330258544887
3.7525496411748676
3.6839828224535753
3.6156800031246323
3.547842179949942
3.4805205222520073
3.4135130746740754
3.346183279215974
3.2772381787024685
3.204763427668056
3.1271096479517713
3.044259245092034
2.9578234036121667
2.869817220287577
2.781931575508787
2.6956326798379178
2.615967526757805
2.575589873764605
2.5464977218392444
2.518744705850903
2.4904594310801995
2.4603866236934966
2.4277966716070916
2.3924693769548435
2.354606276643029
2.31470823521014
2.2734513290042417
2.2315886212817113
2.1898848934899973
2.149081491618045
2.1098836275039674
2.0729624073440336
2.0389654753245288
2.0085313121669226
1.9823012073306636
1.960915590095879
1.944948944973061
1.9346362056361726
1.9293095205027078
1.927627860865228
1.9295932045069608
1.936605424652438
1.9487127921105531
1.9649001113899773
1.9841763027107875
2.0056764107957252
2.028585559995094
2.052116333151714
2.0681086173973235
2.088653374151245
2.112050866272734
2.1371953440843305
2.1633352545302342
2.189913514858585
2.216474901281575
2.2426135168525905
2.2679415112758003
2.2920700891679533
2.314597158468186
2.335100398620863
2.3531339517384007
2.368229858990731
2.379903703500335
2.3876659948877212
2.3910412138972896
2.358411322971931
2.3251492835648917
2.2913692843366693
2.257265560805433
2.223175895120246
2.189686750021736
2.157846448563554
2.1296293350368622
2.1088483614718685
2.1017990916746023
2.113643892518536
2.142105997070953
2.1809561853062975
2.225722648099323
2.2740341285635624
2.3246083279133143
2.3766074072211687
2.429209964068262
2.480708240248035
2.5247499887875735
2.5614820796076523
2.606119929685599
2.661076192152414
2.7231512398672457
2.787679633060044
2.844732198248919
2.8861319848053406
2.920186000003891
2.947567589769812
2.9682225777314164
2.982423614622518
2.9907419107580577
2.993915403781691
2.9927457973387717
2.9880732312956306
2.9809116208947852
2.9744105189265637
3.0188223120593722
3.101270278418986
3.1875605018418467
3.275878225898007
3.365441818677451
3.4555142681355764
3.5452215560132907
3.633266858526642
3.7163317350103724
3.773627980183832
3.793266761995387
3.806295864867258
3.8185430292390485
3.8311035016295074
3.8444669702471197
3.858946517342532
3.8747525913216854
3.8919996860122605
3.9106983368818646
3.93074959665582
3.951947072980669
3.97399083727
3.9965119509841154
4.019102656754712
4.04134744627379
4.062850760528134
4.0832586932741926
4.102273932668236
4.119664725252506
4.135267643136003
4.148985751830747
4.16078246698895
4.170672371493024
4.178709883272696
4.1849772053076055
4.18004415414287
4.165495533340822
4.144659356874694
4.121937107364925
4.101577741822311
4.086906831076534
4.0801476058149415
4.082552796133188
4.094603453786329
4.116182216046625
4.146708980102699
4.18525695782042
4.230670740627047
4.28170672560397
4.337201336348995
4.3962371593536576
4.458235980544173
4.522913444745513
4.59009456125046
4.659463744775822
4.730316821943385
4.801287561187009
4.86994392448625
4.932287148305695
4.983136311419323
5.019212752238502
5.042057544426149
5.055935761670527
5.064847814957324
5.071856432949217
5.079383134992956
5.0894927727195585
5.103989632328134
5.1243451385502325
5.151518019148063
5.185781507752849
5.226685486192266
5.273202165213313
5.323986987143768
5.377629627794634
5.432822587277229
5.488438778168558
5.543546685864509
5.597392177834223
5.649370027923956
5.698987827736523
5.7458030256893835
5.788634857950668
5.773657585562241
5.771800326654983
5.7662326643559965
5.756966557791834
5.744022231505561
5.727427813999879
5.7072194010561565
5.683440869620873
5.656143927578978
5.625387880496429
5.591239505421185
5.553772942939317
5.513069509658929
5.4692175701085
5.4223122141900095
5.372455334589311
5.319754656675622
5.264324464741085
5.206284866453496
5.145761269753879
5.082884558738297
5.017790738629309
4.950620621328393
4.88151877314589
4.810634176848103
4.738119792368844
4.664131892672681
4.588829583114479
4.512374817921101
4.434932027125293
4.356667736149271
4.277749422386307
4.198346644419675
4.118629620895298
4.038769091811929
3.9589359932365644
3.8793013164761927
3.800034337236813
3.72130429347752
3.6432781286858305
3.56612057480248
3.4899931596386424
3.4150534442695113
3.3414539230688076
3.2693396389055236
3.198847483894926
3.1301040420925825
3.0632186765516987
2.9982829387973275
2.9353610847591747
2.8744815813617577
2.815623931674289
2.7586996079451134
2.7035268546921323
2.649796629580573
2.5970307846134175
2.5445402971270012
2.491407663753857
2.4365406665613643
2.3788582205921833
2.3176140528263516
2.252722654045278
2.1848574781891457
2.115263067105837
2.04547786015602
1.977261022703612
1.9131978012269117
1.8604874780518321
1.8449400621898897
1.8754011496769125
1.9231510076968827
1.9430571051860408
1.9720725621708304
2.0058387246264524
2.0416957632404116
2.0780678522346894
2.11395837390035
2.1486744261873283
2.181686116962792
2.212555472033549
2.2409010258706283
2.2663829178287727
2.2887016851427617
2.3076052289775784
2.322898662571973
2.334445440718568
2.3421432654977417
2.345856311311056
2.3465570391358086
2.354347396948343
2.3697730025038006
2.3921488752727407
2.4145672376984186
2.43039671064472
2.4410235890090446
2.4507017768413637
2.4624700512142508
2.4776091229274546
2.4966274806272084
2.5197245202867693
2.546957413572463
2.5783082860745017
2.6137125165777033
2.65307592687751
2.6962819806841836
2.743199240193515
2.7936837244646995
2.8475825793497185
2.904735655565374
2.9649769548747167
3.0281359723641783
3.0940381496946876
3.162505654158077
3.2333575545908637
3.3064105318194095
3.3814778742933957
3.4583709386122474
3.536898654675344
3.6168673414559955
3.6980810186125073
3.7803409667462944
3.8634462170643076
3.9471931831901133
4.031375600153603
4.115784782568065
4.20021006861219
4.284437311127789
4.368251170216048
4.451434435664663
4.533768300626927
4.615032955303971
4.6950089894677065
4.773477880993358
4.850223449673856
4.925033436171048
4.997701254547822
5.0680278726278605
5.135823940328666
5.2009115551428335
5.263126249052278
5.322318510033251
5.378354471834817
5.431116752603467
5.480503650478565
5.5264292547471285
5.568821684822878
5.607622106751037
5.642782702326589
5.674265641173744
5.702041289640738
5.726087242410462
5.7463871880839985
5.762930339426908
5.775711075485581
5.784728296317391
5.7899858025215485
5.79149193474622
5.789259766503402
5.783307316746357
5.773657585562226
4.625056997178788
4.624574486261489
4.623133739636808
4.6207546220609155
4.617468565163241
4.6133159619915975
4.6083423476376995
4.602593201153264
4.596106968327629
4.588902459810975
4.580442790547444
4.539404478070324
4.493084473329052
4.443514422930819
4.390903904451568
4.335471496636038
4.277450965863728
4.2170926332776295
4.154663622213679
4.090448956401302
4.024759019424729
3.957983014981051
3.893603946175967
3.870283137743293
3.8518500584872744
3.83376150692388
3.8134526050777477
3.7793450146079097
3.7098119786514627
3.6223577976231156
3.53293743576813
3.4466693751888644
3.3670118082083227
3.296625884629016
3.2363539656877425
3.185310455768734
3.1421334088199973
3.1057351254228767
3.075359259701534
3.0504250263752946
3.0303755577305638
3.014552552880909
3.002069128589955
2.991639222269279
2.981318505271607
2.968188779933222
2.9484383343712754
2.918964684647248
2.8799207986293247
2.834335038585524
2.7853605920207873
2.7349930434874703
2.684252047101673
2.63362290299841
2.5833720455853952
2.5337298516630566
2.4849846527532455
2.4375214602277913
2.3918279335549584
2.348480229865629
2.308106587509
2.2713149974241533
2.238553431922811
2.209903424744334
2.1848879021041734
2.1624626288191933
2.141289229829036
2.120158127156309
2.0983127009848683
2.075546328460535
2.052116425061406
2.068108734759671
2.0886534871765456
2.1120509748517406
2.137195448443754
2.1633353855424704
2.1899136120752063
2.2164749957087277
2.2426136090422872
2.2679416451833276
2.292070194040844
2.314597286095953
2.335100487139342
2.353134041022226
2.3682299649274956
2.3799038070067864
2.3876661168322153
2.391041321178973
2.4227882612164486
2.4540223092876783
2.483986699022667
2.511719380401726
2.536108652489155
2.556088079627499
2.5709202318529805
2.580379713981916
2.5846948607444213
2.5843594077514087
2.579997793176115
2.5723362431895684
2.56223322978461
2.5507155800936108
2.539017007133594
2.5286319178508045
2.521423736074545
2.5198725356185054
2.527914526168017
2.5544482679809133
2.601332128996713
2.6533964870504754
2.7055403345203994
2.756318218501781
2.8051320144480405
2.856883467489378
2.9155073608622497
2.969873947027794
3.0183958379642912
3.0619920283126576
3.1023465060514583
3.14118195789085
3.1799265805132357
3.2196321914397745
3.2610179083467505
3.304537574651481
3.3504464483900414
3.3988542090935967
3.4497617000211247
3.5030916542514414
3.5586983252037356
3.6163321046722063
3.67533872895674
3.7316745187896307
3.764317049333496
3.7831636345252044
3.821921942783093
3.8934923156032406
3.9669477660883015
4.037041993154006
4.103603956759936
4.167031551329839
4.22766046048108
4.285669132984226
4.3411065799539506
4.393936225890711
4.444070524897952
4.491390738473337
4.535746397547994
4.575371182155964
4.582081917310205
4.586757929571289
4.591112982312664
4.595284699880619
4.5993599415669015
4.603387598545006
4.607379802083938
4.611313762656904
4.615135713433156
4.618766712919023
4.622109699086297
4.6250569971787865
4.6060194139175445
4.574008280949225
4.5465190826465625
4.52709063580954
4.515144173785335
4.509463316077565
4.5091091214287085
4.513546763715105
4.522571252049369
4.536220743808957
4.554715920914096
4.578414571832127
4.607750380164686
4.643121429475784
4.6847082246083565
4.732242900173117
4.784806171552669
4.840756273201276
4.897854621304119
4.953605737806471
5.005826308840196
5.053438407121694
5.0973740640761145
5.141245309180164
5.19070975791306
5.249969079117282
5.318539366318214
5.393211329151053
5.471028808827759
5.549997729610255
5.628820458433749
5.706600493362109
5.782640178458118
5.856205996738881
5.9248424073239585
5.961442472728879
5.972615620645906
5.978400049029344
5.979979225127397
5.977497654962997
5.970975460268647
5.9604100211849
5.945799648452942
5.927152137423159
5.904490785803337
5.8778639261085575
5.8473863812068325
5.814010633485609
5.831421946502319
5.8295645918500725
5.823996541181627
5.814730182055464
5.80178580552367
5.785191889417268
5.764984912990956
5.741209334849586
5.713917477331601
5.683169397836234
5.649032754412268
5.611582753624156
5.570901972913554
5.527079866863557
5.480213210850168
5.430405454414657
5.377766539628122
5.32241279471816
5.2644667487177745
5.20405652381367
5.141316172080097
5.076384771087744
5.009406715150826
4.940531208062448
4.8699115018755625
4.797705609232951
4.72407495009742
4.649184825160423
4.573203661882924
4.496302773723224
4.418656354596015
4.34044006160824
4.261832235793926
4.183012491545102
4.104161590763351
4.025461153041458
3.9470933281195344
3.8692393752040024
3.7920810373343428
3.715798488794882
3.640570427477487
3.5665731270538363
3.493979684564986
3.422959312646723
3.353675081708011
3.286283633220582
3.2209335982238185
3.15775957924404
3.0968826974592885
3.038403567354105
2.982395742318518
2.928897280192246
2.8778973302827584
2.8293188108553817
2.7829937684858765
2.7386298233066944
2.6957664585111525
2.653725213624145
2.611567289667019
2.568093414763345
2.5219458311631406
2.471873174464171
2.4171314811216336
2.3578310418337254
2.2949476576104657
2.229970739481139
2.164476573522205
2.0998756716576157
2.0373634786866064
1.9780246829023136
1.9231510244613799
1.9430571274907653
1.972072572511059
2.0058387278482868
2.0416958151274387
2.0780678567359594
2.113958437726977
2.1486744345194113
2.1816861248711326
2.212555499851588
2.240901027426769
2.2663829560115487
2.28870170414964
2.3076052328652397
2.3228986765172857
2.3344454426826737
2.3421432747039934
2.3458563220217368
2.3510534185834677
2.362511212162216
2.379061927202713
2.399767701178072
2.4282685571962537
2.4646497428912797
2.4950261540755143
2.5202647856271576
2.5460253901039107
2.572761922693678
2.6007689281066626
2.6304506533850294
2.662209312173956
2.6963854285508537
2.733240202758262
2.772957610052109
2.8156542329465575
2.861390641199947
2.910180984311749
2.962002096302653
3.0168000425028643
3.0744962561866025
3.134991106232703
3.198168075929144
3.263896021790449
3.3320318067156434
3.4024218051854587
3.4749024726278854
3.5493032295151945
3.6254460252239253
3.703146231780677
3.7822135919143145
3.8624524093421373
3.9436620877582342
4.025637235509301
4.108168471485639
4.191041934770274
4.274040418701082
4.356942190324642
4.43952340340897
4.5215571143393225
4.602814502910307
4.683065715556432
4.762080876133091
4.8396318434913805
4.915493908785436
4.9894480948284246
5.061283266869209
5.130798999498475
5.19780751381677
5.262135320638318
5.323625321712894
5.382136807762424
5.437545439800193
5.4897427409675865
5.538634247672241
5.584138880484014
5.626186697418621
5.664717804871516
5.699681041408828
5.731033049256791
5.758737171485296
5.7827634475484055
5.803087928718223
5.819692428314048
5.832564324321078
5.841696894160495
5.847088691561455
5.8487441207425634
5.846673239004859
5.840891910434432
5.831421946502311
4.794662396576813
4.792474897045755
4.785920206052039
4.7750217599683396
4.75981865754663
4.740365741502414
4.716733730700379
4.689009456383651
4.6572968342023096
4.621722141170459
4.582962205628705
4.572467266989387
4.563046061935011
4.552745205256491
4.541401725665239
4.528810644072544
4.514720806033727
4.498839949468472
4.480839459049786
4.460326797191703
4.436337449974826
4.382919342253019
4.295667684649011
4.205455237001278
4.113774143516749
4.021747524817753
3.932158767856741
3.856773960112214
3.8173501144109196
3.796501066134273
3.7784886898131083
3.758706360261959
3.7346451358736856
3.704665568249005
3.668314559903077
3.6264162731121288
3.58056778458474
3.5325395290960677
3.4839709974348474
3.436309804910082
3.390834768156264
3.3486680730647724
3.3107379908309618
3.277650512895986
3.249162562832565
3.2194739155562355
3.179580443695943
3.147996257502392
3.128579439492091
3.1176191845723293
3.1107924832122955
3.104969967288057
3.0982567487680623
3.089692018297081
3.0789500489275525
3.0660242669702806
3.050938219713015
3.0336023471055236
3.0138899231773992
2.9918781618957397
2.968085815698705
2.9435489666798498
2.919708862790844
2.898204817321745
2.880657899644892
2.868475584715228
2.8626862823889887
2.8638287803453863
2.8719306763991277
2.8865846431060813
2.9070894968555083
2.933757696906005
2.9576031713433677
2.977246800609784
2.991269033401552
2.9984505305697486
2.9980923962922224
2.990249931708339
2.9757099380509726
2.9557291418809055
2.9317152444034895
2.905003400278463
2.8767597535990173
2.847969499786018
2.8194650599609665
2.7919684405072536
2.7661331891811964
2.7425828655454842
2.7404284486146393
2.7414653555240855
2.7459631485442335
2.754325639762958
2.7670225372796113
2.7843968243111097
2.8063936228615423
2.832413999862777
2.8614327996920004
2.8922705080077225
2.9238188269865435
2.955148408570594
2.9855259569406587
3.014368959721692
3.041167430105141
3.0654323280244133
3.086828337608025
3.1055605123075747
3.122495283613469
3.138664858864684
3.154846205192555
3.171544002275187
3.189116535031219
3.2078886442503114
3.2282487037133683
3.2507149343886725
3.275897151018525
3.3043219184654027
3.336198047212624
3.3712536526222707
3.4087392192351573
3.447576231400724
3.4865602626489007
3.5245337799532432
3.560512489362134
3.593772717348434
3.623898797033536
3.6507820075987243
3.674569066527922
3.6955871640714273
3.7142827008449784
3.7312354401873615
3.7474767699628755
3.767565454642209
3.813447696478648
3.878168218225964
3.9484369276971854
4.022883080983935
4.101045330666006
4.182016176349745
4.264554252944542
4.347445350010392
4.42963834951423
4.50916404373132
4.538280974090744
4.5487470157133405
4.5575075224612975
4.565008220086417
4.571524328454534
4.578906170614351
4.61539910466696
4.650168082347729
4.681525628200721
4.709340385160149
4.733508968011559
4.753942182240227
4.770563276230453
4.783307649525692
4.792123101878683
4.796969952751937
4.797821135963152
4.794662396576807
4.823821513343111
4.887922352435036
4.959286472977913
5.011896261750698
5.036045602579785
5.049949222267495
5.063098946441205
5.078526293318581
5.097616699237207
5.121221540891186
5.149885281527014
5.183812038609419
5.222614129233476
5.264571691803883
5.305008560403608
5.337273314179954
5.361525836121747
5.383172320127804
5.405988738470835
5.432116721497917
5.462854495057553
5.498717151421378
5.539272701963339
5.583209659870342
5.628744460185668
5.6741228510877555
5.717946502102396
5.759262880844321
5.797504960699682
5.832376841853236
5.86374679358612
5.891575893129457
5.915896031285268
5.936927713859213
5.95670406375086
6.001970505996428
6.065802845152715
6.127885964878059
6.186795192632392
6.242175041110936
6.29381966056637
6.341561851459609
6.385232695521706
6.42461718584063
6.459371483335591
6.4888281104649455
6.511545717878107
6.524654778576382
6.525000492098667
6.523111581878765
6.517448992067601
6.508025073037224
6.494860425406545
6.477983813293869
6.457432121842871
6.433250238626574
6.405491037086478
6.374215181912683
6.339491003878985
6.301394418715935
6.260008729101389
6.215424360476955
6.167738851538096
6.117056628724408
6.06348837627338
6.00715140384557
5.948169151555688
5.886670630297366
5.822790675554757
5.756669358782409
5.688451935148901
5.618288041266348
5.546331757530193
5.472741650576988
5.39767986570922
5.321312051171205
5.243807071897101
5.165336718924556
5.086075535659397
5.0061995923797475
4.925887710280452
4.845320117508362
4.764678402024476
4.684145310321541
4.603904662312187
4.524139921862305
4.445035922796612
4.366777029884786
4.289547555939816
4.213531237743321
4.138911054117805
4.065869005330978
3.9945846566525676
3.9252356417871983
3.8579968402460323
3.793034679890589
3.730506274686736
3.67054423488838
3.6132162015462685
3.5583218000719223
3.502955509866124
3.4196526402001437
3.3179433654415744
3.215794225066844
3.1173617360696086
3.0251950377912333
2.941356307292952
2.8675519563740925
2.804931703270022
2.7538586386579396
2.7139197736356726
2.684197975882412
2.6635768156001727
2.65092549623046
2.6451716509014567
2.6453091303853515
2.650378808784636
2.6594526638835165
2.671649887448769
2.691772965954308
2.709210068695551
2.7229097871117576
2.7318814582332247
2.735386373419897
2.7331329551101664
2.7253712001489503
2.712819873357828
2.6964744107636296
2.6774014382076183
2.6565917903837923
2.634886740730082
2.612952683284168
2.5912870682093208
2.570249148720728
2.550119352760027
2.5312051756941125
2.512286506850716
2.4964870232216687
2.484374741311475
2.4770708952174827
2.476963381993616
2.4895279069357006
2.5262580518689863
2.5813071990727616
2.6455860541982887
2.717202916195291
2.7952659386096284
2.879008141898207
2.967631480561778
3.0602215320908606
3.1556396738862076
3.2523521321817537
3.348157675306666
3.434108685072082
3.4841215613698426
3.5342711688492594
3.5863425070689154
3.6405073083077606
3.6967852620495476
3.7551258346324285
3.815438020702725
3.8776066041544843
3.941501391738313
4.006982380075121
4.073904825059616
4.142121096643244
4.211482509421621
4.2818410873631
4.353050131559045
4.4249656949409975
4.497446751113143
4.570356263032228
4.6435614945990835
4.71693501592715
4.790353777313828
4.863701185070541
4.936866272556918
5.0097436642122455
5.082233264337477
5.154239852701584
5.225671851380298
5.296439915635173
5.366455267602969
5.435627512880084
5.503862625226736
5.571060820034945
5.637114632109752
5.701908233631384
5.765316872479848
5.827207249632729
5.887439031302085
5.945866063158941
6.0023393572476245
6.056708799298077
6.108825738104767
6.158544773035427
6.205725722349988
6.250234721684552
6.291945633735844
6.330740582958723
6.366510518963803
6.399155631982245
6.428585501540243
6.454719117726526
6.47748495001095
6.496820847917861
6.512673935182974
6.525000492098652
5.0603094217943
5.059604417637222
5.057496135798166
5.054004566859243
5.049162338583465
5.04301362016485
5.035612406716656
5.027019842425292
5.017299812726259
5.00651043054027
4.994684453888871
4.981771941554976
4.967412069974277
4.94952573181137
4.91524770680106
4.8557124548699155
4.7868453806842775
4.7132567737636855
4.635967449871635
4.555518180777716
4.47293423935416
4.414268942785956
4.38413885972706
4.352058153898925
4.317202518074097
4.279693968668975
4.239872042069484
4.198254612555832
4.155564380548169
4.112788268834262
4.071253036482197
4.032653508834238
3.9988824575496804
3.9715075685615644
3.9511031661601654
3.937032635626752
3.9275368539260462
3.8867551145274377
3.790909754274242
3.6967162613373117
3.6058764433327517
3.519091746305944
3.437155277935747
3.3612226808577548
3.293514714809501
3.2422781225382167
3.219338006617669
3.2078183786600967
3.201877793298522
3.2001476188939093
3.2017114638526656
3.205798493478345
3.2117776808846563
3.2191589730724144
3.227562228980552
3.2366700730210174
3.246176850414014
3.2557024177464897
3.264499763372371
3.269867348072862
3.259594219834905
3.227064046305419
3.187880153568282
3.147595519147658
3.1075863058549866
3.068506587709818
3.0308823208982143
2.995260344656175
2.9622618792771718
2.9326027695401136
2.90708958706209
2.9337578772392563
2.9576033537841013
2.97724698482704
2.9912692189161625
2.9984506399329995
2.9980925824026814
2.9902501170168057
2.9757101219271007
2.955729338629595
2.9317153489308443
2.9050035996353154
2.876759928341921
2.8479696069525127
2.8194652460382987
2.79196852488714
2.7661333933282486
2.7425830494707415
2.7588724647197576
2.779224423079441
2.803388486589304
2.83109760712374
2.8620582549886344
2.8959272383356938
2.9322574809664252
2.9703470904231777
3.0087734085035027
3.043956288293228
3.068854448084096
3.0819919787800116
3.0903964072398016
3.098483770505695
3.1079257071832456
3.119494306428342
3.1335364720489807
3.149792206116478
3.1674002159877457
3.185528616789615
3.2039360508579473
3.2231051540364937
3.2441952799355995
3.2689590062360203
3.299604520828903
3.3385222201548643
3.387795456448438
3.448571825351322
3.5206432335442073
3.6026227049728994
3.6925708327282223
3.7885657924557345
3.8889519753402317
3.963238913123107
3.9848672715600055
4.010037752577914
4.038697971483426
4.070427867824686
4.1045996086267715
4.140474552777036
4.17729064313441
4.214326792858086
4.250937406471727
4.2865661327766835
4.32074652793827
4.353099666867382
4.383330856666581
4.411228169255684
4.436662209482233
4.459584111149022
4.480022752671198
4.4980848403477705
4.513991144295093
4.529147837709639
4.590927456003296
4.667321652764299
4.741181238490867
4.811783200801244
4.878046681327345
4.9345790513565895
4.9637851277550045
4.978936898484224
4.991362446368385
5.002588388156555
5.01290626413066
5.022380646634871
5.031010982000469
5.038771709119994
5.04562603068403
5.051531246571428
5.05644145037231
5.060309421794306
5.0607410370156405
5.064819519484408
5.077519793410833
5.112916607606298
5.170618213288524
5.224152236595588
5.262507608657564
5.287805964147295
5.304982569638987
5.317816255620694
5.328750638528164
5.3395158510848955
5.351784901067442
5.368140556231863
5.393835835872341
5.435915942218817
5.4945241392684565
5.5645522562580085
5.64256761882922
5.7267770672182765
5.816043184821558
5.909478800897936
6.006304261000782
6.105793346521852
6.207235076857692
6.30984344354018
6.411939008366979
6.476028478246708
6.489842527070806
6.502402310383004
6.515232036392793
6.528298064584793
6.5414236150174
6.554396367913577
6.56698864655262
6.578963900663605
6.590080285996085
6.600093535945516
6.608761850203122
6.6158512711181165
6.621143895168467
6.624449813498237
6.625627554627343
6.624622360957034
6.621549356720834
6.616887484070037
6.611930644416158
6.609442407526124
6.61251350246247
6.610635539991532
6.6050057910465965
6.595636715474037
6.582548993246872
6.5657715395748895
6.545341422019567
6.52130376806861
6.493711719690309
6.462626255138835
6.42811606016066
6.3902574527954785
6.349134186737626
6.304837123654757
6.257464343021562
6.207120796616035
6.153917797694115
6.097973252271583
6.039411242124106
5.9783614441462225
5.914959397514141
5.849345816730478
5.781666619498839
5.712072189331081
5.640717193194235
5.567760779889713
5.4933655253907485
5.417697466065129
5.340925640766798
5.263221751843117
5.184759968466236
5.105715547368488
5.026265930116679
4.946589215259832
4.866863866105164
4.787268179138731
4.707979710162089
4.629173263789623
4.551021660788893
4.473692612515985
4.397347183837733
4.322136287713151
4.248195795608114
4.175638701834115
4.104540638439417
4.034917243797263
3.966680124714104
3.899546446859967
3.8328658244576213
3.7652626901808475
3.6940671745054985
3.6153399846021026
3.5289498726793913
3.464449120018242
3.417411173853438
3.373331492185602
3.325568955010588
3.255046197220351
3.1667148522760256
3.0803030843296946
3.0018755130128976
2.9337620770395776
2.876901013422508
2.8309460022475608
2.7944266423027218
2.7652557955507935
2.741305360788752
2.7208170978719393
2.702622715178705
2.6862087387633538
2.671649888510909
2.6917730639219806
2.7092101014534067
2.722909817722057
2.731881559470114
2.7353863906362568
2.7331330955104907
2.7253712812183926
2.7128199286828023
2.6964745967621253
2.677401495039022
2.6565920744789744
2.6348868393116165
2.612952686959197
2.591287289004975
2.5702492646207076
2.5501196538281414
2.531205280109924
2.5611355852754456
2.5928215235820034
2.6263146629051746
2.6621312759101956
2.7012185882156645
2.7447413092944584
2.793724259319447
2.8487020968442467
2.909515971599426
2.9752418935627096
3.0441191030496357
3.11341370752642
3.17957646735035
3.239584869470967
3.293025705319597
3.342042112725111
3.389345333455578
3.44301620311436
3.527415611494534
3.605609058247572
3.6769816086590152
3.7437574838183996
3.8081416060038618
3.87168566587881
3.935333471412848
3.999616914551097
4.064813247295611
4.131044630114686
4.198339376948163
4.2666667174813355
4.335958497785155
4.406122996128815
4.4770531121850725
4.548632623683956
4.620739527585433
4.693249341546136
4.766036639766617
4.838977110204574
4.911947334650577
4.98482735057957
5.057500122139055
5.129852037145829
5.201773018236108
5.273156500461077
5.343899024178808
5.413899605148636
5.483059059352734
5.5512788261278585
5.618460087525423
5.684502419395422
5.749302390388707
5.812753139874933
5.874743276437366
5.935156502571975
5.993871905548094
6.050763864010563
6.105703682291221
6.158560158126939
6.209201282908903
6.257495607902253
6.303313886352231
6.346530216198791
6.38702377050705
6.424679605818458
6.459389633908815
6.491053388436404
6.519578700863159
6.544881855674608
6.566888088156326
6.585531668449844
6.600755966168643
6.612513502462472
5.399013856841999
5.396742554416576
5.389859521959313
5.378199884658822
5.361598229941702
5.339965230479859
5.313303852898656
5.281685304168967
5.245222732843081
5.204060373163403
5.158384488013042
5.1084778833124105
5.054947464070913
5.000132446113644
4.957173517102162
4.935228385196171
4.918681217436925
4.903250098791022
4.88826477556098
4.873592876439887
4.8591895626725
4.844967281163766
4.830716006715864
4.816029685547343
4.800244407946165
4.782435211006479
4.761556152305443
4.736746171305039
4.707595027797724
4.6738893651447295
4.617552607235295
4.5129113157688465
4.40651454017132
4.3005130302212375
4.195436651975676
4.091775510185803
3.990453155495544
3.926411732367124
3.9227354009413853
3.922293905192934
3.9232089079799866
3.9247890041112243
3.926389484406134
3.9270237390320992
3.924092584190644
3.908649874227237
3.8700746375434067
3.814816756603229
3.751837120873502
3.689541308598014
3.631999403702028
3.5805460831131173
3.535310813204596
3.4957583733647413
3.461059341557898
3.4304884975349106
3.4036823831829
3.380316578839384
3.357500211725091
3.3285841024472034
3.309033910981962
3.310508530567223
3.318595964716047
3.3282152764629154
3.3384045291518554
3.348963627833389
3.359879272136965
3.3711974630737345
3.382985046261109
3.3953029280558744
3.408159335318869
3.4203517287169984
3.4314704281734025
3.4409863447908497
3.4467253402726645
3.4438852634767647
3.4335049123679116
3.4206597121161826
3.4069359320604153
3.3923728430461395
3.376851045291463
3.360441531608515
3.34343874878639
3.3263101844430807
3.309634270248041
3.294042573496642
3.280164524929472
3.2685747895410775
3.243558087360173
3.2192430053661236
3.196435513265669
3.175766118554618
3.1577105425234926
3.142635607439843
3.1308830196457036
3.122949730960262
3.119983506597539
3.1252469683182986
3.145444320489651
3.1817131598140405
3.226698849255332
3.275669338244805
3.326593398864209
3.377918544193078
3.425694941098419
3.4609864229479412
3.490650950467754
3.522798017891479
3.55954446496391
3.601721001069683
3.649732569059187
3.7037290985403315
3.7636553780933313
3.8289337901776412
3.871317758023181
3.8864660495901897
3.8978765706692755
3.9080169221035006
3.918581688666872
3.9308047143237403
3.945619272837511
3.9928666705409612
4.098481484743018
4.205532474123915
4.312999963719735
4.418768662783939
4.50616844556127
4.557450411966621
4.601677022036436
4.64349724591683
4.682164749939293
4.7159504681496225
4.74332175881371
4.764406954624858
4.781052828729207
4.795340683821671
4.8086911720628995
4.821870916645974
4.8352286931480855
4.848878531144645
4.862808620404107
4.876948735373567
4.891209954575908
4.905514684718069
4.919834073475374
4.934281322083874
4.949561266865251
4.970757037451794
5.015194233426399
5.069360388307123
5.121710078151721
5.170517476032906
5.21530556111798
5.255834403350995
5.2919337683432355
5.323454491417184
5.350238094968888
5.372072755206548
5.388590631036353
5.399013856841999
5.4043224298015575
5.420067446900981
5.443902699324126
5.474723959121985
5.517835031757302
5.578754313591233
5.65555476437025
5.741986490029823
5.834543971983404
5.932231318157817
6.034276805720918
6.138564191912286
6.2322110932996
6.279512786049352
6.304369002866691
6.324042572821627
6.343023724558714
6.363423354422397
6.3863442184270784
6.4112760439941905
6.430710114681013
6.437615440802196
6.441686253610601
6.446636163255675
6.453114242252948
6.461300471850734
6.472137084589957
6.522340805491779
6.62339696725581
6.7255055558628865
6.826374540719308
6.925287434667065
7.021688856691942
7.115080240899905
7.2049987121612
7.291011378101434
7.372712912836761
7.449722231200656
7.521682757645063
7.588259331382435
7.649136790599789
7.704018116723503
7.752622932989868
7.794685277683108
7.829954077016851
7.858193145160261
7.879184972799615
7.892738369087923
7.898701047087117
7.896698527315757
7.890695048194797
7.8807028583121195
7.866742320568014
7.848841898645443
7.827038094159106
7.801375345449168
7.771906009099144
7.738690175810916
7.701795558063138
7.661297432225813
7.617278430673398
7.569828270057392
7.519043825973999
7.465028842996939
7.407893395231545
7.347754176491655
7.284734071251473
7.21896157706254
7.150571084515346
7.079702212290687
7.006499794831396
6.931113103224571
6.853695688248612
6.774405435923186
6.693403450091948
6.610853853959608
6.5269230460474885
6.44177889597004
6.355589697136646
6.268521450742737
6.1807365113692825
6.092387187431074
6.0036039366030645
5.914450223295017
5.823072740505712
5.6878520307876
5.546107734028113
5.403140702721044
5.259691709659382
5.116250011194658
4.973219858343183
4.830983902094503
4.689939725958257
4.550537715097993
4.413334258326617
4.2790827531539195
4.1489239038985835
4.024755085177862
3.90984369478109
3.8090026564002764
3.7259228220476226
3.6589753544447237
3.5993821421311507
3.4989728156160234
3.4003244378193473
3.333966664563181
3.296471702039643
3.2695902440681284
3.248806244310506
3.233123710391771
3.222222768083846
3.215931144867285
3.2140659726998706
3.216333465276236
3.222184436121572
3.230532331168429
3.2395384159422727
3.248096234535328
3.257835633193162
3.244913444937502
3.2308555932395278
3.2180138106014464
3.207857027569273
3.201139941052157
3.1979096261213993
3.1975328777837313
3.1988970729454906
3.200769914467174
3.2021623564909185
3.202531496394888
3.2017785762974182
3.200122347850481
3.1979542845357813
3.1957279789718074
3.1938861474057365
3.192813268708579
3.1850363753547697
3.185914976622336
3.195466555411003
3.2124425159248737
3.2334102318135622
3.2526461042821344
3.2665484976455557
3.2776565356947343
3.2903168067178865
3.3076424566912834
3.3320429284506403
3.3661206308724188
3.412854032655401
3.474058325771183
3.5451997635986636
3.6056719626221305
3.6610863129094
3.7246914381441902
3.800610363440717
3.890231987789112
3.9923638104663297
4.104343660563887
4.223554403237726
4.348032762162789
4.476423239734273
4.6077828058876165
4.741423922699021
4.87681209077936
5.013505603557387
5.151114611608045
5.289272125021492
5.4276043237227585
5.5656854197555505
5.702928966783223
5.83790046422716
5.9398138939836045
6.026813695731833
6.113314425307732
6.199371589976393
6.284878053266241
6.3696945858643845
6.453669822332413
6.536647176675121
6.618468291795655
6.698974864337876
6.778009742654039
6.855417995949284
6.931047314372033
7.004748781206501
7.076377101110237
7.145790825471299
7.21285309472009
7.277431714242448
7.339399337212816
7.398634041507598
7.455018947835579
7.50844328107367
7.558801947784346
7.605996088695625
7.649933049408979
7.690526779442915
7.727697688441047
7.7613731799823364
7.791487552291083
7.817982152546618
7.840805537055132
7.859913625422482
7.875269638739286
7.8868443328795195
7.8946159659939354
7.898570383789359
7.898701047087128
5.439209263901522
5.437777809475651
5.43356619320562
5.426780279042961
5.417654211302025
5.4063745211514735
5.393065120586953
5.377813320276451
5.360700010815915
5.341818015732492
5.321279980799096
5.299220469529346
5.275795210582831
5.251179015241151
5.2255625137662545
5.19914757019603
5.1721412955871955
5.144749583668071
5.117170921957782
5.089593574607823
5.062200964631702
5.03519057385277
5.008813129787301
4.983433476155759
4.959598677688269
4.938059162368964
4.919637339010387
4.904612628085017
4.833908881839638
4.728501448037805
4.641481184364354
4.599607777284964
4.557269824396247
4.5131956123261086
4.467693174909613
4.421115420626641
4.3737843378729115
4.325980354434612
4.277943651617508
4.229878607951082
4.1819643032016165
4.134377612636738
4.087356428864481
4.041422236342402
3.998377923199799
3.9646760936345142
3.9291324312633735
3.869950881640332
3.817442266719095
3.7696136814691306
3.723721970126301
3.678766070863224
3.634353402884639
3.5903039784117223
3.5465505117145795
3.5031462447071355
3.460371304655415
3.4192045843229275
3.3839797174193356
3.364755500014185
3.3586498044271735
3.360536824175561
3.368775249467337
3.3822338759753636
3.39968982428534
3.4194297962054003
3.437389636273826
3.442842170640625
3.4341543732134494
3.4213830722311047
3.4081593863389528
3.420351855528872
3.4314705561268966
3.4409864725958363
3.446725468622636
3.443885282543751
3.433505054721361
3.4206598541807045
3.4069360709931646
3.3923729832213576
3.3768510666778466
3.3604416651105575
3.343438867884797
3.3263102309611705
3.3096343875040137
3.2940426457237146
3.2801646464484757
3.268574898108886
3.2971914302215186
3.3223572450114442
3.3428305632221935
3.3577161344264614
3.366824282418821
3.370861363213392
3.3712926495849658
3.369955111970131
3.3686383199882495
3.3687935936334332
3.371399324841887
3.376956969661952
3.3855935545818188
3.397246612228265
3.411936302214445
3.430294594581062
3.4558816452202783
3.4975731487675965
3.5486243715074473
3.601037321119377
3.6526205210245357
3.7021258827705874
3.748289843115144
3.789655590438771
3.8247235616528683
3.8528652460597916
3.902272329486594
3.978490358008575
4.059310655349376
4.139427778530962
4.196208236544108
4.236304157187687
4.27466275869362
4.313460332006958
4.353185719112353
4.394066058697063
4.436408190956769
4.481717681231487
4.546008558196608
4.646253572508839
4.752288435302269
4.840049372904202
4.849369591474586
4.863498370724194
4.885538170371168
4.915139431215602
4.9501205345344905
4.988024608844205
5.02704063356295
5.066010915253781
5.104209110269105
5.141169867567
5.176586534763532
5.210252520768998
5.2420245785560295
5.27179883828524
5.2994956736380665
5.325049145903622
5.3484009950010005
5.369497709227211
5.388289406335201
5.404730198064039
5.418779701407432
5.430404865759543
5.439582219815662
5.446301361346252
5.450569801856441
5.452421309616096
5.451933228505552
5.449265940611719
5.4447638545164665
5.439209263901526
5.4439626003991
5.455693755459421
5.478556129873154
5.517418483548293
5.572914741721483
5.644801119531676
5.733766795729596
5.83773356365
5.949442566445234
6.058298061259978
6.152179439287844
6.223253597409124
6.284884739574547
6.379767630449136
6.4721591938652745
6.475559054716184
6.466746461227979
6.458987009070592
6.453670165985163
6.452772755302881
6.4648879852262455
6.497849197825981
6.542469640697531
6.595207319045197
6.65522465357878
6.721866763941441
6.794287408316857
6.871435719485514
6.952130945645064
7.035149720489615
7.119297852640373
7.203459826152464
7.286622564918515
7.367885186824496
7.446456290426887
7.521647061319069
7.592862482828951
7.659591024856316
7.7213982071046185
7.777918567945313
7.82885051450576
7.873952102086937
7.913038100873703
7.945976924516873
7.972689226966496
7.993144015392804
8.00735348282816
8.015364005849804
8.017242667825894
8.015241846614394
8.009243453090926
7.999259673447887
7.985310794113816
7.9674251569390835
7.9456391052465785
7.9199968698265595
7.8905505534195965
7.857359933559292
7.82049234165418
7.780022589742973
7.7360327456263684
7.688611857664258
7.637855968323501
7.583867814089238
7.526756205900692
7.466636289899774
7.40362899532345
7.337860331091237
7.269461464705311
7.198567811073669
7.125318563315414
7.049855236217591
6.9723205543907
6.892856724739225
6.8116014063957655
6.728682080112878
6.644204994039011
6.558232869641736
6.470735131303819
6.381462491438357
6.289599655251107
6.1927471888783785
6.085173802556709
5.962049956688288
5.8298084889412065
5.735905576207794
5.645393040194453
5.552866966518868
5.45418079777561
5.340959700836712
5.211526068997194
5.074184077548516
4.934310577135066
4.794042687188629
4.654360495692313
4.515843164262944
4.3789214544625
4.243970660431772
4.111358512433173
3.981482618161345
3.854831839952556
3.732202452977637
3.6186872484987025
3.5606397015698756
3.5199080298495535
3.4847735348099733
3.4542354575644443
3.4277748593574064
3.404964121966976
3.385348472712391
3.3683747904701122
3.3533417379160864
3.3393642474496663
3.325353167397289
3.310213930909809
3.2950828716447136
3.2828114404072193
3.269965970573799
3.2578356350025133
3.244913531532849
3.230855640841045
3.2180138519034864
3.2078571160361977
3.2011399555387747
3.1979097098115803
3.197532911003693
3.198897088109059
3.200769952599339
3.202162364935755
3.202531533761581
3.201778588939917
3.200122352249584
3.1979542962303955
3.195727984587128
3.1938861681405295
3.1928132876561244
3.2087144781675048
3.23102095320803
3.257859795916599
3.2869347982723793
3.3154838448227557
3.340949504004105
3.3637389024271194
3.3850254166401914
3.405355162110436
3.4259174417999554
3.4480431256291926
3.472900437048946
3.5015804385109117
3.53561016408366
3.5803072886670106
3.654811592129929
3.752102370817414
3.8588828209172314
3.9718354033037113
4.089518452161785
4.211048955761763
4.33579379617993
4.463248000034789
4.592969797856171
4.724534789481702
4.857483863065406
4.991231519467761
5.124837521310569
5.256339678221228
5.380958665340205
5.4911238070893855
5.58758537268952
5.677907231969741
5.766149945191528
5.854227491181325
5.971532538141854
6.095780735707542
6.206335979664138
6.303902263375993
6.394746546530644
6.482354201691471
6.567965612332719
6.651985655006336
6.7345120450599705
6.815516759097588
6.894915027788006
6.972594962576742
7.048431349199582
7.122293130505616
7.194047239039581
7.263560872214539
7.330703452869802
7.395347466176314
7.457369124998935
7.51664922736199
7.573073075522477
7.626531588524583
7.676921039714479
7.724143662403398
7.7681076878273965
7.808727779607375
7.84592492546196
7.879626993379898
7.909768624831405
7.936291436299225
7.959144186554892
7.9782829037725245
7.993670883574284
8.0052788760865
8.013085085303699
8.017075249263218
8.017242667825887
6.44818432386742
6.446653895524023
6.442068985069982
6.434448623116418
6.423824156226378
6.410238470045619
6.393744238411242
6.374399813482133
6.352258947300504
6.327340677483578
6.299521977445936
6.268016336732633
6.228467393137151
6.17368989577011
6.109292832181841
6.039453518255626
5.965201686228328
5.886951837622544
5.804980593588884
5.7195275458505455
5.6308250140441665
5.53910811912145
5.4446196220182514
5.347612178792833
5.248351106979855
5.147119901741607
5.044242542460681
4.94042540813681
4.895330543443934
4.888437936640452
4.88504338234042
4.884423238827291
4.8860243240660495
4.889302350008753
4.893509886565142
4.896772978890611
4.888113120128923
4.818736129740364
4.714446145495247
4.606838388880676
4.500263895092982
4.395982694385864
4.294791034247495
4.197487381170438
4.105213870426896
4.02084484672291
3.9666052206765445
3.958283302929315
3.9570410703368517
3.956804650879823
3.956277057745013
3.9529218880649055
3.9137474364620943
3.863025976131631
3.8174832471102453
3.777157926432466
3.7412248827548065
3.7086015049714725
3.678267500684424
3.649488845744423
3.6218930683596717
3.59541994039973
3.570218414524344
3.5465688280407495
3.524910523600704
3.5062040760584168
3.493809652116484
3.4977996090522474
3.519196377414942
3.5473746019286856
3.5781766738242307
3.5525506712404176
3.5285773143327614
3.5078139580947596
3.4935516628993106
3.4915758260432534
3.501399130008706
3.5178566805569
3.5386702500585794
3.5627734935112625
3.5892328654496355
3.617097452117881
3.6454307939253265
3.673335050828706
3.6999514050373543
3.724456403988271
3.7460793082707458
3.764161422277345
3.7358481050435506
3.7093814136844823
3.68547137265766
3.664824307456142
3.648057043520827
3.6356379232045746
3.6278997735853817
3.625124475694445
3.62763481603336
3.6358378808146856
3.65020576210833
3.671212626532878
3.6992508136086024
3.734543937895047
3.777087237453641
3.8266229914116012
3.8826172224056914
3.943960686577055
4.003116808237284
4.018945824175835
4.020708007438687
4.022014579913395
4.024792468134076
4.030595167645476
4.041063624571266
4.057511220059125
4.08021117490331
4.108325979755754
4.141064383706541
4.181831555847398
4.252133987291962
4.3445813291099595
4.443686101266304
4.546776733881116
4.652739118958639
4.759781050619556
4.846414981815022
4.851602518904858
4.846213338811318
4.8421182269367185
4.840911206976546
4.8617862254810715
4.9652537450056515
5.069304829288282
5.1718210860568
5.2724328924965285
5.370849034560704
5.466783225705876
5.559906093102199
5.64968548900196
5.734311900613091
5.800727650548321
5.842337786789162
5.880470984417346
5.918887193397119
5.957872714991427
5.997261731123204
6.036776995862464
6.076108412674085
6.114941596925815
6.152970942095876
6.189906020010202
6.225474676823943
6.259424101304073
6.291520730372756
6.3215496381972756
6.349313005327774
6.374628732831215
6.397328203908901
6.417253781092921
6.434255203057862
6.448184323867406
6.447403491203172
6.446180659795676
6.444685695876959
6.44327709885104
6.442494571002107
6.443114613141495
6.446309372520245
6.453980537591051
6.469388678834375
6.497794019974904
6.536944313503741
6.535055985951116
6.52152454630074
6.508994385717883
6.5175351634499865
6.6210029414350595
6.740691237825563
6.862752585922734
6.985701962394631
7.108782322586526
7.2314005353460455
7.353023594033346
7.473143596618606
7.591260826624193
7.706870165607341
7.819449139190575
7.928450021490079
8.033292925798705
8.133370999255709
8.228070951514535
8.316820285282366
8.399163823727212
8.474849588032455
8.543889004723523
8.606549441158387
8.66327706482588
8.714587776046526
8.760972340121965
8.802840845240821
8.84050136400499
8.874161875752064
8.90394278335911
8.929892675449072
8.952004385715671
8.970231167951413
8.984502291305372
8.994738761273759
9.000868613848569
9.002840202810924
8.999928748698458
8.99119918280501
8.976665895112674
8.956352835215002
8.930293479254496
8.898530781782005
8.861117026930053
8.818113891594953
8.769592151339964
8.715631654247442
8.6563213253562
8.591758684622732
8.52204998365259
8.447309953512157
8.367661675964865
8.283236159246153
8.194172644670555
8.100618215291366
8.002727365922425
7.900662579825022
7.794593962590035
7.684699537104389
7.57116545555062
7.454186992455821
7.33397009739685
7.210734176873975
7.084717310110477
6.956186616982841
6.825459954552158
6.692955322250123
6.559313409183956
6.425747029731516
6.295055895413523
6.173374684123827
6.065958677229222
5.968607701612906
5.875533274737665
5.78289738522827
5.677252802403694
5.551375212566049
5.4359682898695665
5.337490332648572
5.248632062756657
5.164549674621075
5.083507977905574
5.004836245811893
4.9281198522214416
4.852809745800845
4.777740238303755
4.700139995247388
4.614417097518826
4.5157158056543105
4.407415533042201
4.295986279410447
4.185302546751915
4.077297740598969
3.973084855645666
3.8734581102778365
3.779101120092991
3.6906818756664532
3.6089097461184694
3.534573930282328
3.4685780905289882
3.4119814138754663
3.366075296160938
3.332359116883202
3.3106927193257962
3.3001766400636945
3.3056922073380197
3.324468536660981
3.3235516759111325
3.32543029423395
3.3287412888322865
3.3329742789572725
3.338108121471405
3.3444039401479673
3.352280285525926
3.3621779840976114
3.374385271251588
3.3888698418069483
3.4052068788663963
3.4226388548300513
3.4402112997920367
3.4569121346924314
3.471786532304763
3.4840369484695253
3.4931106706663457
3.453610612203777
3.420571643279062
3.3950396332340875
3.3789116812380455
3.3761187361778657
3.392634257850351
3.4301047499727573
3.4845120048631015
3.5517228946463244
3.6288283562320696
3.7139576134420995
3.805863815904372
3.903645056228923
4.006589674257002
4.1140836013267545
4.2255296018279696
4.340226278227539
4.457047268466268
4.573244057104862
4.680023976124281
4.7652651885804875
4.83821201738564
4.9092279612171605
4.9813083950725785
5.055287014963256
5.131475347790911
5.2101334833482476
5.291800488194186
5.377984923509409
5.472912998165577
5.5832255616119495
5.704473738995533
5.810109444969333
5.90073187704356
5.990596906343363
6.083052822598588
6.182289273126014
6.294197881410579
6.417564729089988
6.545730414579087
6.674829041045897
6.803244961740333
6.930203129644457
7.055241287492486
7.1780292082699155
7.298300238097831
7.415822228803302
7.5303842650307935
7.641789773667216
7.749853307891723
7.854398013478147
7.955255411321977
8.052264228504715
8.145270404888723
8.234126870351664
8.318693401717047
8.398837003732668
8.474431892946477
8.545359444451716
8.611508570337913
8.672775680899617
8.729064899451242
8.780288204112397
8.826365593669395
8.867225034912371
8.902802834682463
8.933043519068622
8.957900035256579
8.977333753478383
8.991314610807555
8.999821068614025
9.002840202810916
6.611395808908175
6.608774284006609
6.600914651661453
6.587832237643208
6.569554126037375
6.546121253775377
6.517591346754798
6.484043816631356
6.445590773675155
6.4024072601201985
6.354838920869674
6.3039237681649025
6.254298282204281
6.213456241477544
6.176124544053586
6.1384860701740305
6.09988828248375
6.06029701020095
6.019786744094043
5.978368480806823
5.935803926999929
5.891290540453793
5.843219817838804
5.790116757874923
5.73238767092063
5.671631196422536
5.609159772762777
5.545781591926164
5.482003871830537
5.418178604187614
5.354574236247647
5.291408289650975
5.228863231146137
5.167087472114241
5.10615870438389
5.045512533457329
4.970371639317168
4.923962154742965
4.872741192659872
4.818644892025004
4.765490010180461
4.713592993240748
4.662911277339216
4.607890310999845
4.517408837313795
4.427751120069135
4.341382907389082
4.258748728616221
4.18027274252122
4.106430292859134
4.0378589363397674
3.977122221438398
3.957355621428478
3.954304094596893
3.9509340169008507
3.9464250344786973
3.940317662788707
3.9320271902728
3.9207548224656774
3.905607798262799
3.886030032269646
3.8622360844641426
3.835077697734843
3.8055314428529066
3.7743845992617993
3.742199814682624
3.7093838666113137
3.6762604480982564
3.6431263307989634
3.610298884580783
3.5781767969149954
3.552550858599414
3.5285774997232515
3.507814141769135
3.4935518440455104
3.4915759137936377
3.501399298330504
3.5178568474055725
3.538670417677244
3.562773666157728
3.5892329396530225
3.6170976244195425
3.64543096915364
3.6733351275950783
3.699951580512545
3.7244564867648435
3.7460794808877793
3.7641616025393185
3.785572650342491
3.8069413403173495
3.8281421980152537
3.849045986636536
3.86950483736279
3.889332169508978
3.908323466906146
3.9262919910993475
3.9430769797442795
3.9585339863212616
3.9725266384868956
3.9849255970351507
3.99561701477324
4.004520910666186
4.011619282376136
4.01699449242971
4.020906044918822
4.02415933938532
4.034015870397972
4.091381587028603
4.1666027120545
4.2428153282457055
4.293109648667217
4.3285842332624895
4.366383712491456
4.408288413681072
4.454648949660933
4.505423158185924
4.560331503764049
4.618933453204158
4.680684240787016
4.74493580895046
4.8106835882384
4.872793512137541
4.88762455226831
4.879908300503837
4.89435681454227
4.993290899456283
5.105962190618412
5.220497160915769
5.335051016098898
5.431013478079844
5.490633624602593
5.541458096140693
5.584406483615445
5.620902419714882
5.653396803335147
5.684197428095685
5.71498905178948
5.747041746265195
5.782466756698034
5.834333941963409
5.909055925188171
5.984992384602614
6.057987104057201
6.127305983462405
6.1926430403215855
6.2537982286105
6.310613147971315
6.362952761890031
6.410698362645094
6.453744875896211
6.491999930590904
6.525383202556534
6.553825945364585
6.577271364606938
6.595674827756105
6.609003978307606
6.6172395061615745
6.620375578626303
6.61842023242564
6.611395808908176
6.616901048823814
6.633908386841139
6.66017946029498
6.6575461568943926
6.646463728092531
6.633714323304749
6.61971032831318
6.604803926025562
6.589467117288406
6.5748274048292314
6.572542605215485
6.64193765703674
6.751361183548622
6.879782452074385
7.017807930728493
7.159779770986698
7.302140681467141
7.442335585240211
7.578232272847515
7.707874061790043
7.829498946763271
7.941809890517921
8.044357284612259
8.137702096820453
8.223155344408799
8.302303906877347
8.376650268966177
8.447461477716669
8.515752905191636
8.582307555568889
8.64767731852084
8.712149225037226
8.775691202441225
8.837923319899222
8.898157497384467
8.955515452473264
9.009088414471703
9.058086485486918
9.101944296208195
9.14036703995255
9.173322314040737
9.200991422841975
9.223700495837981
9.241850915683782
9.255861175368008
9.266123092551146
9.272970830994899
9.276659535978727
9.277351008234673
9.274424119009314
9.265648301601015
9.251038099941029
9.230617723401714
9.204421005372831
9.172491349985448
9.134881576775351
9.091653975256138
9.04287999678842
8.988640216500672
8.929024321597101
8.864130596431918
8.794066049295104
8.718946106963234
8.638894451079794
8.554042529531449
8.464529791833815
8.370503189352375
8.272116601233504
8.169531214258216
8.062914867729388
7.952441913603395
7.838292772888462
7.720653905744416
7.599717630960658
7.4756820052070045
7.348750688882213
7.219133065452665
7.087044621178417
6.952707983645172
6.816353295499099
6.678222691571055
6.538574699348819
6.3976957431335135
6.255925226512608
6.113721060856923
5.97187579325473
5.832706518870108
5.710619382415313
5.617106696205735
5.530219763709234
5.445651306976767
5.362913050131503
5.281974701891335
5.202906245457077
5.125796127266452
5.050707041634017
4.977628499074359
4.906326350945285
4.834862888817181
4.74347865882234
4.658214108334371
4.588758590002365
4.529191036546275
4.4360674511191425
4.331876451076725
4.227614739656804
4.125604950231397
4.027041566494161
3.932666029312735
3.8430356709354148
3.7586358860072444
3.6799337576216384
3.607404117960588
3.541534945458923
3.482803026525267
3.4316038398746596
3.3881406455972978
3.35239325506159
3.3244685400555944
3.323551723517947
3.325430316487256
3.3287413095161007
3.33297432365053
3.3381081295014328
3.3444039814854762
3.3522803091283744
3.3621780003617676
3.3743853086487703
3.388869854437765
3.405206919866834
3.422638869046946
3.4402113042346545
3.456912175517123
3.4717865578454328
3.484037014694446
3.4931106951214757
3.5352089722203672
3.583400254495217
3.63738824426485
3.6935918118418636
3.7067667595757925
3.7288803147115726
3.7654650284760662
3.8158292651537478
3.8783360257760204
3.9511139509906616
4.03249036252312
4.121109277981336
4.215867820130538
4.3157175272790305
4.418800268193603
4.509296880820768
4.565078860384703
4.620424547296621
4.682413308151496
4.759629947749065
4.862302818306189
4.956326734392002
5.02705106846113
5.098145251130198
5.171208305328534
5.246323147885574
5.323404202318729
5.402336878158715
5.483027646295036
5.565476408569441
5.65007179247208
5.740004998261937
5.853824981461236
5.986613696217198
6.122804702519689
6.259623610765452
6.396211965527831
6.5321021936841985
6.666957831103608
6.800500915717589
6.932483133708796
7.062673868748175
7.190854250520834
7.316813864960599
7.440349226115495
7.5612628581496475
7.679362755166696
7.794462317036377
7.906380144646607
8.014940386350473
8.119972268961215
8.221311070380512
8.318797725341893
8.412279318083737
8.501609172808672
8.586646952275107
8.667259176327633
8.743319335577038
8.814707908698901
8.881312815190476
8.943029413861023
8.999760763840545
9.051417792525978
9.097919482388788
9.139192838957552
9.175173279307604
9.205804519299665
9.231038787748737
9.250836832316336
9.26516806744464
9.2740105379232
9.277351008234684
6.685205136772398
6.683276223707464
6.677497481935182
6.667892542900799
6.654499748672594
6.6373710744784225
6.616571259747893
6.592177318476313
6.564278597276599
6.532976975823815
6.4983874374514805
6.460638872897215
6.419874922561648
6.376255473701731
6.32995904567863
6.281186837849719
6.230170083192693
6.177185443320585
6.122586172613373
6.066870654092408
6.010835768226721
5.9558739745081075
5.9042003416850815
5.857895883832086
5.817139865729645
5.78087518659013
5.748258204536979
5.718837652677685
5.6922580209994225
5.667561526380945
5.629323494056076
5.525517917533498
5.41159792693122
5.296975991822603
5.183084933839401
5.072684008711332
4.991756386594602
4.945997119487743
4.942943049430677
4.946355427497723
4.9006368669462095
4.803998449304311
4.70658194902035
4.616928834677743
4.566705100862011
4.519894246409102
4.474233440131978
4.429534067635441
4.385961671223537
4.344249723735646
4.305260435899877
4.268998377318481
4.2343990260682665
4.200450473877818
4.167029816169009
4.1345078629464584
4.103387677404033
4.074307010186709
4.048105866252476
4.025724120908262
4.007786104577508
3.9941788286112487
3.9841913156937276
3.97703099369552
3.9721404155625697
3.9692351350539354
3.968238159398665
3.9692118390152156
3.97230962740965
3.9777447627206604
3.985769684713505
3.9752148716321867
3.9644107434912295
3.9537367056028008
3.9435729814902714
3.934280088807284
3.9261744672767405
3.9195052993643262
3.9144372793623328
3.9110464298366896
3.9093307758970735
3.909234022826274
3.9106784948295465
3.9135981123932964
3.9179656935011713
3.9238036602903836
3.9311615010414878
3.940050800586279
3.9308615334782706
3.9282321049995383
3.9335764792436865
3.9480131061728083
3.972062092127118
4.005217718919518
4.035702565773998
4.051367288652138
4.065455292285063
4.078729320358615
4.091362033491555
4.103553118800709
4.1155663821123705
4.1277193590282035
4.140358008643467
4.153829904787263
4.16847218204057
4.184622215963452
4.20265133056366
4.223035607449308
4.2466280643563605
4.277423689367013
4.341489480872119
4.427611063275776
4.518615541858298
4.612620549554142
4.708990761439036
4.807146134616392
4.905282235258802
4.960826756030142
4.950433523340971
4.936244687712425
4.922544474140149
4.914794386208234
4.956816718442458
5.0249595489096635
5.095341704704524
5.166034994048489
5.236253263017837
5.305304947505608
5.372796647868264
5.455401950689734
5.568636853789829
5.68247909733585
5.783919564723203
5.839280799180049
5.894957742764392
5.95294889059073
6.011808642330726
6.070455524281801
6.128144638292185
6.18434935153524
6.238677852563417
6.290824083006973
6.340538321368142
6.38760980014401
6.431856904133318
6.473120459315314
6.5112599904642225
6.546151340134862
6.5776850694535876
6.605765474534451
6.630310359651716
6.6512507078403225
6.668530490486332
6.682106979735136
6.691951021839594
6.69804729464196
6.70039531139098
6.699010784385573
6.693928157141642
6.685205136772368
6.681528245058823
6.6759425571689235
6.670478592490032
6.702879172942605
6.752120403837854
6.810767875891878
6.877718293166623
6.951939762891456
7.032398662452772
7.118068291363926
7.207942677182729
7.301050241439204
7.396468968863777
7.493346267405329
7.590931029643115
7.688621763902326
7.786034690922457
7.883084577963022
7.980052610483293
8.077583347094457
8.17652371969194
8.277543736410005
8.380660837538217
8.485005565585299
8.58903625008103
8.690999523324141
8.789310649245998
8.882740195026791
8.970473506555248
9.052109295399587
9.12762870914688
9.197340273612637
9.261801761249368
9.321731640447608
9.377918355444296
9.431134859153671
9.482059813800419
9.531207076017706
9.578872729136997
9.625107582406445
9.66972368612099
9.712329388310684
9.752378069872679
9.789213486309635
9.822103321229637
9.85025899620335
9.872854818976396
9.88906656019642
9.898152682519436
9.89528843975731
9.886700320377363
9.872402199074513
9.85241712426803
9.826777318550402
9.795524127040268
9.758707855377363
9.716387836304667
9.668632132986929
9.61551749775768
9.557129358374347
9.493561370598226
9.42491544651659
9.35130157105758
9.27283758358362
9.189648748025997
9.10186793949851
9.009635198167818
8.913097160096324
8.81240743270418
8.70772591529352
8.59921869260135
8.487057594120452
8.371419995007216
8.252488714055232
8.130451584872208
8.005501261614354
7.877834880440557
7.747653890824178
7.615164067835801
7.4805742576388266
7.3440978256118425
7.205951450186406
7.066355322852757
6.9255331108231655
6.783712409092166
6.641123858868134
6.498003034267299
6.3545904352454325
6.211132506680231
6.067883833319885
5.925109920464914
5.783092675660998
5.642138267180389
5.502595143461014
5.364887797278199
5.229585505400932
5.097580065067536
4.970566501527031
4.853351611622679
4.770865843699778
4.700220895939054
4.624030231817895
4.536228131275539
4.477727630281392
4.431153787386449
4.389518780278525
4.352165869630516
4.316078724604263
4.254276186155187
4.176697918733166
4.103594512099366
4.037833499493062
3.9809194374127497
3.934146089976053
3.898669896789116
3.8753727649483998
3.864676128576946
3.8664403401672196
3.880026811645374
3.874392206789722
3.8676092805902984
3.8598362559792014
3.8512497701144675
3.8420446721732353
3.8324339709449307
3.822649277561432
3.8129415221461005
3.8035827099514434
3.794868343180758
3.787120075209875
3.780687113748164
3.7759408882022667
3.7732561955963546
3.7729685131334625
3.7753044294059674
3.7803012329484105
3.7462847358605877
3.7206885922611757
3.704780728984685
3.703457759235717
3.763451100902947
3.8339709907644925
3.9096948166041847
3.9902475577362093
4.075260429276417
4.164204955148734
4.256019146387026
4.3460303859211855
4.398067801994817
4.435503697541942
4.477720855268627
4.539995547780948
4.638129043541962
4.712420133212131
4.772708293205826
4.833847726747964
4.8991900971113544
4.993465641730724
5.120538064593724
5.25324831528002
5.388671551129124
5.525978053659051
5.664706034624357
5.804514464541468
5.945115915475203
6.086249265111584
6.227668935799613
6.369138999124413
6.51043050574589
6.651319538528511
6.791586603706172
6.931015766177795
7.069394637278099
7.206514224113992
7.342168069912493
7.476153699187672
7.6082717026869116
7.738326104075975
7.866124624886291
7.991478592857328
8.114203257814676
8.234118033702178
8.351046492466375
8.46481678363998
8.575261604740442
8.682218731642543
8.785530528243097
8.885045084340435
8.980615714238562
9.072101474101247
9.159367246677226
9.242283775659708
9.320728196592047
9.394584078950816
9.463741439099183
9.528097161010685
9.587554976746498
9.642025680390097
9.69142731597988
9.735685342566745
9.774732593386009
9.8085096381543
9.836964723421232
9.860053945550028
9.877741281554721
9.889998787031315
9.896806517702732
9.898152682519411
7.695388142710505
7.692741701074275
7.684807312389819
7.671599782128534
7.653143765109545
7.629473754993071
7.600634058749903
7.566678712334839
7.527671561425379
7.483686080929418
7.434805391852957
7.3811223434457505
7.322739298134877
7.259768209085685
7.192330727142597
7.120558219670727
7.044591490422994
6.964581459399757
6.880689054968954
6.7930850670351814
6.701951102836961
6.607479540242238
6.509874332441462
6.409351491436298
6.306140827821989
6.200489206929908
6.0926671096083345
5.982988971758968
5.871892842662397
5.760486932753559
5.664346734852129
5.635627902404333
5.618993174522223
5.605110760277715
5.551486905003245
5.44116458522479
5.331793467912834
5.223836058597685
5.117898555113928
5.016716185307523
4.964687255995656
4.919347357058547
4.835170493024796
4.752054403667598
4.673700029808325
4.6011152881564135
4.534953004950169
4.475672587755929
4.423334387097855
4.377344861873396
4.336893735345136
4.30194539437572
4.273464181461515
4.252319376534899
4.238491965883236
4.23153059219396
4.230986710438032
4.236479595773289
4.247610417434274
4.26352904316474
4.266129657062174
4.220910868029662
4.177364117091367
4.138507208936683
4.104369149052458
4.074771971325298
4.049478091996765
4.028220149446429
4.010713016160483
3.9966618926503967
3.985769721376758
3.9752150003250675
3.964410870412689
3.953736831361255
3.94357310681614
3.934280138840098
3.9261745942602766
3.9195054284672666
3.9144374113494145
3.911046575006975
3.909330786352826
3.909234174096841
3.9106786423836697
3.9135981317500366
3.9179658503250216
3.9238036909812077
3.9311616623052186
3.940050962073727
3.9493865432105015
3.9616962082701215
3.9759115303754684
3.991202582514939
4.006985038231734
4.023173831325368
4.050418212392591
4.099260338967635
4.1542116610094
4.210489526296096
4.258025706758393
4.281736306899065
4.2887177023661955
4.294021362464355
4.303411505918269
4.318759502184491
4.3407124364729155
4.369410130034276
4.404731312688393
4.446426925060667
4.4942094203069365
4.547798770711657
4.6069241477324585
4.671288438619961
4.740507913105157
4.813975460939708
4.8902212838871755
4.960610351841684
4.982078654881694
5.01775662893589
5.117055236825908
5.220850988213922
5.325914685780835
5.431556739106584
5.536502241307604
5.608600000067033
5.6200921372072035
5.629347815687117
5.639699162404101
5.652114946350422
5.667638823051668
5.687673833137308
5.714068001957105
5.748968794744377
5.804163928354396
5.911615526924219
6.022183445854874
6.131260851386211
6.238326197315833
6.343070624152529
6.445237010826472
6.544593451985656
6.640925199798314
6.7340315437190865
6.823724529104356
6.9098275585221565
6.992175503161235
7.070613869243845
7.144998550982675
7.215195538183901
7.281080882778803
7.34254035517789
7.399469504970251
7.451773419712134
7.499366598766635
7.542173053380406
7.580125983743142
7.613167839884913
7.641250105245002
7.664333272544673
7.682386633516221
7.695388142710531
7.696600961975338
7.703315223625459
7.715279138332473
7.732190456983626
7.7537477898664156
7.77968513625367
7.809787320638431
7.843891976740585
7.881885858387901
7.923700826167087
7.9693115274848765
8.018734516528497
8.072026774862884
8.129279777621472
8.190606287109897
8.256115151843415
8.325873631615636
8.399860338452479
8.477919678008512
8.5597325609066
8.644817083662685
8.732559401853583
8.822264514660022
8.913211635518364
9.004699018797195
9.096073678652905
9.186749556758123
9.276213917689518
9.364030149265925
9.449834088766185
9.53332539621295
9.614254597883992
9.692404554189855
9.767571194204574
9.83953678374478
9.908017292779606
9.972501276100328
10.031600430129608
10.081100818065824
10.117472801842556
10.14466199722339
10.165569120258326
10.181242125478386
10.192274823048292
10.199196541435516
10.202578591618483
10.203062212941283
10.201339254849161
10.198078278650586
10.195180042206749
10.186490125976496
10.172022872802179
10.1518021806375
10.125861440371427
10.094243483289011
10.057000432963655
10.014193748534113
9.965893925361172
9.912180450034414
9.853141786402253
9.788874861992038
9.719485204128206
9.645086606433852
9.565800985055864
9.481757856808327
9.39309460503002
9.299955943762125
9.202493341717746
9.10086536894211
8.9952370434497
8.88577963063745
8.77267011148566
8.656091136015041
8.536230686147832
8.413281781389966
8.287442045378544
8.158913438330918
8.02790198162004
7.8946176962321655
7.7592732394038855
7.62208525848339
7.483273050023682
7.343058603726229
7.201666347365991
7.059323380928636
6.916258246045932
6.7727023172433505
6.628889265059334
6.485055134384976
6.341439150516942
6.198284385239388
6.055839521859105
5.914360157831942
5.7741142094251
5.635389550805273
5.498503790769761
5.363833913504931
5.231867738608206
5.103326276627024
4.979462397289164
4.862805458552915
4.758463997274624
4.672649650068039
4.604454290586334
4.546472924348954
4.490466994352262
4.42469000561926
4.348212977624855
4.298668142973943
4.271448781653542
4.244759022341114
4.205442397962297
4.149031749232918
4.088832895616725
4.032170927054698
3.981665757011098
3.938725875254017
3.904481472123141
3.8800268155300444
3.8743922217546976
3.8676092877404353
3.859836260453764
3.8512497802880126
3.842044673896027
3.8324339960983327
3.822649285716505
3.812941530043254
3.80358274015683
3.7948683512678003
3.7871201352769512
3.7806871338430517
3.7759408888289636
3.773256229454266
3.772968528062788
3.7753044603899655
3.7803012424952906
3.8190296721442683
3.864816183479749
3.9170869291567443
3.9754132733194654
4.039425612856406
4.10874427939676
4.182841332717376
4.260105700434163
4.305662427607205
4.323173361498355
4.3451939658872965
4.37525348583213
4.443776722023251
4.5142032277892
4.568723868725494
4.620535716870073
4.681008524769237
4.777244434374684
4.894644053831413
5.017848533517019
5.144597265452107
5.274193294823793
5.4062344174217465
5.540408257905133
5.676439270881059
5.814069560614433
5.953051627848751
6.093143036915825
6.2341062023956155
6.3757059339497175
6.517709176984584
6.659884371757092
6.80200147572336
6.943831555265
7.085147150446408
7.225721934612864
7.365331241767796
7.503752159784482
7.640762948109655
7.776144749755189
7.909680906112428
8.04115760467887
8.170364348452567
8.297094298225696
8.421144825974409
8.542318133209942
8.660421613093519
8.775268632441056
8.886678783036434
8.994478734592422
9.098501980064114
9.198589997124257
9.294591872285137
9.386364707242018
9.473773548597396
9.556691204381567
9.634998463673673
9.708583860130073
9.777343353903964
9.841180441217546
9.90000587859908
9.953737683757085
10.002301109115178
10.045628640095483
10.083659926118532
10.116342046620442
10.143629371650842
10.165483820069973
10.181874849043021
10.192779644985475
10.198183173196812
10.198078278650573
8.0293769145525
8.026728555657554
8.018788571315296
8.005572235592645
7.987104985763601
7.9634224163733744
7.934570264925985
7.900604350435677
7.861590695367486
7.817605412516261
7.768734824473587
7.7150756921178685
7.656735196471238
7.593831265687051
7.526492977752191
7.454860904009331
7.37908715179008
7.299336315715387
7.21578553396965
7.128624332561633
7.038055326418898
6.9442936164428275
6.847566656345327
6.748113304574689
6.646183344575517
6.542036942394701
6.435943366393881
6.328180220191628
6.219032558490423
6.108792042414439
5.9977565046675485
5.886228520769138
5.774519829345123
5.662991216244556
5.592848939794365
5.534863814059866
5.428926678163755
5.323954471572644
5.221302723306619
5.122047787093703
5.030284045956482
4.989770450050759
4.996275547522262
5.007386103602641
5.019355211179833
5.031398313384197
5.043120752757475
5.054198791619953
5.064162823583898
5.06775400024236
4.9935119876837675
4.910595163706894
4.830788706869456
4.752095606280908
4.673292277692843
4.595724872480086
4.521342402246233
4.451388660030602
4.3865628892291975
4.327670440822436
4.292537057090729
4.315207846489256
4.345602650695244
4.380024016480189
4.4177077240139955
4.458067736540165
4.500566987729704
4.544698623595484
4.58997946587845
4.63594139150343
4.682110984874041
4.680544144663424
4.679656105292398
4.679397647034391
4.679713254692086
4.680545334584579
4.681837299519467
4.683536104567569
4.6855936536833305
4.687967871809367
4.690622994449034
4.693529218652199
4.69666173311244
4.699998481798424
4.703516456607606
4.70718671356297
4.710965755145196
4.7147844205941185
4.674163396921073
4.633256323924493
4.5925420111348565
4.552546650680456
4.513856587940967
4.477140518314495
4.443191249838915
4.413032282843955
4.388235750019079
4.3720526715193575
4.37313877742822
4.403386399845777
4.447585000697107
4.479559193203076
4.497682229579524
4.513071663469099
4.532245778588572
4.5581039959575795
4.592084712082841
4.634912908360505
4.686838468812912
4.747745932036343
4.817245885610138
4.8947510973227555
4.979372173180417
5.039584371007766
5.02845931705735
5.025828716543492
5.0771764436693765
5.161600556672446
5.252683711703044
5.347134802425821
5.443985609635845
5.54247890829876
5.608914986525479
5.651423673358373
5.75453610140231
5.860597516479851
5.966626272909483
6.072150078399398
6.176892252596289
6.280620036615804
6.383115992853886
6.484171041070483
6.5835807982860395
6.681145316509038
6.776668573901386
6.869957917814296
6.960825064363181
7.049085552318951
7.134559103856783
7.217070546947776
7.296449169063212
7.372529844509654
7.445152893903511
7.514164130259214
7.579416025687128
7.640767388598039
7.698083852009833
7.751238400068635
7.800111427854197
7.84459106724114
7.884573775239522
7.919964519441249
7.950676867932169
7.976633536349598
7.997766595290775
8.014017542229606
8.025337696284671
8.031688337599068
8.033040844386228
8.02937691455249
8.032338416468683
8.04262928537288
8.059696140314736
8.082960063174212
8.111919598882267
8.146149711253308
8.185257322404738
8.228846783502451
8.276507425047939
8.327815361716814
8.382340845385663
8.43965679218178
8.499346726940082
8.561011045757134
8.62427296475528
8.688783213371444
8.754224781455488
8.820317300436344
8.886821539770775
8.953543588062036
9.020339200279764
9.087116501515068
9.153836122012786
9.22050726113891
9.287175375253025
9.35389843383394
9.420711134889471
9.487575528825795
9.55433002119277
9.620649738279125
9.68603742646008
9.749854798647306
9.81138717917719
9.869927198921697
9.924860643262361
9.975762230478074
10.022578685196315
10.06627930563361
10.110794813460041
10.159485855901352
10.208328727849484
10.254411937450623
10.296721348073232
10.334719171609818
10.367932497611845
10.395822129528034
10.417732401411243
10.432904090341344
10.440581264623724
10.43772110297638
10.429145275185446
10.414867784908319
10.39491190684321
10.369310174436045
10.338104325953324
10.301345142486205
10.259092506347509
10.211415101325953
10.158390365175386
10.10010446993606
10.036651860929139
9.968135294340557
9.894665621892203
9.81636157945036
9.73334933135889
9.645762664844042
9.553742517855476
9.457436400891801
9.356998754607236
9.252590267402553
9.144377738710316
9.032533605163417
8.917235760178238
8.798667392284248
8.677016559000382
8.552475925746231
8.425242417659971
8.295516999377929
8.163504629475673
8.029412943261406
7.893453613558611
7.755841039328442
7.616792404953091
7.476527450206097
7.335268675031687
7.193240095898938
7.050668614432686
6.907783275900346
6.764815150665576
6.621997765826542
6.479567041480929
6.337761934323599
6.196823753019976
6.056998065888156
5.918536017735969
5.781692124438536
5.6467299685549746
5.513922616117748
5.383557069456334
5.255940743268415
5.131414586638393
5.010378378808031
4.8933503165698164
4.781128851670745
4.675321903811421
4.58029684997459
4.506542552385622
4.457119508110677
4.420055879237974
4.384015727132917
4.333390273767488
4.288538870486028
4.268080960878371
4.2617198726955685
4.262937463396628
4.269391427033293
4.279652111759364
4.292267518334264
4.305527479305547
4.2998801556658455
4.29581901758398
4.2933231419721665
4.2923504819484455
4.2928433710381135
4.29473311044484
4.297944133311439
4.302396873729091
4.308010024871061
4.314701867469104
4.322390369802201
4.33099254248977
4.340422004248499
4.350584921209656
4.36137290231891
4.372650950971855
4.384236945719001
4.3610073146973996
4.338690893234932
4.319621133569456
4.304915904553124
4.2951210632069285
4.290518847522457
4.291317193727028
4.2984032554571225
4.344241370728518
4.411770204865201
4.451749506746667
4.487855696875459
4.534662151768275
4.606701450551716
4.703591562526819
4.811917756439771
4.926023899736421
5.0440971128414835
5.165356110754981
5.289343925192184
5.415728801576065
5.544235292353485
5.674617102460464
5.806644331961085
5.940097538047104
6.074764013292896
6.210436431713228
6.346910274931182
6.483984974399948
6.6214619711103095
6.759145007937542
6.896839609614749
7.034353217466054
7.171494793770004
7.3080751684932235
7.443906756894023
7.578803804735321
7.712582511203628
7.845060269861517
7.976057143840375
8.105394911223112
8.232897451959193
8.358390830068982
8.4817031208303
8.602664541296775
8.72110747538332
8.836866293841913
8.949777537364076
9.059679735185282
9.166413781811562
9.269822395726177
9.369751248424812
9.46604858208354
9.558565911623429
9.647158379145734
9.731685131915285
9.812010233390051
9.888003100241358
9.959538922462315
10.026499440105303
10.088773269339265
10.146256398070978
10.198852582171751
10.246473731031447
10.289039921803122
10.326479915161457
10.358731089252904
10.385739621094112
10.40746051347368
10.423857731065741
10.434904071382366
10.440581264623695
8.111345158211865
8.108633394720554
8.100504715357738
8.086978948083738
8.0680891098695
8.043881379531088
8.014415040118253
7.979762337541536
7.940008472578483
7.895251277134669
7.845601027141052
7.791180239177479
7.7321230674674295
7.668574888474496
7.600691799154177
7.528639916652461
7.452594290545808
7.372738723423721
7.289264789128148
7.202370855581451
7.112262279741572
7.0191506916077655
6.923254170482214
6.824797019118159
6.724010357398351
6.621132935951415
6.516411442427176
6.41010150987527
6.302468837512228
6.193790718649669
6.084358689451037
5.974481808216671
5.8644998728406454
5.75483073580434
5.646519542655114
5.586000874619474
5.57611941861872
5.568016618678304
5.560620299080048
5.553549368685824
5.546502315135046
5.539202479733953
5.531371829460884
5.522664884274244
5.512204453282791
5.477129620041903
5.3755319562091675
5.273955948895108
5.176677995534488
5.0891704443019234
5.0783169685294
4.996011608727001
4.906639953747288
4.829178012048447
4.766322011929417
4.717716094278073
4.682029036188451
4.658189676896239
4.6452252728467895
4.642028787353754
4.647323782544918
4.659741425912675
4.677920351789926
4.700581303941054
4.726557661665473
4.754756902858473
4.7838139983513
4.804650797714728
4.7724096756485705
4.727942982206286
4.682111164493362
4.680544371241922
4.679656333144229
4.679397875810263
4.6797134840405565
4.680545523505353
4.681837528970731
4.6835363335634845
4.685593881900475
4.6879680713790455
4.6906231503795395
4.693529414235979
4.696661955298493
4.699998612332359
4.703516659241549
4.707186849727102
4.710965936314369
4.7147846144734125
4.753414703755548
4.7916293183935394
4.789202910103604
4.759072855001254
4.729104787590243
4.6998644898083475
4.671826343716618
4.645571474162132
4.621869646852858
4.601839479410342
4.587367097591675
4.5823566615156635
4.59576849541483
4.639612842161838
4.710595041501227
4.796435678816951
4.890429513558438
4.989424009159532
5.086139254259598
5.106413648315822
5.10008155375645
5.090992277936238
5.080228191132575
5.06822191620104
5.055585072060978
5.07371346642686
5.17026491150308
5.273437052047593
5.381428434326657
5.4927509250907525
5.574633082798461
5.5863097911001125
5.594200158704585
5.6019639612675425
5.644347468205323
5.74509280254086
5.847208275698841
5.949855031142307
6.0526856524252
6.155400792311047
6.257719996551673
6.359375455539449
6.46010913353336
6.559672954496859
6.657826757871482
6.754338882660575
6.8489856207468724
6.941550362397222
7.031824597745958
7.119606899848663
7.204703181902275
7.2869273160755155
7.366100192640183
7.442050724186127
7.514615394107618
7.583638106513017
7.648971174724965
7.710474754149409
7.768017122953048
7.821475026171363
7.870733491858264
7.915685977240037
7.956234768512426
7.99229098788214
8.023774504672334
8.05061436872213
8.072748893864679
8.090125647833448
8.102701797676408
8.110444236512308
8.113329725804928
8.111345158211885
8.11790105856639
8.135534996794314
8.164480891170436
8.204744149907128
8.256000645798121
8.317624959416818
8.388782534145708
8.468521187248175
8.55583933636698
8.649731681363162
8.749217764450215
8.853359321606414
8.961270008762995
9.072118904440288
9.185131707603325
9.299588859071934
9.41482275512344
9.530213812171045
9.645185589174027
9.75919799562143
9.871739036781058
9.982308651454856
10.090384666549141
10.195334380609982
10.296109512161555
10.389820722200705
10.463479114964365
10.504307370568615
10.536794282586143
10.566871891277588
10.594965781171377
10.62099493878367
10.644810757124784
10.666274088905125
10.685273782429556
10.701730291075085
10.71559525808924
10.726850863994256
10.735509820452382
10.741617281993477
10.7452551677356
10.746550236217464
10.745686447811469
10.742923864033097
10.738622788955714
10.733271089771518
10.727499429067974
10.722054144805055
10.717683571084386
10.71479836460168
10.706147529136041
10.691745381620668
10.671615774350967
10.645792032929478
10.614316901913401
10.5772423946651
10.534629833077457
10.4865495472781
10.433080825420696
10.374311894648066
10.310339410744337
10.241268578923458
10.16721282567312
10.0882936453144
10.00464007701584
9.916388961525586
9.823684403314058
9.726677190948884
9.625525136060341
9.520392413980662
9.411449361958693
9.298871945592008
9.182841692667003
9.06354537024687
8.94117465956119
8.815925736854577
8.687998983740084
8.557598704971294
8.424933045173397
8.290212615910775
8.153651814011285
8.015467447821235
7.875878729750523
7.735106953871695
7.593375628746148
7.45090911231743
7.307933815072853
7.164677363279073
7.021368266688019
6.878236108503103
6.735511245747459
6.593425085908037
6.4522089861720415
6.31209561174422
6.17331951859488
6.036113984780384
5.900715256795898
5.7673608041179225
5.636290395100065
5.507746520805341
5.3819763661906395
5.2592334616950165
5.139781168842979
5.023898854092047
4.911893951956952
4.804126784191464
4.701071197158048
4.6034960439760635
4.513172028794103
4.436823853274512
4.392457343939741
4.370894705951816
4.357306797259576
4.347985811654677
4.341083470535619
4.334820018830333
4.327415687223696
4.317651543260218
4.305527479900557
4.299880189352919
4.295819032986716
4.293323155355308
4.292350512875125
4.292843375154065
4.294733144986881
4.297944147254395
4.3023968797489935
4.308010054621792
4.314701873412789
4.322390411185126
4.330992558838028
4.340422008351777
4.350584949162336
4.361372913605686
4.372650991574833
4.384236962582146
4.397595968335418
4.4022470361643276
4.400017580803313
4.395553017445454
4.392447044242604
4.392730484113624
4.397577194690422
4.408027334719223
4.426573083006315
4.466695499141128
4.545599738059383
4.640167220960175
4.740999753483395
4.846343173517093
4.955579281503941
5.0683482696047895
5.1843743486160525
5.3034148129941245
5.425243257424896
5.54964136467648
5.676395985915928
5.805296886736054
5.936136130258657
6.068707113350888
6.202804545604971
6.338223764245716
6.474761217076578
6.612212940982099
6.75037629841761
6.889048613721633
7.028027659614665
7.167111407950917
7.30609830213588
7.4447869969370934
7.582976815085779
7.720467495129296
7.857059647674956
7.99255489513794
8.126755244666626
8.259464709557042
8.390488522603867
8.5196337158895
8.646709374966852
8.771526853411368
8.893900095042477
9.013646020935864
9.130584675959712
9.244539769560749
9.355338729052841
9.462813400760151
9.566799709560255
9.66713880759598
9.76367679348845
9.856265288799792
9.944761636711695
10.029029024870509
10.108937102199878
10.184362106553792
10.25518695799081
10.32130170427469
10.38260359323696
10.438997344349328
10.490395322403392
10.536717760474039
10.577892734793426
10.613856582904509
10.644553759778129
10.669937097861313
10.689967796285371
10.704615555040872
10.713858565847813
10.71768357108438
9.487560641509742
9.484750623722729
9.47632593736269
9.46230267750573
9.442707638378314
9.417578288492487
9.386962722831447
9.350919544091779
9.309517908615097
9.262837282005886
9.21096738827952
9.154008208782594
9.092069642333177
9.025271448083416
8.953743186793558
8.877624030614479
8.797062212006153
8.712215440266618
8.623250423981174
8.530342282382895
8.433675038245807
8.333440927345148
8.229840424973416
8.12308160200165
8.013380144076704
7.9009594205735
7.786049822441899
7.668888672191906
7.549720002167273
7.428794345241236
7.3063688705112275
7.182705912582424
7.05807479300158
6.932750440355248
6.80701369812988
6.681151402929634
6.555456930365608
6.430229272556984
6.305775772608529
6.182412071746138
6.060464841822816
5.940276918078235
5.822221189073358
5.706755623187777
5.594853226168164
5.509291193516088
5.489857178704401
5.422899390090735
5.311426811583681
5.2019772368872985
5.102173537022683
5.092192956222667
5.096927148369133
5.100406652175975
5.102066626173756
5.101611768310058
5.098765392877786
5.093215530581809
5.084580918356196
5.072385840860853
5.0560696662109095
5.0350898579525785
5.009147559782932
4.978409401536466
4.943505598792614
4.905346049387922
4.865239803002542
4.832233957720942
4.851168946314109
4.881208992790667
4.911566544312169
4.918474965507793
4.924512091541613
4.929563234247964
4.933535239252912
4.9363554561769805
4.937970832944082
4.93834784482441
4.937472041732346
4.9353483973313
4.932001753238666
4.927477692598723
4.921844202676579
4.915193638683402
4.907645335435054
4.89935064057317
4.8904979626391505
4.881321938470744
4.851114626258968
4.82113213451215
4.831403395287643
4.868836871804682
4.905443327529012
4.940557050421041
4.973633206693559
5.004096120844224
5.031384467550372
5.055056539299265
5.074893046204619
5.090918850782549
5.103334074798181
5.11241770852019
5.118462918532066
5.121759276900634
5.122632491693631
5.121712273080823
5.125162514818328
5.206502516565747
5.315178481952115
5.423620872705822
5.482557598382403
5.501824149878569
5.517126636257745
5.530669974006028
5.5428677692026005
5.553944138710868
5.564177777040647
5.574560173613616
5.617469862624295
5.7333461291143175
5.85554211626353
5.980509841212629
6.107551770664033
6.236186016775156
6.365990427909622
6.496573273489484
6.627562142581431
6.758603719074266
6.889359151788074
7.019504119205566
7.148727261219492
7.276729793713566
7.403225030437228
7.52793764327997
7.650603532997554
7.770969528305554
7.888792843208678
8.003841337153867
8.115892651538564
8.22473471689823
8.330165517437301
8.4319926503491
8.530033741531795
8.624115795698234
8.714075840791525
8.799760550756774
8.881026278160672
8.957738919183695
9.029774203399494
9.097017440911893
9.159363692631352
9.216717626420076
9.268993541576807
9.316115508777056
9.35801706555826
9.394641425505524
9.42594122421431
9.451878568134262
9.472424856132083
9.487560641509742
9.491181910877916
9.499340629782155
9.511946762663325
9.52886447556337
9.54991601603222
9.574886535080726
9.603529544674844
9.635572634695384
9.670723338880514
9.708674856003984
9.749111401485127
9.791713217873715
9.836161311055827
9.88214138817194
9.929348018321381
9.977488111561037
10.026284793312438
10.07548120777104
10.124844978094496
10.174173266750573
10.223298702917134
10.272092812228415
10.320442361258792
10.367898616650326
10.409924413103328
10.446105526935865
10.48780676662693
10.540751299160476
10.590316721620098
10.63790383424315
10.684939659460133
10.731946896994645
10.779121830476644
10.826494671559354
10.873978771073048
10.921391209047437
10.968466987836855
11.014872669983431
11.060222494597804
11.104093513314986
11.146039764762486
11.185602648676905
11.222315248710268
11.255697726507597
11.285241918494744
11.310378076937026
11.330421467379056
11.344510481729307
11.3516127687933
11.348781836793398
11.34029352139276
11.326161289874776
11.30640752798912
11.28106352456695
11.250169419716787
11.213774046501138
11.171934986674946
11.12471828227872
11.072198384225498
11.014458133933363
10.951588326610032
10.883687732498187
10.810862903091081
10.733227966337218
10.650904173992865
10.564020120610541
10.472711276279668
10.377119431806264
10.27739306162528
10.173686678465216
10.066160713080885
9.954981048503766
9.840318886341226
9.722350630338887
9.60125745221672
9.47722508880891
9.350443528067345
9.221106844907805
9.089413148658448
8.955563356423056
8.81976257349907
8.682218824697646
8.543143148252426
8.402749404668956
8.261254515128954
8.118877202083315
7.9758394277471565
7.832365569928351
7.688682291343204
7.545018906570904
7.401607174941083
7.2586817384688604
7.116479178078156
6.975239477847737
6.835206726009204
6.696625935544418
6.559747356210463
6.4248246433540865
6.292115637218311
6.161882465442538
6.034392562150269
5.909918970908711
5.7887412177547155
5.671146516076418
5.5574317026307245
5.4479056842209355
5.342893029924856
5.24274144302896
5.147830042223785
5.058587037959571
4.97551418128141
4.8992269872614855
4.830515878833551
4.77043067693832
4.720368750323645
4.682083734594345
4.657429940456213
4.64771413117151
4.653008232402731
4.66144149587616
4.66855835830251
4.674268959500732
4.67850012249188
4.681194691734928
4.6823109322368115
4.681822667494432
4.679719143017273
4.676005491995781
4.670703566108542
4.663852808957635
4.655512268956833
4.645762986417392
4.634712040608939
4.622499371819491
4.609308174394351
4.595384373330532
4.589063220818034
4.603105765496616
4.635640923108955
4.681947273369007
4.738334211973037
4.80268156105532
4.873804893849238
4.950985571472219
5.033734867820315
5.121679280667998
5.214506412965587
5.311935935607374
5.413706043732123
5.519564516359063
5.629265665563054
5.7425670724853095
5.859229498501629
5.9790151812205865
6.101688694997884
6.227016036213412
6.354765249859199
6.484705956862497
6.616609791116006
6.75025006502398
6.885402167796254
7.021843069636066
7.15935218177761
7.297709625866292
7.436698406122758
7.576102849527338
7.715709319401212
7.85530580514207
7.9946822985646255
8.133630537633545
8.27194438455891
8.409419592087628
8.545854171521366
8.68104852196921
8.814804713579992
8.94692805513716
9.07722626481627
9.205509901589018
9.33159263525476
9.455291268765235
9.576425987940281
9.694820743158381
9.810303161517151
9.9227050959619
10.0318625355703
10.137616240948498
10.239811225347372
10.338297958178929
10.432931867376391
10.523573897423237
10.610090608671937
10.692354246422617
10.770243283939054
10.843642481658781
10.91244293147909
10.976542470904326
11.035845694773826
11.09026417809194
11.139716650230065
11.184129190600125
11.223435164321764
11.257575615082436
11.286499172552228
11.310162239083382
11.328529007698032
11.341571642684595
11.34927020116117
11.351612768793311
9.867850404065091
9.86502248937146
9.856543667373627
9.84242869747163
9.82270214462598
9.797398349969468
9.766561376672131
9.730244882775843
9.68851215851218
9.64143586984784
9.58909799583922
9.531589815557911
9.46901155254077
9.401472304081189
9.329089969380101
9.251991045558759
9.17031005862731
9.084189976281081
8.993781717975473
8.899243553091052
8.800741602499556
8.698449142521952
8.592546644195608
8.483221135159036
8.370666246388824
8.25508232288266
8.136675795998134
8.01565915496968
7.892250798814327
7.766674917864726
7.6391617533712495
7.509946201723145
7.3792698680661
7.247379805344537
7.114529024708442
6.980976774858339
6.846989310438422
6.712839052345027
6.57880754651645
6.44518521421143
6.312273461364926
6.180387537642878
6.049861891953463
5.921062782059067
5.794424111424624
5.670621097886653
5.552442366168642
5.487764221434184
5.47033893802176
5.454086735116749
5.436733654750453
5.4179158293674625
5.397509706760924
5.375473402219929
5.351818077669409
5.32660678852047
5.299964788855803
5.27209850068403
5.24332139837581
5.2140778121587275
5.184933295516127
5.156475161428739
5.129089894820779
5.102748699529963
5.077026223708135
5.0513418506295995
5.025188189100323
4.998226353135381
4.970289807974159
4.941362165874728
4.911566661769357
4.918475147869856
4.924512273523158
4.92956341600192
4.933535420923489
4.9363555702736885
4.937971014857411
4.938348027057689
4.937472224417098
4.935348534719822
4.932001824117156
4.927477832608339
4.921844388537163
4.91519369395786
4.907645502534981
4.899350723346007
4.890498113633862
4.881322112022332
4.9152697317003495
4.948104453583052
4.979734395368228
5.0101389739658995
5.039379804199859
5.067614557132336
5.095104895172597
5.1222002953353485
5.149274848161242
5.1766166021523485
5.2043232296498125
5.232278659652566
5.260222091469009
5.287845575733458
5.314862948694311
5.341040235545664
5.366201901255147
5.390230653462014
5.413073283815533
5.434781918080654
5.455752374545041
5.479526864158557
5.554219376946808
5.669596337487541
5.789696535882158
5.9121189470640605
6.036294593619169
6.16189092358424
6.288637840132006
6.416287085242296
6.5445999547675715
6.673342734909762
6.802284474157695
6.931196365881512
7.059851106313969
7.188023172054596
7.3154886213251755
7.442025721936652
7.567414019086577
7.691436251681809
7.813877676230936
7.9345263709652425
8.053173715058415
8.169614664339173
8.283647949567026
8.39507650010282
8.503707659580568
8.60935341458947
8.711830829020638
8.810962287469078
8.906575285950359
8.998503598833947
9.086586778981212
9.170670772096893
9.250608092257773
9.326257666582245
9.397485763277267
9.464165674579379
9.52617807943919
9.583411305811481
9.635761420822687
9.683132298914426
9.725436068430337
9.762593138006395
9.794532208903762
9.821190610058405
9.842514416931287
9.858458433671423
9.868986488901694
9.874071506963626
9.873695626596968
9.867850404065074
9.870112255208383
9.87447676267363
9.880921280009465
9.889410654170977
9.899898210915277
9.912327028426574
9.926631468603887
9.942738795717702
9.960570910497317
9.980046013617944
10.00108022484082
10.023588956437402
10.047488155040233
10.072694996912139
10.099128545359966
10.126709582963718
10.155360339235651
10.18500337676568
10.215560320429868
10.246950642022727
10.279092237203065
10.311910861087123
10.345394340085777
10.380029926049243
10.420858706962582
10.470685172600426
10.530678453462999
10.607475116700947
10.690825066360544
10.77303779066949
10.85192104496681
10.926703028003613
10.99700398470973
11.062590337059094
11.123299576109961
11.179012875302842
11.229643788083315
11.275132813693071
11.315446469750555
11.35057688302223
11.380543903094463
11.405399415652079
11.425234775151866
11.440193573839425
11.450493591065475
11.456462744118806
11.458593978126284
11.45760758080265
11.454444821160678
11.451617744415584
11.443140989320232
11.429027944449217
11.409300918350421
11.383991079512343
11.353138407534079
11.316791552403929
11.275007873361066
11.227853162419976
11.175401592800789
11.117735706705952
11.054945954731382
10.987130785097582
10.914396369863294
10.836856460056964
10.754631881493065
10.667850824814984
10.576648330669519
10.481165751840454
10.381551105716396
10.277958470196515
10.170547824736863
10.059484545876028
9.944939385523867
9.827088260279549
9.70611188663301
9.582195498408206
9.455528594565749
9.326304762512029
9.194721603406343
9.060979522168418
8.92528309999399
8.787839823958198
8.648860177670501
8.508557443553244
8.367147949254287
8.224849785524519
8.081884247305112
7.938475004778828
7.79484795889913
7.651231595021359
7.507856768309093
7.364957104667713
7.222768042025866
7.0815282503745
6.941480280850764
6.8028673100337205
6.665937360552857
6.530941307625525
6.398133494540232
6.267771544465518
6.140116999851037
6.015435088591168
5.89399483479232
5.776069155798831
5.661935202279419
5.551874463862405
5.446172861549136
5.345122905767206
5.249023832126865
5.158186597448696
5.072938461020037
4.993632421413228
4.9206627104813805
4.8544899756462545
4.795681133651355
4.744971113633694
4.703347108863232
4.672135965649672
4.653008233630668
4.66144153316262
4.66855837052703
4.674268971871916
4.678500161065525
4.681194696727033
4.68231097701743
4.681822690263224
4.679719157620138
4.676005543763365
4.670703580599358
4.663852880377568
4.655512295858441
4.645762990577078
4.634712103284557
4.6224994050023
4.609308256926495
4.595384405054505
4.624424556683346
4.664180239283791
4.7122616908842865
4.767454611856892
4.829080737990643
4.896705058479865
4.9700065451700715
5.048717666613459
5.132596783833669
5.221412480380641
5.314937649567764
5.412944986374628
5.515206588615886
5.621492407036309
5.731571431249371
5.845211195002943
5.962179185209325
6.082242318744657
6.205168424161689
6.3307258396605075
6.458684328112812
6.588814808711431
6.720889975169032
6.854684031777775
6.989973173892538
7.126535077668802
7.264149878238664
7.4025983850941355
7.541664263086062
7.681132517238231
7.820790179409377
7.960425902916947
8.099830324053592
8.238795835103657
8.377116930863206
8.51458995286391
8.651013525040216
8.786188626962463
8.919917897030594
9.052007180892806
9.182264737765529
9.310501651612354
9.436532046595987
9.560173242813326
9.681245881998644
9.799574371024747
9.914986771683953
10.027315396964838
10.13639663326666
10.242071658704337
10.344185914585948
10.442590250175549
10.537140490611975
10.627697962201493
10.71412961632382
10.796308058048453
10.874112127656675
10.947426935466963
11.01614393103606
11.08016126974711
11.139383867294613
11.193723624317684
11.243099558998333
11.287438020404407
11.326672633958088
11.360744705595044
11.389603065956884
11.413204330469355
11.431512883515051
11.444501019292014
11.452148939936839
11.454444821160656
--------------------------------------------------
Omega_list, numpy.float64, 5888
3.719984715918105e-05
2.8148048621251653e-05
1.883717504904878e-05
9.093168799614703e-06
-1.269593692238149e-06
-1.2453270072674925e-05
-2.468185402410302e-05
-3.8206978612724425e-05
-5.331428203413258e-05
-7.033064055914472e-05
-8.96321902272489e-05
-0.00011165324560817645
-0.0001368962146153517
-0.00016594206007652804
-0.0001994608565641317
-0.00023822139612866245
-0.0002830979340929961
-0.000335069619903263
-0.00039520688498808374
-0.00046463285693571367
-0.00054443841722531
-0.000635516576073621
-0.000738251622679566
-0.0008519518285691405
-0.0009738227066577273
-0.001097114526895904
-0.0012077695728977523
-0.0012783056398142634
-0.0012565462216273494
-0.0010446165080370445
-0.0004593658079330666
0.0008428266200527329
0.0035090022380219166
0.008757809920421447
0.01886236702742275
0.0379408134387275
0.07300245023319299
0.1347221655684462
0.23697503022518948
0.396094805405171
0.6371441128004074
1.0181408650669537
1.6801833075848889
2.948527491699541
5.571202694873857
11.270562219647477
23.62185440834276
46.94912227579297
74.2759050108751
75.34486108911224
41.73988152990566
8.739956952215394
-4.495489002302082
-5.998243947502354
-4.568718946055381
-3.1454181302284474
-2.166466840768163
-1.529031363801533
-1.0979993157900905
-0.7852497557393449
-0.5454099081964826
-0.3605345725403183
-0.22431810227846485
-0.1307867195270173
-0.07092708396637251
-0.034654692584176534
-0.013276314068058206
-0.0003355763694659098
0.008852731477028652
0.018322635160837326
0.00882512505136194
0.5899272822453068
0.6671988262912333
0.47910650977587477
0.4123693837149609
0.002737952073532823
0.2103092159585241
0.1875447352789972
0.15644723983803407
0.09932487236946799
-0.4594789778102471
0.04399459070702568
0.03712662573949454
-0.25013969044644857
0.004272155220909906
-0.02691424499075696
-0.0003227780013445148
-0.004715999883287982
0.00017598838731381494
0.0003895267851416571
0.0006747785896012105
0.0010739003058381847
0.0016618305288679447
0.002578791180364112
0.004100936882221897
0.006811016883754336
0.01205982720288852
0.023404968615742275
0.05206682009918186
0.14461590454597192
0.614325268812146
8.417495198080541
269.9437138632825
2.4073416214689196
0.47158369684116647
0.1839770713276053
0.099039496552731
0.06434666110805713
0.04719077141970398
0.03756113998185294
0.03164133481003551
0.0277395485783614
0.025018171442274903
0.023026643484565304
0.021507621604190303
0.020308062936230376
0.019335800714580985
0.018536610836326975
0.017881504394359368
0.017359395123897458
0.016972554710660233
0.016734312383724793
0.016667883599223225
0.016806181974243956
0.017191852359254432
0.01787583944095702
0.018910949684556373
0.02033225025365892
0.022108989725285844
0.024049281518313204
0.025666508027656573
0.02613235644686812
0.024596716372555765
0.020915476728240744
0.016014856249914364
0.01122530152610464
0.0073869713368624156
0.004668370675763249
0.0028752895511637263
0.0017366491146393649
0.0010270672688754167
0.0005890431972283812
0.0003204810045492105
0.000157316246433688
5.98089089423418e-05
3.3303001558252802e-06
-2.7448574292836673e-05
-4.2129829738984595e-05
-4.676923542104228e-05
-4.520925645958913e-05
-3.989928443651607e-05
-3.240501080190249e-05
-2.3727918683584387e-05
-1.4507652077549423e-05
-5.151551583085605e-06
4.081418730939068e-06
1.3025976363990601e-05
2.1574263523737056e-05
2.9651573796639696e-05
3.7199847158943284e-05
5.058894471200751e-05
6.354524329111496e-05
7.59163951218715e-05
8.764730890929416e-05
9.878353743039432e-05
0.00010945715501452988
0.00011986046676479261
0.0001302137494431782
0.00014073195267077525
0.00015159290230389155
0.0001629074472106658
0.00017469043842280554
0.00018682969121718186
0.0001990475731734912
0.00021084651432544226
0.00022142336047583974
0.00022952817267758773
0.00023322616747101138
0.00022949154586557907
0.0002135064734306343
0.00017743364300780193
0.00010823539017180445
-1.6242222069381518e-05
-0.00023427643132817116
-0.0006122533320571938
-0.0012618823090783109
-0.0023486359765116736
-0.004016138076032209
-0.00602923336431872
-0.007245238240673344
-0.006482788362597245
-0.004457108116041044
-0.0026058438466308974
-0.0013989073915749955
-0.0006991016613481716
-0.00030179750040507016
-7.131378312630976e-05
6.847660912025653e-05
0.00015892439162716916
0.00022288793905529837
0.00027355017656469473
0.0003189226486179438
0.0003639566416641785
0.00041102313695142345
0.00045867356433673846
0.0004982563900699003
0.0005102662857244956
0.00047077728282473577
0.00037876709460480296
0.00038769894813124334
0.0004014028106307348
0.000419886999023991
0.0004431581747089656
0.00047122013743917555
0.0005040729863204217
0.0005417121803873567
0.0005841269176993584
0.0006312987231416275
0.0006831997194321499
0.0007397904889194499
0.00080101798787786
0.0008668139806872115
0.0009370909423786906
0.0010117413441578414
0.0010906326396512593
0.0011736066540877048
0.0012604755024051512
0.0013510190670582346
0.0014449814619018943
0.0015420703650055754
0.0016419530548163121
0.0017442512992262875
0.0018485459215830623
0.001954371364931799
0.002061218057983911
0.002168528906326858
0.002275704745672366
0.002382106489050058
0.0024870585703402064
0.0025898558948394958
0.0026897715841254564
0.0027860669335536556
0.0028780032096985234
0.0029648547584451997
0.0030459251827871015
0.0031205602285080264
0.003188166753368593
0.0032482232113446143
0.0033002921922785705
0.003344025033678532
0.003379161137951137
0.0034055128919967784
0.003422940925718568
0.0034313145299433184
0.0034304567934798796
0.003420073685272032
0.003399682846203852
0.0033685198197100975
0.0033254933473293824
0.003269138128460953
0.003197623769942768
0.003108838923943434
0.0030005570520234373
0.002870698277055394
0.0027176921758403838
0.00254094404167105
0.0023413990707980407
0.0021221806963142857
0.0018893959847387787
0.0016531615621833099
0.0014291183313480387
0.0012409604370167693
0.0011252258453386473
0.001141448753773778
0.0013965495678725278
0.00211231703846573
0.0038468269500236967
0.008390517405360183
-0.837779772884804
-1.3564835772042392
-5.976465596729342
9.443493911450119
-0.7055746467276032
26.516659427806058
-5.165330600815606
5.125576232231795
-11.80953018391952
2.7072272742988157
-4.133486609988228
3.0506643089900902
1.6410830789998903
-57.94527199057996
1.1912901115438586
0.019241001122796857
2.2165174054139842
1.4973345528275317
0.0050896325916639645
0.005772483121990322
0.006506997738262768
0.00727175583922548
0.008044984340153733
0.00880629329511616
0.009537541382288446
0.01022373324989122
0.010853054533186397
0.011416843662137405
0.0119093282581398
0.012327284735903086
0.012669608432736795
0.012936944568885375
0.013131203427651858
0.01325537318739688
0.013313075403866127
0.013308457997641777
0.013245939485109205
0.013130105570624247
0.012965602924640118
0.012757030554883534
0.01250896000061823
0.01222584046806812
0.011912002966818517
0.011571594699135412
0.011208622134149126
0.01082690408331089
0.01043004173062317
0.010021452924840295
0.009604337647286444
0.00918167719039679
0.008756235134804622
0.00833054787331942
0.007906943837325172
0.007487503223311055
0.007074116876813331
0.006668461667250541
0.006272008894286431
0.005886035673053122
0.00551163757468119
0.005149734404471027
0.004801076680178903
0.004466269595046442
0.004145775141809326
0.0038399232765309412
0.003548927718330534
0.0032728951501816376
0.0030118329332726175
0.0027656647456484455
0.0025342382717523215
0.002317331717703335
0.0021146667537486064
0.0019259155566325643
0.0017507062134807171
0.0015886306074244794
0.0014392514582732506
0.001302106683997414
0.0011767144763684258
0.0010625764195736685
0.0009591824232357325
0.0008660137054460188
0.0007825426770022176
0.0007082375937319605
0.0006425622694203476
0.000584977499976097
0.0005349408189381213
0.000491907076969258
0.0004553278500488188
0.0004246505591479449
0.00039931803421115096
0.00037876709460236654
-0.0005561971882956131
-0.0006366630665467628
-0.0006918044540146533
-0.0007219085710789017
-0.0007260412551409012
-0.0007019937110488323
-0.0006461875525117417
-0.0005535477834783312
-0.0004173647051217527
-0.00022918312486613684
2.1208182606409273e-05
0.000345562833942134
0.0007565407145809306
0.0012663432194539703
0.00188420346754023
0.002612240880750061
0.0034392683107340683
0.004332544043480109
0.005228491682110215
0.006025054285096906
0.006580260171374502
0.006722480136617787
0.006275698687000567
0.005096930529840233
0.0031142581899099133
0.0003472118780035634
-0.003110577303894176
-0.007165601783222085
-0.011879077571302785
-0.017745415241093427
-0.026192154593931354
-0.04054206593170581
-0.0680872409653575
-0.125209489641481
-0.25202836196641515
-0.5624231361927474
-1.4627712286835328
-5.0664255338330975
-34.49176258032623
-1348.750890690262
-64.80993144627509
-9.16223098767654
-4.013000412998112
-3.8549588475095313
-5.965056834620365
-11.435365062859235
-23.667004541183836
-46.922050931361795
-74.1975990836319
-75.22293059826913
-41.573550622548275
-8.521461339950607
4.781700775681171
6.378367580298821
5.085120158807169
3.8658846864241196
3.197142829583579
3.0211053305426296
3.1893468099851443
3.2825335776223055
2.4333125781274796
1.3829285836515617
3.331948195188294
5.578124889449793
3.4139023717110972
1.3192477761829107
0.4704850335300425
0.16949774232919645
0.05928610180507611
0.01591193768831596
0.02103726477739896
-0.5663830872414499
-0.6494394835864534
-0.46564903571106603
-0.40195069768908737
0.005527360596645135
-0.2036087394766078
-0.18202274902764765
-0.1518513546981076
-0.09549272169546112
0.4626469584340982
-0.041437290048117095
-0.03516242551500313
0.25149861205700924
-0.0035566283060751154
0.026924878591484343
-0.0004541305838705592
0.0030503449401737344
-0.0016394018047314785
-0.0016209188078913361
-0.0016447064850606315
-0.00178298953433796
-0.0022156410714833734
-0.0033854389110858345
-0.0063727146746112
-0.013585213887440079
-0.02822853401741028
-0.046315995221248414
-0.06495507646374805
-0.14425861452324634
-0.6078928445515664
-8.40946831298848
-269.93600809425453
-2.4009877218585483
-0.46751856224276506
-0.18315674128396547
-0.10149850817888424
-0.06660011750571146
-0.04060637503440665
-0.01409979497562446
0.008133741838105224
0.021273461277205814
0.02625424375087677
0.02623582380520836
0.02366186929961062
0.019737417646631162
0.014668709830552455
0.007753688229187869
-0.0030664567339194113
-0.02295523512340918
-0.06621000568305854
-0.18099857940361433
-0.5901687832254721
-3.1521838220801714
-78.54755005037435
-31.862412674936248
-2.414455941465039
-0.6195056490019261
-0.2568753446710698
-0.13966341447952565
-0.09088124428886238
-0.06627647137684338
-0.050785678290144194
-0.03865733489496633
-0.028293090379732374
-0.019771125247843267
-0.01326506929689257
-0.008571929852347315
-0.005286306862281808
-0.003018173686241583
-0.001477077011772364
-0.0004693497477810199
0.0001327150388032286
0.00042149518060489836
0.0004748459264020059
0.0003652966945956892
0.00015999605485870328
-8.385766173453688e-05
-0.00032332242065880767
-0.0005310351947346437
-0.0006933983002283677
-0.0008069741577290362
-0.0008746094219528003
-0.0009022374594371056
-0.0008966812309329887
-0.0008643593162984441
-0.0008106524880514595
-0.0007396803048408439
-0.0006542994231916737
-0.0005561971882961927
-0.00045384415731393343
-0.00044358078851713814
-0.0005246135537349487
-0.0006927383006028343
-0.0009387234346159346
-0.0012485756136317043
-0.0016067234430672311
-0.0020014952558492587
-0.0024300903687885195
-0.0028992510857778924
-0.0034192774998617996
-0.003992180429542625
-0.004597717754685414
-0.005183041357329983
-0.005663040678095332
-0.005937697217441292
-0.005925720939129838
-0.005599922067449347
-0.005001146910009574
-0.004219018426385951
-0.003352229639020361
-0.0024728924855025713
-0.0016084980740202397
-0.0007378184958950071
0.00021062854955179885
0.0013652608351635955
0.002912098465114891
0.00501383773466776
0.007448572461721161
0.009076045495387982
0.008700215098049103
0.006999025376368632
0.0053522839329810026
0.00417041933605559
0.003290050547701889
0.0025404944371305097
0.0018692322724106843
0.0012898088019796423
0.0008206326821360193
0.00046097955702440076
0.00019409335959980783
-2.6714177661122846e-06
-0.00015052803811183208
-0.0002656333562464508
-0.0003568556492728994
-0.0004226945568834662
-0.0004482690261972849
-0.00041232651116662327
-0.00031495407191052
-0.00032860428095261634
-0.00034676012686310996
-0.00036944171036029796
-0.0003966678765566947
-0.00042845500049767065
-0.00046481618594956554
-0.000505760382743056
-0.0005512907580732199
-0.0006014033660460686
-0.0006560854352738671
-0.0007153132736294303
-0.0007790502616683419
-0.0008472453336475513
-0.0009198288794221707
-0.0009967122179578563
-0.001077782505142517
-0.0011629023142519235
-0.0012519055985958636
-0.0013445952731199948
-0.0014407397529772156
-0.001540072474088493
-0.0016422880403035732
-0.001747037144775652
-0.0018539315066583208
-0.0019625385674359825
-0.002072384160732577
-0.0021829491800318852
-0.00229367557741431
-0.0024039689854371215
-0.002513202726839917
-0.0026207255976886433
-0.002725870725693811
-0.0028279668560359395
-0.002926351972274728
-0.003020388730148071
-0.0031094838054747317
-0.003193104494834754
-0.0032708031515562334
-0.003342233827035068
-0.0034071729875681054
-0.0034655341009337663
-0.0035173789625005027
-0.0035629163004718173
-0.003602492307577513
-0.003636567303222854
-0.003665675955861885
-0.0036903668763143965
-0.003711136044651918
-0.0037283216275654004
-0.0037420284792708362
-0.0037520170481069076
-0.003757599529821958
-0.0037575422754689025
-0.003749938617235582
-0.003731990445032266
-0.0036995456367496246
-0.0036460549080349863
-0.0035601754601470356
-0.003420196140645419
-0.0031809159047700105
-0.0027409726382515887
-0.0018549413504367709
0.0001317143768450417
0.005218338651627528
0.02085573963421163
0.08387122032759875
0.40522662713051316
0.5639756966765486
0.12167515314772208
0.8910989306018222
1.4014729901165497
6.008352393042783
-9.421835608741679
0.7203883069066044
-26.506311055443962
5.1727233639819685
-5.120193937823531
11.813505241525107
-2.704266768527055
4.135693616213471
-3.0490329892888584
-1.6399035684316141
57.94608429955801
-1.190786170028188
-0.019004771147074533
-2.2165245514552097
-1.4975733759728347
-0.0053335878907919635
-0.006022224406595391
-0.006766539918479414
-0.007547848377296476
-0.008345518248338407
-0.009138397175916756
-0.009905881605266982
-0.010629467083026596
-0.011293625733980852
-0.011886526282692529
-0.01240023796259241
-0.012830511148255787
-0.013176223590020292
-0.013438739739698261
-0.013621133123509002
-0.013727749268171033
-0.013763572184456103
-0.013734009997870094
-0.013644576370747154
-0.013500771049965766
-0.013307978826220278
-0.01307137608845208
-0.0127959763819012
-0.01248655473293527
-0.012147674048410871
-0.011783636902767932
-0.011398543920200073
-0.01099625904894168
-0.010580390540407193
-0.01015433317547223
-0.009721242071390744
-0.00928403676439864
-0.008845407146616184
-0.008407808394328534
-0.00797348291263145
-0.007544422990868121
-0.0071224313207888
-0.00670909814806938
-0.006305810815508678
-0.005913765706393552
-0.005533981965844547
-0.005167306936550655
-0.004814423328553169
-0.004475873041393524
-0.004152059029610022
-0.0038432566647517187
-0.003549628889321559
-0.0032712355521386256
-0.0030080405183684975
-0.0027599271609709407
-0.0025267056958758667
-0.0023081193718283094
-0.002103857042365761
-0.0019135599145786101
-0.0017368266768997885
-0.0015732210633162156
-0.0014222784685927591
-0.0012835101230420337
-0.0011564078514828351
-0.001040446861527593
-0.0009350903540224661
-0.0008397922497096137
-0.0007539967393749423
-0.000677142582914022
-0.0006086624950898553
-0.0005479842641655984
-0.0004945300409946652
-0.00044771660206846384
-0.00040695429188633217
-0.0003716456575119905
-0.00034118454449166824
-0.00031495407190876084
-0.005818432116643586
-0.005206493169806122
-0.00493892271105365
-0.005025569332456636
-0.005485590219709069
-0.006347827180549978
-0.007651250516699296
-0.009446079730051026
-0.011796603992527875
-0.01478741111405979
-0.01853572661449366
-0.023214474308045702
-0.02909470511036368
-0.03662543079770851
-0.04659296330154314
-0.06046739529930237
-0.08124168613451536
-0.11575389585744777
-0.18235565974627357
-0.3435662282257267
-0.9164151424855378
-5.664763675306822
-1016.5813857070495
-4.431573211945096
-0.4540026986254553
-0.08513602994123333
0.002180601651794071
0.037164185133335005
0.059396133637839625
0.08029535212204922
0.10434095578391538
0.13022277027743764
0.15017902507923372
0.17228182098274183
0.2549590197721425
0.5267490455899586
1.3862480460585316
4.9297118542287865
34.25732559337561
1348.3627499206807
64.18601055688757
8.16178615373334
2.3536611180859697
0.9286988657372447
0.4156674522274959
0.1844544681328632
0.06137679379813635
-0.014967384909700338
-0.07049937795218805
-0.1182175484513338
-0.1662999993895536
-0.2216747786430605
-0.29217447299832056
-0.3885548320376301
-0.5271337775256499
-0.7334983639875039
-1.0461735593742971
-1.510358651627819
-2.112842436503156
-2.522371203434481
-1.9166136238682787
-1.053894815982153
-3.139721853958546
-5.47662308231387
-3.3662108403479754
-1.300378273630161
-0.4663095231869388
-0.17327440678812692
-0.06826719163966825
-0.029210894389347764
-0.020397888891624402
5.93324927121956
5.8612125307818514
5.773566391349648
5.385729993578566
-0.012336420436155883
4.611221287922945
4.689957183469608
4.186900099777311
6.056993937291002
-0.6667868756115897
5.421519481268531
3.0027499596929492
-0.5446168779032425
3.5830422071273293
-0.3374757202521266
3.6071140806011703
2.602240600499556
-0.013358295801895792
-0.00905786159987621
-0.006312495890772621
-0.004435333794004747
-0.0028576035925070315
-0.0009154170095970265
0.002532253144005881
0.009708491440702589
0.023050910979806435
0.03600194161882488
0.036285843431124586
0.04113894564492462
0.06899672245681979
0.1364250514488714
0.2929030925325598
0.7030062290105025
2.02786358510994
7.970453088751243
50.04370768527059
159.4826577286302
45.567489038177264
16.002426901779973
9.372821940141378
8.594121990006657
11.18817119858445
-33.70964433607771
-5.341850739158532
-1.758637372038226
-0.9124057081548914
-0.5692524387646476
-0.37468214980624304
-0.23812527681936355
-0.11733556570711243
0.04910881678137187
0.49243818380750787
3.0768499918455094
78.48669325069375
31.81057786992369
2.3676649290353176
0.5745007318881207
0.21034604328482073
0.08683378394309205
0.021073656557238227
-0.05681144457345328
-0.31521830629226394
-2.4462173024640115
-5.172549393345762
-0.38698215801952357
-0.06232919795782241
-0.020566387222473326
-0.012452583014970653
-0.010697387775830458
-0.010416462545866456
-0.010445984276282466
-0.010454420032121613
-0.010342900155679593
-0.010093979131408734
-0.00972450289115464
-0.009264462439691404
-0.00874411169390052
-0.008186895359911534
-0.007608146822025033
-0.007018461953351436
-0.0064294675240137355
-0.005859495845690764
-0.005337249222987305
-0.004902472316676618
-0.004603690887206787
-0.004494025435544602
-0.00462676881887568
-0.0050524303340129095
-0.005818432116657448
-0.007236137509259082
-0.00856059265275275
-0.008872414738062294
-0.008037874220713457
-0.006555992505856988
-0.004909869522380167
-0.0033349693771972375
-0.0018821154048343143
-0.0005096885357331495
0.0008613221778494619
0.0023117426290597196
0.003885843068843689
0.005541276272827278
0.007099927916062234
0.00824204762374371
0.008591343203190912
0.00786712403997924
0.005976899557992242
0.002943913692537898
-0.001298052359763284
-0.007143960358912008
-0.015471381942421283
-0.027129899221755186
-0.039681538550908294
-0.042970086812818824
-0.03235881431583957
-0.01956788357823651
-0.011534853921201571
-0.007394184308197559
-0.005353740621020264
-0.0043584540664214876
-0.0038617630291494
-0.0035561985397996477
-0.0032538214651277415
-0.0028583753380992984
-0.0023634077616143173
-0.0018276266744767231
-0.001325244506329389
-0.0009058125948835734
-0.0005843381491908572
-0.00035177158151447434
-0.00018840505558302513
-7.148810931948003e-05
2.5229296234325554e-05
0.000147749343518239
0.0004608680316468273
0.0023899131048263555
0.1463165248570509
0.01266808597084358
0.01243165693875711
0.012321176555226776
0.012336296610071249
0.012476639780496887
0.012741407810134386
0.013129539173727707
0.013639599621928202
0.01426986574515473
0.015018229791015409
0.015882157751568243
0.016858578371844943
0.017943793346950607
0.019133700207279683
0.02042300522470752
0.021805730070346755
0.02327424271863932
0.024819925123193757
0.026432383413358705
0.02809928047422983
0.029805829558562105
0.03153530774523325
0.033267970867016425
0.034979793217090535
0.03664451403063677
0.03823163674605488
0.03970751645849078
0.04103364969834093
0.04216824651514253
0.043066388014353314
0.043679901105424475
0.043958728162881884
0.0438518503471804
0.043308640221141954
0.04228043164117118
0.040722239511305824
0.03859497731025732
0.03586685351356614
0.03251580121102355
0.028531197882955484
0.023915908995044866
0.01868859454516825
0.012886592231828926
0.00656987047179054
-0.00017246935573335309
-0.007212093701650003
-0.01436520203805399
-0.021366732276029587
-0.027830632429985288
-0.03318850815513673
-0.036601494380499845
-0.03683719655829865
-0.032120542045248716
-0.020005859740562775
0.00258065795314244
0.03877237653994516
0.09004641391419999
0.15287661669649746
0.21505397058325768
0.2568386845812961
0.26204367207530094
0.23141313711092715
0.18135318362198763
0.12932343766471105
0.0831350172914233
0.03729529353055217
-0.0468287785492394
-0.38287757814481627
-0.5523098759372809
-0.11861819470849969
1.0428125824210603
-33.33721590531749
107.46812899317578
115.09339179169122
8.429895464324693
18.313715150235417
-11.454240883146017
-60.87327037694488
83.38344329605499
-4.047178949721866
-178.02225380427578
3.2930370767253145
1.872456063215488
19.19735643975062
3.9407787574436064
-3.167014785932162
-1.3812716970998393
1.3153475285843532
-1.7502281184393738
-2.5909655533886835
-4.7838242754809865
-1.5971792633060191
11.80030941699618
-3.7001443978544555
-4.2723925921255805
-2.4417943720915267
-1.3873070070407776
-0.8566188277962866
-0.5724915662890825
-0.40757447377636913
-0.304800533481333
-0.23689775999471116
-0.18983235518067595
-0.1558945292951734
-0.13059038447138424
-0.1111726381323394
-0.09588656817148025
-0.0835707105242437
-0.07343173402398959
-0.06491163699857687
-0.057610826776596645
-0.05123629557411483
-0.04557144736097533
-0.04045435652805905
-0.035765013594010776
-0.03141541730011028
-0.02734264431983093
-0.023505251654615224
-0.019879296867023236
-0.01645550739205882
-0.0132368969521091
-0.010236939815915063
-0.007477256595657213
-0.004985262587713962
-0.0027924052028720225
-0.00093153622139943
0.0005656698734179289
0.0016712728918513628
0.0023638130446108655
0.002631370924664788
0.0024745592529057904
0.0019093938219227463
0.0009701977975623827
-0.00028829457992481095
-0.0017897149920826742
-0.003436762785988176
-0.005114081108464473
-0.006694472176225957
-0.008048302283397049
-0.009055223634007188
-0.009617808141109746
-0.009673474661578538
-0.009202932842526986
-0.008232519082990396
-0.006829599762958224
-0.005092068578406384
-0.003134201428386637
-0.0010718529820213042
0.000989762575093451
0.002964578579058265
0.004789592480538772
0.006424848280213408
0.007850757085216379
0.009064039781370626
0.010072800416654792
0.010892673373883341
0.01154281441394699
0.01204325090282527
0.012412890742811315
0.012668085970794383
0.10502276554725566
0.11410396407963477
0.13441523996818136
0.17189620023338162
0.2400860926837712
0.3716694229463012
0.6577797890732675
1.419605502101947
4.343138264507044
30.335592566162582
71724.65286083671
33.74065551522976
3.789908692342948
1.0763952877267833
0.462986830598721
0.2648566356597489
0.19522323071627745
0.18503165961433252
0.2272292202904331
0.37443530029283817
0.9395629367831075
5.685021221647867
1016.6040009303148
4.4650882152982705
0.5191273959259282
0.2565169421633448
0.683044645483778
2.531465228038859
0.971897132074367
0.20859546554991365
0.03785718155070894
-0.021899403513363423
-0.03636084193287656
-0.016444079208036953
0.011838240939455631
0.02766367759535278
0.030857420220314357
0.02726184705696327
0.020661165471119503
0.012453256519938588
0.002485259017640986
-0.010711719804504548
-0.030426822366990618
-0.0627308915215052
-0.11584761844768947
-0.18957857959475716
-0.24666570712988775
-0.22702094878477574
-0.15005646241272236
-0.08004102593626275
-0.036170244943327746
-0.01148404065745243
0.0020913872179654978
0.009405195988095754
0.013132854082901102
0.014840025353306656
0.015533215081414899
0.0158976156549387
0.01637753494456623
0.017157318040295803
0.01804873090271694
0.018333309999497265
0.0168075880736464
0.012454296412386231
0.005593058770377559
-0.0018655118467213673
-0.007860129288038335
-0.011756098625995843
-0.014646747524786742
-0.019081898084222858
-0.02342995968969066
-5.971145121296879
-5.8937209726937825
-5.802203755480608
-5.411818187330857
-0.01217600161076891
-4.634868122082167
-4.7132855666765865
-4.210368345571985
-6.081021061147739
0.6417916034799213
-5.44789335292621
-3.0309009096241684
0.5143512059697739
-3.615598341775334
0.3027803554931663
-3.6432581072179735
-2.638428896140383
-0.024991542644655956
-0.038796280103368844
-0.05902996145856548
-0.08565358598090017
-0.11405653233020427
-0.13416919281707262
-0.13683578660168272
-0.12259913003655255
-0.10070007513320416
-0.0810641917447888
-0.07023431285280858
-0.07290439110419529
-0.09629401458582906
-0.15834865214468258
-0.30994035416014143
-0.7156885590653361
-2.036311110372198
-7.974553877866284
-50.04432726274798
-159.48452953465593
-45.581214778916916
-16.03923434573527
-9.437151980218765
-8.68610371997416
-11.309411414149729
33.55716789525435
5.162834548683273
1.5688360972066224
0.7329556815250778
0.41701094324052695
0.2595886017822573
0.168762531011035
0.11371070399501126
0.0806923999046242
0.06198917489859835
0.05303386643352864
0.05151034287492216
0.05716548300668136
0.07255477124587043
0.10632829521473015
0.1862424926454115
0.4244418046968115
1.5335014191382275
10.362160453437896
3.052098128902108
2.5808266331530256
5.153464711287901
0.37639063023697666
0.06813680280562563
0.03329421511078613
0.026725237318868552
0.027531753036747524
0.03618386089851587
0.05902672746071502
0.11357714513171864
0.2541523763741802
0.6931568933041425
2.678120698927872
24.18868484895352
25513.715620315448
30.465302921028254
4.353665279860742
1.45865575888874
0.6956608768930711
0.4036918625004711
0.26612109666887196
0.19245621557861367
0.14988832897188745
0.12458333900024866
0.1102039951455817
0.10392554799231536
0.10502276554711983
0.05004444388492808
0.01881228042471357
0.011263028568654737
0.008570204181515296
0.006864177621501841
0.005580152779254107
0.004647747082866301
0.003998690851248402
0.00352461274500801
0.003095772548162219
0.0025834566242195966
0.0018892171562575027
0.0009858392526280297
-4.133738992980077e-05
-0.0009901985647531495
-0.0016149738225339557
-0.001747646199642306
-0.0013433288055066002
-0.00034938942199414874
0.0015621676163718593
0.005250051909894641
0.012106885762147945
0.02323394938792843
0.036021641161952084
0.03991761623309726
0.029950937936631523
0.017676190452107256
0.009999259012244579
0.006103377963384123
0.004312910541435901
0.0038203731921806466
0.004746027783578065
0.0093844300066917
0.036073211843254044
0.5315725908225624
0.2346222658239602
0.018858971446347655
0.005472811989676657
0.002950563654599911
0.0020967535039531173
0.0016463247105035906
0.0013221120714796354
0.0010452480185433736
0.0007829688675775709
0.0004944857318628862
2.1364955658651556e-05
-0.0020569710590551352
-0.14611939645324323
-0.012592206825328587
-0.012286686563204668
-0.01210727577195576
-0.01205351661089591
-0.012124931765659076
-0.012320633524974499
-0.012639481975401254
-0.013079975733797041
-0.01364033699142128
-0.014318416520852495
-0.015111653155050007
-0.0160169640834667
-0.017030655627985183
-0.01814864794820321
-0.019365690190519553
-0.02067586733145037
-0.02207163484574557
-0.02354448706423898
-0.025084170214762388
-0.026678517233739298
-0.02831294457750969
-0.029970967578606716
-0.03163311905592986
-0.03327569393358509
-0.034872796636356354
-0.03639434611648955
-0.0378071671280947
-0.039073286513847456
-0.04015150974137368
-0.040997585810026646
-0.04156409089202647
-0.04180180799348342
-0.041660664245659805
-0.04109110113811726
-0.04004566866540255
-0.03848077898553374
-0.03635897094906903
-0.033650375808273694
-0.030335247076320442
-0.026405829561056415
-0.021868628579967065
-0.016747058093166668
-0.01108485421742715
-0.004950857741524252
0.0015531691144452728
0.008280329292899695
0.015018915060605813
0.021460945864321825
0.027153012691566985
0.03141919200177025
0.03324676577853198
0.031120650787884827
0.022809306092008857
0.005152078808672257
-0.025958392852266907
-0.07486519514836208
-0.14360475797418903
-0.22629567174518758
-0.3023408608002359
-0.3399266138983435
-0.323024956444274
-0.27426218943149394
-0.22482528422657053
-0.180179122823993
-0.13660379075480705
-0.09699138072272483
-0.06539838755611171
-0.04270955570949971
-0.02786105113197751
-0.020449298475048252
-1.1039642205642168
33.28586203803802
-107.50518173997592
-115.11922420273245
-8.448072985909066
-18.326783237129284
11.444599410000517
60.8659015729369
-83.38941244576442
4.04183916985917
178.0167402925569
-3.299679027259807
-1.8814496971032533
-19.210315953166518
-3.9598590296661667
3.1388774435691897
1.3399064982211002
-1.3759968145747374
1.662142302789493
2.4050153665704896
4.285592802110986
0.07458514098005155
-15.754237989948733
2.5675296888699974
2.734669385170985
1.7956412034233031
1.1445118550259141
0.7502286877594253
0.5211966016890855
0.38201018337354664
0.292580213455473
0.23215439053188489
0.1895361782913197
0.15837222021290634
0.13486590129943019
0.11664990872000507
0.10218705629875685
0.09044590762670296
0.08071395457835527
0.07248525230239224
0.06539487772804806
0.059173613050242595
0.05362165726511787
0.04858922382642213
0.04396526640847098
0.03966849741410675
0.035641067065598324
0.03184537172202628
0.02826032925258023
0.02487871518866569
0.021704889283064382
0.018753012028363745
0.01604476103536557
0.013606945793496845
0.011469717912341642
0.009663879203040014
0.008218223327515723
0.007156913780871409
0.006496685337605536
0.006243764950113942
0.006390949696557825
0.006914910995946688
0.007773621812861811
0.008904768987325734
0.010225215331691196
0.011632533206470787
0.01300873011499371
0.014227188165733663
0.015162481780854668
0.015702066020085254
0.015759381413628353
0.015284825582124831
0.01427298435913984
0.012763739356884345
0.010836608469923617
0.008599507224856645
0.006174225042754441
0.003681576637990776
0.0012293893328302235
-0.0010956399028579221
-0.00323143075712692
-0.005140067806148435
-0.006804732985644883
-0.008225324741883751
-0.009413282170848435
-0.010387548997571426
-0.011170443289239615
-0.011784932181279387
-0.012252601556028765
-0.01259220682527923
-0.10582579750445117
-0.11482300067521169
-0.1342637243945834
-0.17022515099513866
-0.23640970456350896
-0.36564416934014743
-0.6491456249049462
-1.4081026746391976
-4.328408411676862
-30.317060308637522
-71724.62957331236
-33.71102788310622
-3.7512671268274715
-1.0240783124349093
-0.3884186663223068
-0.1509552479724036
-0.0037719422206648726
0.18585263954920606
0.6838357624022332
3.247856512695668
58.339169733591156
92.97154843368921
4.126690750120421
0.8831992543522402
0.2823388458466055
0.005109098925801136
-0.5731152170901551
-2.480336931953276
-0.9453750124317265
-0.18880144690242093
-0.010943106735223236
0.07155298161008285
0.1275234041222174
0.15563453890757123
0.15069134926768984
0.12315078523322609
0.08815510758670604
0.05338825249877628
0.018597624260975
-0.02229875644061929
-0.08400374059215275
-0.2071642914133198
-0.5404535633436184
-1.8791450231765967
-12.037629239648988
-77.24425685685732
-10.310708122471384
-1.3448203383211086
0.024384718803684608
0.32418911076128964
0.34787668048919546
0.28211345913006336
0.20991674442527752
0.1674951362271748
0.15469869755605467
0.154426138540196
0.149692951686006
0.13134877622422172
0.09990753654299392
0.06345858337145013
0.031743091715039445
0.010285742662711041
-0.0008734167838340729
-0.004714302758481494
-0.004588263518747486
-0.0029538408398108135
-0.0011679638675352465
0.00027690040261339765
0.0013964675684430168
0.0023911237898048177
0.008179084376773374
1.794131034997842
1.7056372877352066
1.8476724089644945
1.6995872986164666
0.018522789714122877
1.2944464203272175
0.9599924170048164
0.739680007152877
0.22174289561052718
0.17696691925129993
0.33387330142145283
0.7260102405652339
-0.40205823231499305
0.6022628189203314
-1.0710167780008164
0.5612932973240906
0.7901559447212716
-0.013070264901949
-0.003835020483690656
0.0111657869957585
0.031554816416642456
0.05214762447191007
0.06168849962484151
0.0485280000829472
0.008179497612460306
-0.059895919824281954
-0.1646255802311119
-0.3365862663707738
-0.6470015080269599
-1.2485738931706287
-2.453536361590933
-4.789025599720884
-8.580096801698613
-12.416335355517145
-13.43882407475187
-11.696615419875636
-9.389147832929115
-7.609616001005293
-6.413388121991326
-5.537438128425188
-4.6752776931575175
-3.6482772969265342
-2.542433074058796
-1.5862013561082542
-0.9085988057047102
-0.4900412718801474
-0.2500201398215273
-0.11529613050114573
-0.0382730437415182
0.007426662405278579
0.03483550406597648
0.049553831212895624
0.05363184984684683
0.0479249507147524
0.032857865208292675
0.007284452410701241
-0.03556301674367998
-0.1214425675730676
-0.35968222311783027
-1.455832519899981
-10.231756712088933
-2.674437883086379
-0.07397997455878526
0.08665004035736089
0.09674493400823336
0.11959697654246368
0.19803121637312798
0.4129600148531063
1.1583020910828865
6.218576179909415
438.4446121265267
22.388773031179696
1.5946539788672096
-0.22596878325114506
-2.496420852897021
-24.09873290891112
-25513.663186656824
-30.430874380012902
-4.329095750444655
-1.440260753688553
-0.6817312817592722
-0.39343788584152367
-0.2591427319834123
-0.18843502026133438
-0.14839993561415282
-0.12500549142488143
-0.11171386733081719
-0.10556985378823637
-0.10582579750428422
-0.054365825479535355
-0.043084973751116425
-0.11894251683258379
-0.17474637291491124
-0.06188104749460878
-0.02243224653573575
-0.012052359811968467
-0.009325466384897577
-0.00951467405443323
-0.011720964573361284
-0.016636127968869433
-0.027107423649687313
-0.05144601262454711
-0.10945212198220847
-0.1918644930852773
-0.15437265813945666
-0.06769382948933354
-0.026717886765202956
-0.009933969571760468
-0.001964168484075689
0.0023248831830336644
0.004462060872841827
0.005023185546386496
0.004548193615467042
0.003611877045819961
0.002641587896904835
0.001850586641966457
0.0012880993718760029
0.0009018422466600558
0.0005615463933522546
9.422904151109506e-06
-0.001414639815669169
-0.006284375101181404
-0.03308955085774083
-0.528675490343988
-0.23182784725278735
-0.016204730891887734
-0.003002094059993503
-0.0007036899103307539
-0.00010769599648163866
5.531489736033874e-05
5.833853410424793e-05
-4.412046297195654e-05
-0.0002917049611405563
-0.0008431361006771831
-0.0021201435555055037
-0.004943686383738886
-0.008745393945042554
-0.008211149348816149
-0.008000927996743734
-0.007837712988858948
-0.007721077526091254
-0.0076505156427885326
-0.007625431778111329
-0.00764516657382443
-0.007709007208944087
-0.007816209854981642
-0.007966010411279827
-0.008157642295516285
-0.008390349065312748
-0.008663398487072383
-0.00897611517244095
-0.009327864617921856
-0.009718096099775853
-0.01014632684004485
-0.010612196043816965
-0.011115456295979334
-0.011655998165067918
-0.0122338613420161
-0.012849290144353237
-0.01350272948038112
-0.014194819645533895
-0.014926527043727471
-0.015699122296700885
-0.016514285788183213
-0.017374120270230303
-0.0182813030026964
-0.019239201709306868
-0.020252016796800085
-0.02132501518450984
-0.022464807032876538
-0.023679732239884805
-0.02498037980091669
-0.026380298503106345
-0.027897013406485673
-0.02955341512322376
-0.03137984802794133
-0.03341712754546222
-0.03572119975859514
-0.03837041751096741
-0.0414774379683682
-0.04520937966366287
-0.04982405425374215
-0.0557391838881571
-0.063675981236484
-0.07499020071419812
-0.09255116122946093
-0.12359181111704096
-0.1922168021496763
-0.43070227331814476
-2.3137379175017014
0.352055250906023
0.2358003737837878
0.13942429513995638
0.09563227694130777
0.0763215133551436
0.06373624946466873
0.04340318159944482
0.014590451785731626
-0.005375233003674884
-0.010562518141622549
-0.01773663275620791
-0.03404199244576569
-0.049072506981723836
-0.053080382842186614
-0.04438930641348789
-0.02588134817700001
-0.0011525695968622185
187.463241052524
7.808374177020347
1.8680151827678135
9.765983230136042
6.883499598598254
1.8620811275969391
2.8199889701237506
-0.9014940107599714
-4.2423718148722935
-0.8183221003279827
-0.9329521413165578
2.6100348163460865
-17.4885722263733
-1.55365881341146
-3.6829432458838243
1.6729940790594824
-15.478763124097494
-2.8436934180010196
0.0388547054698033
0.12010061519532349
0.4174276937087288
1.4320945795926006
3.8615141836644513
1.046662508302352
1.464516799609317
0.5883023774318169
0.19995650576780283
0.07738728374981213
0.03638949150774635
0.029156749881464168
0.04880222968637336
0.11856654366512054
0.3519495832717138
1.457903231787278
15.167088328493083
1357.2874250581606
9.875335059177038
1.7225250206140255
0.6275465271541765
0.31230341182526955
0.18337347952942532
0.11866240735438416
0.08148668216363146
0.057965811466008224
0.04195676349339105
0.03041437927054243
0.02169424147263019
0.01484777031514306
0.00929863562489209
0.004682162972424731
0.0007602157952559392
-0.002626368631774585
-0.005585692224541873
-0.008191794337918628
-0.010495429991788048
-0.012531133436941438
-0.014321988309351495
-0.015883033137091294
-0.017223752367671596
-0.01834997273915852
-0.019265400880491532
-0.01997302657627392
-0.020476235015941854
-0.02077988106872233
-0.0208912137421643
-0.020820623639069058
-0.020582078568320422
-0.020193253876946735
-0.019675191354794164
-0.01905143025216879
-0.01834689422987215
-0.017586441809045627
-0.016793574888019948
-0.01598927975121766
-0.015191356337305405
-0.014414116147484146
-0.013668503322569333
-0.0129623980011393
-0.012301161036174258
-0.01168812988254926
-0.01112508086005224
-0.01061263072118684
-0.010150556198910742
-0.009738025857909146
-0.009373719584673241
-0.009056014939515387
-0.008783026261962812
-0.008552686269217744
-0.008362814216540925
-0.008211149348844296
0.010590561786909381
0.009907940245496457
0.008722606727747299
0.007191997530885891
0.005515859902307729
0.0038932007753387085
0.002490764438112536
0.0014316221284504205
0.0008082153922560843
0.0007346836248534461
0.0015220325844368973
0.004460533738766911
0.016878271031608372
0.09667298509219945
0.10400884463778332
-0.08331537521080994
-0.15571493141806325
-0.3043759589794264
-0.7806962621453073
-3.3329930457242645
-58.41805822153692
-93.04788939259342
-4.2044686932228235
-0.9698082652877731
-0.3977201540575699
-0.22377750702947002
-0.15719025603570577
-0.1331203957807221
-0.1340954952968568
-0.15774488350232638
-0.20909285808421957
-0.2986360603755877
-0.4485160870490886
-0.7428458829502658
-1.5984065026789107
-5.977904132099621
-89.68492605086087
-365.601277847246
-10.044230444869429
-1.9556863898487424
-0.6024613367087294
-0.09688578164978986
0.3988588550887824
1.8366720381872068
12.085010264167739
77.38900232322797
10.530142134075055
1.5593864786861544
0.12679601443064364
-0.2297296424158658
-0.2839670136002573
-0.23024039517642586
-0.16199322869762742
-0.12464029619062898
-0.12672735758035755
-0.15976066582375875
-0.21665988119185786
-0.3109953070575068
-0.559709275308126
-1.6186816723584974
-1.623681194168668
-0.2323821938197686
-0.06689979321854851
-0.027209382625166822
-0.009631596206967259
-0.0005282599999507797
0.004171203440706886
0.006397121418321199
0.007229967468555627
0.007294757952514539
0.002181343136920043
-1.780900895929735
-1.6888286224283542
-1.8266189346422614
-1.6738629400218965
0.011852710624912758
-1.2599698354761661
-0.9223665103097204
-0.6999663918394851
-0.18082268315241795
-0.13538615267645968
-0.29184097413913856
-0.6834926168890609
0.4451973326960031
-0.5584336492648809
1.1153345432767376
-0.5171787628533658
-0.7475877356033503
0.056865079700846144
0.05544867272647282
0.0551860845613625
0.05511665486648912
0.05412265877811269
0.05056325325069296
0.040919798001106844
0.013620903394294746
-0.07910282684948593
-0.3684994756615887
-0.4436047571010151
0.2282303892701893
1.063460025739463
2.363227255024942
4.739510064671032
8.549688267631351
12.395613399481945
13.424068199386086
11.687262294739323
9.386452191088702
7.61589469344881
6.431902740864435
5.572897582535381
4.7344655416667205
3.7395819909190195
2.672492422761511
1.7538338494900239
1.102405153982394
0.6972118436942488
0.4740691803438251
0.41187156775599487
0.7465727732458695
8.177407083343853
44.01274230935417
0.39142161308796747
-0.0737741854005812
-0.11621002047669417
-0.1150349373953842
-0.10592720722966191
-0.09616903191259926
-0.08814616883412653
-0.08272735243362936
-0.08013900217833518
-0.08040307978766949
-0.0836620119406836
-0.09052606156227685
-0.1026423941545939
-0.12394811613653134
-0.16399934313572076
-0.24860243755509784
-0.4630908447257535
-1.2080778893516844
-6.273701872496133
-438.5184737413952
-22.51258049500686
-1.853528366994077
-0.46339774987893034
-0.1563410064341834
0.044425234256773374
0.9225205218257824
0.29942037352154843
0.0488923569151317
0.014839254204293332
0.007242838268377009
0.005582582782175311
0.005936131442625395
0.007109421037576249
0.008527004100390222
0.009800280684842526
0.010651418327868731
0.010923147462290495
0.010590561786892093
0.015717697644272176
0.03825045120436171
0.12395681124163682
0.1829222003853584
0.06794028388613144
0.022573208459897753
0.008422339743858694
0.0051043066970485424
0.005701854995211548
0.008286921762412617
0.013411973285714064
0.024016566570594085
0.04852177358443953
0.10681384252545137
0.18969490996719277
0.15290510005318442
0.06720591826043305
0.027515987936206708
0.012295780902028763
0.006003705415694887
0.0031595846839110376
0.0018348726626764055
0.0013322417471143741
0.0015271247468599753
0.0030621846604867065
0.011039554016578587
0.14785595200930926
0.2777820584172225
0.008398367400216872
-0.00022680025651452082
-0.0017666389643543345
-0.0023355363409655267
-0.0026453550055760733
-0.0028301528085333937
-0.0029184218916421564
-0.0029179061851500134
-0.0028355708531814434
-0.002681754314610127
-0.0024693664758205377
-0.0022112673314571138
-0.0019166611087152495
-0.0015858703098679987
-0.0012005175270866353
-0.0007002290255592442
7.919486661631364e-05
0.0015606085227753501
0.004565158059055114
0.00852468583057735
0.008125411064258665
0.007837923407013546
0.007597587308435542
0.007403869629015909
0.007256173161732139
0.007153827675470702
0.007096116990821091
0.0070822903505842515
0.007111587594700793
0.007183251400973169
0.007296548226379981
0.007450784322919649
0.007645322892851742
0.007879621721192711
0.008153223366149312
0.008465802772455839
0.008817161153457669
0.00920728779242837
0.009636363137163057
0.010104796644439194
0.010613254896427532
0.011162736292740968
0.011754592568000861
0.01239055621198921
0.013072907671362887
0.013804505243677836
0.014588953729012796
0.015430701786491039
0.016335301863940253
0.017309671676914253
0.018362432029712078
0.019504406472616448
0.020749266486175085
0.022114434923342603
0.02362234382946307
0.025302219890194946
0.027192692743427865
0.029345600240116055
0.03183183273625702
0.03475033319585951
0.03824261784040986
0.042516815633017346
0.04788922517015551
0.054859190291225574
0.06425115328015585
0.07749877674218948
0.09724505098166382
0.12866415273528267
0.182342180819634
0.27936418831455273
0.4530991386235064
0.7753076184277091
2.585081549401438
-0.28670583439839786
-0.4704040379037206
-1.105506719773794
-3.6407260344998105
-1.9693269728385088
-0.20244601114592348
0.01803361332586434
0.04979878561359211
0.05175564128923251
0.053365296840485923
0.06229905286148446
0.07283746001300793
0.07562018524615328
0.06669979194321717
0.04770845252339713
0.022238213999707185
-0.00641366835753006
-187.47205568942707
-7.820305989191898
-1.882872801388361
-9.783533338283672
-6.903415714139833
-1.8839048837684644
-2.843115407929341
0.8777982558930152
4.218915177975457
0.7959431302423416
0.9125296703762843
-2.6275082476370213
17.47527176914194
1.5461224868317889
3.68329094309103
-1.6618714151447407
15.50477166256278
2.8905594006202056
0.03544444922825066
0.05193365866726947
0.06685624805147888
0.07679626559896957
0.07914169329693697
0.07280442852080708
0.05899505444927166
0.040196926036793756
0.01799199457992408
-0.007821286443225248
-0.03732330867762361
-0.06632464947342234
-0.09108409786123398
-0.1476491190899255
-0.38072292253509155
-1.5037066188206314
-15.230203442685832
-1357.353137962992
-9.924811358802266
-1.7496553253991616
-0.6404148692925242
-0.3197913289626697
-0.18975192887833425
-0.12525936865390436
-0.0885366596095001
-0.06540995744290037
-0.049694777669771706
-0.0383653425450313
-0.029802961733727262
-0.023079089245582357
-0.017631043658823804
-0.013102979371905346
-0.009262295670917806
-0.005953120300290075
-0.0030690649508852965
-0.0005365805161072749
0.0016956232512699873
0.003663572425301783
0.005392798840557083
0.006901767124912085
0.008204392579506363
0.00931194117280038
0.01023448863860081
0.01098214317855366
0.01156582217029548
0.011997807638811519
0.01229198376552613
0.012463750464386393
0.012529608215498643
0.01250656248335813
0.012411368980219458
0.012259696596329495
0.012065542499952403
0.011840736934423135
0.011594863640526813
0.011335328241009397
0.011067749532153852
0.01079639253083436
0.010524667581064722
0.010255478151298467
0.009991558477953766
0.009735604818944041
0.009490306937591241
0.009258315019559867
0.009042170675978206
0.00884421489178403
0.008666457909489162
0.008510581931025666
0.00837785860599917
0.008269154719683177
0.008184960724118309
0.008125411064294341
0.8803073116588845
0.8192158814173727
0.6678431261008582
0.4765346950459262
0.3019061745532967
0.1748514759619584
0.09523378008352423
0.04915843055117467
0.023018827225575373
0.00756179767932766
-0.002955938325323765
-0.013067897348080643
-0.032378606546004024
-0.12107301106498719
-0.14280959686805375
0.017422065808832824
0.03186094724402674
0.034894249486032376
0.037455020491374405
0.04009485692594502
0.0423614185437123
0.043545822815763566
0.04253304018592547
0.037267319006288956
0.023815499208934946
-0.0050279408941368295
-0.06398533311002927
-0.2030249167323959
-0.7381285936471333
-7.560293273885669
-75.53055508082333
-1.214298981207228
0.044936436116073904
0.47939408004068257
1.389597747039946
5.818988594023087
89.57538073272332
365.5396333040609
10.033695622542446
2.0114254040835684
0.7662510117477148
0.481626546371951
0.5651929172087047
1.2624820899458282
4.61291954900477
12.268565284838594
7.0326518345510625
2.1997949824464746
0.48943291079046536
0.21512761940196626
0.2278015977675858
0.3085116682499791
0.4230777394141877
0.5657665955122233
0.740285738247212
0.9767879889177823
1.3785776399034686
2.081330249057515
-0.005476772647792514
-0.8700549874219454
0.888100058692855
0.20595681461672646
0.2310719017373962
0.16719339321498425
0.1024425774418838
0.06867712499057788
0.0506267597581951
0.036302543518596526
0.02080803950746763
0.0005385689760376186
-0.04559949362651194
-0.7299909458077115
-0.14289269610037897
1.9434471933093722
8.918907752512096
0.15525394634824688
4.409384159755448
1.8239388277978306
1.204999682220165
2.4329215422362744
1.3732385311119104
3.1270452406070053
1.5153890160672827
0.5243634001320682
2.616459745612388
0.2474450891341791
2.6084992770030953
1.7322641653499027
0.00020402614398682583
1.3640105331632832e-05
0.0005083281510211788
0.0022034399652210365
0.006119186768805468
0.01445522508543724
0.03257365523694032
0.07627670783588837
0.20181460164945345
0.5565307844015922
0.7599902101346191
0.3391835025490294
-0.004897626144834641
-0.3707920038983504
-1.2861010106672772
-5.376480007235319
-24.485903022468445
-10.841208961739559
-1.8739827656111716
-0.4254664174482797
-0.10086316825932214
-0.033939973469409794
-0.10414380174008434
-0.4978693072331647
-3.1400078914630614
-93.99416379419827
-65.43219578523052
-3.431835604671299
-0.8706927574545473
-0.4173913049989093
-0.35885943985791074
-0.7330003413654465
-8.205516183129532
-44.0793975429778
-0.4938176367422661
-0.061681727066718664
-0.018294687052390558
0.8271548833210595
7.628680965582431
1.315478862382296
0.5556800546419608
0.42732321704830345
0.42571412269074277
0.433244368420616
0.3749301033702093
0.2654907776820463
0.17154895575672927
0.11311907329299954
0.0794601314366353
0.05914725448014283
0.04566262766342511
0.035787663725162594
0.027971946522207414
0.021409347099389065
0.015512082039056456
0.009421840073369566
0.000777326547911847
-0.02063728504540043
-0.12932200311669345
-0.9694515361455072
-0.32781573114993406
-0.06680690014620295
-0.025803868018243373
-0.012661916885435581
-0.005625316586811251
0.0002741608072231579
0.007747204966941802
0.020680944737562358
0.048319454613295156
0.11768120951668623
0.31599469363971144
0.8803073116585377
1.2912478532297023
2.2100414343679886
2.6180340754146973
1.2441701895045427
0.34921665375114935
0.04778488987799131
-0.01497178415506068
-0.003643014714331381
0.005254548378120516
0.005284144990481084
-0.002888291515100681
-0.06097004038903985
-0.5188722623925488
-0.1285953103390362
-0.04782478929104362
-0.04009747444166508
-0.040680213387678965
-0.030920652133512513
0.05741222793955535
0.7706344534360422
2.0549698886884187
0.43291811824933696
0.08752362346016
0.019455519384227207
0.0004759375805003721
-0.01252544377327399
-0.15074187247458545
-0.2809755872726513
-0.011619207001700228
-0.0029988114241885637
-0.0015031368266781155
-0.0010098641402802326
-0.0007781745068999619
-0.0006442349741581133
-0.0005572700423549711
-0.0004974257370174674
-0.000455440471218949
-0.00042637980463080914
-0.00040736628057079554
-0.00039663950916078424
-0.0003931139228993201
-0.0003961362744565364
-0.0004053191684464824
-0.0004203815970630845
-0.0004409508002419469
-0.00046628404662659
-0.0004949136229841242
-0.0005243128210496387
-0.0005508467028641691
-0.0005344370104983842
-0.0005267669602291864
-0.0005279518838204625
-0.0005383151044195383
-0.0005584017959979409
-0.0005890001251933907
-0.0006311715475253121
-0.0006862912198135698
-0.0007561018436713156
-0.0008427832988284567
-0.0009490427028250124
-0.0010782325457595033
-0.0012345013544540406
-0.0014229933218431112
-0.0016501091953998348
-0.0019238524815787274
-0.0022542917892149706
-0.0026541891203307314
-0.0031398605439001575
-0.0037323702111165306
-0.004459217155158405
-0.00535676327734305
-0.006473787843717863
-0.007876808781603236
-0.009658289875694908
-0.011949608907438023
-0.01494240528604666
-0.01892511560395986
-0.024348930235939176
-0.03195479899577321
-0.04303908280606354
-0.06007074489658752
-0.0883170747587286
-0.1402895846384551
-0.2072655176322214
124.29246946911628
1.0005707850874626
0.2228090117378667
0.09765821934268351
0.053845759723524955
0.0331200920825531
0.021538025893671334
0.014253422248767167
0.009132991821747443
0.004970913560896673
0.000744923086920089
-0.004945367708085388
-0.014369983616959282
-0.02851579083780712
-0.021971224973922215
0.1817233778744547
1.2745150009802169
8.795445662903024
432.2447050741685
11.197181269829546
4.48084276561728
2.1374919311399063
0.2607939461926915
0.0167581984096366
-0.023369331099348797
-0.03003700132131524
-0.027389719384891698
-0.016525531896441296
0.012443661344883117
0.09149295631041476
0.316851303528447
0.9147291436496989
1.7839155499539996
1.5472132327164188
70.27250666509092
0.8041928932302145
0.678009149018798
11.414847875085002
0.9753214374232464
2.151927962492782
-2.0552900082500165
-1.783876023278599
0.08971396120348024
6.087700461682837
-7.233839151190649
13.468160531524726
-13.343937615826105
23.179684338368478
29.04601437087475
9.870272344684166
12.385639220178899
-15.035304522198766
0.00830448694516756
0.0459113270183574
0.10709643912572725
0.19677150509880975
0.2446283063863913
0.1228319960647586
0.02584503731270071
0.047898165726735976
0.08417357097450373
0.10026745597704549
0.06909140679741492
-0.1240040552430705
-1.041417141987164
-7.001106907045119
-62.83408769366101
-31.221841800290925
-5.673393940321513
-1.7666860445674748
-0.7591136559882907
-0.4038924459369397
-0.24659084287967753
-0.16216758379892862
-0.11102316319540144
-0.0776096600211799
-0.05426602290099547
-0.036656169263916086
-0.022040354020923112
-0.008379385050075315
0.006308568155354789
0.024707954534336385
0.051738168150761675
0.09911205863668243
0.20517509732461708
0.6006716601431236
12.584130266376004
-0.05096050901311579
-0.2219817259504967
-0.14438697667361725
-0.10080322733483939
-0.07406725842926898
-0.05630053258793307
-0.043832092399039305
-0.03473669505120026
-0.027907911212808674
-0.02266542705568706
-0.018568901552811063
-0.015321663017097063
-0.01271718865099019
-0.01060780011686016
-0.008885452438324152
-0.00746956361536721
-0.006298993522694366
-0.005326679007820901
-0.004515920392404175
-0.0038377705752333153
-0.0032691659430716907
-0.002791570988855856
-0.0023899692915505754
-0.0020521135377099195
-0.001767952503010593
-0.001529194038665559
-0.001328968499580757
-0.0011615592972753516
-0.0010221993663798435
-0.0009068991416470482
-0.0008123161807868739
-0.0007356479894764518
-0.0006745419294479638
-0.0006270265282474893
-0.00059145144434203
-0.0005664393265481781
-0.0005508467028739164
-0.8841261309425263
-0.8229923093908621
-0.6715370731497237
-0.4801160611685881
-0.30536333764281326
-0.17820292088673764
-0.09854577981861135
-0.05257475140080135
-0.026816562837537587
-0.012273003430073454
-0.003782415642262851
0.0014270841857651807
0.004800102574439976
0.007070657541872586
0.008591813609784537
0.009509593668553737
0.00985986317718709
0.009631528804067514
0.008820518196890685
0.00749202846026284
0.005874690628059402
0.0045390507597437586
0.004788681063821646
0.009592048264792355
0.0261959677515451
0.07793410464757439
0.3261595449335218
11.350914431765199
3.1582851384831314
7.807043389129662
75.68228737368716
1.3906863126999518
0.23358190138402252
0.06988773116451848
0.023031537054375713
0.0026177912665242315
-0.010237674662940075
-0.02175936119169455
-0.035590305124328335
-0.05621342526751058
-0.09287486091060909
-0.17052890818634675
-0.3728915764215736
-1.0617399780280936
-4.113016908459439
-7.903646876706836
6.695206685180617
-1.2955650694375949
-0.3208397488322248
-0.21721904127114694
-0.3047981912271535
-0.4383954746794551
-0.6010704080293806
-0.7838400917575531
-0.9751609877526504
-1.1873626238317678
-1.5119072801060025
-2.069166166393932
0.33679878813741765
2.33312397627784
0.640061042264632
-0.030482898897652308
-0.20825021939610108
-0.2052999290514016
-0.2494335357884145
-0.555223627766894
-1.7525082053356245
-1.7263030589457036
-0.43950487125019794
-0.1325698807743664
-0.03905742811331496
0.5695136614086582
-0.18457043527052536
-2.6397810141629763
-9.917075397403726
-0.10469225300128095
-4.080653510598242
-1.6331243020829667
-1.112894331978278
-2.391476683089683
-1.3559934248840078
-3.1208835327351614
-1.5140950786586116
-0.525073594941135
-2.6178527735640946
-0.24887112215602508
-2.609594128137684
-1.732803504546469
0.001172565317292813
0.004587930284939532
0.0084678748286285
0.012073136629675902
0.014992941598729976
0.01793339991419064
0.02257819353567832
0.030511903906028443
0.04261183974967683
0.05982086395368232
0.08554150085089209
0.13099624914724967
0.22971389114824944
0.4898505446419166
1.3534863498804894
5.413822960764928
24.502498516789878
10.840263814298996
1.8545957764413892
0.38312763280884404
0.026963555574867733
-0.0855992855457498
-0.08118860934692977
0.2265631766159435
2.7836140106160596
93.59840352568398
65.07205013324878
3.1977582334500507
1.1827928159964394
6.057645423468951
3.1563968937524156
0.5289357498161849
0.18756647722980382
0.10704030718477554
0.08134132428606305
0.07022771970279598
0.02261802219106858
-0.9054587056220247
-7.93874246410481
-2.6058162465467505
-13.703308843520409
-781.4699224476884
-4.830193118394942
-1.0424229361761153
-0.5204894149193378
-0.2942643723150198
-0.15956588171072855
-0.08449739634065892
-0.044032386906769735
-0.021793768262362904
-0.009172047324287627
-0.0018675811147638472
0.0023247842626604267
0.004604673945674945
0.00567064538777435
0.005954727068801494
0.005735129308488559
0.005193387252453859
0.004445225598109785
0.003557803631699559
0.0025582163468364717
0.0014339491547156768
0.0001223404428159771
-0.0015197981816230035
-0.003788986000219188
-0.007309174603527097
-0.013471521339285785
-0.02564122186318648
-0.052815400646002965
-0.12187979582125465
-0.3199843299321206
-0.8841261309421624
-1.295358816017971
-2.2154249185420163
-2.62534334795846
-1.252663512082619
-0.355230933441572
-0.04815125276170165
0.0176668078895392
0.005704470844840266
-0.005575046805453158
-0.008781726456096393
-0.0032004705474931875
0.05490262189088745
0.5177727720395945
0.19377054959711687
2.2090353000708913
0.11193803950701993
0.050976836553702866
0.033660295854823004
-0.05659887832490815
-0.7705415964379805
-2.055239143514622
-0.4334491238355788
-0.08837393067611839
-0.020939913350166407
-0.00374906840175746
0.001090510825521747
0.002303841142351444
0.002384087132190714
0.0021326299564503565
0.001817976811490142
0.0015265660848330764
0.001280789943805694
0.0010810747988204052
0.0009212175512893502
0.0007939081607346933
0.0006925805055659139
0.0006118957698536682
0.0005477357484240503
0.0004970385670099123
0.00045760157116575095
0.0004278883838901839
0.0004068465662277743
0.0003937296730705665
0.0003879049945732822
0.00038862661341975606
0.00039474484567544004
0.00040435951070647426
0.0004145096363304825
0.0004211528365689012
0.00041908353622157447
0.0004255521505627847
0.00044070829235312413
0.000464912597940077
0.0004987518364640684
0.0005430620553271032
0.0005989619680844805
0.0006678976062932039
0.0007517027313281973
0.0008526778118675239
0.0009736939700272246
0.001118332004592323
0.0012910641157672454
0.0014975008639754343
0.0017447256350887979
0.0020417549052111563
0.0024001830456268874
0.0028351058695188854
0.0033664700720329346
0.004021095248215533
0.004835802041698167
0.005862426303464521
0.007176175841329776
0.008890239763091574
0.011182813877945947
0.014350311819283621
0.018920505528435508
0.02591492651217932
0.03752274221922161
0.059041356052192295
0.10514219766132009
0.22089957804292468
0.5193489897840802
0.8717218626078648
0.6263566798575353
-124.24321746263999
-1.2059962750752804
-0.7543055886571688
-1.2982693871342141
-2.435249580865429
-2.1300551446713887
-0.7765056286256758
-0.2746928904351742
-0.12743780375836358
-0.07948400085618214
-0.06577853593975867
-0.06995175406313515
-0.09109172813214139
-0.13952611375123639
-0.24872135206413198
-0.5338819645845178
-1.5507228360086616
-8.861811369951011
-432.005200268869
-10.217278923759206
-0.9099591612176096
-0.20694536194291527
-0.08309767273353975
-0.06349856613541391
-0.08337414185520743
-0.14362112275922695
-0.28613106968452934
-0.6536025030201756
-1.771313129305711
-5.713888275106577
-15.417645851554639
-15.843609065056281
-14.263245194113718
-3.5359797468474095
-70.36412227710626
-0.8786642586055413
-0.7213547522230342
-11.437395055077035
-0.987028844983651
-2.15958027760264
2.0472661212652543
1.7729975589608467
-0.1039830181334797
-6.104240902843075
7.21685533589088
-13.484109655565792
13.32970887294892
-23.192135803470315
-29.056923454428425
-9.879928970358394
-12.394273677775182
15.027558278946298
-0.01852323588496033
-0.06055764014253224
-0.12690680080253808
-0.23477915752785408
-0.6681814669230458
-1.6376243908126047
-0.3216528768239593
0.3792870748537008
0.30566408308945836
0.17355520365469088
0.13213250681950528
0.28272632754771965
1.1600157820119859
7.079272759344943
62.89482152833871
31.288416829971784
5.7497188895509765
1.8403443558296813
0.8127663296932833
0.4324118598564724
0.25867468736636534
0.16697629643149722
0.11265798717607635
0.07635270263726004
0.04712963893354572
0.014043974859579924
-0.046757849087553836
-0.2184531614416704
-0.8386646694412002
-2.6777367985198275
-3.4758395768827177
-1.9650770983956327
-1.060689440368347
-0.9476863640960114
-12.549832794294504
0.6198669663860562
1.5434277254856534
1.2776456303643555
0.5554532457440495
0.24355241637870614
0.12879631056649407
0.07945019541889903
0.05424175123139787
0.039500049395360115
0.02999626163147091
0.023432720441988346
0.018672987883681092
0.015097486693321144
0.012340751547194532
0.010173072541777146
0.008442534600854456
0.0070444268196924575
0.005904131528885207
0.0049669926804145285
0.004192055169905982
0.0035480404048021576
0.003010679909527041
0.002560883804010148
0.0021834637524648696
0.0018662132660317663
0.0015992388052422982
0.0013744651118796883
0.0011852558826200336
0.0010261334119871254
0.0008925511605467853
0.0007807238662687622
0.0006874910570541136
0.000610205401861999
0.0005466477679208915
0.0004949547979167356
0.0004535611503058239
0.0004211528365773929
0.00788284836076777
0.011009347176668538
0.015109345524055056
0.020732637098087356
0.028861176760525385
0.04136562527388121
0.06212409442436023
0.10010207942760438
0.17923704757441983
0.3774135330333077
1.0292179756887352
4.103615466822844
12.034526703712814
3.606361300510077
0.8325232588226598
0.28158274104292363
0.12420606056308951
0.06560041629926587
0.039741775114312684
0.027080622268948203
0.020566545373024138
0.017240254635665923
0.015594398420593248
0.014303913790733777
0.010181911560583973
-0.012393172182236902
-0.199179898336383
-11.078851050838095
-2.3391160823791233
-0.14325373419770052
-0.0059965787831783735
0.05303271466602872
0.13396273774940173
0.33414824338402604
1.0565941742636276
5.400978994424402
50.59660940539268
17.929359646488486
2.435812363796021
0.6352183155513355
0.22219047094326572
0.0749207482720829
-0.008290228389137998
-0.11029318767693064
-0.45550426922375886
-4.340403387674343
-13.702495566728443
-0.8494697116935542
-0.015618774344714235
0.5226847733820753
3.027114463196999
94.93249309390163
13.103926825539526
1.316082370744003
0.5051323542242183
0.3342923496197429
0.2566161746274867
0.195655622807465
0.14210543113729587
0.09835146368607676
0.06680505155869447
0.048905690653020785
0.04752892760298242
0.07294185543074051
0.1638734756784654
0.49156872709682903
1.6983713681353303
1.6798136776760115
0.40204590108616145
0.10592429859243085
0.03363716847803476
-0.6742695176952292
-1.0383286760483255
-2.9599868457080087
-6.102680470689809
0.13341556523964704
3.272894187710038
2.65154930196181
1.5828445624083831
0.556656168436343
0.07555943614650458
-0.5837577653711209
-0.9262829150968791
1.6419179222630629
-1.2842431245147534
1.2875803322267612
-0.9998513233525592
-0.46934113233131436
-0.019246615407014667
-0.022689861057418787
-0.023506278884676858
-0.02122995829536625
-0.016123271569358267
-0.009743246001312343
-0.004295627726173426
-0.0012300551006317354
-0.0004931229539232948
-0.0007901400994562904
-0.00021786252209102922
0.003137569516252208
0.010633008579923484
0.02238449860013516
0.03547063699174478
0.03414063880551989
-0.08405826240115816
-1.5167793728626306
-40.14088797132878
-3.6666087850148465
-0.436221131477811
-0.01918879640658896
0.14894988202585857
0.27893445275443585
0.38721372097425794
0.4380600573531043
0.4047549969898341
0.27263014527693324
-0.2887986325639444
-5.64835431559868
-2.8896820579522213
-0.2883940591257903
0.12260301432451935
0.48427482786964626
1.7415787454598122
13.462080945776112
212.4827734826348
8.311108143059952
1.6723780444821865
1.7549761917898337
13.376179589367934
781.1845708011413
4.508362564595219
0.694677747362669
0.22226696486899228
0.10277066233890243
0.06601862341148504
0.06827223700954049
0.13364935352942275
0.5007032740862362
4.1615785002101
12.324408386343832
1.5495601224692663
0.38651064210152586
0.15432895342044883
0.0794792903627789
0.04800490743371978
0.032411990607289144
0.023788707032620433
0.018631673246265912
0.01536474173691189
0.013205137234143067
0.011733846003425375
0.010712980629270693
0.010000616017151617
0.00950767812854462
0.00917409725531059
0.008953643909681593
0.008801132841802969
0.00865664164327916
0.008418057084312659
0.007882848360755701
0.009473344873492393
0.007214851065783753
0.002842191515742529
-0.0015841827342949445
-0.0052299758918940426
-0.00800915278953407
-0.009738937320076628
-0.008843674340270297
0.004637508526638352
0.14574352041064356
3.0658900871718933
0.15173428787850143
0.012829356996409889
-0.06367417288876853
-2.1609799983866123
-0.07180121235504913
-0.010315667219743918
-0.002813992535377189
-0.0009497203290523038
-0.00029256150193045525
3.8076692687878566e-06
0.00017543519748700206
0.00030766256721865236
0.00043947151115664705
0.0005934581394026541
0.0007852495482133766
0.0010250782781646985
0.0013144766374235204
0.0016388992985621408
0.001958851620730919
0.0022075879993304023
0.0023079395792183805
0.002211187670256591
0.0019332208322001953
0.0015512359501805904
0.0011604539923052142
0.0008307896458797661
0.0005926191740971726
0.0004461622470942852
0.00037663186465544343
0.0003650307938024734
0.0003932740038800639
0.00044563194604020715
0.0005085259484208792
0.000569971010190566
0.0006193528842152535
0.0006478447073006212
0.0006494146050909531
0.0006220264134609455
0.0006215939233388734
0.0006234826150878639
0.0006277196145495359
0.0006343572666577279
0.0006434736759883622
0.0006551737722716388
0.0006695908342437027
0.000686887595706796
0.0007072575206553583
0.0007309248664782254
0.0007581429160073579
0.000789189034843266
0.0008243531180632187
0.0008639154614461646
0.0009081062840717061
0.000957032083604869
0.001010548932613221
0.0010680376487147147
0.0011280087800971965
0.0011873983388205496
0.0012402937276216877
0.0012755718611904628
0.0012723968709527197
0.0011913487021666242
0.000956163041047003
0.0004142283004781678
-0.0007542693512332994
-0.0032611765185125152
-0.008817687399103507
-0.021949701225773666
-0.05600888352231463
-0.15362896801945836
-0.42283256271416014
-0.7235482417825401
-0.41854079272457306
-0.09537181280503867
-0.1947911600621194
-4.984738512260406
-27.839015864755414
-2.0612455564717584
0.8794298189011943
0.2534350484626246
0.015445675193800485
-0.0036004019782086873
0.026893088080969532
0.07364256180058198
0.13755127875930367
0.23306338242068966
0.38599943851510227
0.5993043542056893
0.6743675429260583
0.4202655380709939
0.19388588038392646
0.09538912970582454
0.057347462843650394
0.0440656936620317
0.04289908852530908
0.050305252482257076
0.0674218855167298
0.10039877927963056
0.16568243286199452
0.30830180736648916
0.6685616948881926
1.7614364461221523
5.629857454267615
15.114452793949312
14.951194122480157
12.515992579382205
2.043589957318126
13.840979545976822
-21.13300970066808
-22.637615614775772
12.546618115206648
-8.920808445702855
20.95650707448624
-24.67769977365518
-18.367762519352446
-1.551243539627361
-20.327926908028402
137.43395675673483
-8.427493700917235
-26.289671245765774
-29.754379417669604
-10.099354149206093
-26.633287543455317
-28.924002127635003
-33.81516112782517
0.013798732163119309
0.01768840915709403
0.020568701003769462
0.033701165324533586
0.41072950218687226
1.4915841905870213
0.26466423554646795
-0.45970895100027387
-0.4158438473212034
-0.28625254179348947
-0.19622840651288093
-0.1420356139575902
-0.11071402947956152
-0.09440660278981661
-0.09016286875122619
-0.10013909374536255
-0.13691347919555288
-0.2519281719801515
-0.7057868312266867
-2.117596728278213
-1.6139617975844889
-0.670363631530767
-0.3265617854877623
-0.1974713231501687
-0.14443859114252952
-0.12014487424162683
-0.09237308810699195
0.01757860073634997
0.5318538287518138
2.2069246676473284
3.136003374587781
13.440072997996461
15.514494613443539
3.096155257520763
0.8398829320008527
-0.18889168978079582
-1.1235731146445205
-1.0175936007397963
-0.38140440096108114
-0.12030161809477459
-0.03795472266455496
-0.010482447756403055
-0.0006751340888493284
0.002860867067077298
0.003995566227278319
0.004174435833456082
0.003977364416161453
0.0036479155363701235
0.003290178091096548
0.002947652151645426
0.002636776227990713
0.002361838119917498
0.0021218138745980404
0.0019135539890969765
0.0017332771693252356
0.001577237525709572
0.0014420148347181778
0.0013246025090715764
0.0012224163317730316
0.0011332604485187543
0.0010552828060524562
0.0009869230660448788
0.0009268692911831557
0.0008740148887351395
0.0008274253120708939
0.0007863059912734408
0.0007499774016432736
0.00071785407562395
0.0006894257088275725
0.0006642416524745468
0.0006418983547010973
0.0006220264134609774
0.003310676768842312
-4.171756695709716e-06
-0.005108053441647862
-0.012292157380932107
-0.022193014829112245
-0.03635687981638788
-0.05843087653121624
-0.09726275723689735
-0.17676776312637812
-0.37487400885793704
-1.0262555597576581
-4.100006958698187
-12.030246871477281
-3.6017248686786707
-0.8284914449920524
-0.28043619314275936
-0.131068194778405
-0.09203767383922613
-0.1126447491942603
-0.21076885070825765
-0.46431110639309
-0.9807737888505523
-1.5252631789528077
-1.4027832670089
-0.8720121447016577
-0.4747688889274306
-0.2557592341624207
-0.13940177473297663
-0.07581222285196738
-0.04067508046204214
-0.02406638360856464
-0.02716194316752416
-0.07364261634487844
-0.29259807056932
-1.7888242599405901
-44.664408713071204
-154.9281777237582
-149.803847472012
-3.957790701589044
-0.12043352703544527
0.8141064396585866
3.0785299392487753
26.24086516316288
2815.0008700491608
15.633526856035216
2.1494127079004213
0.665912430660408
0.27114505548214707
0.03755146171169508
-0.39681447865093045
-2.86793460428718
-94.7513609190899
-12.899155078174218
-1.0879599169795962
-0.2645171728168701
-0.10354620342932624
-0.0623676129078841
-0.06007198165333292
-0.07641228357904505
-0.09374430586266133
-0.09069165071742788
-0.06508358496951702
-0.034100964278973
-0.010453496837957866
0.003356130427946034
0.009330105825088884
0.010334555536023773
0.009136361342823177
0.008573010429166925
0.012711064955445103
0.03453901877428882
0.8198100727851823
1.3530728408871269
3.6464174099338758
7.094295417634377
-0.18672678174843174
-3.6003171070425823
-2.8371645272879045
-1.6666551305024413
-0.5881700083743138
-0.08314493881771044
0.5850264820848414
0.9286737064054171
-1.6417779895242475
1.2819588981399819
-1.289577813051246
1.0031596073753062
0.4832862394733166
0.04289800409756689
0.0699731265397186
0.10086143859769053
0.1087531281221642
0.08358359170745053
0.053886738777237674
0.03731015559015496
0.02754588738633926
0.016933337586871867
0.002765391496809889
-0.015178452657149214
-0.03577128198881515
-0.055831136482125114
-0.06874188883475223
-0.06239566720048986
-0.008919682243301207
0.21468966963729907
1.859065074641375
40.982543826632686
6.1259162276846695
12.091891029360989
148.8947657029701
55.761669635054865
6.563835573679277
1.7718954166728214
0.684786586010596
0.3125728824467833
0.15589869612220805
0.08494717211277442
0.05738371223844578
0.06477627876551365
0.1467721269708674
0.696650228503059
12.334447350333182
0.719824986882077
-13.23901612433554
-212.39193527667416
-8.18161386381514
-1.378514103525987
-0.8326488261932258
-7.279957477064952
-38.13246094795037
-1.8718744117073862
-0.6606589994077477
-0.4036265614926827
-0.2609287248950239
-0.171300362479151
-0.1335610899349808
-0.17412726416201674
-0.5265452751901188
-4.178762116478619
-12.336330224431382
-1.55815423439363
-0.39289975003603544
-0.15918573176885945
-0.08322324833774218
-0.05090793406326551
-0.034653272556044494
-0.025481517302765953
-0.019834381471215103
-0.01608273033704965
-0.013387435842154884
-0.011267333654914826
-0.009417691060206576
-0.00763189104604229
-0.005774288534944549
-0.003784377283872795
-0.0017001502578442192
0.00031813526440818517
0.001997258894717756
0.0030378526539962597
0.0033106767687806427
-0.03744177506128147
-0.22322636725466627
-20.409283071080075
-0.2832032714117148
-0.01700061271752174
0.004553149623618509
0.00979950056982879
0.010377223752180677
-0.0014927068240760842
-0.14032748258038563
-3.0586406986493215
-0.14514709693249392
-0.011821337810798336
-0.00227152718694779
-0.0018604922617046651
-0.0028540054888394166
-0.0044954923596400185
-0.006879281164259007
-0.010163564076944584
-0.014221507128153567
-0.018276306090576105
-0.02093002565360365
-0.021104769399325908
-0.019051728628100523
-0.01599947086228398
-0.01306689935235264
-0.010788263726514648
-0.00925522738232668
-0.008358719475145153
-0.007924348970250981
-0.007762605087735151
-0.0076939810737885455
-0.007580651651849654
-0.007352942096152939
-0.007000461317082112
-0.006532108030062265
-0.0059471465649117315
-0.005242276511627663
-0.004436691038508585
-0.0035836226134797465
-0.002756588045540454
-0.0020230160738779527
-0.0014245091439230087
-0.0009723600616191696
-0.000654651287539505
-0.00044732207265990397
-0.00032401922888425393
-0.00026304081767310726
-0.00025147434232372277
-0.00020356794460580467
-0.00015696365867168412
-0.00011163653450190103
-6.758765856691726e-05
-2.484559658893423e-05
1.6531192756158286e-05
5.645111259329869e-05
9.478437638338303e-05
0.00013135709929830606
0.0001659429839844685
0.00019825284251544668
0.000227921572893353
0.0002544906596663107
0.0002773860956928254
0.0002958902716477452
0.00030910536485757975
0.0003159050471895329
0.00031487192679553494
0.000304214657504223
0.0002816577483187291
0.00024429314559591057
0.00018838024453855893
0.00010907729964699069
7.103019892779701e-08
-0.00014692133018788734
-0.0003428081638962054
-0.0006019439963248664
-0.0009429967596419021
-0.0013893138971052604
-0.001966810289909503
-0.002692531329170465
-0.003529241848540806
-0.004210014487368677
-0.0035081524769923944
0.004306394525294869
0.051591574580858064
0.406498758851265
5.523619715178335
29.048564553805893
4.45385860346674
1.2321814116224123
0.5217640820367863
0.2746604203081506
0.16880042876518211
0.1290976258737963
0.15198133024087832
0.31767434371475667
1.0928516824661134
7.042866200029462
242.2824584271397
42.44918840176979
3.3800119770986186
-0.48896600650770405
-22.277598156428404
1.972522194006298
0.245898720079101
0.06395634781384044
0.02296090094145558
0.00983685610185389
0.00452228784143216
0.001845504409636417
8.280272540730544e-05
-0.0015010483918758922
-0.0033316786392275496
-0.005755351103886333
-0.009218479849964909
-0.014917548535803918
-0.02642662741681699
-0.04244696128316987
-13.736070586802533
21.22284898057631
22.69853388868285
-12.504232482816397
8.954585134701176
-20.924705099160068
24.71168760850868
18.406071584867906
1.594047299559238
20.373777948145964
-137.38719178097105
8.473337410206707
26.333355780301407
29.794976588496368
10.135870144194211
26.664583485229826
28.949106536588914
33.83373454427591
-0.0007485838647013925
-0.02203670312702672
-0.11335444887070951
12.039978418026449
0.3142359950926624
0.09509973565309518
0.06303938453455221
0.05252418685928082
0.04482916957234877
0.03710115882620072
0.0293455099921287
0.021992359224771937
0.017608665347576002
0.04239142942688117
0.5813970525573018
4.274430481015034
-0.14453388955363514
-0.46830362992467217
-0.8586362232876089
-3.26322002204135
-57.047729801409666
-55.27180989934965
-2.8722256851710277
-0.44750318530083294
-0.06607234425299185
0.048366103727143464
0.11402642673104889
0.1837184160736779
0.286087007239773
0.43790540212414164
0.28358903776211086
-11.576328802413085
-14.659736614573552
-2.7489392360212896
-0.8733451838334823
-0.3787588924250527
-0.19634039403737857
-0.11395526704082287
-0.0714281743386659
-0.047307910199773186
-0.03264272767111943
-0.02324025283803813
-0.0169560000984256
-0.012613989349328286
-0.009531952096933827
-0.007295246249185359
-0.0056419155889495054
-0.004400911594642718
-0.0034573662507991834
-0.0027322358416142613
-0.002169968495626899
-0.0017307932864395333
-0.0013857750213343292
-0.0011135529614881732
-0.0008981634833478852
-0.0007275344476872208
-0.0005924523205722905
-0.0004858170634396501
-0.0004021165308843548
-0.0003370392505211466
-0.00028719353391843804
-0.0002498935203299964
-0.00022300294097456132
-0.0002048130138548829
-0.00019395183918547666
-0.00018931132614051962
-0.0001899921448419264
-0.00019525975192742295
-0.00020450902662000702
-0.00021723574288179403
-0.00023301370859424913
-0.00025147434232361505
-0.01046794732516583
-0.010224028977763496
-0.00916803752520051
-0.007558093722988616
-0.0057392921540304846
-0.004035852802325717
-0.0026787040529714307
-0.0017856375857782506
-0.0013790080861411638
-0.0014154010631108724
-0.0018073312377176905
-0.0024253686610622477
-0.003071317497326199
-0.003404573696264372
-0.0027773760439138762
0.00013176914603362362
0.008168480859900499
0.02777882996585999
0.0742880434623472
0.1851179604670753
0.44518809922000196
0.9648572623835716
1.5104304986415893
1.3872672716355499
0.8537109103778182
0.450151811996931
0.2170037112530457
0.06359563740800138
-0.13910766383218337
-1.3896950478541137
-26.406476659651005
-0.9082393493342097
-0.204654313517061
-0.09544394724100028
0.6885561049628517
39.184586172725226
104.11766474335475
131.12851408588062
-2.459276877127263
-68.5608611161888
-75.47561331261383
-6.006416276861188
-25.776271594911574
-2813.767192897591
-13.793096573420488
0.591926152384552
3.483421075725124
5.445091241904778
5.811724714648227
3.728573904460676
0.7877933881809993
-1.0203263529670858
-0.9850193560116491
-0.37534435084633117
-0.07821711946688181
0.0060713213383405944
0.028646815488484224
0.04450982706638107
0.0663926255206751
0.08492940343575424
0.0809729488904589
0.0531327344667958
0.018876947774510138
-0.009011671596728532
-0.027840085696789526
-0.03900165643789481
-0.04425896186583009
-0.044898041046871784
-0.04189077695538726
-0.03619765199602724
0.01495107201147966
1.5311817477252143
0.8534748751844015
0.07669632804473714
-0.8490190180802052
0.0006725519421995252
-2.8416952704047964
-3.8138830300505027
-4.598877335224105
-5.7091722871799755
6.549208207112752
-6.390422515650788
-5.935024508529803
10.507199825722381
-5.4582937040304556
5.058964187545767
-3.8384262794127237
-2.1761829963693318
-0.1364890084979206
-0.1306212594119217
-0.07106772788875562
0.26710199250727834
2.360324060330124
41.227193265515545
135.08941968110977
5.894549061280919
1.1809251534908651
0.3712274349044964
0.12378428260819291
0.024955781016065406
-0.00737871083150654
0.010708820880752931
0.06559705820624165
0.11927486660506638
0.10929437714873508
-0.04832531850253804
-0.5387166825436127
-2.1753353478263686
-11.395631971970554
-148.62497938742857
-55.64258657994661
-6.530950750718979
-1.8055598774778032
-0.795988033572292
-0.597986378655604
-1.2826222797141382
-16.08213486787691
-49.36197810130641
-2.6343776412887197
-0.8587832694660749
-1.1487095294142486
-12.964398131401023
-2.5336794466139834
-0.2530358544699661
-0.07943902199353126
-0.04447183502186027
-0.00039219784970885856
0.31373723837540696
6.935640249054978
37.768699327741814
1.3152073537668165
-1.388620059795073
-37.86972936777313
-0.2840244119064195
0.07582288453457425
0.06661010137919346
0.04452249078843
0.029076845450925877
0.019344294770430894
0.013262490451508619
0.009407409858838369
0.006913801277071723
0.00526522771226459
0.00414891177754909
0.0033695034321256437
0.0027991610949474133
0.0023481960816554613
0.0019471656183384753
0.0015354201742747205
0.0010536609113126231
0.000439754925955535
-0.0003714597750312003
-0.0014422140095384042
-0.0028164032263658357
-0.004491899827210323
-0.006382195382370668
-0.008279902955688987
-0.009850279942274534
-0.010690558670110007
-0.010467947325093813
0.02861866807961189
0.21659418938502592
20.406976092679134
0.28531793330560384
0.022834969297293187
0.0042712916812535475
0.0012054502647756739
0.0006119547674190144
0.0006122165855527208
0.0008233620306193408
0.001165199409570666
0.001637003054977824
0.0022666269434246334
0.00309965009327673
0.004201174780648047
0.005664427724104125
0.007621943025403325
0.010240969481973996
0.013648679812415
0.017702740119723687
0.021649358515644385
0.02414463974000826
0.024174390436584745
0.02204017854385969
0.018990609490505326
0.016125722491786527
0.013923489998472604
0.0123968475345286
0.011365791200863567
0.010630670374396032
0.010046880651783916
0.00953663561294222
0.009066379146131728
0.008614277151783221
0.008146877453906772
0.007614768403201923
0.006967529639633877
0.006179446425015646
0.005270161598318931
0.004305138114354015
0.003373957535626763
0.002560657369699652
0.0019235326034367467
0.0014908020351054774
0.0012663477787567621
0.0012356326632201934
0.0013648692287483522
0.0015942202541083443
0.001837874821814597
0.0017365844867074148
0.001644808658747653
0.0015621859786471633
0.0014883276860030623
0.0014228169305115818
0.0013652057480738919
0.0013150108105323853
0.001271709959256293
0.0012347357856368802
0.0012034700861061173
0.0011772363509587995
0.0011552907782898662
0.001136811594886036
0.0011208887236601112
0.001106508230471778
0.001092537660140353
0.0010777035031297847
0.001060569053983438
0.0010395043785864657
0.0010126510450772777
0.000977874673185846
0.0009327095706263023
0.0008742880985370609
0.0007992404886314148
0.0007035740847945694
0.0005825055705256468
0.0004302430031700259
0.00023967781202510367
1.9648794783617906e-06
-0.0002940653549940895
-0.0006627517619931413
-0.0011228256703323196
-0.001699220927006763
-0.002425808769069799
-0.003349627175125215
-0.004537592011389193
-0.006087463971822668
-0.00814642340740832
-0.010943683469576455
-0.014850602449560392
-0.02049739142936966
-0.02901502579631761
-0.04257749201337202
-0.06574261120419081
-0.109211647447302
-0.20229674490656302
-0.4453046876055299
-1.3264984326430245
-7.441314922549281
-242.91283629429466
-43.19152385433488
-3.946851452576603
0.04233014504287365
21.979311440367564
-2.086822638334442
-0.3020944381894087
-0.2608653751368962
-1.309051421170131
-18.49872649563265
-5.563876795122933
-0.45015424702769635
-0.11183752131008373
-0.04603607533140558
-0.0242548695195556
-0.014859123875306416
-0.01062658844443632
-0.009207445763239144
-0.009384380229739857
-0.010291131110914448
-0.41582109336263484
17.626010990510736
0.20597887415930805
-14.15734212501963
-7.636752294952517
-128.8892572699379
1.8345406204919363
69.23465978068668
-7.446951328210898
15.748698276457159
20.052706160632052
-6.339817861849009
10.725812217678557
184.85363622832946
-6.418280511026302
0.33030528202496356
-13.060115042420572
4.631554417473649
0.00701520921457218
0.027454262998328493
0.119600195129464
-12.030330518876319
-0.29790808791159445
-0.06996521967941845
-0.03041421534457825
-0.016480923923553815
-0.008710054404669917
-0.0007150875342423271
-0.02480515058737601
-5.865412540053669
-2.805863331442247
-0.4978107794645882
-0.9133287706451061
-5.251608202016585
-7.303051175450006
-1.5947492891729547
1.1974967006998032
5.263857550115613
58.60652871373145
55.90980107587262
3.17774231839054
0.6318927371685806
0.20665484924025382
0.08570593111629439
0.040128705565975545
0.019787052320222827
0.00967446851003809
0.004290416068350913
0.0013095315645983475
-0.0003611038304291334
-0.0012789878916348147
-0.0017475718503913468
-0.001940973634952728
-0.0019635141774240637
-0.0018799673649668857
-0.0017317466660052368
-0.0015459558067270544
-0.0013406427247976327
-0.0011279581318712538
-0.0009161137391095051
-0.0007106160525244783
-0.0005150888519725448
-0.0003318045500060158
-0.00016205947266419198
-6.430118150908348e-06
0.00013503874949731526
0.0002627035657966677
0.00037721600849290027
0.00047944749315919044
0.0005704303063218341
0.0006513091953449726
0.0007233047402289566
0.0007876796838949881
0.0008457184190335335
0.0008987044940396705
0.0009479053874290934
0.0009945591402799872
0.001039865006937668
0.0010849735763771601
0.0011309835910933153
0.001178933629934232
0.001229804190720181
0.0012845091440525458
0.0013438984989149875
0.0014087581509133107
0.001479804842831283
0.0015576898019448516
0.0016429975474447221
0.00173624315344108
0.0018378748218169719
-0.0003435301353088884
-0.0005008316899122816
-0.0006840841375122038
-0.0008956369968516483
-0.0011381598613912276
-0.0014146610403935598
-0.0017284999861931956
-0.0020833916089158916
-0.0024833970728748425
-0.002932901365700407
-0.003436567183931894
-0.003999258932738808
-0.004625929856226669
-0.005321450495340564
-0.006090356063358946
-0.006936471711121955
-0.007862341874027597
-0.00886830143494944
-0.009950913243926194
-0.011100142013963058
-0.01229387980454887
-0.013486672745637975
-0.01458475864852799
-0.015386308287831997
-0.015423931186780935
-0.013494691781920838
-0.0059954941168079675
0.020668236728007192
0.14247530864161442
1.32650196643554
26.262571755343675
0.6115781371955384
-0.5705174698152629
-5.692778440393688
-9.07926783575153
-0.10715203764946606
0.2578866664655454
0.8914811028537544
4.3667612479681095
69.83029135203421
100.58305586627388
21.453482805198025
0.18581191935213698
-1.2314699600988217
-1.8744308498703695
-2.7722095590481617
-4.187744676657234
-5.7891124126199935
-6.025700780038176
-3.882037761734629
-0.9068405042976805
0.9249631511968188
0.9091795018037221
0.3177862402238888
0.03870896455960291
-0.02743578528764195
-0.030931461501800015
-0.026035058417894875
-0.036979418563311224
-0.27300607356698237
-4.162291849187073
-0.07853783688123103
0.01087849794554706
0.029424152212781385
0.03916701774009188
0.04666776796846271
0.05257117517334735
0.05625149624948259
0.05700376819255716
0.054570633850079014
0.0054351898562258
-1.5147699175585767
-0.8424074619650879
-0.07220190017187851
0.8460415930964428
-0.011463063402492235
2.823513137585531
3.78959087164708
4.570540923042591
5.6793891302128525
-6.5776764696416326
6.365788163885302
5.916079702286093
-10.519744132634997
5.451131096104266
-5.064014322048054
3.830165217148636
2.159168714420275
0.10895576437382953
0.07817018963690063
-0.012697323124710416
-0.36128021766843943
-2.432869798490323
-41.27293991410473
-135.11836779601734
-5.904567030206912
-1.1417361092260139
-0.1714430094007018
0.43436361454036687
0.40417969258026565
0.21543608649836754
0.1300119886001888
0.029890733596653674
-0.09831197920628434
-0.22426466809406687
-0.3166385306262295
-0.36287971643706823
-0.3672890368454398
-0.342579977986886
-0.30486658509593767
-0.2722808648986233
-0.26900403299069714
-0.3496543027516159
-0.7366933689481098
-3.0721704933836143
-28.587053450946833
7.308959145349341
48.2354563972813
2.2596121676242724
0.5011853534586039
0.11173083261286519
-0.37952163232301633
-6.510893468693303
-33.64974583151385
-1.3732134419852702
-0.28184346979274605
-0.05882789995022811
0.041146413953497114
0.12808565316132195
0.2466979601096734
0.48496342559065364
2.0006546703059485
38.236683377800865
0.5129818518327114
0.06040791929377837
0.012804072444419575
0.002002151719762316
-0.0014014234872817704
-0.002610980807390946
-0.003010160332450504
-0.003070224656902445
-0.0029797063339994647
-0.0028224647670172377
-0.002638392226320076
-0.0024471456692129767
-0.002258440209043157
-0.0020768775490161186
-0.0019043508772133167
-0.0017413050989787274
-0.0015874147200100942
-0.00144195732808242
-0.0013040204511878034
-0.0011726139122398003
-0.0010467200449693556
-0.0009253075670068944
-0.0008073158102649096
-0.0006916069892609065
-0.0005768837483639331
-0.0004615561411479783
-0.0003435301353083281
-0.00035348457774226147
-0.0006226165014872296
-0.0010392860997762337
-0.001479676777111549
-0.0018534557767835805
-0.0021221021649766468
-0.0022909820813576884
-0.002389998263914804
-0.0024562115063363347
-0.002523581508747858
-0.0026187687505963815
-0.0027599077062597918
-0.0029557019018742322
-0.0032033745818899825
-0.003485435327432056
-0.0037669983244540007
-0.003997236508206179
-0.004118765944995665
-0.004084964982312041
-0.00387811465246275
-0.003517274151671321
-0.003050242227960261
-0.0025348580564068584
-0.0020205103896328205
-0.0015375544746608085
-0.0010962839933513105
-0.0006936455425795619
-0.0003244282069949621
8.366666063098347e-06
0.0002902667393231095
0.0005010894122669674
0.0006223819610147392
0.0006330102492348791
0.00047619302298892345
-4.864258040887389e-05
-0.001697715243364675
-0.0077640482316435645
-0.032675286349147833
-0.06379578405149348
-0.02527244547729732
-0.007512794624546889
-0.002553721345386686
-0.0008869058632705529
-0.00025109148289408214
-4.104695447384614e-05
-5.895153823379907e-05
-0.00021572887494683863
-0.0004378549252657236
-0.0006380557611256561
-0.0005857964874923243
-0.0005377056669009438
-0.0004935469828253037
-0.0004530868057995342
-0.0004160929842062878
-0.00038233216978498174
-0.0003515665683019195
-0.0003235515472826357
-0.00029803179465367585
-0.0002747383510381281
-0.00025338499361447076
-0.0002336645152169396
-0.00021524394601285095
-0.00019776215450556807
-0.00018082420478328929
-0.00016399860620655395
-0.0001468103693154977
-0.00012873777713363291
-0.00010920662647415414
-8.758534122348941e-05
-6.317704458727087e-05
-3.5214729270555814e-05
-2.856286702386415e-06
3.482916627438917e-05
7.886646047962604e-05
0.00013038898858886517
0.00019064733187809148
0.00026103009708268243
0.00034308451033925535
0.00043854217278233487
0.0005493566554153201
0.0006777524759026112
0.0008262921596879554
0.0009979704915765034
0.001196347840876449
0.001425744967623644
0.0016915252803805282
0.002000529959401846
0.002361735765151422
0.0027873105849405685
0.0032943242793645887
0.003907650092001317
0.0046650587668616225
0.0056266032946323055
0.006892842739306326
0.008642470336860645
0.011215638195056438
0.015313910136875235
0.02252186508549441
0.03676632377476621
0.06828910509871425
0.13868931518428276
0.22999023498778454
0.14851072710783864
-0.07857517384716872
-0.38518996225816426
-1.1418502737264542
-0.5964596457376348
17.995337913686235
6.1059527329357595
2.3030679164739043
4.385046386532572
3.1193406344794115
0.4360842813739221
0.031069670002909607
-0.00756925218140655
-0.006514114995961401
-0.0026515616183966787
0.0001065697259137881
0.4062243715932009
-17.6359919871393
-0.21606458819157837
14.147350027230905
7.626956752252028
128.87966164451322
-1.844022178688332
-69.24418115319754
7.437201831274117
-15.75885327981863
-20.063364698316196
6.328725138073424
-10.736991529027916
-184.86417944286026
6.409489941826572
-0.3360039489967727
13.058646260502192
-4.628361484711203
0.003550134370683636
0.004530388355940192
0.005590319458817801
0.0068379356951551425
0.009133719684541552
0.018475319451009747
0.11734558014080841
6.149935572164578
12.793943712706179
1.06188641129026
0.20651496437540495
5.588197374355218
1.9352522791504443
-0.02286498329028051
0.3189611144303151
1.0584633879727479
7.580866087027559
2.315020359864791
0.3682180524387906
0.1188951139025582
0.057615114548503245
0.0354628186303369
0.025247116713643263
0.019667498132421114
0.016216536341485097
0.013872293718151492
0.012162036164039174
0.01084461105017142
0.00978697291524779
0.008910858989898723
0.008167667865036463
0.007525765647100413
0.006963669922647605
0.00646619055614835
0.006022147554728511
0.005622968721586763
0.005261796386460487
0.004932909941567745
0.0046313493206610115
0.004352673924715582
0.004092820989201613
0.003848043477123096
0.003614889644281417
0.0033902635946134138
0.003171478164678897
0.0029563541374214844
0.002743299320833186
0.002531381532094548
0.0023203410876673066
0.002110576390620509
0.0019030457240687313
0.00169913294641979
0.0015004696021354395
0.0013087438974223303
0.0011255286146479079
0.0009521297017900673
0.0007894926244974023
0.0006381531185223275
0.0004982367677255279
0.0003694941485138532
0.0002513622124654555
0.00014302930596112569
4.351303871698281e-05
-4.828293007571634e-05
-0.0001335042890505759
-0.0002133090988272826
-0.00028883424398011255
-0.00036116778980999553
-0.00043133802579927935
-0.0005003025368257295
-0.0005689409974958246
-0.0006380557611202094
-0.0004587074731475941
-0.00044820824798588087
-0.00037901517118621875
-0.00024929426961977047
-5.626234736769125e-05
0.00020378862689821844
0.000535411213346672
0.0009438602582822503
0.0014348805951998355
0.0020144307531795892
0.002688351892118507
0.003462019356246106
0.004340046678885551
0.005326127757134673
0.006423133598415015
0.007633574135930054
0.008960497251737445
0.01040879545783098
0.01198685423016747
0.013708383577624356
0.015594303933166357
0.01767480344348885
0.019991966844310035
0.02260402387137428
0.025593220310513122
0.02908141334175512
0.03326249168577575
0.038474374049386376
0.04537626390877532
0.05545455911537044
0.07280792941702775
0.11284978554883
0.27724737592826526
3.6770996975896364
-36.609491686543755
-53.329239466284996
-2.340599890705223
-0.6593744192966868
-0.579218962710764
-1.8804376171963202
-26.20436783685129
-18.653271945271687
-0.7122404307735988
-0.0344128338222235
0.011335811014407851
-0.0006406903111935902
-0.035200941193502394
-0.1621669777919209
-1.3166776433647964
-190.75332132805585
-2.2514745194942662
-0.33039083187129104
-0.25675482722010134
-0.22325217832020433
-0.13205704944388305
-0.06638604359657323
-0.030276789444986706
-0.005146667973332668
0.028146503255313208
0.2798231415898194
4.179930326097201
0.10396155449732136
0.02087471731502442
0.00841572566748937
0.005111348459419083
0.004236608914054471
0.00436341749656508
0.005113710967751108
0.006451817994002397
0.008530615853431817
0.012458038753821114
-0.004687293751440209
0.008431630320615488
0.01980026932791506
0.020373932872176433
0.008885059278116988
0.032793345324942845
0.03281998673339717
0.045858591814553366
0.004250977504634485
0.4321396834990359
0.018747457975300502
0.06580295191675384
0.8951113753280694
0.0809889284319363
0.6597724150663418
-0.0015870120770821927
0.046532287106415694
-0.00012027109606547754
-0.0016851556009055977
-0.0030978728323600704
-0.004680826774832343
-0.006866923640206772
-0.010535387200469978
-0.018007186022711334
-0.03640462280254739
-0.09043084209978598
-0.270280671270782
-0.697909707968674
-0.7945524540989353
-1.0070641513329006
-0.828689562077075
-0.39843991036588183
-0.1904190329673576
-0.08550184724712122
-0.011946913122058173
0.04602286321740361
0.08470265396831528
0.09729505144353945
0.07784685634223922
0.0047515260933372674
-0.29569822136263435
-4.782748811161796
-58.33189515303653
2.2651769266030737
29.379041920765577
8.466762485929358
0.85890814248295
0.03948568641845074
-0.2910064506298893
-1.2757971848144316
-20.931296013666376
-93.9708267201048
31.3968462010067
1.0014773130628718
0.21597643229898564
0.09691912478796497
0.06348890203502215
0.05042734550821229
0.0439792902472486
0.04010055344970468
0.03732804231229351
0.03505492151165456
0.033006346222073976
0.031051974505078454
0.029130084269402664
0.02721341175896176
0.025292893166493153
0.023369180611022604
0.021448248961984516
0.019539038034727237
0.017652130309647508
0.01579912927655388
0.013992305277565415
0.012244355188362727
0.010568245477859284
0.008976992380753028
0.007483356979301897
0.006099470522079492
0.004836359171654149
0.0037034159716259315
0.002707859742076047
0.0018542290951270018
0.0011439492278344766
0.0005750464627015669
0.00014201502482978466
-0.00016413882199000615
-0.00035569920289069265
-0.00044792690913209027
-0.00045870747315363984
-0.000512548937328766
0.00017280577487437934
0.0011424364707339073
0.0019126758569335946
0.0022857465250823274
0.0023304195908381456
0.0021939661104532016
0.001989378988864835
0.0017772153686870368
0.0015819550443982562
0.0014092184839788568
0.0012563063186580548
0.0011173732967825693
0.0009855636846801265
0.0008536635799293866
0.0007140950521914852
0.0005586396559585518
0.00037807023403402696
0.00016179519414295535
-0.00010237001715894089
-0.00042811677878868033
-0.0008298970789482677
-0.0013209784084395578
-0.0019096128216033541
-0.0025927655340758655
-0.003347837314712721
-0.004125105760446582
-0.004846593212841675
-0.0054179750486119975
-0.00575428360061285
-0.005808184083467495
-0.005581477457597904
-0.005106013165072925
-0.004388553288659948
-0.0032852091495768725
-0.0010818330215910013
0.005487215461203617
0.030833403188190417
0.06231205483698444
0.024064698567050714
0.006494333243867027
0.0016318786449221608
-4.01394033984175e-05
-0.0007958581927830246
-0.001254749152517955
-0.0016216050839942381
-0.0019662844566930653
-0.0022897923415258264
-0.002541814093534587
-0.0025888170178342907
-0.002646214071222373
-0.0027140039766348767
-0.002792133959305985
-0.002880499616249863
-0.002978942618636638
-0.0030872482736954733
-0.003205142057359238
-0.003332286299138313
-0.0034682754830194736
-0.0036126306794629585
-0.003764796708219109
-0.003924131676829085
-0.0040899043975851455
-0.00426128563938587
-0.004437341927144903
-0.004617025275990168
-0.004799167115682152
-0.004982469320796478
-0.005165495945676121
-0.005346662154172114
-0.005524227731440081
-0.005696289262008903
-0.0058607652383017425
-0.00601539259421451
-0.006157709655646841
-0.00628505287475665
-0.006394539479164231
-0.006483053050028348
-0.006547230261219245
-0.006583435645904033
-0.006587734597627686
-0.006555855009259843
-0.006483134857397741
-0.006364449132437639
-0.006194104350065838
-0.005965692718938835
-0.0056718775897498875
-0.005304083735453965
-0.004852040855869779
-0.004303108917048969
-0.003641253412909504
-0.002845475500994317
-0.0018873317806783558
-0.0007269308255537469
0.0006937641807846014
0.0024625996115695058
0.004718466962947904
0.007692246887002297
0.011791149821404757
0.017787196422685895
0.027281867857418794
0.04400184187265745
0.07800953141070162
0.16216315776953039
0.4280476717046454
1.3338038750999788
1.8915385584680766
0.5975033976378741
0.5083838236061148
9.687831353877709
7.149201198690443
0.20698411193806196
0.8763477904890185
0.6225768182636711
0.3761288579226386
0.2241003291949815
0.1251001321157303
0.0509106289429057
-1.7112927046713495
-4.641388007684858
-1.6854341002758557
-6.998517258765248
1.0906287041561096
3.0800548458565085
-2.078546846602445
1.2413239837844277
2.8433167079994144
0.9612691572799166
18.095666321056722
-1.4931467371977927
-8.480708146965659
5.9148817930259145
-6.987104082682709
54.15799254776437
14.154740759688456
-16.495657587603144
-0.017180354883448122
-0.0201874564649011
-0.021442875433691177
-0.020103472614467592
-0.013905856340940118
0.00035570884238399604
-0.028356062277026615
-5.801893879699119
-11.051240456908818
3.482273051428701
0.45689065455029293
0.40762806237313837
0.9323036843281686
0.5430185501155761
0.07992183943866199
0.0013664783882327773
-0.009447055412151076
-0.009809307535717524
-0.008554492079565112
-0.0072408518274677995
-0.006128213786390017
-0.005221761485215423
-0.004483518418685294
-0.003876874113050712
-0.0033741036627241467
-0.002955672796176207
-0.0026081335905475053
-0.0023222537159676053
-0.0020915452732142804
-0.0019112421740365222
-0.001777559877920088
-0.0016871847407949705
-0.001636936485612566
-0.0016235410122443323
-0.0016434978974373723
-0.0016930001312354592
-0.0017679344922811662
-0.0018638777418028179
-0.0019761597848122043
-0.0020999354767250586
-0.002230281240125842
-0.002362325002772585
-0.0024913728620052054
-0.0026130782038576742
-0.002723592359033439
-0.0028197213927084546
-0.00289906198878167
-0.002960098484273731
-0.0030022412326481496
-0.003025817527269606
-0.0030319670806546275
-0.0030225074899026374
-0.0029997379922429013
-0.0029662266599185362
-0.0029246224060569355
-0.0028774735383242907
-0.0028271184415568054
-0.002775604940327836
-0.0027246679823156603
-0.0026757427062073335
-0.0026300049960989286
-0.0025884110653998683
-0.0025517618255550367
-0.0025207397367006125
-0.0024959572168238207
-0.002477977682545409
-0.0024673367899800155
-0.0024645553199778864
-0.002470137098514138
-0.0024845702782689623
-0.0025083193206337394
-0.0025418140935319963
0.00044221549490590275
0.0005656972291733142
0.0006558260031761891
0.0007130683987903329
0.0007373033236334101
0.0007278741213547107
0.0006836965190475335
0.000603428643153741
0.00048570932148792663
0.0003294636927575618
0.00013426477678846232
-9.928037905430534e-05
-0.00036917735699837633
-0.0006717995454211203
-0.001001839134904193
-0.0013525184927541752
-0.0017160571929901328
-0.002084259376447494
-0.0024489339622325596
-0.0028016584818883927
-0.003132195127282548
-0.0034246161491479376
-0.00364967226593669
-0.0037507884054195865
-0.003618344476535774
-0.003040513766692396
-0.0016032831240034124
0.001528907615151124
0.008140426076249733
0.022385361690061535
0.05524088005232919
0.14175115611187775
0.43316135680502094
2.0712798605838754
45.738298216072025
53.524769293725704
2.310262267399708
0.5330390967632627
0.2214726982845192
0.13932535202216143
0.13578560888638777
0.2090132117712049
0.49301682219481036
1.9198311935081274
21.334355157880857
345.5441710225303
6.787725556187164
1.312335758746691
1.7079691794007354
191.47559573873326
112.1507095447335
1.6365783277418213
0.3323096315414145
0.22285071335883608
0.12273020485888257
0.05817277636258745
0.02658630528810198
0.009813712768127522
-0.0002905135071270791
-0.006787283073524431
-0.011159610673159284
-0.014495755133069492
-0.01794313259556938
-0.023302404172755524
-0.03514500028945969
-0.07276714389280786
-0.3092605597735927
-4.831993394696889
-0.07123334727433214
0.012944220635926868
0.011646411677365994
0.026798259270238885
0.011939550786485141
-0.0009465141714635815
-0.0028472252609811374
0.0074745574664861186
-0.01746920881220051
-0.018426257291978484
-0.03231592623558333
0.008493583279301952
-0.4201692497462699
-0.007561152728627383
-0.05545309229369146
-0.8857048353652541
-0.07270380847515055
-0.6528776616043734
0.0067155527766380955
-0.0436455802522666
-0.001939722725984493
-0.8137823687856794
-0.6108331553768498
-0.058529673144485136
-0.021004576277172227
-0.010524210440537352
-0.004468532425833255
0.0025136470837059718
0.015526905468834503
0.046365384543374945
0.1306056016714215
0.37337673216533074
0.8234323997426937
0.7236941645424367
0.3410753851269818
0.20952719891727434
0.3281276102692512
1.683026839831743
67.32774210198356
3.8874909396460318
0.4119797230534817
0.17362658322622507
0.20853603085951433
0.5379710832187788
5.160116246844405
59.20114475255091
1.2183256691258901
0.8149595988154638
2.444340111740165
28.276415942768708
207.69878817063142
5.64594024692325
2.3224357952999246
21.718528892261354
100.67229032249038
2.3630469361810182
0.4510360382584664
0.13855578186449607
0.04526063448448215
0.008102257718856401
-0.009266325552368856
-0.018120423338289185
-0.022764877591037635
-0.025099615352953082
-0.026060349323196546
-0.02615047060700768
-0.025661937420125056
-0.024775723110864664
-0.023610701872756937
-0.022249234569038538
-0.020751050285177177
-0.01916136071368259
-0.01751577950313793
-0.01584340889987548
-0.014168936894860422
-0.012514027440376038
-0.01089822096603935
-0.009339530330733599
-0.007854737365628462
-0.006459446406558398
-0.0051679555252293514
-0.003992962804599288
-0.00294517100782221
-0.0020328450348489576
-0.0012613817895418872
-0.0006329445332156187
-0.00014623803390047998
0.00020356309643305891
0.00042469304718687704
0.0005284974771161867
0.0005289764494642868
0.000442215494912303
0.0005684529831434314
0.00021594536157627187
-0.0002773315267183668
-0.0005585008444946081
-0.000527674738881171
-0.0002995175076168896
-2.2815491956405427e-05
0.00021286041660577277
0.00037765260367886793
0.0004746035166862204
0.0005184512991092146
0.0005248474697204735
0.0005064060797301719
0.0004719790702323354
0.00042706234314756865
0.0003743406212845807
0.00031390502711482754
0.00024276192123906006
0.00015286739637933105
2.549288675565047e-05
-0.00018526394159232708
-0.0006069517338652948
-0.0016654299618802547
-0.005203128492278972
-0.022842103997764956
-0.17534155033007673
-0.5020622139562383
0.11410078111389993
0.07975534258432943
0.05592004830308652
0.0405403831177074
0.029535865830965277
0.021392412590573798
0.015354999953072728
0.010916096607224254
0.007685209406949644
0.005355022353442859
0.0036877701900612527
0.0025039711096567197
0.0016714299772655039
0.0010951841376809952
0.0007091331332252489
0.00046944676400878743
0.0003493138476212101
0.0003339970100286393
0.00041422017189266306
0.0005750600404635186
0.0007798144382171391
0.000959868936718354
0.0010422648713967768
0.0011283350957188784
0.0012181580791196574
0.0013117886847663022
0.0014092570361639834
0.0015105656934594279
0.0016156867846210139
0.00172455819630216
0.0018370805110986324
0.001953112338274492
0.002072465351628245
0.0021949022188617034
0.0023201270567104236
0.0024477840375846144
0.0025774505067155925
0.0027086324053035103
0.002840756273763517
0.0029731658548899143
0.003105116186949985
0.003235768797235458
0.0033641849938072124
0.003489324407718511
0.003610043649232785
0.0037250877752231255
0.0038330965581819497
0.003932598022518614
0.0040220189622329205
0.004099684639394179
0.00416382662859918
0.0042125960791542455
0.0042440753486976
0.004256297011053622
0.004247266201369466
0.0042149885603911625
0.004157504227560194
0.004072927189976704
0.003959495638030711
0.0038156309557901245
0.0036400071773294955
0.0034316369409662616
0.0031899818698086545
0.002915087128697018
0.0026077642856180247
0.0022698325201625474
0.0019044654794426823
0.0015166936583187228
0.001114154803229659
0.0007082672687183833
0.000316071178978263
-3.6790796114097475e-05
-0.00031127408570119555
-0.0004472760442819929
-0.0003522980168660641
0.00011110917263488802
0.0011166195102404438
0.002713132841043352
0.003753992103214065
-0.005101390502366698
-0.0971418419611832
-1.046467147666929
-11.533206157278231
-11.413025134540245
-3.2702442967616774
-1.278723763329566
-0.6315366450217207
-0.3547969589568679
-0.21084585774970027
-0.12093145856541689
-0.051858628912093745
1.7086670428354414
4.641012789847975
1.6864411100638033
7.000228052545977
-1.0887323937068518
-3.078355452667194
2.0797789269871485
-1.2407456482497536
-2.843516305689278
-0.9623343042437371
-18.097668473760837
1.4901298683187354
8.476565538321166
-5.920336251736002
6.98000698321806
-54.167340634172874
-14.167502890570482
16.477186290409275
0.0037050479637130403
0.01501269542343844
0.02276396924226794
0.024834391009427963
0.019298447964048625
-0.0021239651590018397
-0.07045081377963196
-0.32798832080614454
-1.7220633374272312
-4.525476130807843
-0.6150416599669113
-0.10087177355133024
-0.02740750319464711
-0.009623898133536531
-0.003656082252867135
-0.0012217110974188632
-0.00012524263717247734
0.0003678090019924047
0.000549584492865119
0.0005536586685667552
0.00044907971782436745
0.0002757395273680586
5.922552542237704e-05
-0.00018254731379595138
-0.00043611714601563423
-0.0006908841918970409
-0.0009382819401189736
-0.0011713334933868063
-0.001384421924511207
-0.0015731365290421236
-0.0017341767654287924
-0.00186527889799658
-0.0019651290591521406
-0.00203329025209382
-0.002070105536681838
-0.0020766114629475196
-0.0020544234087682715
-0.0020056474432929077
-0.0019327637737862925
-0.0018385334511770077
-0.0017259029375850166
-0.0015979098160819687
-0.0014576094682821077
-0.0013080010332387668
-0.0011519684583908665
-0.000992234018456943
-0.0008313150474377807
-0.0006714982671123984
-0.0005148188668233352
-0.00036304570188663203
-0.0002176828421779223
-7.996363383686934e-05
4.9139816003322765e-05
0.0001689026436884165
0.0002788414551405959
0.0003786885879561129
0.0004683842910049142
0.0005480509427269519
0.000617976296791256
0.0006785940240283075
0.000730467493014681
0.0007742642287296565
0.0008107465232003541
0.000840747672533922
0.0008651613211964079
0.0008849217210508642
0.0009009901568010031
0.0009143435559199803
0.0009259573526484411
0.0009367959687550825
0.0009477991772164398
0.0009598689367103278
-6.057848663301661e-06
-4.43759839827162e-05
-8.379019728544016e-05
-0.000124446203197715
-0.00016651478802476175
-0.00021019548651354962
-0.00025572109432186807
-0.00030336320605783607
-0.0003534386930256517
-0.0004063180243533014
-0.0004624351396468055
-0.0005222996184275759
-0.0005865121652122588
-0.0006557835930754187
-0.0007309587548021759
-0.0008130470470896717
-0.0009032618069070664
-0.0010030699446520633
-0.0011142576358923566
-0.001239016742209751
-0.0013800579059265834
-0.0015407639510396128
-0.0017253967914030626
-0.0019393828976415298
-0.0021897095258045685
-0.002485484370778579
-0.0028387414917434017
-0.0032656186088047294
-0.003788114252412692
-0.0044367688251895285
-0.005254856417450062
-0.00630514310895852
-0.00768108859853088
-0.00952618510857121
-0.012068721083437397
-0.015687479751848546
-0.021043356611843964
-0.029362343172107397
-0.04309806587230024
-0.06766038433780562
-0.11660297861515194
-0.23047623324377042
-0.5676336697127404
-2.1047489475378933
-21.864574547730104
-347.99520251110863
-50.868949076524174
-39.28055329357059
-2.6179882463452286
-1.1823685478984518
-110.0570422524883
-1.3791369348741838
-0.11759976258501528
-0.028268795546853957
-0.012261624500654681
-0.008115915773795144
-0.006885580729133435
-0.0064464220330856855
-0.0059276025603326125
-0.004588350910561615
-0.0016139311126570919
0.003495817207137488
0.010413149937707117
0.018967663462190282
0.032677937892932454
0.07096755300004708
0.30743497083563925
4.829821375373479
0.06857586894365467
-0.01615956798844029
-0.010715488770232371
-0.08455673698575494
-0.06432306153642728
-0.04116851569274554
-0.02567698139267822
-0.007339941089389539
0.017739127423876337
0.03155423006603563
0.04923281525245597
0.02997536657027928
0.21728959426044503
0.04956617457423828
0.0971528844733858
1.2475094636301587
0.07990810253977637
0.7210507811795819
0.07894326745768168
0.05834117381441011
-0.002051358782109494
0.8109585028073548
0.6094866703426475
0.059257566236428465
0.02478278561389201
0.018823504432893275
0.019393917779318176
0.022150950999277767
0.02476224446657518
0.0253521041959803
0.02300482327904743
0.017825133595694445
0.009851197235610959
-0.0025897425261672546
-0.025946923642928353
-0.08327235875980132
-0.28592980838967075
-1.7032206586046024
-67.44826075803941
-4.3096816744822934
-2.5241864039064925
-36.05813746763615
-17.36674044593715
-1.3688826482404202
-0.3513467027077869
-0.19851793083240454
-0.25253883735921573
-0.5876824157580298
-2.3220323180244526
-28.164819735498938
-207.538018432826
-5.288765869536823
-0.9455890265268831
-0.3047228762449722
-0.12916691174718803
-0.06420161372781331
-0.0354653621208749
-0.021152342339228414
-0.013387431519588369
-0.008890892790013668
-0.006147566009230456
-0.004399909154348575
-0.0032447867053861457
-0.0024564915247390485
-0.0019031798868641991
-0.0015049973449405138
-0.0012120228326008165
-0.0009921622622517752
-0.0008242545706562004
-0.0006940219429283582
-0.0005916245037920485
-0.000510145264941526
-0.00044463070407142475
-0.00039147017270348844
-0.00034798634415339507
-0.0003121599566446953
-0.000282440975585554
-0.00025761702816417127
-0.00023671909679992754
-0.00021895230085031744
-0.00020364337591014783
-0.0001901985445501743
-0.00017806737063976065
-0.00016670920508767194
-0.0001555587662296693
-0.00014398706485333783
-0.00013125343728655838
-0.00011644309410791396
-9.838113578538653e-05
-7.551086363577998e-05
-4.5716365440269904e-05
-6.057848662863908e-06
5.6614264571214204e-05
0.00012796612679291148
0.0002119025525712593
0.000313509479567736
0.00043945772855505166
0.0005985882652838811
0.0008027685170140246
0.001068157469208044
0.0014170992806367938
0.0018810007071764622
0.0025047818202642456
0.0033539198561617378
0.0045259012200336915
0.0061694371739684116
0.008518039657666884
0.01195161615774367
0.017116737397790457
0.02518100391592506
0.03843008185948602
0.06187727095950158
0.10851396946285041
0.2218905226393764
0.6267033168426952
3.6789886268506216
4.359344366303673
1.0412067042166169
1.011857071683573
-0.007189273990783729
-0.05770333829592526
-0.04858246066400567
-0.0369851910546216
-0.027312737394192547
-0.019768895595737437
-0.0140687841090594
-0.00986265344891283
-0.006819131184221175
-0.004652923239817301
-0.0031326904406538967
-0.002078607150503284
-0.0013552972831546422
-0.0008633705300861201
-0.0005313396497346052
-0.00030866300711230655
-0.00016015593090317178
-6.183649705956452e-05
1.5950410975372665e-06
3.699926689621371e-05
4.0292613305127576e-05
-2.6723298246273037e-06
-1.0618150354555655e-05
-1.7206342989166316e-05
-2.2322974518676395e-05
-2.584499691408803e-05
-2.7639819493796144e-05
-2.756482117266815e-05
-2.5466914938704176e-05
-2.1182605915232452e-05
-1.4538144834618035e-05
-5.349842567407221e-06
6.575213120164912e-06
2.143777633681505e-05
3.944556680533609e-05
6.081085474772735e-05
8.57487962720994e-05
0.00011447429461819836
0.00014719916821475022
0.00018412855033761433
0.00022545701092845305
0.0002713639835922549
0.00032200903163933324
0.00037752685403645624
0.00043802199101963346
0.0005035632901129809
0.0005741788108530279
0.0006498504440559501
0.0007305101382247198
0.0008160362210176731
0.0009062512287704321
0.0010009228042190846
0.0010997665314295064
0.0012024521130569808
0.0013086152369576598
0.001417874842861073
0.0015298578852313079
0.0016442320598680966
0.0017607519516232388
0.0018793142719200678
0.002000030206451199
0.0021233143926314797
0.0022499914126332824
0.002381423272394023
0.0025196592018344494
0.0026676058050696463
0.002829216907132202
0.0030096999844321714
0.00321574125115304
0.003455722954640474
0.0037399428626700105
0.004080807145805585
0.004492988490655008
0.0049935266241077515
0.005601859842369287
0.006339776991185833
0.007231300622326275
0.00830252447971327
0.009581479884559674
0.01109818962497408
0.012885077634977178
0.014978199641511526
0.017419714181628
0.020262066895551198
0.023572593558930523
0.027429349803335255
0.031870913938480204
0.036695582035116026
0.04097636153348664
0.042646839583679805
0.03964268584619462
-0.1080648144775552
2.470209923109523
-7.339221285747472
-6.73470635428008
2.1277522192012777
3.3682310259031856
0.8309379385581224
-1.4951555885288086
0.6088108279672555
2.077654218666048
19.962381756649158
3.4832400939721033
-3.6433538919792405
28.610577654426667
2.3928117223230947
-13.61086988231197
-0.5956295910926952
-11.159180992980788
0.016491636509197743
0.006237276531659891
-0.0015749293893205858
-0.006008679011232171
-0.008336614593955644
-0.009504887882996848
-0.009989866075494179
-0.01003165736157913
-0.009766673685463684
-0.009285036679579424
-0.00865414889901224
-0.007928343487377656
-0.00715249408728505
-0.0063634073115486555
-0.005590375899350914
-0.004855553279072862
-0.004174550774845294
-0.003557119647182522
-0.0030080352294615505
-0.00252802722372179
-0.0021147182775173986
-0.001763515753013846
-0.0014683842948218602
-0.00122251797066294
-0.0010188727052763374
-0.0008505734303572261
-0.000711199526246558
-0.000594977229104456
-0.000496882969396594
-0.0004126815226590219
-0.0003389152382089678
-0.00027285672165812565
-0.00021244074930469115
-0.00015617856090042364
-0.00010307031208263266
-5.251764874068105e-05
-4.236204206622333e-06
4.182007694156285e-05
8.55272355750103e-05
0.0001266523421704074
0.0001649024077305253
0.0001999652148319967
0.00023154153432700174
0.0002593687011236072
0.0002832384531147746
0.0003030071084598254
0.00031860224317847673
0.0003300234174236295
0.00033734150416523816
0.0003406927346955624
0.0003402730745451479
0.00033632982576115207
0.00032915229721151395
0.0003190635532335519
0.00030640856612711403
0.0002915475204436275
0.0002748443716945218
0.0002566603778756985
0.00023734567151804272
0.0002172337555625805
0.00019663451242595112
0.00017583229636625934
0.0001550806081408971
0.00013460247622329224
0.00011458741454610914
9.519358413487001e-05
7.654951080947854e-05
5.8754965319675676e-05
4.188622887107018e-05
2.5999525824467213e-05
1.1135917765704546e-05
-2.672329796286591e-06
5.140878069230581e-06
4.5035483482258194e-05
8.54873484663095e-05
0.00012664642040321214
0.0001686785587321081
0.00021176877840474982
0.0002561250028228003
0.0003019824613249324
0.00034960858269220894
0.00039930916190085707
0.0004514353845283599
0.000506392255322096
0.0005646491429549455
0.0006267522975262553
0.0006933402626187056
0.0007651630818677664
0.0008431065800645183
0.0009282218578468826
0.0010217635974772974
0.0011252390528998244
0.001240469820777364
0.0013696735028977233
0.001515569820465218
0.0016815221955271886
0.0018717264694532083
0.0020914667088792905
0.0023474684558822696
0.0026483907610401715
0.0030055249506018085
0.003433805194663341
0.0039532992782072285
0.004591470381084198
0.005386671584998685
0.006393756607334088
0.0076933661404901205
0.009407943634443134
0.01173065654447885
0.014980585236504565
0.019714839951524447
0.026974830653095305
0.038880288372235304
0.06024231735383112
0.10367642202837898
0.2096701629445475
0.555198678981603
2.4832683743047252
44.14053519808113
38.148906253843975
2.2412676568561594
0.4716950334430729
0.1669431100671493
0.07989134742871042
0.04708474477836428
0.03237599780007546
0.0250048096769332
0.021062798911578667
0.018882431203561256
0.017595307621880704
0.0165631591385747
0.015103348492538884
0.012481948708660914
0.00840261358962306
0.0036962682450188402
-0.00013449234123564906
-0.0023629809698947494
-0.0033398391988036305
-0.0037354608971633023
-0.004070156060856962
-0.004701402818564989
-0.0059411541005645885
-0.013710825273712094
0.062071476028436434
0.04352509237083996
0.021834426308239924
0.007614451014529348
-0.009613528506530623
-0.03371788095515153
-0.0466657126708331
-0.06355781369626066
-0.043566824079673654
-0.23016950237868034
-0.061719986017923036
-0.10852072345892608
-1.257973397171674
-0.08927519274927771
-0.7290334097193087
-0.08514331929224282
-0.062258119764997094
0.0027082888436894678
0.002613591416413363
0.0018937689540275441
0.0004976287298866329
-0.0017200572532896528
-0.004912129075516177
-0.009035747099612692
-0.013533885521746824
-0.017173128299652132
-0.018546398902021297
-0.017068988518551768
-0.01327442575746998
-0.008042043408648364
-0.0017525076868246461
0.006100305018585911
0.017282095590107106
0.036082488124755396
0.07375768789987655
0.16624095420204008
0.4699794816977411
2.1722582612705224
35.975371040926234
17.33221716248483
1.3389868556623197
0.3052588701238189
0.10814324994022786
0.048353810265081634
0.02498306265298656
0.014256933212416651
0.008755461299448371
0.0056935410778202475
0.0038790382069114372
0.0027488282038614057
0.002015627882447631
0.0015235478111913987
0.0011835990907442609
0.0009427859530720345
0.0007683932180704684
0.0006395931410680352
0.0005427653943204264
0.00046879133763846746
0.0004114380640701318
0.0003663650870178696
0.0003304989864829431
0.00030163008074652025
0.0002781475258139968
0.0002588615178119427
0.0002428824514630208
0.00022953714753021952
0.00021831004574185834
0.00020880132107066468
0.00020069641294709554
0.00019374385377599464
0.00018773835495373569
0.0001825080166586116
0.0001779040215102738
0.00017379201988198216
0.0001700446514467798
0.00016653428358838056
0.00016312553204215168
0.0001596671691649311
0.00015598234826240019
0.00015185634112516475
0.00014702075375119868
0.00014113252425971502
0.00013374507572325785
0.0001242681937731177
0.00011191168205900436
9.560415471744631e-05
7.387512747180745e-05
4.468061293588019e-05
5.1408780689319106e-06
-5.931082273511027e-05
-0.00013449589555153684
-0.0002239531098457809
-0.0003323294378990453
-0.00046579817836641605
-0.000632657281630039
-0.0008441952900780799
-0.0011159608271443184
-0.0014696540362797344
-0.0019359940730203301
-0.0025591507498519185
-0.003403757725723257
-0.004566317001143897
-0.006194339140363057
-0.008519791359978367
-0.011920459144931339
-0.01703975278104736
-0.025040088079513006
-0.03819763576537408
-0.06150607309637307
-0.10791048130630786
-0.2208337176506193
-0.6245468925893782
-3.6732450356319313
-4.33590587906004
-0.8652090427266831
-0.5090786635815006
-0.10613909974385992
-0.021232095674297194
-0.006484033214558
-0.0026867852093103027
-0.001362713381124136
-0.0007963375829012777
-0.0005175910429376224
-0.0003660809585055829
-0.0002775111672951387
-0.00022274171348787814
-0.00018721699659013225
-0.0001630550857027091
-0.00014567664541789363
-0.00013224188771251549
-0.00012087259253999838
-0.00011023149261351683
-9.923744793480428e-05
-8.671048753468652e-05
-7.053981703923339e-05
-4.5499452946942254e-05
9.734185212092887e-07
8.908044378210601e-05
6.174390757886813e-05
3.335637491005959e-05
3.7714388622719236e-06
-2.717143574775609e-05
-5.9647783639347186e-05
-9.384911091723159e-05
-0.00012998405241730724
-0.00016827842867338905
-0.0002089759226551636
-0.00025233803747689947
-0.0002986437755804995
-0.00034818908616672637
-0.0004012861146961609
-0.00045826104186058906
-0.0005194536688638507
-0.000585213777778896
-0.0006558992820519346
-0.0007318730056429006
-0.0008134992858849404
-0.0009011396402999387
-0.0009951487323429467
-0.0010958698255504006
-0.0012036292201830687
-0.0013187318671826513
-0.0014414563297913113
-0.0015720494732301051
-0.001710722365861622
-0.0018576469919027215
-0.0020129533631331434
-0.002176729759696995
-0.00234902431591209
-0.002529849422649436
-0.0027191912384406606
-0.002917023700374206
-0.003123328804657229
-0.003338123800336499
-0.0035614997890813186
-0.003793668363809395
-0.004035021357248248
-0.004286205620774395
-0.004548211944006371
-0.004822480653804225
-0.005111024523608891
-0.005416566814570683
-0.005742692408523377
-0.006094007267225969
-0.006476310108063658
-0.006896742971618088
-0.007363926993769887
-0.007888065932584572
-0.008480983409855553
-0.009156069960337083
-0.009928119473806075
-0.010813009533563248
-0.011827194038914246
-0.012986948821807797
-0.014307310809610924
-0.015800623979575365
-0.017474403898930915
-0.01932826908755626
-0.021349098532691943
-0.02350319522391468
-0.02572310633891193
-0.027885360369536857
-0.02977393948477601
-0.031025625898013238
-0.031067411149864457
-0.02911121090977175
-0.02440276798700291
0.12355819990260458
-2.4570081166785704
7.350664544261623
6.744787748357441
-2.1187301362784225
-3.36003102356576
-0.8233694709456149
1.5022524953293739
-0.6020454172793117
-2.0710886389930123
-19.95588171335716
-3.4766534891742786
3.650220323849803
-28.603160278599645
-2.384423268743918
13.6209340874736
0.6086321796299656
11.177530077536696
-0.0025060223990092
-9.864840057028496e-06
0.0017449576726886185
0.0029589288655003636
0.0037648554575867473
0.004243417220993477
0.004449873434843416
0.004429378480557088
0.004224061373972979
0.0038752436424693264
0.003423139228494569
0.002905699296277971
0.0023571583921816056
0.0018068769321846756
0.001278627801235029
0.0007902786729067513
0.00035402359885441416
-2.313817935384408e-05
-0.0003386412394162609
-0.0005934962081759324
-0.0007914176898306383
-0.0009379686193179818
-0.0010398398541363956
-0.0011042081594909857
-0.0011382525816498897
-0.0011487814459837477
-0.0011419804171962464
-0.0011232560720525896
-0.0010971608917027067
-0.0010673843048653758
-0.0010367857831667
-0.0010074615937556235
-0.000980832252895443
-0.0009577379129634571
-0.0009385424787436035
-0.0009232245506355262
-0.000911473553122391
-0.000902770314618373
-0.0008964569354124171
-0.000891799996291249
-0.0008880414579095168
-0.0008844364346747521
-0.0008802875092938782
-0.0008749648264003107
-0.0008679233231718477
-0.0008587120085764805
-0.0008469765404354491
-0.0008324599902981084
-0.0008149991697032684
-0.0007945172535071446
-0.0007710163701367305
-0.0007445674635595033
-0.0007152991438826258
-0.0006833890190323839
-0.0006490491173503869
-0.0006125197925073492
-0.0005740555150129428
-0.0005339187306718165
-0.0004923702136686059
-0.00044966298720012794
-0.0004060343425700957
-0.0003617041350917258
-0.00031686815178636477
-0.000271698892694701
-0.00022634129653978637
-0.0001809152873751823
-0.0001355168897711634
-9.021873297087326e-05
-4.5075255683197126e-05
-1.257864866967795e-07
4.460093408728673e-05
8.908044374954241e-05
--------------------------------------------------
vg_list, numpy.float64, 5888
-0.03319420473853383
-0.03550203050693896
-0.03773189335084268
-0.03979081561153649
-0.04158827091551249
-0.04303741803265376
-0.04405634526476782
-0.044569323549330915
-0.04450806464751764
-0.04381299165299442
-0.042434508990886785
-0.040334282304673674
-0.03748650795074812
-0.03387918650255789
-0.029515400722446294
-0.024414592311062105
-0.018613826336596084
-0.012169160400664764
-0.0051570310131408
0.0023242431299292377
0.010152651343146857
0.01818042897371394
0.026231413892183753
0.034097675108568926
0.041534949102484786
0.048256446617951004
0.053924395537160386
0.05813829637730644
0.06041871384275413
0.06018506234212084
0.056725755383634835
0.0491596386202347
0.03639072343634642
0.017066607075258533
-0.010426484270598835
-0.047850523951150026
-0.09672114107050328
-0.15741419241443877
-0.22777352822736147
-0.302059292880005
-0.37190116212733215
-0.42960249732937017
-0.47113783195283004
-0.4963670297757141
-0.5072596945265534
-0.506089172540413
-0.49432981843263896
-0.47211780142368354
-0.4388038925163061
-0.39642714684499225
-0.35302000319177074
-0.3166636587220995
-0.28748350908474424
-0.26087510667183794
-0.2339051803735503
-0.2062083212252525
-0.1786219872035044
-0.15224058366880197
-0.12789733075489537
-0.10576631601966524
-0.08510353017077874
-0.06437325012556502
-0.04184907430852962
-0.0163427083829814
0.012424391780464214
0.04391156375109036
0.07705885047326752
0.11054300359852078
0.14289711884282796
0.17250587167555095
-0.198408373680107
-0.187629361037742
-0.16642762389934596
-0.13816234924348622
-0.10495606678048759
-0.06817576390984263
-0.028578415187647525
0.012870092503698596
0.05548394305955057
0.09850814296101279
-0.1407368511276817
0.18263774673484306
0.22208558991198535
-0.257585608403367
0.29144728922740226
-0.31813820799257087
0.342363933663382
0.35886174126107445
0.3042072231308748
0.24272385984081835
0.17507385987650986
0.10207672761717272
0.02473113179284405
-0.05580007731761776
-0.13822194405109828
-0.22115432165910193
-0.30317878724246927
-0.3828685037834619
-0.4587736351886579
-0.5293003328797296
-0.5921865595863904
-0.6401002173986045
0.32223009753809473
0.2809214921770836
0.2526385500328251
0.22021191239819043
0.18351432724791292
0.14315952260908915
0.09980676827980815
0.05410777357475935
0.006714466363680123
-0.041718053942418565
-0.09053472104239634
-0.13909077015138271
-0.1867637658412748
-0.2329645883208229
-0.2771473407967254
-0.3188135640216432
-0.3575121526992291
-0.3928333670816935
-0.42439677915324586
-0.451833130273846
-0.4747582055521785
-0.4927381516374174
-0.505242778078355
-0.5115850424345917
-0.5108474722351557
-0.5018074174277515
-0.4829101767744952
-0.45241278272365715
-0.4089398498762248
-0.35269078499999706
-0.2869855901995539
-0.21864844098545466
-0.1557216872697385
-0.10390611201763239
-0.06497367296327194
-0.03778274406550469
-0.02001863238561935
-0.009328440076210476
-0.0037585659781020353
-0.0018132208945225159
-0.002381465631781321
-0.0046426682218408954
-0.007986380429733375
-0.011953714474647353
-0.01619615109656858
-0.020446970466446057
-0.024502015388840254
-0.028206170822295845
-0.03144361216005223
-0.03413081387607088
-0.03621177698613179
-0.037653387767915034
-0.03844234412508807
-0.038582477792084985
-0.0380921516466247
-0.03700193754779865
-0.035352850273208544
-0.033194204738533864
-0.05183709283112219
-0.07119400749850577
-0.09266077244963936
-0.11738960688887912
-0.14619091461401704
-0.1794830928666729
-0.21728954751634472
-0.25927565271970254
-0.30481291969938484
-0.35305748182853264
-0.4030303187658676
-0.453691810074896
-0.5040041888655515
-0.5529786729723423
-0.5997073819917182
-0.6433798263779409
-0.6832857187962489
-0.7188053998253976
-0.7493887761678469
-0.7745225837031834
-0.7936836375098424
-0.806271741177021
-0.8115104272692097
-0.8082925816735087
-0.7949337744476188
-0.7687877396835385
-0.7257519066797459
-0.6601675179555416
-0.5672359575807965
-0.4514889260756506
-0.33470763196925046
-0.24190988079097597
-0.18031102494787143
-0.14318170999887364
-0.12188910730906694
-0.11028761444367083
-0.10459766342937243
-0.10252433834892212
-0.10260130385056002
-0.103795752262759
-0.10526845942298152
-0.1062070569475971
-0.1056784905982382
-0.10246968069610093
-0.09491961936028062
-0.08086822508509389
-0.058147760679678036
-0.026320440186966363
0.010884202721868508
-0.03520401181397289
-0.08119223421315727
-0.12697298445997232
-0.17243955994299678
-0.21748580688898345
-0.2620065615081235
-0.3058977651661203
-0.3490567426563324
-0.39138246835273266
-0.4327757589915513
-0.47313936302455745
-0.5123782338744205
-0.5504000393705308
-0.5871147386419372
-0.6224350776039104
-0.6562768067376166
-0.6885588024423288
-0.719203032514482
-0.7481349438280422
-0.7752831623644321
-0.8005801191805562
-0.8239615402735995
-0.8453665488050848
-0.8647382311697153
-0.8820228221100108
-0.8971703141391721
-0.9101337356981181
-0.9208694094263751
-0.9293367026353536
-0.9354975989996523
-0.9393167157830268
-0.9407606406389973
-0.9397977667644284
-0.936397830993391
-0.9305313812977383
-0.9221694750115091
-0.9112830763491213
-0.8978425661140061
-0.8818174928956976
-0.8631762398483773
-0.8418859363848463
-0.8179126982851586
-0.7912221540674041
-0.76178031554409
-0.7295553608901654
-0.6945201651110955
-0.6566546276277425
-0.6159505345068619
-0.5724156951431345
-0.5260797118143192
-0.47699939921614176
-0.4252645344140474
-0.3710024992594497
-0.3143814365964014
-0.2556110497789105
-0.1949404727318325
-0.1326529570117556
-0.06905787132200211
-0.004481082991089123
0.06074639398253401
0.12629426106205213
0.1918376223380149
0.25705229678662866
0.32159863114969894
0.38508625286769915
0.44700193115473674
0.5065541784178399
0.5622865190791885
0.6109184518349285
-0.6422167655276491
0.04807490810516908
0.022565318451897604
-0.031006946857024445
-0.017694255009688395
-0.002947622029286473
0.005054898276602597
-0.0024790307739894074
-0.011413855746704261
0.007264632871532069
-0.007369906442987656
-0.005765936074425118
-0.01762832585271855
0.08321989161487209
0.014035383934493266
-0.015067832229590974
-0.014333437153547214
-0.027302849561158325
0.13016467520650535
0.1012552246603678
0.0689054620371867
0.0333148509720636
-0.005130642249994072
-0.045931912946189916
-0.08854079147859682
-0.1324076785670353
-0.17701972222132428
-0.2219220310382388
-0.26672585291755246
-0.31111035438459367
-0.3548161800320481
-0.3976380069858204
-0.4394154966444095
-0.4800213676225047
-0.5193569694500498
-0.5573403646475521
-0.5939038505148093
-0.6289878257747226
-0.6625384137301864
-0.6945063521845432
-0.7248431588396651
-0.7535025063286802
-0.7804385144344272
-0.8056088884908871
-0.8289704675668332
-0.8504824233944496
-0.8701065643179224
-0.8878071214303197
-0.903550655955853
-0.9173069799291438
-0.929049386406104
-0.9387548008658984
-0.9464028905823831
-0.9519803935369695
-0.9554754083783672
-0.9568805436527705
-0.9561932178420638
-0.9534154139672144
-0.9485526107066293
-0.9416154828209047
-0.9326198237614736
-0.9215842000269152
-0.9085321771122757
-0.89349317252462
-0.8764994860363824
-0.8575873210131555
-0.836798356500594
-0.8141777894216118
-0.7897747001478446
-0.7636425564108855
-0.735838421509923
-0.7064234772222691
-0.6754609042708235
-0.6430200823349259
-0.6091716431027251
-0.5739901667530495
-0.5375524964425512
-0.4999391276616098
-0.4612327760091725
-0.42151873603083245
-0.38088500067275777
-0.3394208220325236
-0.29721794831181303
-0.2543698063582211
-0.21097091929502493
-0.16711778272078498
-0.12290731881177773
-0.07843765249797639
-0.03380745030368698
0.01088420272186899
0.003166992150020271
-0.0055236551106429
-0.014203147933895058
-0.02287318704378561
-0.03154350484778621
-0.04023617716524
-0.04899015064188414
-0.057866027263640776
-0.06695104606291599
-0.07636429926488003
-0.08626185077613194
-0.09684139203666939
-0.10834575934278064
-0.1210639839373451
-0.13532808621933964
-0.1515030608473591
-0.16996692801224156
-0.19107733446970665
-0.21512316450526792
-0.24226264227709707
-0.27245526330472897
-0.3054033099796141
-0.3405226043444025
-0.37696053796462636
-0.4136656476580075
-0.44949438703880557
-0.4833254964979202
-0.5141495990369326
-0.541114054584676
-0.5635199936786498
-0.5807816860653827
-0.5923643792012635
-0.5977174873052113
-0.5962279032717096
-0.5872422825875537
-0.5702826937097398
-0.5457825089729413
-0.5174223660821313
-0.5037960023437782
-0.7868964024777836
-1.0562567297035528
-0.9973781578374883
-0.9371201733528698
-0.8740644681503116
-0.8077281971635059
-0.738698130946193
-0.6684277063040482
-0.599400646289935
-0.5345807164182326
-0.47403848871987786
-0.411753846712682
-0.34164845638968777
-0.26566107224716407
-0.19058472448946817
-0.12173035951102507
-0.06210051424732804
-0.01382376347191544
0.020864914992325567
0.03926428120144665
0.038960909662680066
0.02203178205575748
-0.0010981866926599027
-0.02971426056057641
-0.08094139358087235
-0.14302055779246148
-0.19155440484719977
-0.22162132955044722
-0.23458715807656721
-0.23306210122592064
-0.2200587882881167
0.19751278792036245
0.18666828453545872
0.16551728288995604
0.1373634861554731
0.10430023787010069
0.06768033031945457
0.028254562434222856
-0.013014477683415293
-0.05544206650445466
-0.09827366595645355
0.14116989059188
-0.18200003137723517
-0.22123807382975008
0.2586470599254289
-0.2901686306801192
0.31963431017031696
-0.34065221212908026
-0.35694061963407164
-0.4007034381383979
-0.4394049428350567
-0.47266440457858605
-0.49972983595397674
-0.519023250679206
-0.5271671183285238
-0.5167717795728176
-0.4716707351312711
-0.36130439112346907
-0.16306747585524656
0.05632896216822366
0.1983321078845371
0.2615172669894619
0.2734360438693749
-0.7383992121316407
-0.7473765276556275
-0.7613064368393978
-0.7548966185325728
-0.7204090950332233
-0.6553780919509544
-0.5698665496024792
-0.4879216417358155
-0.4327016510202161
-0.41225063758269265
-0.4221558878667768
-0.45426190668199573
-0.5012865698969973
-0.5577910067388312
-0.6199009257430769
-0.6848857104005222
-0.7508739750779351
-0.8167443927969332
-0.8822335748752653
-0.9485017365358105
-1.0202223147775025
-1.115362960753696
-1.3256758131238462
-0.371599350522827
-0.1441923990637546
-0.09541570039911865
-0.08671332297501198
-0.09977780048341289
-0.13001386710255408
-0.1746759170168821
-0.229076985849113
-0.2855308079413224
-0.3353901454872693
-0.37250679504863893
-0.39478119242590326
-0.4031422504957339
-0.3998204488613378
-0.3872367272243597
-0.3675895234270684
-0.3428074998544984
-0.31460711700843813
-0.28453508380052983
-0.25396039393635794
-0.2240291232085
-0.19561382888020387
-0.16928790881025554
-0.14533958948492887
-0.1238207042719798
-0.10461331805033275
-0.08749692670838602
-0.07220483994790133
-0.05846411387303274
-0.046021075732363595
-0.03465475678939062
-0.024181879014721602
-0.01445656100637795
-0.005367467789408805
0.003166992150019724
-0.01161373943250904
-0.027772608275580618
-0.04644029078984506
-0.06843410039332032
-0.09415413750184208
-0.12352152759923668
-0.15595697619797066
-0.1903974208863791
-0.22534870041940208
-0.2589738203163059
-0.2892153762076385
-0.3139542939893547
-0.3312111261590541
-0.3394000949847098
-0.33763061201107514
-0.3260004808094872
-0.30575969726570307
-0.2792050802159558
-0.24926779228697743
-0.21893759166901325
-0.19077463796569955
-0.16669424341811248
-0.14804409890361742
-0.13588850927062424
-0.13142031023477715
-0.13647504094258606
-0.15410023468884682
-0.18868991767744764
-0.243596411884242
-0.3127406381546104
-0.3729103772050698
-0.3982203276257419
-0.38185427730962135
-0.3329430280069512
-0.26474218541518624
-0.189395973040841
-0.11633904186826878
-0.05162535159099822
0.0019151736259836079
0.043781482263584595
0.07471017170765651
0.09580767553408079
0.10799869465791889
0.11169768550454748
0.10660922449799731
0.09170393342780453
0.06575937016688566
0.02914855969679324
-0.013675281203463532
-0.059605878611759575
-0.10542042544239731
-0.15101105751020708
-0.1962702199604816
-0.24109110282749163
-0.28536781239444864
-0.32899564499123835
-0.3718711829183088
-0.41389265625559185
-0.4549601078067529
-0.494975520665047
-0.5338430802556089
-0.571469314226791
-0.6077633727478395
-0.6426368264599367
-0.6760045745165517
-0.7077841703814595
-0.7378962698732974
-0.7662649005502378
-0.7928172618455958
-0.8174838564856682
-0.8401984635650477
-0.8608986020691886
-0.8795249386450276
-0.8960213397498604
-0.9103349328459056
-0.9224160437517132
-0.9322178519458186
-0.9396962317074873
-0.9448095508746656
-0.9475184969619745
-0.9477854743796109
-0.9455744662442452
-0.9408506127850966
-0.9335797600015833
-0.9237281450713235
-0.9112620970819352
-0.8961475337994725
-0.8783500367139035
-0.8578347428061582
-0.834566583344402
-0.8085108624517529
-0.7796343213931103
-0.747906450741938
-0.7133018094014522
-0.6758030909188941
-0.6354039086539993
-0.5921140403884871
-0.5459639235901396
-0.49701022830460617
-0.4453412360049539
-0.39108219441132935
-0.3343994974351377
-0.27550355851370156
-0.21464988074306396
-0.15213824151246427
-0.08831054313590131
-0.02354908933188911
0.041721179119947965
0.1070215435941297
0.1717792585880701
0.23522807133848556
0.2961369872104062
0.3519990984963418
0.3960953304306978
0.40349463171435274
0.24504954163113551
-0.3401057373539297
-0.6177595709462023
0.6429222375747918
-0.04725619174468948
-0.021762148414421922
0.031735270393164206
0.018324197635815692
0.0034704716588841444
-0.004642017012156767
0.0027811096227110185
0.01160500880218434
-0.007184224198101878
0.007339412204284683
0.005624781638492414
0.0173766991337388
-0.08358122733565428
-0.014504639603198213
0.01449271039053738
0.013656001605093566
0.026527722676225798
-0.1729804107911932
-0.186061923138091
-0.19668390870155023
-0.2060457345042199
-0.2153999832603916
-0.22589291924649985
-0.23842756059039366
-0.253601297705663
-0.27169731465205593
-0.29272799596384796
-0.316502947930156
-0.3426994610576879
-0.3709243845661334
-0.400760135777348
-0.4317945201746868
-0.4636413007475585
-0.4959454420471189
-0.5283899579678737
-0.5606922366209932
-0.5926026962328215
-0.6239011243353993
-0.6543920276080076
-0.6839036483171697
-0.7122830805878629
-0.7393953664998455
-0.765118616059085
-0.7893462452970252
-0.8119829175057653
-0.8329436306832874
-0.8521532768382032
-0.8695459326557049
-0.8850638460497338
-0.89865685745717
-0.9102818943290872
-0.9199037587380976
-0.9274909584095405
-0.9330205633586803
-0.9364753455160179
-0.9378434716012791
-0.9371184202017747
-0.9342998427719402
-0.9293920692796105
-0.9224039257070854
-0.9133507375077743
-0.902252282071276
-0.8891317526777038
-0.874018399406121
-0.8569463143613179
-0.8379529888626968
-0.8170806245360696
-0.7943762215204812
-0.7698900201412257
-0.7436766560942468
-0.7157941777919796
-0.6863055821755474
-0.6552753740278876
-0.6227727446291114
-0.5888697318638949
-0.5536418426557386
-0.5171668670327287
-0.4795254120400282
-0.4408009616884419
-0.4010784891788062
-0.36044599358431
-0.3189929271548274
-0.2768105183316138
-0.23399158199459602
-0.19063005472415886
-0.14682127371448575
-0.10266127840180551
-0.05824683681984292
-0.013675281203464243
-0.004429718049206516
-0.01888758904009455
-0.03362603398735748
-0.04886953244817359
-0.06481526759407473
-0.08161760145110483
-0.0993714465789115
-0.118095201734392
-0.13771450372231903
-0.1580490168134328
-0.17880424548415258
-0.19957047708871037
-0.21983021007746956
-0.23897395547543865
-0.25632367854637433
-0.2711622558691933
-0.28276608331368347
-0.2904333025606106
-0.29348325252296836
-0.29113090362746835
-0.28177403867537265
-0.2581447485150781
-0.3014579149174905
-0.8280511591554068
-0.8539795860023623
-0.8591667248288033
-0.85727515726177
-0.8520273412305333
-0.8465518942414122
-0.8453903661666277
-0.8558001505721652
-0.8874023743460868
-0.9451769323249408
-1.0161772477416224
-1.0745356252475557
-1.1059020809485016
-1.1108780845958126
-1.0925004612347178
-1.0402473084785144
-0.6818174468551421
-0.3383782228046647
-0.3330649491592625
-0.34263295627618684
-0.3669312204986766
-0.40174944333692525
-0.44109132268255097
-0.4792505063278967
-0.5118264900975
-0.5360124999834901
-0.5504186166106976
-0.5546755588434874
-0.5490167858855921
-0.5339413929487258
-0.5099804966807133
-0.4775487656750421
-0.4368541645960178
-0.387848326656012
-0.3302241977837663
-0.26357509088758446
-0.18843383940718098
-0.1103586340789222
-0.04285073612016595
0.012567352151625598
0.07625229687823565
0.1434845680186823
0.19771783917785904
0.2391036181428146
0.27000433298948806
0.2911070150512162
0.30244788189327704
-0.3027044777715607
-0.3277268827024229
-0.35623166259145095
-0.38419662160384505
-0.4097134435832145
-0.4323271247242088
-0.4500142758354634
-0.46412967590287846
-0.4741262943042326
-0.4802492351846192
-0.4826823740164878
-0.48085385179820317
-0.4760090233359212
-0.4689993527045942
-0.4591204700249436
-0.4485535762801903
-0.43680646644781096
-0.42557700101541673
0.42392407128916276
0.42379979529754963
0.42133061248691744
0.41537674541289005
0.40376050613616576
0.382393223083753
0.3431509256312409
0.2691729861755832
0.12928686588958052
-0.09962838504196976
-0.351289536495655
-0.5275651894287975
-0.6278664377368899
-0.6851868396866925
-0.7195684675962861
-0.7393955670024537
-0.7459069610738762
-0.7311558905063438
-0.6526603802020455
-0.4299900267266483
-0.45061875046098376
-0.5836099188379722
-0.6909789953414739
-0.7483210470395554
-0.7455136419431815
-0.6519943027237234
-0.5857459614586085
-0.5086632791447769
-0.4238565219739672
-0.3384281331504561
-0.2575929542229512
-0.18401368120559022
-0.11786337590974211
-0.05696322040170897
0.004644508786761925
0.08607853769979025
0.2799305495831666
-0.6928889969999366
-0.9412220393312771
-1.013351500079014
-1.0482895029818502
-1.0645930392404728
-1.0657251715219482
-1.048868193867749
-0.9991474742557047
-0.828754246675119
-0.2351620687913913
-0.13434815218007246
-0.14158919693962238
-0.15104236254294873
-0.16040692402191914
-0.17007048944345704
-0.18002563903151983
-0.1898843084151512
-0.19899695909472492
-0.20656651531094805
-0.21177134988050614
-0.2138927858194863
-0.2124233580736482
-0.2071324087071956
-0.1980798487232551
-0.18558470844644614
-0.17016593918833328
-0.15247325395239697
-0.13321977833863266
-0.11312095711649475
-0.09284300324375698
-0.07296124859648681
-0.0539302405274376
-0.036067335773495336
-0.01955072619190426
-0.004429718049202282
0.09135889652968587
0.1655061599669928
0.20294607085054167
0.19978928299113508
0.16187438596237524
0.09903839922468614
0.020847350971420323
-0.06486086367555423
-0.15197719090077327
-0.23577022297494482
-0.3126106449651605
-0.37988676929073206
-0.43612662381853307
-0.4812617465069407
-0.516807599454995
-0.5455705727032645
-0.5706371195770061
-0.5939866692337736
-0.6155118717380252
-0.6328149529690539
-0.6412635541425828
-0.6333638112062053
-0.5971482074284211
-0.5173752065196732
-0.3928495462366193
-0.2597086489201157
-0.15863646536675435
-0.09736327512309392
-0.06767901560005264
-0.062136374346082615
-0.07650519916126208
-0.10828969138801824
-0.15503835349623696
-0.2130342298465493
-0.27676889117538506
-0.3396202352447049
-0.3954767991254924
-0.4402350513607562
-0.4722621886691547
-0.4918734175208155
-0.5004635971769891
-0.49979367665719887
-0.49157430852007217
-0.4772842241140602
-0.45810955066737713
-0.4348754973382426
-0.40736590344688234
-0.34043263980196425
0.35366180341650744
0.3058312391945365
0.2579954798892842
0.2102581108223915
0.1627216314034401
0.1154878001513106
0.06865713639068335
0.022328792658282096
-0.023399757907085088
-0.06843301430991884
-0.11267767539691503
-0.15604276256625507
-0.19843995908865178
-0.2397841975566049
-0.27999320269544653
-0.3189881492637507
-0.35669384385027336
-0.39303898677789684
-0.42795616483539445
-0.4613822897386909
-0.4932583598911622
-0.5235301158839365
-0.5521475921331387
-0.5790651881275778
-0.6042422411027988
-0.6276422153646621
-0.649233325819556
-0.6689875622150413
-0.6868810547983767
-0.7028937386188543
-0.7170087508002092
-0.7292124406114537
-0.7394937785196103
-0.7478442274074152
-0.7542575254428652
-0.7587295031681361
-0.7612585867596176
-0.7618457108422996
-0.7604954868920583
-0.7572172400811095
-0.7520268946549303
-0.7449494289488465
-0.7360227317332383
-0.7253018582559553
-0.7128654562089696
-0.6988245907669317
-0.6833347311057087
-0.6666110653219212
-0.6489526237973412
-0.6307722687028473
-0.61264386030942
-0.5953637013556242
-0.5800358874988116
-0.5681803285253919
-0.5618479303752573
-0.5636837497987716
-0.5767859801915752
-0.604066439288042
-0.646779827222467
-0.7024052679302323
-0.7634180674515967
-0.819084700064568
-0.8597671265442501
-0.8799376093771454
-0.8773179013800809
-0.8479743469645632
-0.7705110264873901
-0.5191256211525581
0.16416610063191356
0.5426826672191898
-0.6694049263052416
-0.49486141257754584
-0.27639388257978714
0.19523373677123285
0.048474770965090036
-0.10086153627924785
-0.027248423819016168
-0.17380048346728874
-0.15008813139197044
0.12725271135883393
-0.12356004593318592
0.020639957573218133
-0.10693143606601066
0.10731948686608851
0.08452246880383323
-0.04536251566296892
0.030164270092976214
-0.018417477451974296
-0.06433718592663566
-0.1686982792958377
-0.27433979685312526
-0.33588209491800897
-0.21461796202529898
-0.08748171865286712
-0.020713697318191927
-0.020670240807747778
-0.05079380285500606
-0.09236215912704852
-0.13834819887764815
-0.18586508425709924
-0.23353145556788085
-0.28058963203583537
-0.32657631403815335
-0.3711885048551963
-0.41421617769278285
-0.4555106714310695
-0.4949638370761478
-0.5324964687835276
-0.5680500110937454
-0.6015799380659885
-0.6330535683532326
-0.662445280726048
-0.6897354224672576
-0.7149075869324093
-0.737948569719338
-0.7588465681111147
-0.7775899868708067
-0.7941681092048707
-0.8085698686831472
-0.8207833100934969
-0.8307949903069325
-0.8385901601082217
-0.8441522082585785
-0.8474615264391381
-0.8484967585233941
-0.8472340680804945
-0.8436468451307773
-0.8377063612384379
-0.8293827762698753
-0.8186454430168996
-0.8054643353880977
-0.7898131484401547
-0.7716710868199107
-0.7510266758163923
-0.7278815955439326
-0.7022551634892478
-0.6741881533721364
-0.6437465930504211
-0.6110239955061392
-0.5761405386588955
-0.5392412732614803
-0.5004904592941098
-0.4600641743665689
-0.4181424351417406
-0.37490007135422787
-0.33050041672899294
-0.28509040426980087
-0.2387987164314839
-0.19173629556062452
-0.14399903867615022
-0.0956707803926971
-0.04682733146019727
0.0024596486420703466
0.052119579853360604
0.10208120227923775
0.15226980283722255
0.20260719594027804
0.25301063723558365
0.30339278267569536
0.3536618034164961
0.021127675337616558
0.008724956647426792
-0.0035063965704522186
-0.01539291313216494
-0.026774081159477256
-0.03750607461701585
-0.04744976708698685
-0.05640444867590719
-0.06380137786764349
-0.06660416170620305
0.0027380545315932314
-0.558745824235448
-0.6104133728151354
-0.6539456195538064
-0.6935343659071058
-0.7298443010861473
-0.7630148243901737
-0.7930961722904201
-0.8202270324193889
-0.8448922578724993
-0.8687746901279705
-0.8997769962553342
-0.8581378037859564
-0.33034754895028673
-0.3061637252938555
-0.320629320271002
-0.4158155089028724
-0.7999883004079017
-1.169499407735536
-1.213457690372897
-1.1795291653501898
-1.1057397302379397
-0.9944120852736348
-0.8601513964056217
-0.7294230063895817
-0.616869348827767
-0.5217429717666286
-0.43903161032602867
-0.3651713945867342
-0.298784146854578
-0.24027318732069808
-0.1915990860288328
-0.15651936066097855
-0.14141729787148316
-0.1565664563442964
-0.21551066061532081
-0.32376063872195027
-0.45460092509222483
-0.5599096578949916
-0.6206558579031538
-0.648002439151296
-0.6570557412559005
-0.6573488384660428
-0.6533956036909883
-0.6466088790157236
-0.6367078828144321
-0.6226165788095428
-0.6030103419673288
-0.5766335958122338
-0.5425309892630943
-0.5003849017327112
-0.45116551535479493
-0.39808137620715345
-0.34716140354289915
-0.30610190635991796
-0.28093711063497395
-0.2727904718043054
-0.2775541794689118
-0.28834894967887725
-0.29840430360247405
0.304277875214227
0.32927495436568616
0.35762054133839266
0.38535079974691466
0.41058832183213384
0.43289299362689637
0.45025025088777515
0.46401721354051584
0.4736493279652003
0.4793932793618463
0.48143485439596495
0.47920665739346946
0.4739587822813804
0.4665513726209536
0.4562936220590508
0.4453819166035867
0.4333449124447929
0.42189983044073465
-0.4240585959544109
-0.41470904036722833
-0.39541999852377213
-0.36393350827158244
-0.3195200608512165
-0.26467954146759054
-0.20515707800267857
-0.14724259294266712
-0.09497480062144728
-0.049959848114074674
-0.01285821048229547
0.015417538297376503
0.03331249120158529
0.03864289108413421
0.02851866868245111
-0.0011829702321654954
-0.057368046065738754
-0.15483641609369603
-0.34176917890993846
-0.6989913524722959
-0.8259756246403431
-0.8254319779319642
-0.8066961282710309
-0.7796271243163808
-0.752641863777451
-0.7619980161382556
-0.702632883457855
-0.6333094874565325
-0.573994488453424
-0.5347271076038889
-0.5177862002242929
-0.5202648090209528
-0.537460955155818
-0.564816595049009
-0.5985932783595935
-0.6359313371125026
-0.6747118948982842
-0.7133978800196059
-0.7509053254647405
-0.7865003312154739
-0.8196534875117986
-0.8494168520945696
-0.8690836993069369
-0.7799743217884458
-0.4147055796502779
-0.4688752374730991
-1.0060225664615419
-1.0582361028491896
-1.0072079259663391
-0.9609754961127398
-0.9217628887838825
-0.886957851544956
-0.8539030026029562
-0.8206443500238529
-0.7858295022736858
-0.7483627363554967
-0.7068343424313133
-0.6578369287827612
-0.5848427543699224
0.2887948707178464
0.0032804544530232183
-0.021189217144035793
-0.026506939886483866
-0.027179099593476835
-0.0258675981618309
-0.02320947213279831
-0.019291409957757757
-0.014042466049965709
-0.007377952406654592
0.0007394864287072374
0.010276544286617464
0.021127675337630093
0.2726846801689051
0.2794758923505549
0.2117606488199909
0.13943820085244346
0.0776513364297099
0.026078968541671757
-0.018911425964822978
-0.06071668063881324
-0.10188168094018066
-0.14428391820449443
-0.1893607993968226
-0.23812100978763906
-0.2908442871505418
-0.34649778709543133
-0.40211434641380406
-0.45262081742195837
-0.49156611788193066
-0.5126899697612608
-0.5118239865803023
-0.4888607248536547
-0.44987676992746783
-0.40890007852186006
-0.3878435714841839
-0.4113495410294472
-0.48651385620552856
-0.5795379447857412
-0.6500916641413164
-0.6902657140595875
-0.7082978389529554
-0.7120344868005996
-0.7062518151681508
-0.6935504864685944
-0.6749248638394703
-0.6478354893967793
-0.55967084693421
-0.14263509215421225
-0.0724509280099801
-0.0327315843990749
0.004131425375257014
0.04054139370315421
0.07693055356122672
0.11335727098223802
0.1497657809054545
0.18604351709032796
0.22202085035772093
0.2573845236888348
0.29095503937238215
0.28674843625268104
-0.343725789112768
-0.3914488020824647
-0.4389556657101375
-0.4861411658999216
-0.532900470631628
-0.5791291043003765
-0.6247232540536382
-0.6695799388483079
-0.7135971520756103
-0.7566741536804553
-0.7987115943087112
-0.8396115651242003
-0.8792778760135757
-0.9176163652004898
-0.954534650262199
-0.9899424543585019
-1.023751848972792
-1.0558773003077822
-1.0862356919384053
-1.114746700586485
-1.1413325692331375
-1.1659187690494268
-1.1884336610272248
-1.2088086755068277
-1.2269791635155605
-1.2428838944334504
-1.2564658929416836
-1.2676723023131937
-1.276455075518011
-1.282771289326226
-1.2865835689225782
-1.2878607141870355
-1.2865779938672446
-1.2827178547195144
-1.276270417286645
-1.2672339613971937
-1.2556154478114052
-1.2414310593546825
-1.224706503623806
-1.2054776621162497
-1.1837911165408517
-1.159704919649779
-1.13328953008662
-1.1046297473042248
-1.073826758317869
-1.0410019610071466
-1.0063023946030085
-0.9699076059463609
-0.9320412501758928
-0.8929869700919082
-0.8531095794817338
-0.8128875673108468
-0.7729580132813731
-0.7341801725059195
-0.6977231861219048
-0.6651810053318057
-0.6387033790443127
-0.6210948084360058
-0.6157439964193008
-0.6260837977531442
-0.6541268920373602
-0.6979432929359577
-0.7496679056756618
-0.7973944573002713
-0.8308696781958473
-0.8454537558806364
-0.8414322363334723
-0.8212174773083263
-0.7869816304570052
-0.7386660810539096
0.6684851760036568
0.49385315660457013
0.27544779756862425
-0.1960359438712363
-0.04908742947702818
0.10047003053954494
0.027104001183441383
0.17392678013286098
0.15050778473026788
-0.12651836285020207
0.12462843760290274
-0.01922191915478847
0.10870805327452499
-0.10518595570529662
-0.0820492311594219
0.04813632131669507
-0.02715748378813156
0.02155762396594506
-0.11427640689654296
-0.18571212949232294
-0.2377526939226099
-0.2980513728518994
-0.47348801051197376
-0.5233807558751
-0.36327943007690305
-0.33980604343471454
-0.34283976814299566
-0.3520427392550852
-0.36811018168511006
-0.39109548224823865
-0.42007466304654706
-0.45378624811127755
-0.4909875831495387
-0.5305907334733426
-0.5716929858496009
-0.6135618530949976
-0.6556083532720891
-0.6973588667930817
-0.7384309490636249
-0.778514275822624
-0.8173541481341309
-0.854740676275748
-0.8904990180412322
-0.9244831689941162
-0.9565700132499964
-0.9866557629413923
-1.0146535025499386
-1.0404903365436358
-1.0641061534502572
-1.0854527085519252
-1.104492936424533
-1.1212003149585505
-1.1355586607470491
-1.147562466432478
-1.1572160079082754
-1.1645335896733178
-1.1695395277806901
-1.1722675363651915
-1.1727601071378788
-1.1710678998559647
-1.1672483457011293
-1.1613639880185256
-1.1534804065320272
-1.1436636537380576
-1.1319772051683201
-1.11847884001057
-1.1032175810308518
-1.0862311772853412
-1.0675450582229558
-1.0471719921481955
-1.0251147263460179
-1.0013699407918937
-0.9759338270559708
-0.9488090211818683
-0.9200099872703246
-0.8895684402421927
-0.8575357669293886
-0.8239834665908463
-0.7890014511494314
-0.7526952103095093
-0.7151812704687852
-0.6765833965502444
-0.6370289658103444
-0.5966459554426187
-0.5555601854507709
-0.5138945363562948
-0.4717672768384715
-0.4292919187199208
-0.3865769271496632
-0.3437257891127581
-0.0005497777764436982
-0.05686900682978004
-0.11309900530003711
-0.16904807571414557
-0.2245357305128848
-0.279404044894738
-0.3335460356782213
-0.3869888989852932
-0.4402161558522947
-0.49628052929412103
-0.6228583383029718
-0.11721317821442816
-0.12032260329331529
-0.13092194400638107
-0.14528798053516
-0.1632403446589647
-0.18510434852411417
-0.21127148830588544
-0.24219126603394592
-0.2794103436792722
-0.3474154461730685
-1.0522307744933745
-1.1176908568766593
-1.1366755863265647
-1.1405785567504068
-1.1179189411969261
-1.0151367227337864
-0.6225776809905168
-0.24366499113521684
-0.1885275920509321
-0.20686567586456947
-0.2552033126249267
-0.3262490952341535
-0.4098043577976429
-0.48984379366142505
-0.5527314511332143
-0.5928480185337777
-0.6105516356407721
-0.6082473294191217
-0.5883987908679449
-0.553264460502467
-0.5054721255045664
-0.4492171596523037
-0.3936191083446974
-0.3731404389474654
-0.577635843386333
-0.5737993592413997
-0.3973087736190719
-0.25583053128557426
-0.17577223895261446
-0.1446215920389646
-0.14394164437790785
-0.15950661328171065
-0.18159044260216445
-0.2046148416535556
-0.22702994475059698
-0.2501107484829272
-0.2754184163928747
-0.3021114094316855
-0.3258174927713324
-0.3399144304681117
-0.33811531207064593
-0.31639244981923403
-0.2735379666184694
-0.2109979350434325
-0.13256902810734433
-0.043911754417301635
0.04838147016396749
0.13807304671535792
0.22041151207656767
-0.30310100237997806
0.312931858806349
0.3308020375683306
0.3447710033431856
0.3535768538682176
-0.3659833900393612
0.3515617231763742
0.34044028117558744
0.32379973595642986
0.30314948393475183
-0.28909804377814047
0.25474665523419915
0.22895742470573838
-0.21266374677346891
0.17810462512793482
-0.16394137601045325
0.13243382364781658
0.11310910352874186
0.06700551491330566
0.017219291282495358
-0.03757808915399828
-0.0986158729236634
-0.1654898703539257
-0.23461875905667282
-0.29946111877448794
-0.3535362017680892
-0.39357751264953633
-0.42001420318772015
-0.4355796962419226
-0.4438838673357513
-0.4484223811265955
-0.4515875725542692
-0.45307934934771454
-0.44773237223467405
-0.427008998858224
-0.3905975382592321
-0.3512079498250449
-0.31944030027016784
-0.29697764156011947
-0.2814037637896748
-0.2703714586032014
-0.26380474044647173
-0.26484403379578014
-0.27813654208377225
-0.30596256989057324
-0.34577586352298173
-0.3908109236894445
-0.4326578994155101
-0.4641610224538709
-0.4811338652386544
-0.4824754698397271
-0.46945794203559116
-0.44496691581723796
-0.41286030628097403
-0.37728605353874706
-0.34195058790314004
-0.309582762354189
-0.2818370018932854
-0.25969371463265944
-0.24464240829946632
-0.2449106209644513
-0.36368328300047725
-0.7839207794807146
-0.8982221567843187
-0.9458597234590113
-0.9790013132118309
-1.0008371403318481
-1.0091839908515403
-1.0037988108837865
-0.9856554574918311
-0.9516456015124487
-0.7860504501620181
-0.13210888563533787
-0.12593236524181423
-0.11854199130326584
-0.11728055192267582
-0.13956090055269899
-0.9621855258546483
-0.6252911212827388
-0.5489136376368249
-0.49095079769498734
-0.43666083270369427
-0.3831405240146117
-0.32952605029367754
-0.27554256280397477
-0.22113480294576313
-0.1663416221247799
-0.11124470459893089
-0.05594504728394711
-0.0005497777764362813
-0.47138083273303444
-0.6445740993455434
-0.6012663571687173
-0.3240610166859083
-0.1477399926640699
-0.1148782139930492
-0.1259392566811357
-0.15386696640205308
-0.19120574045390037
-0.2347417785280994
-0.2818332747036645
-0.3287045142993377
-0.36780737864975344
-0.38104920432220596
-0.33509880300700945
-0.24694990934178804
-0.199180709647041
-0.1961280160197687
-0.21789225964302944
-0.25462771922606264
-0.29977105147992233
-0.34546124731414996
-0.38291108635685456
-0.4056384956887912
-0.41176365228734896
-0.4033949938234168
-0.38445293451169615
-0.35882599123688363
-0.3294901290974209
-0.29836752971336666
-0.266553477298033
-0.23468820962685652
-0.20356492720555064
-0.17675446151120286
-0.20752041277007566
-0.5641255334302704
-0.5712238736863136
-0.5455322161980141
-0.5149533371955408
-0.4821452075860047
-0.4477332211242081
-0.41186011751246837
-0.3743416939564904
-0.33448613626051715
-0.2905032198457346
-0.23797798054228503
-0.16681855739179194
-0.06356222748287134
0.05594987742491546
0.007347202106520093
-0.04117424534529825
-0.08950796767870037
-0.1375486059133933
-0.1851911008180555
-0.2323313539969522
-0.2788662193192445
-0.3246939000240009
-0.36971415478662084
-0.41382848228927227
-0.45694016068343124
-0.4989545814925872
-0.5397800463753051
-0.5793266786962592
-0.6175076558067931
-0.6542386513621767
-0.6894388212869225
-0.7230302939292823
-0.754938674029318
-0.7850926707206443
-0.8134252862723244
-0.8398728640164096
-0.8643747174991044
-0.8868751585408434
-0.9073217839381555
-0.9256668072215106
-0.9418656064335691
-0.9558779236996726
-0.967667672325967
-0.9772024088827295
-0.984453795684828
-0.9893972132151074
-0.9920118330387226
-0.9922804815406507
-0.9901894151333919
-0.9857285633717217
-0.9788908597425845
-0.9696725538479372
-0.9580729176383261
-0.9440942694817219
-0.927742046922388
-0.9090253084567514
-0.8879571149935623
-0.8645558951671817
-0.8388485181717806
-0.810876672189754
-0.7807105423947316
-0.7484895578672419
-0.7145527735735736
-0.6800394247275823
-0.6514968487774335
-0.7418761023454775
-1.2622252171902444
-1.324190714518973
-1.2982532319441815
-1.2330905455465584
-1.1392549984679528
-1.021445052165153
-0.885051974612127
-0.7383617433109246
-0.5910497785360835
-0.45099991256452354
-0.32295584574222697
-0.2091737618772401
-0.11028733787470041
-0.025999490041061807
0.04429319365990531
0.1011567735291227
0.1452165494531875
0.08804233916621138
-0.06404347379586366
-0.07316804724261866
0.055157422567121805
0.06713185001348365
-0.08772902389212836
-0.0671600451901844
-0.062025001700088456
0.06778188875022004
0.057354777873119905
-0.0693410257797677
-0.06628630201516428
-0.06214072539973621
-0.20662105220010518
0.06937716726901953
-0.06981381391986356
-0.066346773085533
-0.09317471930477755
0.29558697991794375
0.2550917461190713
0.20223108799260725
0.12497320004134403
-0.004704051023107794
-0.2501615478315137
-0.6328686433116404
-0.8050348700675583
-0.917860227230268
-1.0126491482629199
-1.0956371096101722
-1.167915902372581
-1.2289825504800689
-1.2770701434950062
-1.3086524688176826
-1.3174618660412976
-1.291847596326438
-0.8045438176724589
-0.7046645980172952
-0.728972178633106
-0.7571127064823024
-0.7859471466612602
-0.8142731291246749
-0.8414246296157786
-0.8669980215364854
-0.8907385993250294
-0.9124824781879561
-0.9321234878871977
-0.9495929439677555
-0.9648484379406022
-0.9778654911680583
-0.9886326371230459
-0.997147882723635
-1.0034169135952256
-1.0074515299235465
-1.0092679314303883
-1.00888696914162
-1.006333344049576
-1.001634787594729
-0.9948219421725872
-0.9859288342580245
-0.9749915911856182
-0.9620480179643378
-0.9471389405367486
-0.9303064448688287
-0.9115942777320545
-0.8910471799245561
-0.8687112758261883
-0.8446327531820367
-0.8188587159103908
-0.7914376147988216
-0.7624176812443614
-0.7318493391587426
-0.6997845701049016
-0.666278062296628
-0.6313874725676885
-0.5951736853768552
-0.5577012700440835
-0.5190386762494802
-0.479257037857859
-0.4384310272296674
-0.3966386730753111
-0.3539597413377732
-0.3104763543714748
-0.2662726469939054
-0.22143490350373474
-0.17604971117318918
-0.1302061286291738
-0.08399361577930892
-0.03750258948880088
0.00917576124695006
0.055949877424906494
0.007491265082442864
-0.01055026912260167
-0.02825436568220157
-0.04545609393256393
-0.0620023700097284
-0.07775768947158401
-0.09261218995883314
-0.10649558462457007
-0.11940634654637167
-0.1314854547174822
-0.1432399472166345
-0.15639366329884136
-0.17836440111179247
-0.2594701918019413
-0.6160227630263966
-0.8249188273402043
-0.9005399710559728
-0.9524122035357676
-0.9954981391442655
-1.0310525949021068
-1.034596518919255
-0.39889015957413865
-0.3979052481229618
-0.435266744892813
-0.4732916849879443
-0.5082375651296831
-0.537855096934256
-0.5598410287283753
-0.5713549441915491
-0.5686634599498457
-0.5471587525303911
-0.5026825694502222
-0.43531892108075715
-0.35400368985400077
-0.2755659277183784
-0.21920382812580985
-0.24125023213900537
-1.3543253641500035
-1.2767925061620176
-1.2193428852959227
-1.16261913700707
-1.0994455956954907
-1.0241004018811715
-0.9255196828193066
-0.7648400871076348
-0.34524104357086405
-0.10093444474666567
-0.02838404559865869
0.02815372521846457
0.07438614294459263
0.10989052963148732
0.13515089513932044
0.15179130143443745
0.16188123033068982
0.16720031694510687
0.16885204417984448
0.1670144007745758
0.15996333199250046
0.13861733500566759
0.04816586811605443
-0.27942031902071107
-0.46252158255351206
-0.499218363946518
-0.5048602490102179
-0.4994859731336386
-0.48693559473730696
-0.4675756727800065
-0.44068284499932675
-0.4051046977277837
-0.3595857649474638
0.29263384300487405
-0.32324642170448004
-0.34096433558429706
-0.3547822864334402
-0.3634394475490446
0.3562643174238969
-0.3611474384659046
-0.3499105920258945
-0.3331794061490841
-0.31246764626710294
0.2798106812437216
-0.26403265482754257
-0.2382705471290983
0.2032963159613997
-0.18755259437285995
0.15438519199487455
-0.14212698239180374
-0.12296988936461392
-0.16957278912412962
-0.2131205595557097
-0.2537001471582163
-0.2910730493161308
-0.32476312967417764
-0.3537864174006341
-0.3758933778136212
-0.3852383176273647
-0.36449916469512356
-0.2653231922453722
-0.06726812498725102
0.06604983988016239
0.11067081137492908
0.12348569334317348
0.1254698946063158
0.11794850052315971
0.09445200086593411
0.05480403946733204
0.01018937084830148
-0.03210375276405758
-0.07536018294515721
-0.12814860178069964
-0.19956707290749442
-0.2963556418983634
-0.4205645363103963
-0.568241328714251
-0.7291715321837293
-0.8881318446354005
-1.0300888396612817
-1.1465526310883793
-1.2367942559924694
-1.3043448771125865
-1.3515697807924125
-0.3265645115719988
-0.3680446946046738
-0.41165264711426297
-0.45068786294477015
-0.4822578046098364
-0.5045133994395262
-0.5167945163366819
-0.5194178481120653
-0.5133062354032248
-0.49965707129805886
-0.4797337095384075
-0.4547738118050277
-0.42597336375812694
-0.39450404374593745
-0.36153439658556236
-0.3282420648244677
-0.295831030298478
-0.26562991643633765
-0.2396060599598621
-0.2238936411590448
-0.33652929048234503
-0.9358755934193638
-0.8869427852728222
-0.8396359506673263
-0.7877452845776143
-0.7174743483149499
-0.513907491378284
-0.2094937131759467
-0.14902016006644914
-0.12789259680041187
-0.1130768741771122
-0.09951795612036948
-0.08593880517896486
-0.07191350536688722
-0.057284210837900196
-0.0420026936883354
-0.026077834072909
-0.009555507970126751
0.007491265082441871
-0.016899774339886098
-0.06283191421772726
-0.18878064490198068
-0.4557050241844681
-0.5331916735199654
-0.41647091276361353
-0.27916531505097575
-0.18436116274772607
-0.13062314829347427
-0.10407695189815933
-0.09535692456698594
-0.10090862100887296
-0.12365042339895604
-0.1785683389914815
-0.2969055814901299
-0.460443175982407
-0.5861946683119408
-0.6700844561966972
-0.7324322198102531
-0.7825327285003694
-0.8238449067570788
-0.8577725195081751
-0.8849770379607302
-0.9057720431735166
-0.9200677652177485
-0.9261276467972084
-0.897687526645517
-0.16454734256493025
-0.11295995680844154
-0.11413294511471636
-0.11681404417089143
-0.11823044342832206
-0.11784138827156973
-0.11545661255985497
-0.11097599740468576
-0.10433625729270907
-0.09550241309772914
-0.0844732291084854
-0.07129160460127418
-0.056061034293495654
-0.038971778006955005
-0.02035066582954787
-0.0007666129380442116
0.018723328266767834
0.03596630969659311
0.046180395381046714
0.03890210245502464
0.0002929469142422844
-0.05418450775704064
-0.1024802516799651
-0.1506435461416018
-0.19856813902808712
-0.2461481183780807
-0.29327837868416695
-0.3398547670422973
-0.385774398585219
-0.4309357013005152
-0.47523881683951974
-0.5185857533568345
-0.5608805168412734
-0.6020294255204557
-0.6419411742711867
-0.6805272314660614
-0.7177016032536643
-0.7533817850563879
-0.7874881069489382
-0.8199442470412007
-0.8506775410289082
-0.8796188766134176
-0.9067028354554396
-0.9318678486188655
-0.9550567844071345
-0.9762163842252238
-0.9952976519142482
-1.0122559713249983
-1.0270514493903073
-1.0396488049716042
-1.0500175749375997
-1.0581324932902252
-1.063973774058895
-1.0675273492218056
-1.0687856112549001
-1.0677482148909292
-1.0644232326094545
-1.0588289588517226
-1.0509966571378564
-1.040974502153246
-1.02883410303585
-1.0146807100411332
-0.9986700147042837
-0.9810368062012764
-0.9621457299800806
-0.9425842769496398
-0.9233430049111353
-0.9061796509829454
-0.8943826809866718
-0.8943770643618859
-0.9186186713602535
-0.9868019073898345
-1.1035232524823457
-1.1108638757649727
-0.6315638808697747
-0.5496600313269556
-0.5359588225603811
-0.6788924874028752
-1.0633213887663504
-1.133064955115242
-1.058489573463099
-0.9398999486037667
-0.8011879200844958
-0.6588822172520756
-0.5289861284637177
-0.42262945378185646
-0.34332107243270604
-0.28829279437618804
-0.2511183250453724
-0.22383266915462366
-0.19865318351487402
-0.0797288518967492
0.07228435266552559
0.0813219108120653
-0.04710549801314376
-0.05919602703632679
0.09553732998434408
0.07483433988249621
0.0695645493277755
-0.06037288458200016
-0.05006924646985064
0.07651073103748753
0.07334755570424037
0.06910092876680202
0.21348987720328255
-0.06258390408378671
0.0765587710689511
0.07308859428718663
0.09998129358590827
-0.35197145529010465
-0.3806620065764453
-0.41474297274476746
-0.4602263342402513
-0.5213619454115344
-0.5981491529292404
-0.6854010911760668
-0.7742299331414869
-0.8544975121437934
-0.915850490018155
-0.9467392198276599
-0.9344085957913588
-0.8739835069179822
-0.7874052620097285
-0.715471029026574
-0.678935760565432
-0.6760995917475792
-1.1162463446065214
-1.148248758587882
-1.0566143220338362
-0.9859132811923466
-0.9452415487655419
-0.928488789298747
-0.9271025288388928
-0.934647198136982
-0.9470051273872093
-0.9616485454665412
-0.9770218546471042
-0.9921498682448974
-1.0064064315082162
-1.0193802411077972
-1.0307960149891977
-1.0404670736725985
-1.0482660351096729
-1.0541063059537785
-1.0579313004603141
-1.0597053895160888
-1.0594094241953242
-1.0570375776086922
-1.0525948137989158
-1.04609471098793
-1.0375590792535878
-1.0270169980238353
-1.0145028941010654
-1.0000567211976006
-0.9837226822740095
-0.9655481311235412
-0.9455820848591616
-0.923874815081084
-0.9004758316224947
-0.8754330234296763
-0.84879242851333
-0.8205971586695653
-0.7908880711176677
-0.7597039209594059
-0.7270832396786813
-0.6930647365622984
-0.6576893508781373
-0.6210010303216831
-0.5830487524765536
-0.543886414563521
-0.5035737911683336
-0.4621767222462063
-0.419766881885161
-0.3764214652271569
-0.3322224817280458
-0.2872566575754402
-0.24161426554008242
-0.195388819944462
-0.148676432541511
-0.10157512640605265
-0.05418450775703335
0.0020116788264750297
-0.05620937766988307
-0.11548127407487073
-0.1767671350989476
-0.23979545227085725
-0.3035578401319693
-0.3670350523384144
-0.4295122292887126
-0.49051224247388403
-0.5495908423912123
-0.6060166557447669
-0.6578695071194753
-0.6975390917705939
-0.6745061034834869
-0.3722423253405336
-0.21361856555736652
-0.18400966210853775
-0.1736313060251106
-0.1671381270925607
-0.16171042746021042
-0.15728017331243524
-0.1550398560662104
-0.157216915392845
-0.16701987832078563
-0.18822436849877827
-0.22373196101023357
-0.27298384875096937
-0.33047239174433934
-0.38872659006563626
-0.45085773684332664
-1.2371175617774237
-1.356005034924534
-1.355908240363644
-1.344258873597884
-1.3233166689186942
-1.2873490361247444
-1.1849259976538107
-0.0021967597018188387
-0.017540892203880377
-0.017176476693146932
-0.018130905085270668
-0.026042599642933966
-0.0461432873576889
-0.09185156913333856
-0.20940599870671528
-0.48953904183361685
-0.7299397209290215
-0.8540348533586662
-0.8632765529928693
-0.801139678289156
-0.7160005998496559
-0.6268237297193304
-0.5432648916492098
-0.47098742647914693
-0.411004273574785
-0.3594836515254396
-0.31126665238840434
-0.27233383443356635
-0.3120044041899772
-0.3609102117877695
-0.07239791726233086
0.10151642082713452
0.13674652932888168
0.14574136446242988
0.14903587806990135
0.15135712707154989
0.154080704366691
0.15766759944823755
0.1621898177686487
0.1672987715996232
-0.1652099239566183
-0.14662519929141615
-0.13479408668032025
-0.13139339310275241
-0.12005783966804998
-0.06030909286116534
0.003950329556628732
0.006442378179466256
-0.016236638396447036
-0.050600580536788106
-0.09051610175285421
-0.13263095091447155
-0.1754459737862225
-0.2174794004369816
-0.2581818724179235
-0.29588498532163443
-0.32964243352516476
-0.35893904947598
0.3764515900998119
0.3733801295622887
0.3612739953047997
0.34223785497108683
0.3178635047298985
0.2888691986659829
0.25434968452098033
0.2095044321072778
0.13786264667399561
-0.00812376148955202
-0.24796275426004805
-0.4167959666949708
-0.4889555010308048
-0.5189393224026463
-0.5235383552487379
-0.4894284597340246
-0.348524238466584
-0.2492288323032706
-0.30473492471087527
-0.3781631321011598
-0.45608393692597876
-0.5369972278236483
-0.6193769408902271
-0.7019507174953658
-0.7846950803768351
-0.8697204333986286
-0.3179170999688178
-0.23273110688058168
-0.20585678168707836
-0.20433705081683562
-0.21996020011931372
-0.2480659550729926
-0.28757030998412214
-1.3913419435273169
-1.4201369393475667
-1.4355858073270895
-1.4364315855532919
-1.3772204829826133
-0.8252192627661408
-0.5758693249178404
-0.5369231024511423
-0.5039997965285954
-0.45316014454946985
-0.3774706346227167
-0.2891297484011938
-0.2158448263115782
-0.17195291421595416
-0.15218447259694035
-0.14664680083637427
-0.14813591976748863
-0.15240585726230574
-0.15711582959846024
-0.16104743776575273
-0.1636539563766347
-0.1648186081801405
-0.1647729916084273
-0.16428185490464756
-0.1658754013564846
-0.18267207588489737
-0.32958011406381715
-0.5743076239169584
-0.5722622118033764
-0.5282337548365121
-0.47544348519057317
-0.4191256161306369
-0.36073188833947734
-0.3008670158169401
-0.23988813865719583
-0.17810498872300892
-0.1159700797181075
-0.054630580892313596
0.0020116788264794355
-0.09692444321435031
-0.18287663261272252
-0.24315247092428946
-0.32144639689300436
-0.4646565662828128
-0.6289899340171721
-0.7433250501234623
-0.8083855362306914
-0.8574566541279796
-0.9008834962020935
-0.934404130007032
-0.9318708896784971
-0.6597462775048887
-0.27617661255325576
-0.19036076320847506
-0.1698780074476842
-0.1750000414112719
-0.19409539835097558
-0.21855724220520278
-0.2211910690481183
-0.10746440792142875
-0.0385931362065266
-0.038786025635335314
-0.05109998256790377
-0.0657519242029002
-0.08235520138733221
-0.12657457542381673
-0.8684423612614423
-0.9217039792209076
-0.9152337132561152
-0.900416213755395
-0.880186826249435
-0.855265419585443
-0.8260278157442706
-0.7927625576168298
-0.7557249471522831
-0.7151504233011416
-0.6712588529263299
-0.6242538924429716
-0.5743235171564762
-0.5216394520925252
-0.4663573562290015
-0.40861781571275957
-0.34855157526180736
-0.28628763683468583
-0.2219729409307672
-0.1558029082467333
-0.08806383960921546
-0.019175981159589954
-0.07069799458652677
-0.12213226408489761
-0.1733735466919874
-0.2243174274959872
-0.2748598152599358
-0.32489744086633077
-0.3743279409812929
-0.4230501159317138
-0.4709641945878259
-0.5179719929459636
-0.5639769618554555
-0.6088845154172247
-0.6526026308882347
-0.6950411420283599
-0.7361125963877962
-0.7757320933040133
-0.8138178755571385
-0.8502911033059858
-0.8850763718266601
-0.9181014488938295
-0.949298340272922
-0.9786027372881543
-1.005954053481753
-1.0312972139321344
-1.0545818412201031
-1.075764047693604
-1.0948064162750248
-1.1116806401600565
-1.1263701994211457
-1.1388748149394006
-1.1492195469861581
-1.157471608500285
-1.163779760206526
-1.1684980385090362
-1.1730713423079142
-1.369378611638905
-1.8115489503597972
-1.835140042482584
-1.8454004099420966
-1.8482721487400315
-1.8455788702044205
-1.8379337899769943
-1.8253677795980925
-1.8074729217022647
-1.783315925874041
-1.7511089660097408
-1.7074464903600577
-1.645668269779437
-1.5528389255945494
-1.4079701754501155
-1.1998744190007
-0.9741951089817433
-0.8033358534185683
-0.9323133701099782
-1.3683483377520365
-1.115966220552667
-0.5986326213225973
-0.3782980262226376
-0.2830757137325429
-0.21310451465228303
-0.15033200980989328
-0.09062373952342431
-0.03323206515262695
0.021143878637171664
0.07039079775532649
0.10979138350502632
0.12982322382876235
0.12326648394585804
0.11891062033458386
-0.1129519086019051
-0.04235090725673392
-0.041291273127595104
0.025575591642263473
0.029137905312571856
-0.043067854078310035
-0.026454695586407805
-0.01610930900905644
-0.03533837880475339
0.01594380858799648
0.0037896837937071957
0.034306246133303755
-0.1456036785538438
0.13155178005350898
0.11610642257452125
0.035095354402430556
0.11736219130105793
-0.1567588580493439
0.049411198441808274
-0.06389723503787764
-0.17127428948345036
-0.25183336194627
-0.2737483991481682
-0.22591161304608579
-0.175350933160773
-0.17905881732092144
-0.2288087362858474
-0.31026087351106624
-0.42171868360208004
-0.569540756521423
-0.7536339084859702
-0.9370262880924214
-0.9587396147299383
-0.7510147819452415
-0.8072373251930345
-0.9445050482913286
-1.1153915142096782
-1.2874753781677353
-1.4321368426132692
-1.5412474716503406
-1.6209381922266697
-1.6797460272487217
-1.7240990941459111
-1.7581098920960692
-1.7842905748999236
-1.8041585016002197
-1.8186093770428235
-1.8281120309935344
-1.8327689575718273
-1.8322229426439234
-1.8252348984677316
-1.8079168296654171
-1.7402071227952325
-1.1838513079287514
-1.1756203972087498
-1.1709885133450821
-1.1651372223426992
-1.1575023335175996
-1.147892034688966
-1.1362226546758398
-1.1224597485217875
-1.1065969939030456
-1.0886453786026644
-1.0686283282811018
-1.0465779166290718
-1.0225334615286512
-0.996539986960141
-0.9686476345097181
-0.9389113720724718
-0.9073897170602889
-0.8741453370438467
-0.8392443325565849
-0.8027558611841694
-0.7647527674285932
-0.7253102613919216
-0.6845065656661686
-0.6424224324672824
-0.5991408891254326
-0.5547472554802877
-0.5093292677778342
-0.4629762197939898
-0.4157790549883866
-0.36783044457174807
-0.31922466333119887
-0.2700564909372017
-0.2204225125677337
-0.17041962251520443
-0.12014547362014588
-0.06969816527492537
-0.01917598115959068
-0.016472077269744742
-0.05348095773206248
-0.08907207407541425
-0.12192744423838556
-0.15195635168178034
-0.17979274228463052
-0.20606182151240734
-0.23105140432659543
-0.2547491550514502
-0.2769741028691544
-0.2974728824411042
-0.3159710669292214
-0.33219981146390065
-0.3459135321712389
-0.3569066802373012
-0.3650313855470283
-0.37021250352300367
-0.372450846111159
-0.3717992440789318
-0.36828978804568524
-0.3617886877493861
-0.35176325755816185
-0.33698129661647996
-0.3152715124667813
-0.28373165588332105
-0.24011705977793565
-0.18611354668918734
-0.15210258783279135
-1.3576440966441663
-1.359132982660498
-0.6189699138753443
-0.5327917197853069
-0.5528526415016299
-0.5719261557008812
-0.5867497881804585
-0.5973249793392575
-0.6040842614397803
-0.6075097721793633
-0.6080263090045123
-0.6059213728222206
-0.6012066836938229
-0.5932708647470767
-0.5798008701806173
-0.5527225543409989
-0.4822528874456733
-0.36831271797100884
-0.8796035897156912
-0.7706213210447603
-0.6633830222633564
-0.6234610577933946
-0.6064751288154107
-0.5970633542963689
-0.5902374607278642
-0.5838757260289222
-0.5766712840521218
-0.5672196354843355
-0.5521520957906632
-0.516405393844096
-0.37873453859586237
-0.15603396082801052
-0.032350726208170894
0.05732030041162334
0.13166826264842052
0.191805024190258
0.23474370229031488
0.24805808397545226
0.1725693060980566
-0.050192293411564115
-0.15347463857202923
-0.1692444848345936
0.17173266319374458
0.15295922975853
0.14100080820821445
0.13760764376628548
0.12627003879448234
0.06561147466268627
0.0005962598461497562
-0.0018114682190984305
0.02133659534230309
0.05628108968405647
0.09677974120894899
0.13944536082116948
0.18276838115492072
0.22526595694794155
0.26638877003537187
0.30446248429011735
0.33853509318798014
0.36808134518001223
-0.3295225667400682
-0.2836207253774691
-0.22357108879415544
-0.15616571100063145
-0.09200761091683124
-0.041940204630826
-0.012964959540453984
-0.006574324170118627
-0.019806854756929067
-0.04732843562762474
-0.08328978578242739
-0.1228012167721215
-0.1632280645947985
-0.20551085502592092
-0.2565952898250786
-0.33964480511445266
-0.5283460698064717
-0.6776436847339267
-0.6754559078950088
-0.6573457679201145
-0.6331801166379075
-0.5992777396343746
-0.5513311185385937
-0.48582174209254425
-0.40264798534934804
-0.3088012631830116
-0.8591094058409199
-0.959083834323352
-1.004461770232716
-0.9078275021577296
-0.565716431517645
-0.5051760878222912
-0.49999413578460333
-0.5046603942143282
-0.5133505815215513
-0.525505974951642
-0.5457129988994788
-0.6189261859652136
-1.1765564620201576
-1.4201714898471083
-1.430344494692961
-0.1350411686481432
-0.08889685315782275
-0.19490996581547113
-0.31109104781058305
-0.4083551356978933
-0.47194625960434516
-0.5068617128861248
-0.5228220473326071
-0.5269658074056118
-0.5235906055909954
-0.5152061454816061
-0.5033039649460014
-0.48878829999088813
-0.4722109258471202
-0.4539071048980984
-0.4340802185545036
-0.41285838977340095
-0.3903324073856774
-0.36658007701932926
-0.34168097761787486
-0.31572431910571996
-0.28881204936059446
-0.2610592897047199
-0.23259329834773826
-0.20355061451077133
-0.1740722065259383
-0.14429104625165956
-0.11429397302359567
-0.08398708580384329
-0.05256707099808692
-0.016472077269749134
-0.07051506924070766
-0.14713945267791262
-0.2734132842752926
-0.426268034674845
-0.5726412995041695
-0.7237788563694214
-0.8758790170542676
-0.9851721911667921
-1.0106875129924777
-0.9309225093559261
-0.7457888456883148
-0.5477832709160686
-0.6696798858344535
-0.9573339191918108
-0.38016750268539173
0.07415736182177861
0.0775888737766745
0.0605268621013358
0.03293464527850353
-0.027666206907468852
-0.21309210232494313
-0.3596168271613944
-0.4401999754962529
-0.508582992853547
-0.5713860114404272
-0.6275720161093357
-0.6751382080554823
-0.7125237064956707
-0.7389576311419568
-0.7544158206539691
-0.7594211520466125
-0.754819297950085
-0.7415974000691992
-0.7207630662814095
-0.6932771279503009
-0.6600235079497458
-0.6218018734992079
-0.5793336188509022
-0.5332715647211073
-0.4842132458824277
-0.43271300426386744
-0.3792928118154859
-0.3244500441604945
-0.26866226115051417
-0.21238291337072446
-0.1560292957862561
-0.09995614204191006
-0.04441739736621529
0.010473668170177038
-0.040989239890632204
-0.09233400466223367
-0.14345613087556114
-0.19425205327038675
-0.24461877453700998
-0.2944543209773576
-0.343657880255975
-0.3921300368506033
-0.4397730840638281
-0.4864912070731894
-0.5321905838255487
-0.5767797707413019
-0.6201702887453089
-0.6622761795864807
-0.7030148764256675
-0.7423073904483704
-0.7800790115246574
-0.8162596548372639
-0.8507849838699297
-0.8835971912066938
-0.9146474084438869
-0.9438977898173737
-0.971325719755221
-0.9969320494605636
-1.0207529064129939
-1.0428841642399735
-1.063527147586794
-1.083087450082199
-1.1023999082905636
-1.1232982134305596
-1.1502258647037928
-1.1952056006163236
-1.2910957148599742
-1.4809813350998107
-1.671991884459293
-1.5770399517391687
-1.1838649157318846
-1.1949722495718005
-1.2355592320397077
-1.3563385113751272
-1.578074879299993
-1.7305094883079435
-1.7857091802682283
-1.8001051161361659
-1.7974772429749195
-1.7857925670910035
-1.767968306903239
-1.7451330151141626
-1.7176358737981205
-1.6853457742456395
-1.6476025611575285
-1.6025688704891767
-1.5423225484005245
-1.2237136542792424
-0.5949406064747244
-0.5103026443358929
-0.4467005996348383
-0.3909218642195955
-0.34059129893493456
-0.29550751392639074
-0.25652636201758156
-0.22522016440916645
-0.2036779781954066
-0.19431151958429183
-0.19948646448657603
-0.21276338751237164
-0.18381673341284077
-0.1642399497915024
-0.17115740787160488
0.11531152598505087
0.04567562961489937
0.0449592441079275
-0.021885894912337472
-0.025622351278987973
0.04624281572544977
0.02911643961732383
0.018077103282343795
0.03644749305545634
-0.015804284005288854
-0.004649754828845505
-0.0361176526816569
0.14293938301169262
-0.13495160791188304
-0.12012524506274422
-0.039625532383544576
-0.12230548737926585
0.15149299356441154
-0.25979334229704476
-0.33680609408748374
-0.3878911794768458
-0.40691809532863643
-0.3847919449816224
-0.3348594784399931
-0.3071136775546076
-0.2935824685828201
-0.29421096342824343
-0.3119854381995997
-0.3451126441137861
-0.3915205229916547
-0.4523043605021707
-0.541933562760842
-0.7829856960127658
-1.2282638686832998
-1.3976156340332109
-1.4919827281233293
-1.5609395394950494
-1.615791190691882
-1.6610758764488502
-1.6990485276510294
-1.7308823114477376
-1.7570864018505683
-1.7775841547205378
-1.7914669317051426
-1.7960676937088582
-1.7839552900712192
-1.7332044175306787
-1.5916905219357824
-1.3763285226793796
-1.2497320715147997
-1.2050534568106954
-1.1916303400536061
-1.222183501276168
-1.7074984856380615
-1.5633396303841351
-1.3539781218591438
-1.2205361642605055
-1.1596957407235808
-1.1271444247293076
-1.1043005088938975
-1.0845153046165334
-1.0651782919915678
-1.045147364115603
-1.023880758019372
-1.0011100013651815
-0.976703171854751
-0.9506019126497319
-0.9227907961947884
-0.8932813234873981
-0.8621020017057213
-0.8292939265374879
-0.7949071074716249
-0.7589985126142398
-0.7216309536797476
-0.6828716607357586
-0.6427920676583453
-0.6014671485749918
-0.5589748334806264
-0.5153959084245012
-0.4708140165258936
-0.42531470680592043
-0.37898563391444884
-0.33191638059316575
-0.2841983660728903
-0.23592388137550174
-0.18718710511825373
-0.13808288419199435
-0.08870698926481685
-0.03915586005786509
0.01047366817018116
0.004985823216535304
-0.03442468894535015
-0.07377166279216478
-0.11290564607758882
-0.15169450761326062
-0.19003716253002922
-0.2278936159356091
-0.26535624243316996
-0.30284011057321847
-0.3416869047234061
-0.38659840078740765
-0.45881589704448456
-0.6388106757030829
-0.8074740215222762
-0.8826620594130148
-0.9388390427582882
-0.9896916664860594
-1.0374351188068807
-1.0824712241101877
-1.1248055485856931
-1.164332984330914
-1.2009102024999239
-1.2343742470555412
-1.2645408979337989
-1.2911789179960005
-1.3138966872146374
-1.3313782938785952
-1.318122873835542
-0.06106527642108295
0.0005037132667884969
0.05055760902050832
0.09462347256653325
0.13485962590716372
0.17327494039539265
0.21074980273141636
0.23483993084538324
-0.019331639805215878
-1.0344665975461609
-1.2581887545469004
-1.2924469364573299
-1.2825284591545374
-1.2520396056160492
-1.2055395879058801
-1.1400832794880134
-1.0399552386016984
-0.814601209375732
0.002464711430413574
0.08908899031920575
0.06795110173019513
0.04544850352400869
0.0161625190944252
-0.14217462620720495
-0.6865740149797055
-0.6253565914947927
-0.556830170570665
-0.4974194780478595
-0.4510431254534327
-0.41799096825242066
-0.3954109820972242
-0.3788107367580138
-0.3638383696200874
-0.3473594484752308
-0.32753964199093566
-0.3030406467474026
-0.2708446629441896
-0.21826661818209608
-0.08561685982538719
0.1861286831563398
0.33077623165590314
0.38086734244512144
-0.40820357854730344
0.39325550314733204
0.3839414711829709
0.3787237960858615
0.36290029642254634
-0.29105381104425454
0.22366542655073457
0.2070439484483209
0.21211024259199246
0.2249053812395304
-0.24170975206877382
0.2540129693868679
0.26740848467764844
-0.28182998678026006
0.2920955016018631
-0.30599142540423563
0.3180833693502781
0.33303323792762685
0.314057546425753
0.2873087519410026
0.25275200227129846
0.2111645830186898
0.16406749738273727
0.11297902451876435
0.05845810380827045
-0.00023260175958573354
-0.06461402117827418
-0.1361663291182339
-0.21567571778180664
-0.3028528692268473
-0.3962204305575084
-0.4933488215999021
-0.5914853995032289
-0.6884703444092073
-0.783851243766915
-0.8791571211329052
-0.8008354240913362
-0.22934980677821015
-0.1593893063953753
-0.15342418614365144
-0.17280464831099124
-0.21311550357159342
-0.2716120826600151
-0.3388689224568233
-0.40017274601881486
-0.44805004592625386
-0.4963329205622234
-0.6659821620897237
-1.0684052931618462
-1.1801092364285823
-1.2280491945986238
-1.2554149064321791
-1.25784879124051
-1.1741717539794332
-0.0961983460279468
0.20885018412953144
0.15625869449466895
0.10373992025533219
0.0375844262646281
-1.320445046450767
-1.4402195291767725
-1.4257336567695245
-1.406652833913137
-1.384181949082358
-1.3585720600547742
-1.3298980121514727
-1.2977519563749493
-1.2585644699019742
-1.1717092403615044
-0.6815581537327522
-0.44936061476977535
-0.41357703092746684
-0.40282578412019954
-0.39618918472836767
-0.388889025239514
-0.37936600421680305
-0.3670604547737913
-0.3518174104288032
-0.33367242250004875
-0.31275699130311874
-0.2892508448028323
-0.2633563361513998
-0.23528449464453072
-0.20524690093743225
-0.17345179566823218
-0.1401022637858234
-0.10539550121874051
-0.06952270462189167
-0.03266928291308945
0.004985823216537658
0.0091244677203689
0.012640962264676824
0.013742882740175665
0.010823822700156126
0.0021265562093563672
-0.015005699940253206
-0.04529328984538261
-0.09761327299112282
-0.18798339918740964
-0.3313733894347226
-0.21912443804583825
0.11214434177247903
0.12325470797314027
0.09250016264220724
-0.5606042087305646
-1.0558604625613315
-1.0919648339058663
-1.1045226025132866
-1.1087154233816
-1.1070935985658343
-1.1004751238979835
-1.0892043515898455
-1.0734192234390274
-1.05312585932471
-1.0282225508130707
-0.9985130437824175
-0.9637292238269946
-0.9235867477934461
-0.8779000499769332
-0.826781280124814
-0.7709045868978901
-0.7117197723916391
-0.6514050616572009
-0.5924147750840366
-0.5367923773345205
-0.4856655386520805
-0.43918744941368026
-0.3968206956706931
-0.35769661232900024
-0.32088255647201525
-0.2855244824192897
-0.2509024964381387
-0.21644320726245897
-0.1817178964891435
-0.14643964231546774
-0.11046359646115306
-0.07378601535096405
-0.03653424887410715
0.0010594374130916268
-0.07383906142792991
-0.14861594496036262
-0.22314785129145137
-0.2973120078366091
-0.3709862260997419
-0.4440491137980168
-0.5163805107011513
-0.5878612752872523
-0.6583738784162894
-0.7278023865922049
-0.7960325086178605
-0.8629519811387917
-0.9284506522407807
-0.9924202212830973
-1.0547546697160834
-1.1153499590071092
-1.1741038529351595
-1.230915657032848
-1.2856858338377284
-1.3383146531204224
-1.38870106544737
-1.436740059780361
-1.4823183587184452
-1.5253077659691854
-1.5655521870164537
-1.6028445296103802
-1.6368801843986416
-1.6671596954755483
-1.6927645385310344
-1.7117889045042207
-1.7197324383966963
-1.7045361428690675
-1.6333349850237122
-1.4630520592869538
-1.285980543137537
-1.199610168721146
-1.169805758418201
-1.2048545239778072
-1.5655897308784583
-1.6032671932458364
-1.3844708895647242
-1.214185974605329
-1.132731632091833
-1.0861700244876205
-1.051842117443276
-1.0229927642478636
-0.9989162359716995
-0.9834710489525703
-0.9886959034688598
-1.0440567244982284
-1.1841352258079771
-1.3444748346148823
-1.4235066004330403
-1.4342258854487353
-1.4101023242600728
-1.3673787533927908
-1.3126310654715878
-1.2484306290176346
-1.1755883297054432
-1.094004263441837
-1.0030023204850202
-0.9014614963462144
-0.7878375262657434
-0.6599575620298384
-0.5143982932695396
-0.3530634704811264
-0.21509494087507539
-0.038308939431847024
0.16734448976684763
-0.30354944033047915
0.09854788172820336
0.06908394182364958
-0.09539698915859304
-0.0791089341989985
-0.03374167829594749
0.028555794755998978
-0.0444557635459594
-0.10002518363432451
0.03589854652237254
-0.14411803281117347
-0.09718432243667452
-0.19089954281962385
-0.48420622035759875
-0.01432590742124398
-0.13326672719703533
-0.11031904855174401
-0.028312689820073275
0.4550639109391438
0.3612659061864572
0.25149615022948735
0.1083300703062869
-0.10412588524606398
-0.38792524483739804
-0.6397356082906991
-0.8261703384260007
-0.966158637824529
-1.0774388153133465
-1.1705384527887182
-1.2510145805849204
-1.3218384578082392
-1.384573760373649
-1.4397930059426565
-1.4869192592409637
-1.5230168468704721
-1.5378235324969411
-1.491650359500083
-1.2693697015053775
-1.0182349731880962
-0.9581872682075401
-0.9650895078406744
-0.9887193644617597
-1.0174197469967876
-1.0487624821677342
-1.0842116847658358
-1.1305345683066084
-1.2088015653926563
-1.3687497915587525
-1.5820864462319177
-1.582831794263821
-1.2169651680795048
-1.159070237306956
-1.1756538839079214
-1.2326543625244892
-1.3681932208789314
-1.5599412344149215
-1.670646217479192
-1.7038022296993545
-1.703762060046483
-1.6891550162640319
-1.6666914487686404
-1.63905545399739
-1.6074718429724055
-1.5725733828940378
-1.5347266837564946
-1.4941690431527859
-1.451070725294326
-1.405565874229771
-1.3577686468815777
-1.3077820897557628
-1.2557033471856118
-1.2016267737542041
-1.1456455912392143
-1.0878536487821027
-1.0283453962917077
-0.9672167125665501
-0.9045651719957442
-0.8404900335342962
-0.7750924251495024
-0.7084752879057927
-0.6407432941694888
-0.5720025335445528
-0.5023608951373325
-0.4319274588526498
-0.36081251636449074
-0.28912746315237325
-0.21698463979378124
-0.14449681569116568
-0.07177756662234097
0.0010594374130947423
0.00244168174936282
-0.06492350129529456
-0.13201415392525528
-0.19868561272459845
-0.2647635716369068
-0.3300277523471159
-0.3941833612208917
-0.45679311484856605
-0.5170894733324645
-0.5733731163463861
-0.6205805752688687
-0.6371062689220081
-0.542115888203428
-0.45436386729376377
-0.4556645503001531
-0.47128182353097164
-0.48738240521058085
-0.5018710180162592
-0.5150436391593924
-0.5288710102456466
-0.5481808851857862
-0.5822436188977343
-0.6387360518304279
-0.7029035464283648
-0.7501897582909113
-0.7779701889317685
-0.7931842038362675
-0.800813744944738
-0.8034580258005939
-0.8024889190964248
-0.7987318209330753
-0.792811218555838
-0.7854101677743428
-0.7778045177864537
-0.7747229317205456
-0.8316901561316244
-1.2279704915211969
-0.5786110253437214
-0.674935554126225
-0.6674071140367415
-0.6528146974526607
-0.6377071759917577
-0.6281411339969024
-1.0312815141069085
-1.1424952389173688
-1.1053224660407988
-1.061421451682923
-1.0115905499201914
-0.9554443978953243
-0.8916240900057748
-0.8136952866650408
-0.6010022527248717
0.000975622832512171
-0.003369976058121492
-0.021270826105691816
-0.04265033994254916
-0.06914404039907435
-0.10376628756037548
-0.14940113967471896
-0.20537430084167468
-0.26412253575871264
-0.3153093199280578
-0.35397456093258584
-0.3811760461717442
-0.39986612484648404
-0.4124605068048075
-0.4203862306450161
-0.4242652437247998
-0.42410478658765327
-0.41929838948340714
0.40470222379556253
-0.3967575201455693
-0.38744364048953306
-0.38229741894858327
-0.3664711307855997
0.28846001247168224
-0.22536400440953075
-0.20861158940104163
-0.21385171886017498
-0.22685214724111905
0.23963085073434792
-0.25612122603778537
-0.2694444201591276
0.2799554483684149
-0.2937370505658535
0.3046293138763424
-0.31915167579776005
-0.3338362691099178
-0.33977121705945157
-0.34259466239685776
-0.3424410507943928
-0.33955747720184026
-0.33392684221450264
-0.3253030250404715
-0.3137088123020565
-0.29943337654417335
-0.28275919975962427
-0.2638769837672068
-0.24292855635597452
-0.22008459646348077
-0.19562649447313352
-0.16998658230041197
-0.14367188526393537
-0.11695504066047316
-0.08914385335239441
-0.05833845203954162
-0.19815288095750572
-0.8274351475728672
-0.9429728742582979
-0.8611411802513151
-0.4405467285615895
-0.4356433477224158
-0.4789415464044454
-0.5309911484866776
-0.5856715530259224
-0.6396968204135716
-0.6905870555895177
-0.7365080904112911
-0.7759870837713505
-0.8066798180700555
-0.8174417119163606
-0.6261139850416162
0.07280843931795156
-0.007579460659335346
-1.1242503172524103
-1.4712675140635472
-1.4617653806413384
-1.4560174402225932
-1.445712793576903
-0.9295833166471968
-0.7396526816384196
-0.6193124071024916
-0.5066885913607821
-0.4211555396202533
-0.36892904901335316
-0.34304092855636403
-0.3345985271141818
-0.34003604855575453
-0.39523242126813407
-0.8527423160763052
-1.049328003385325
-1.0452609606946348
-1.0111585872026252
-0.9675399030457612
-0.9190508845685237
-0.8673104298609404
-0.8130708023127715
-0.7567670649211389
-0.6986978353481982
-0.639096170683662
-0.5781609105013041
-0.5160724046147045
-0.4530012018304781
-0.3891125859553273
-0.3245695718704921
-0.2595340585214898
-0.1941659693206641
-0.12862012016290397
-0.06304130483549945
0.0024416817493626538
-0.10172531996952505
-0.20345429637372214
-0.20178072683929432
0.08972796648855597
0.10811753913420145
0.120961395864185
0.1307386458384659
0.13706192625433505
0.1378314997255401
0.11883170963038506
-0.24539368562940508
-0.8592312448988209
-1.0886056466396936
-1.210437234803934
-1.2671820348141694
-1.2845636569251275
-1.2756158738699317
-1.2461418050042963
-1.198427526463179
-1.1337443000111231
-1.0547173081460133
-0.9673050145943484
-0.8804695478661008
-0.8027259068707716
-0.7387296030325103
-0.6890177465710153
-0.651867257867997
-0.6249684938989004
-0.6061400917175754
-0.5933473808853995
-0.5844074364173559
-0.5766932673105396
-0.5671268274898914
-0.5526277733981806
-0.5308517398570394
-0.5007823577558591
-0.46286745334955415
-0.4187364590475341
-0.3707056974623837
-0.32125023974897327
-0.2725600048111887
-0.22626297496543757
-0.18333987199016705
-0.14418515276023275
-0.10873360309312768
-0.07658902401462393
-0.04712432990743307
-0.01955366130685306
0.007009225581973869
-0.06828656408927895
-0.14345993506548144
-0.21838626198684824
-0.29294150083400905
-0.3670022813743388
-0.44044613771972996
-0.5131519470982174
-0.5849997689116605
-0.655871465345451
-0.7256507261901559
-0.7942231623066617
-0.8614768114583351
-0.9273021850365522
-0.9915922783246989
-1.054243057031093
-1.1151534674432877
-1.1742254424509306
-1.2313641733147667
-1.2864783478616615
-1.339479793198235
-1.3902837803066745
-1.4388088626390134
-1.4849765916315123
-1.5287113729820072
-1.5699397101522823
-1.6085894481001188
-1.6445881652289804
-1.677860933331915
-1.708326307506915
-1.7358894108677543
-1.760429786041529
-1.7817775023613844
-1.799664697519177
-1.813615145756224
-1.8226577370818622
-1.8244166518329392
-1.8110700306753893
-1.7361825468309913
-1.3083895523313878
-1.119688949824771
-1.0808033379949242
-1.0562642991975983
-1.0334859604872226
-1.010150060696577
-0.9857406334513503
-0.960379307433988
-0.9347293750972152
-0.9105118087666739
-0.8937315824500727
-0.9710698588277419
-1.264050309818784
-1.0384011508155706
-0.8704967673174336
-0.7960882826961144
-1.3270795251945042
-1.3513613912315092
-1.3330900608412948
-1.2947675886057484
-1.2451522188828126
-1.1877236870436474
-1.1238523109822383
-1.0539654622797874
-0.978023362536517
-0.8957844691058621
-0.8070940522520786
-0.7123671601484076
-0.6132743996056391
-0.5128876952199002
-0.4131465347701005
0.2997698133062708
-0.10310590432880293
-0.07383678573847974
0.09073119158229126
0.07468403475478741
0.0296780368594316
-0.03213707486522195
0.04147910483332773
0.09775420426687269
-0.03741871776361659
0.1433137988570573
0.09698739541417284
0.19115909361082917
0.48476391138048436
0.015040702898537265
0.13402859073558537
0.11105536961402912
0.028990078820842438
-0.6203836004335629
-0.6983399289370772
-0.7679393163908227
-0.4556181368507761
-0.18720098328132706
-0.3728428925889675
-0.5564432233400296
-0.7233184960744539
-0.866910870847516
-0.9878771107915569
-1.0901071995366243
-1.1777468192607126
-1.2539561935479948
-1.319897614675163
-1.3619386406693827
-0.9794407246155576
-0.7799104702407176
-0.8251279738447564
-0.9470812104851395
-1.2411728254021355
-1.5088136428753374
-0.9814194255172375
-0.9174445140048452
-0.9357812203176812
-0.9610424274303974
-0.986640124875024
-1.0112484501995294
-1.0347091796342351
-1.0576383817261679
-1.0824720969563617
-1.1208795209801052
-1.2768860356923335
-1.712836670227187
-1.8088920523672734
-1.8260509594536665
-1.825990546783282
-1.818189923730971
-1.8053644844373995
-1.7885936587552749
-1.768399534866272
-1.7450735462177245
-1.718799075034561
-1.689704834733721
-1.6578905912876807
-1.6234404441154888
-1.5864302943676192
-1.5469321095259172
-1.5050166022106393
-1.4607547132275076
-1.4142187216266677
-1.3654829983552534
-1.3146241869639232
-1.2617215976298384
-1.2068573422510027
-1.150116336889024
-1.0915864684546142
-1.0313583402873885
-0.9695252336636618
-0.9061831920692723
-0.8414306538722215
-0.7753685106325063
-0.7080999008016572
-0.6397300130977703
-0.5703658337978343
-0.5001162857467154
-0.42909164069219113
-0.3574035910160743
-0.2851649550165738
-0.21248962009604258
-0.13949199340332402
-0.06628726296773478
0.0070092255819740185
0.024322228330065924
-0.02531127002434069
-0.07478182903437054
-0.1238859805058795
-0.17243081810659955
-0.22023534868360153
-0.2671278206681862
-0.31294133350291964
-0.3575093425990493
-0.4006624141290255
-0.44222530879403454
-0.48201383655312113
-0.5198303893297613
-0.5554555939769763
-0.5886326522693434
-0.619036800652885
-0.6462132161594386
-0.6694441810059907
-0.6874531735051769
-0.6977271916598229
-0.6950802817446033
-0.670037838804828
-0.614904455408495
-0.5446574224032017
-0.48438545766690444
-0.43764430153136236
-0.3989942228547206
-0.3660590654195229
-0.3425563551958919
-0.36066042283586924
-1.1119660141812497
-1.5005926337072726
-1.5140408204932405
-1.5162492783380574
-1.5088807222985219
-1.422729267390874
-0.711347559457358
-0.2727611645027725
0.1412453147357941
0.2721308186588091
-0.9242672163257467
-1.1648601526547564
-1.1734311708419545
-0.7365059693552095
-0.5797013205418575
-0.5648618525698069
-0.5520132446061933
-0.539125494612011
-0.5207103639646935
-0.49107179633397646
-0.45519854770703494
-0.4278316188997205
-0.4166025750373872
-0.41195506958728295
-0.404026046825677
-0.390257662880627
-0.3695839214254455
-0.33978519462105533
-0.29829121822740323
-0.24571553384452144
-0.18931518227387825
-0.13896912829621502
-0.09908955568436857
-0.06801330057820443
-0.04213992919220084
-0.018368474573086865
0.005452686612777036
0.0307281847564959
0.05836684243111041
0.08895615526274911
-0.11926046552023396
-0.13699398432144977
-0.1514013466130448
-0.1611885878502091
-0.16540542444350254
-0.16343431646883455
-0.15439050010237804
-0.13877144353930682
-0.11700297933837245
-0.09030166504380774
-0.061754566297659325
-0.02725046075463955
0.005941273242247996
-0.03810739328083512
0.06708833812041787
-0.09257612026470526
0.11316357731965657
0.12822383583466754
0.05447414989213416
-0.038941739370830675
-0.1501868853012778
-0.27395400344668897
-0.40206677458185575
-0.5218970186837355
-0.32221767844148197
-0.26016957392296214
-0.24545851744711855
-0.23530142379769312
-0.22713687774707852
-0.22106767347298906
-0.217652975727856
-0.21744391831773988
-0.2207848958043983
-0.22778446734011393
-0.23849005178746058
-0.2531977053896925
-0.27286422411083816
-0.3001898556237468
-0.346579160325294
-0.5368269078501875
-1.0550616749428137
-1.1544859728036758
-1.2041291295949348
-1.2422995947902613
-1.2714171152613885
-1.2841264132893757
-1.198807306981192
0.22405327964910793
0.28421258718818376
0.24739673455244893
0.19634615965880198
-0.0555302979418269
-0.8262829754763563
-0.8928731598390435
-0.9076838075703532
-0.9099099567735767
-0.9017755078546617
-0.8809639380687855
-0.8490480473960815
-1.2988708324742164
-1.3924018983237927
-1.3884875995638812
-0.9385799469273333
-0.7407506394164897
-0.7826385903795248
-0.8093451253110839
-0.8194443081761249
-0.8175063308694144
-0.8070321962743773
-0.7902835946692619
-0.7686969634168683
-0.7432079338390202
-0.7144524969635773
-0.6828857055433598
-0.6488509811305262
-0.6126219012065298
-0.574427470601397
-0.5344677578426438
-0.49292381356578857
-0.4499640874562367
-0.4057482825911597
-0.3604299501088995
-0.31415815343963965
-0.2670781815365489
-0.21933248406276334
-0.17106191103360072
-0.12240807441808188
-0.0735175577460092
-0.024548426194588305
0.024322228330068807
0.04194835654135713
0.057846391101211966
-0.0266985268994933
-0.3964973534903915
-0.4876059377164364
-0.5670571338550351
-0.637179250630262
-0.6980017762001546
-0.7495264776876944
-0.7918781252333764
-0.8253059925639854
-0.8501825366063855
-0.8670314806942672
-0.8766015057813152
-0.8799940308567857
-0.8788349429013709
-0.8754406580906698
-0.8728561160195333
-0.8745343712013318
-0.8833323296515815
-0.8996776020349564
-0.9197672874902312
-0.9360373825854136
-0.9408284937774196
-0.9300801708069621
-0.9038822613980235
-0.8648552333389536
-0.8165968888850192
-0.7628895548727335
-0.7073564297511326
-0.6532294508873457
-0.6031311483700024
-0.5589174134620929
-0.5216211776054687
-0.4914784786384958
-0.46798415104146285
-0.44995597011350363
-0.4356389374562132
-0.4228988889732809
-0.4095070424521692
-0.393437416926659
-0.3730672539199268
-0.34722123504973795
-0.315085732847042
-0.27607723066959744
-0.22976451548075663
-0.17593926877518734
-0.1149024339408456
-0.047921233821524266
-0.12160560999252262
-0.19517333198834677
-0.26850534284602035
-0.3414832453030574
-0.4139890941763294
-0.4859056307194892
-0.5571167997835005
-0.6275074895111102
-0.6969641744051196
-0.7653749384423602
-0.8326295865088323
-0.8986199427785564
-0.9632403608875861
-1.0263871713710762
-1.0879595365437864
-1.1478591293828049
-1.2059906070024111
-1.2622615715039447
-1.316582945940249
-1.3688686179790546
-1.4190361198507435
-1.4670063329737757
-1.5127031701820082
-1.5560546112389102
-1.5969917872341295
-1.6354496686740123
-1.6713662350704803
-1.704682984080382
-1.7353446317626997
-1.7632987244391378
-1.788495638752409
-1.8108879140508063
-1.8304299344574115
-1.847077210848802
-1.8607854679742046
-1.8715094659304357
-1.8792011228396184
-1.8838069834305466
-1.8852643868514458
-1.883495329647041
-1.8783963303491686
-1.8698211251147034
-1.8575486034022668
-1.8412206634556783
-1.8202127269101593
-1.7933403302736053
-1.7581255814226995
-1.7087290766437404
-1.6286300722923839
-1.4060457452056787
-0.8956424994350686
-0.9215341367760336
-1.0476468221045976
-1.190601275539059
-0.6841560622704739
-0.6159260144258403
-0.5573193356405706
-0.5146184572915335
-0.5956282095807233
-1.0197262412955461
-0.9862266441903058
-0.8986576180578287
-0.7914469998220364
-0.6680004580017578
-0.5293750187193164
-0.3777967073455115
-0.21789657983750965
-0.05637887086401282
0.09978136450588415
-0.24835299807263034
-0.037483711994662716
-0.06439288898656917
-0.12682220395340352
-0.15916685693147192
-0.23548687691312498
0.06651227200160179
-0.005899816468274144
-0.28101613243139584
-0.03796808904112031
-0.004273248461841295
0.10257116547048062
-0.1380513221100349
-0.3803027971867892
-0.06455682947289584
0.008609141931939623
0.15827931481022783
-0.43271924649810023
0.3771560789398537
0.25949503173200716
0.11953513847901395
-0.42003879144713546
-0.9333134710548454
-1.0022763577843152
-1.0679326114218124
-1.1301367572135077
-1.1874851409169072
-1.2365964286985691
-1.26504372159309
-1.1293097360961115
-0.5088672791852451
-0.5240019478559619
-0.5840472810619153
-1.0412165210229947
-1.111967958737208
-0.7656162249299931
-0.7544494733130692
-0.7895232404200611
-0.8809815048304023
-1.5715363416053592
-1.7254562684448551
-1.7738311029455138
-1.8041011635268003
-1.8264814504442515
-1.84375982600786
-1.8570027578098813
-1.866706016597933
-1.87313422076601
-1.8764453633979574
-1.8767434511005048
-1.874103340957623
-1.86858350020378
-1.860232939120352
-1.8490952964102103
-1.8352114587833488
-1.8186211354062667
-1.7993639208204102
-1.7774800927258416
-1.7530111169968992
-1.726000184594564
-1.6964920787676565
-1.6645341126920903
-1.6301756442608744
-1.5934687273424875
-1.5544677576922399
-1.5132300420295335
-1.4698152862305742
-1.424286129886273
-1.3767081536422294
-1.3271494473424026
-1.27568104196323
-1.2223767246775146
-1.1673129741507318
-1.1105691839088105
-1.0522271879019003
-0.992371371122236
-0.9310887745267229
-0.8684685945226206
-0.8046024428729185
-0.7395842061475331
-0.6735096995007445
-0.6064764268407362
-0.5385839459482522
-0.46993332657752024
-0.4006268748684455
-0.33076834579131115
-0.2604626632674658
-0.1898151883074951
-0.11893247188439468
-0.047921233821522816
0.014389197530835285
-0.053694841164374646
-0.12166228422842135
-0.18938643240455663
-0.2567409557670489
-0.3235999397479968
-0.38983798049603036
-0.4553303353755259
-0.5199527026448298
-0.5835814841478923
-0.646093582470619
-0.7073661521404946
-0.7672766536941855
-0.8257024505398732
-0.8825203657525065
-0.9376062486301395
-0.9908346034702704
-1.0420773412028819
-1.0912029297303374
-1.1380750662920787
-1.1825500314046669
-1.2244733149729412
-1.2636730983550994
-1.2999480844508904
-1.3330412247904266
-1.3625776254694162
-1.3878948950115435
-1.4074725352939956
-1.416268885022985
-1.3821434694657486
-0.6142033302661314
-0.20951444230827526
-0.18280473294138955
-0.17932189254121372
-1.4482713892897026
-1.4433157732308222
-1.4353723899645123
-1.428352262187253
-1.4270436106848134
-1.4084281103445242
-0.07856162837554631
-0.7011798183735742
-0.9395701601687616
-0.9412525062081274
-0.8966932485917127
-0.8326454745261722
-0.7569589868190143
-0.6748615491829106
-0.5941868968147723
-0.5224149271682235
-0.4560396820765133
-0.381555454524523
-0.29224635786872194
-0.1981057632094982
-0.10874503560714172
-0.025575747375937263
0.05247433260735451
0.12596177047736984
0.1934095699634325
0.23781945018508688
-0.4832123392505725
-0.6012815143216164
-0.5425821558139139
-0.47940380237646363
-0.4176972903118433
-0.35875508479670515
-0.3031631872113231
-0.2512707033354874
-0.20328386560904774
-0.15928951763730104
0.12286798893927073
0.14066778188006943
0.15510434120354363
0.16488218133827998
0.16904961957363698
0.16698825237546822
0.15781409420811643
0.142025672637456
0.12005150996642047
0.09311131202765754
0.06429523085068023
0.029495413953416844
-0.004016067896135983
0.03969301692643945
-0.06585442659871914
0.09345977731183402
-0.11260439541939206
-0.1279295359212003
-0.17669177558560056
-0.2098909822654564
-0.230796450711527
-0.24195868820930788
-0.2452956532350763
-0.24603990786605148
-0.548709635469813
-0.6895383289357997
-0.7461083013278257
-0.7198373386747576
-0.4983497649059707
-0.17798286913930983
-0.09053918234044955
-0.1277173843241054
-0.20299964041182894
-0.2907857906370153
-0.3817872066154765
-0.4715765378476453
-0.5578233152423733
-0.6394542833047967
-0.7160971887258876
-0.7874342861527502
-0.8525232961872704
-0.9090394986387462
-0.9516694695966725
-0.9661014093367786
-0.895759392688749
-0.3595290843837589
0.19842313899697755
-1.292226928431306
-1.4182512993166538
-1.4373853531323664
-1.4517320986821982
-1.4626286886533877
-1.4476757459223097
-0.3047777632496241
-0.10933098501829647
-0.10404163324582749
-0.12004323611580336
-0.15009956603879837
-0.19673894930060104
-0.2656684298782515
-0.3617303975347557
-0.4820952907923766
-1.0367717817448443
-1.3079132160158922
-1.30121873602858
-1.2781119741791351
-1.2488594388151042
-1.2155252348732517
-1.1788689821942198
-1.1392879100860127
-1.0970444744090089
-1.0523403882275553
-1.0053463045671704
-0.9562155758408812
-0.9050906751773431
-0.8521073816762414
-0.7973970002456747
-0.7410877206577018
-0.6833056267965173
-0.6241754246869456
-0.5638206305747647
-0.5023639670846194
-0.4399277258105466
-0.37663357394359964
-0.3126027543412794
-0.2479561451679539
-0.18281415132153805
-0.11729656597228429
-0.05152263658214898
0.01438919753083534
-0.036006044541067206
-0.0845317460162696
-0.13047766244364167
-0.17363890573139962
-0.2142089427962454
-0.25260169036640073
-0.289297899080421
-0.3247602052410412
-0.3594106727717943
-0.3936420633890422
-0.42783514685703644
-0.46236342701275784
-0.49757323500301487
-0.5337306909653119
-0.5709332521756842
-0.6089947178588426
-0.6473363228074921
-0.6849413853194252
-0.7204337194190886
-0.7522948177235782
-0.7791550458984131
-0.8000383997996988
-0.8144698238107912
-0.8224379373568428
-0.8242727918870547
-0.8205118342746356
-0.8117969459888539
-0.7988090648259645
-0.7822230657751874
-0.7626627883095795
-0.740650954312204
-0.7165662686896908
-0.6906181658476122
-0.6628195559284447
-0.6328795805772189
-0.599763441795746
-0.5598263644854362
-0.4984070067701834
-0.38466266724976117
-0.2793349791314303
-0.21426021840149084
-0.16366840625865164
-0.11945089440931056
-0.08003010653305628
-0.04548438358537969
-0.01639154178381925
0.006632268594139511
0.023374876002829097
0.034555221070682374
-0.039998577692865966
-0.11442176390466487
-0.1885916003987116
-0.2623859757691519
-0.3356836094383334
-0.4083642766968163
-0.48030920805524074
-0.5514009774116319
-0.6215240877815271
-0.6905650109297288
-0.7584122732150224
-0.8249570044861536
-0.8900928521423785
-0.9537161807891231
-1.0157264233031547
-1.076026248815948
-1.1345214009943922
-1.1911211314913546
-1.245738443243875
-1.2982898447052573
-1.348695643377873
-1.3968800596949147
-1.4427713121058052
-1.486301526512936
-1.5274068108726202
-1.5660272267714497
-1.6021068010186963
-1.6355934253254127
-1.6664387218582732
-1.6945978935634853
-1.7200296484541735
-1.7426956836186398
-1.7625605164007565
-1.779590982829513
-1.793755706127818
-1.8050242495426043
-1.8133661665402903
-1.818749616169768
-1.8211393846010382
-1.8204940831670957
-1.8167619824313217
-1.8098744658159376
-1.7997355826384505
-1.7862040977401397
-1.7690623046253093
-1.747957516917091
-1.7222846829775262
-1.6909391206667232
-1.6517453814523755
-1.6000396758718396
-1.5249915510470187
-1.4014308828463227
-1.1913340725434352
-0.9312205515836006
-0.747307414464824
-0.6655356344278188
-0.7063287109887477
-0.9012663876127744
-0.8840547669798411
-0.39625417219389447
-0.3392912241220425
-0.4028536357583269
-0.6442203143730383
-0.7772730889190742
-0.7618217883936742
-0.6952113270741868
-0.606048481324611
-0.5012319245220975
-0.3820477317529356
0.245227325029641
0.034310568613817316
0.06118798019296276
0.12360148989883904
0.1559469672435067
0.2322851812517468
-0.0696769968390819
0.002791922770182781
0.2779866899381568
0.03503978635691132
0.0014698763661511183
-0.10522516495270731
0.1355705864348088
0.3780163060696714
0.06248154157817823
-0.010468584691692262
-0.159933878580288
0.4312386187917253
-0.5787392800114165
-0.6665185532454974
-0.7484008333423693
-0.8254543270101407
-0.8979731416187781
-0.9653042863672665
-1.02382417015865
-1.0339069282783715
-0.2497266497249027
-0.2746457159062777
-0.34210758100474137
-0.5354468978123669
-1.0782826481129106
-0.8125237845777378
-0.6882753823803305
-0.7163890372254735
-0.9838763559501799
-1.4447374808470033
-1.5473474402972953
-1.5980936209637813
-1.6373937536721883
-1.670983557805326
-1.700373668279255
-1.726136465600657
-1.7485447381190284
-1.767749756091999
-1.7838449257954694
-1.796892236577481
-1.8069358271453242
-1.8140088415356934
-1.8181377948532549
-1.8193452365116596
-1.8176516697428142
-1.8130769502486797
-1.805641229639916
-1.7953657549490907
-1.78227365298033
-1.766390310296409
-1.747743980806775
-1.726366015268947
-1.702291314041839
-1.6755584812703173
-1.646210027019723
-1.614292555989453
-1.579856705804366
-1.5429571728164813
-1.503652520432978
-1.4620050445051231
-1.4180803871074739
-1.3719472788743008
-1.323677320024985
-1.273344428965027
-1.2210247278395279
-1.166796347455408
-1.1107392434090717
-1.052935362606675
-0.9934684448062316
-0.9324241679594301
-0.869890412256191
-0.8059571690051475
-0.7407167693422045
-0.6742638914281901
-0.6066955500108335
-0.538110993060351
-0.4686119009523055
-0.3983018577743749
-0.32728656437081916
-0.2556734413955797
-0.18357165262488878
-0.11109161012301866
-0.038345099742362866
0.034555221070682145
0.007608549479140074
-0.06053626528848193
-0.12858419228849993
-0.1964049848626973
-0.263869036744243
-0.3308473430995933
-0.39721144119052476
-0.4628333113139464
-0.5275847858804159
-0.5913373012244211
-0.6539610328146475
-0.7153238486113962
-0.7752904815047684
-0.8337212625546102
-0.890470998166687
-0.9453882660595958
-0.9983154464141992
-1.0490888216009902
-1.0975402442328346
-1.1434996560145727
-1.1867977743063327
-1.2272698387386445
-1.264758992842113
-1.299119558161665
-1.330219399962798
-1.35794162098663
-1.3821858295040828
-1.4028687879966082
-1.4199247824588905
-1.4333051219159256
-1.4429733026184262
-1.4488775239102645
-1.4507651331309308
-1.4451114571535388
-0.23782293871456084
-1.4501440858052512
-1.4215702853251766
-1.3998951026269895
-1.3849089576906763
-1.38550428841114
-1.4077674013723647
-0.4393357363082071
-0.08005395448418301
0.013784745292767908
0.054541908783107884
0.07453468586011575
0.08296934910689757
0.082664627921057
0.06924749345346626
-0.3194612219278603
-1.1027366886130512
-1.0567374710154132
-1.027352969425115
-1.0276563980684763
-1.0261570196203915
-0.9976672977143255
-0.9475637363362954
-0.8853388158888746
-0.8151983745041633
-0.723748330723539
0.1287768912917464
0.3719401968824029
0.430439922285201
0.4755518355117653
0.5126015325114263
0.5425385265861554
0.5657957597667219
0.5826844664778225
0.5934138824412021
0.597993166956499
-0.5903272586051037
0.6057583839329969
0.6138598437740421
0.6200758577734455
0.6243571896091914
-0.620931515142827
0.6270564222122395
0.6255045764101284
0.6220734526850731
0.6168461104587226
-0.6048543433531197
0.6012501461054276
0.5910968947905282
-0.575427199336343
0.5668093040391966
-0.5495706310719823
0.5382887454205731
0.522993113468356
0.5269794299316486
0.524861841113136
0.5162148574025499
0.5003314066154001
0.47626020938562674
0.44264353510601023
0.39725344545861707
0.3355732265550321
0.24583594531396502
0.08970789703340615
-0.23540857447450186
-0.5917018744748761
-0.5559455123624271
-0.3022001929362126
-0.18061808564613335
-0.18917936106962674
-0.25517760684116686
-0.34753801086727354
-0.45304438252398144
-0.5641763885102916
-0.6755240419333571
-0.7829604844542384
-0.8834485289579023
-0.9743137910961758
-1.0448653593304336
-0.02730443503679192
-0.1150203347019581
-0.7205546406352354
-1.4407081332498906
-1.4449140141475565
-1.4475072494116819
-1.459757613521214
-1.475870582148751
-1.494379107765831
-0.15213991105217728
-1.236129743863303
-1.4374206874770943
-1.4558984550201335
-1.4587890560581367
-1.4555523963283878
-1.4481065063794802
-1.4370730000757135
-1.4227176159794874
-1.405181657924519
-1.3845586134114147
-1.3609229617717709
-1.3343431731728526
-1.3048882378945879
-1.2726298640493323
-1.2376446132687042
-1.2000141661792374
-1.1598254298457866
-1.1171710277695515
-1.0721486091072663
-1.0248610234163236
-0.9754162666974426
-0.9239266373782092
-0.870508860298586
-0.8152836755883783
-0.7583753365366231
-0.6999113439506709
-0.6400220509175318
-0.5788399324852647
-0.516499198882834
-0.4531355162603645
-0.38888515310367094
-0.3238847097594199
-0.25827077515011065
-0.1921795108547676
-0.12574630251640187
-0.05910576076790156
0.007608549479134489
-0.06040159307799081
-0.12407690758445226
-0.1824136768897755
-0.2358206687731031
-0.28511281543111633
-0.33078962668723266
-0.3729492125012889
-0.4114834480915024
-0.4462511131234115
-0.4771623718559528
-0.5042035586223904
-0.527435536979524
-0.5469839374652263
-0.5630289565634607
-0.5757978579372216
-0.5855602849847272
-0.5926262180739783
-0.5973456468228471
-0.6001086483240172
-0.6013438726439058
-0.6015125009785309
-0.6010928160847762
-0.600548912059061
-0.600275696808767
-0.600513472158311
-0.601233938568791
-0.6020185348791823
-0.6019787410853641
-0.5997889100010219
-0.593882532361734
-0.5827870790685357
-0.5654825192886632
-0.5416460387052798
-0.5117298193140676
-0.4769661160774217
-0.43962412839217546
-0.40468450509863907
-0.38809273802945515
-0.42182218164014
-0.44605881520408575
-0.42967743250810053
-0.3989492392316907
-0.36228482435873705
-0.3213660806674246
-0.27600713181716796
-0.2253024943321164
-0.16814844761171363
-0.10392729997389984
-0.03348386441498157
-0.10705464836761411
-0.1804906892482017
-0.2536719261104431
-0.3264791003603313
-0.3987935369447192
-0.4704973904807886
-0.5414741775586375
-0.6116085202046344
-0.6807867996326536
-0.7488971889265915
-0.8158297756479285
-0.8814768511183299
-0.9457334614980907
-1.008496823229587
-1.0696672081249556
-1.129147608780467
-1.1868442391807952
-1.2426664838517971
-1.2965272800096082
-1.3483427665355179
-1.3980329748552505
-1.4455215284520053
-1.490735326343462
-1.5336056130667655
-1.5740670489685546
-1.6120584483405254
-1.6475219462898132
-1.680403571493529
-1.710653001178297
-1.7382232611186175
-1.7630708436913123
-1.7851552284551766
-1.804438819450128
-1.8208866071576852
-1.8344658170974597
-1.8451455783892168
-1.852896322748506
-1.8576892777197052
-1.8594958610025252
-1.8582868841309175
-1.8540315625906558
-1.8466965311164927
-1.8362442753701034
-1.8226312482128493
-1.8058055667627975
-1.7857037317739297
-1.762244635820326
-1.7353225197654014
-1.7047925787323357
-1.6704467642453498
-1.6319653133236458
-1.5888129357465073
-1.5399880746402916
-1.4833296293639981
-1.4132535768331538
-1.3119539040728365
-1.117105243389136
-0.7671185559903545
-0.5162418438878824
-0.42428462905702374
-0.5245953032393107
-0.7118400823207416
-0.43082312706134007
-0.1757868211494914
-0.050679494038196535
0.030240733055845664
0.0912452993640725
0.13572493617392833
0.16112692429185516
0.16384945102840084
0.03267218740139401
0.024089949514906353
-0.0601600179250842
-0.048555673565483584
-0.0209885379638918
0.02759759138025346
0.02796112971203958
-0.021976659998904663
-0.07236842409555264
-0.016049634888316094
0.008331818227586468
0.0823211610985835
-0.1869254811309458
-0.08830669857276865
-0.010919533253068686
-0.01937311136149794
0.15459654700436906
0.27570213808732075
0.24859141688735667
0.1995742702056662
0.1397717905215996
0.07456030126412619
0.006516812899512017
-0.06434666942007307
-0.16830554846234186
-1.0011099789776832
-0.6845355535684765
-0.4488765635695534
-0.5115944354209635
-0.7455488509369437
-1.1574285119420842
-1.3972504999273005
-1.5031611149505792
-1.5677050436747764
-1.6166592367583976
-1.6575909261799922
-1.6932317701806194
-1.7247515343680928
-1.7527214494030896
-1.7774509060454533
-1.7991219074501652
-1.8178490545464825
-1.8337085948392822
-1.8467538262662415
-1.8570233204154392
-1.864546303438777
-1.8693457413193273
-1.8714405036054693
-1.870846859896653
-1.8675796253612467
-1.8616530554876665
-1.8530815059537988
-1.8418798864794843
-1.8280643337880882
-1.8116524746173948
-1.7926637217679526
-1.771119539011075
-1.7470436879154456
-1.7204624909435495
-1.6914044882151056
-1.6599015391120089
-1.625988128854432
-1.5897021670303162
-1.5510847554114393
-1.5101810214487172
-1.4670396377262813
-1.4217137695829205
-1.3742613349254063
-1.3247445826273894
-1.273230838174403
-1.2197922693067578
-1.1645058689966215
-1.107453322439612
-1.048720538920012
-0.9883973396333412
-0.9265773625564769
-0.8633571074081503
-0.7988360214303841
-0.7331161075652837
-0.6663012356046254
-0.5984968530210542
-0.5298101388642414
-0.46034942182159133
-0.3902237381756034
-0.3195430813542251
-0.2484180877753881
-0.1769592154319522
-0.10527757809051691
-0.0334838644149786
-0.010019168871958289
-0.07976048513007766
-0.14930228416510666
-0.21847400030293296
-0.28710504868836006
-0.355025055729385
-0.4220642558077809
-0.488054099635683
-0.552827687369589
-0.6162209269670461
-0.6780734882990098
-0.7382299878921912
-0.7965417134988162
-0.8528680559365485
-0.9070779281742358
-0.9590510232319953
-1.0086787307334704
-1.0558636427340478
-1.10051876987533
-1.1425657422673392
-1.1819316649716614
-1.2185460160099353
-1.2523369812206977
-1.2832280948468804
-1.3111348030004097
-1.3359610383787959
-1.3575952669306566
-1.375904153637336
-1.390720756204654
-1.4018191829588038
-1.4088530458231872
-1.411180590672949
-1.4072347703896515
-1.3911082947186153
-1.3013399689067708
-0.06354584318984952
-0.06898128125064629
-0.06955639164965427
-0.0693317337105872
-0.07077424453021353
-0.07462074405071378
-0.08117755891973782
-0.090866002003688
-0.10551571371447471
-0.1433033494972633
-1.1581801716100664
-1.3367983379322657
-1.2915224389428188
-1.2262365232499755
-0.7904918680458093
-0.31026317421943483
-1.2219068735859757
-1.0979815324604663
-0.9184518591606255
-0.7257088841591212
-0.5493697849188062
-0.3892981509408763
-0.24202397704853412
-0.10815516715910223
0.010031168061756468
0.11074626290492895
0.19347670203938877
0.2588774100692016
0.30826148370919615
0.342891090376852
0.36237565565112095
0.3531891554358
-0.07279950230590002
-0.5574491129211763
-0.5840332572836326
0.5958997511427703
-0.6000491193598654
-0.608063187010863
-0.6142379802777338
-0.6185215882133188
0.6267233601647968
-0.6213463847716173
-0.619913916535553
-0.6166378974347585
-0.611600292586521
0.6098761504577126
-0.5964845918220214
-0.5866204364819486
0.5795827585576218
-0.5630033396982214
0.5529994613837816
-0.5352578146946811
-0.5203736297334584
-0.5195033902209738
-0.49724567169355716
0.41940158820429674
0.4309337926698964
0.426097145955737
0.4146173837954583
0.39603751467564074
0.3686254830938905
0.32923007243153446
0.27143456050958137
0.1795142314174094
0.009445575520837357
-0.33114430276062823
-0.7760902177857825
-1.060143115844304
-1.2081710881372723
-1.297701489444802
-1.3513560403025044
-1.077485400647575
-0.0049149204310581784
0.047318069794739015
0.06398378513292291
0.07046453938549219
0.06635665023412884
0.037137794159222914
-1.0991132382965585
-1.2069344154859682
-1.2619401640674377
-1.2992215900245276
-1.2681733038584693
-0.08107340539008634
-0.019509752403684355
-0.021693137253416483
-0.019291557998060094
-1.3994215282022329
-1.4780795085418008
-1.4896738680575066
-1.4928559302122628
-1.4911982901630862
-1.4855558770806878
-1.4762809764358722
-1.4635811933103102
-1.4476102845735748
-1.4284973870374165
-1.4063578035780648
-1.3812981827167974
-1.3534189520316726
-1.3228157803964864
-1.2895810682181905
-1.2538045932367845
-1.215574650236285
-1.174978503200982
-1.132103024508316
-1.0870353258818721
-1.0398630039888226
-0.9906748289134417
-0.9395606861520536
-0.8866120876569737
-0.8319224226833954
-0.7755872017365358
-0.7177043005160175
-0.6583743817195886
-0.5977009367999803
-0.5357906465713105
-0.47275382992498827
-0.4087043420484352
-0.34375992840958225
-0.278042412165355
-0.21167769071256792
-0.1447956341065125
-0.07753021023223602
-0.010019168871949728
-0.10847726576152246
-0.20949555944548737
-0.3118461919146651
-0.4128055041595572
-0.5093740299826818
-0.5992181527615265
-0.6808958376327172
-0.7536933597737651
-0.8174006102412721
-0.8721334902440301
-0.9182088000964439
-0.9560587886223907
-0.9861733922060634
-1.0090617278864142
-1.0252274899803822
-1.0351531793221733
-1.039289737114067
-1.0380484811046258
-1.0317915416804377
-1.0208150694102058
-1.0053123178839098
-0.9852811772735877
-0.9602622995420522
-0.9284588690529876
-0.8829754533366063
-0.7897060402449849
-0.48513912552383076
-0.30950466512577945
-0.2801415663230522
-0.26191086577350725
-0.24390248176881651
-0.22465316701057753
-0.20406025091925672
-0.18232900293176157
-0.1597378458450337
-0.13657241673292955
-0.11311001240344003
-0.08962325228802104
-0.06639241523889935
-0.043724916373345996
-0.021982042004869702
-0.0016153428118301297
0.016784981490892775
0.03243310005017765
0.04430024725915709
0.05113497626536645
0.05167668830683868
0.04523649280765388
0.03263118270362526
-0.04159806593929926
-0.11571817940435021
-0.18960656958116578
-0.2631410481977986
-0.33620019234476783
-0.40866356920469515
-0.4804120872941137
-0.5513279512594765
-0.621295218822495
-0.6901998543194358
-0.7579298062763811
-0.8243756449225484
-0.889430272943409
-0.9529893914486187
-1.014951681849701
-1.0752191359132888
-1.1336966972620977
-1.1902928552537737
-1.2449198535829962
-1.2974934855391986
-1.3479332961945445
-1.3961628297493742
-1.4421098252088747
-1.485705861751135
-1.5268867204193524
-1.5655922037326055
-1.601766398924598
-1.6353574776659943
-1.6663176714921968
-1.6946032481854896
-1.7201745279170702
-1.7429955314012857
-1.7630340175976147
-1.780261261607647
-1.7946519165900503
-1.8061836776258717
-1.8148371090307036
-1.8205953654587002
-1.8234437986324277
-1.8233696195725997
-1.820361525428842
-1.8144092065351407
-1.8055029023770077
-1.7936325878596766
-1.7787875013101015
-1.7609554795448197
-1.7401210048472882
-1.7162648198981532
-1.6893612636117863
-1.659375448501597
-1.6262586390226819
-1.5899405697486308
-1.5503161860178332
-1.5072209209616465
-1.4603809983242861
-1.4093039400317793
-1.3530062884057203
-1.2892185277184414
-1.2114722361728452
-1.094248034861928
-0.8011537265503255
-0.343315914556775
-0.1844139847586385
-0.114822824386771
-0.07436631581020106
-0.05742564484392257
-0.06561870793355562
-0.09641144125045961
-0.13720056213713375
-0.1687787068338725
-0.037727613600137
-0.02923149689912692
0.05497170516927655
0.04335894013668744
0.01582015720202057
-0.032702495829048606
-0.03296924511076142
0.01709694872780139
0.0676471183138732
0.011515365342522121
-0.01265194118318877
-0.08640102790569174
0.18311029121661052
0.08477925056250324
0.007700895746484637
0.01648149850419342
-0.15714677172344904
-0.1614493776240791
-0.04193218298987768
0.027188471005976364
0.03702972383675561
0.009340248532272923
-0.039404626303937915
-0.10223052210834027
-0.18321551458727098
-0.3303878583593054
-0.8199305211636285
-1.199264622305817
-1.3103696181637916
-1.3770812790608362
-1.4317006480337482
-1.4804463193042725
-1.5251060036652249
-1.566341199717121
-1.6044416855602712
-1.6395510862535958
-1.6717478242009878
-1.7010784554179543
-1.7275727285547349
-1.7512510037530804
-1.7721281103467739
-1.7902154774764876
-1.8055225430871862
-1.8180574069323028
-1.8278272967222295
-1.8348393998359858
-1.8391008442759595
-1.840619205900702
-1.8394027432410764
-1.8354607958699796
-1.828803975480231
-1.8194445364232676
-1.8073967328035334
-1.7926769057028524
-1.7753038658003493
-1.7552991903806554
-1.732687389861473
-1.7074961271914875
-1.6797563653368826
-1.6495028360234287
-1.616773623861942
-1.5816107752616277
-1.544060190187444
-1.5041717023657655
-1.4619990000436236
-1.4175999284035787
-1.371036164852304
-1.3223733304864222
-1.2716809718178044
-1.2190323213414733
-1.1645043528419599
-1.1081774592600522
-1.050135725051832
-0.9904663320794593
-0.9292595825379233
-0.8666087600024025
-0.8026099602342568
-0.737361859745335
-0.6709654499779925
-0.6035240100637945
-0.5351427178468642
-0.4659287007054044
-0.3959903308030041
-0.3254376193410856
-0.25438146997901745
-0.18293378845770364
-0.11120710662412248
-0.03931439980342012
0.03263118270362277
-0.012017895452447521
-0.08430612029497182
-0.1564596341705492
-0.22834054954059974
-0.29981137886524517
-0.37073516750820434
-0.44097569721501517
-0.5103977727374444
-0.5788671471578438
-0.646250998709905
-0.7124179617274272
-0.7772381660068008
-0.8405836633133417
-0.9023284480658829
-0.9623485283427251
-1.0205221187558529
-1.076730039346209
-1.1308553775098245
-1.1827838477242452
-1.2324040900183715
-1.2796073469732014
-1.324287818885844
-1.3663425984340352
-1.4056718796362055
-1.4421788440211534
-1.4757695625959473
-1.506353106104164
-1.5338414053932263
-1.5581491153216374
-1.5791934150542895
-1.5968936844844412
-1.6111712965018867
-1.621948807268487
-1.6291494357669447
-1.632696029312271
-1.6325096963803878
-1.6285078684479726
-1.6206013249271343
-1.608689548483862
-1.5926521644248137
-1.5723305706942325
-1.5474778122695583
-1.51757269599324
-1.480752358819893
-1.419446099139815
-0.38470447746333924
-0.2747333536086384
-1.3966548085004349
-1.4457254891825164
-1.3899997744302812
-0.9650985797039348
0.03614089344840837
0.03140027735183598
0.012996313541532134
-0.009999272982725627
-0.03669149810181177
-0.0672224470033721
-0.10220121871322158
-0.14262239725398326
-0.18966765883016698
-0.2439632617194073
-0.3040562949336685
-0.36524283135606145
-0.42108208415524795
-0.4666698230914381
-0.49872001625248175
-0.5028962775739294
-0.09082872811975976
0.3797106171651312
0.3926437226053856
-0.38905627128354425
0.3827849287981838
0.3797857919567822
0.3775982626684051
0.37618771850012367
-0.37797520633799897
0.3756012463656929
0.37639798726279294
0.3779166677719388
0.3801653367194633
-0.3848196498141876
0.3869085734401475
0.39145881081452594
-0.39771660721770585
0.40308201537919064
-0.41053641358552523
0.4182750080942008
0.42720762700646375
0.43272697533389914
0.419490161446257
-0.48622045931389113
-0.4854598196890524
-0.46741747787555515
-0.44226216339325775
-0.4103050328006185
-0.3716501109598279
-0.3273781258612701
-0.2799189341518258
-0.23239699151930807
-0.18738342490098353
-0.14619836249042562
-0.10912508539536064
-0.07600455568471554
-0.04680523847487095
-0.022594265909385458
-0.012435295950124936
-0.3193302990916742
-1.4178692360430367
-1.4827459848280917
-1.3626786599866287
-0.3085956933443744
-0.1925546482310204
-0.163225787792795
-0.14489667840712617
-0.13149190621260948
-0.12349400198341248
-0.12722906394461692
-0.194181075344028
-1.4124109438823687
-1.5004803112307783
-1.5198644175403149
-1.5387928483004054
-1.554848886651246
-1.5671000385625802
-1.5752399670867714
-1.5792021363408688
-1.5790217958052133
-1.5747807326106016
-1.5665830312957123
-1.554543575145799
-1.538782472971854
-1.5194217820520959
-1.4965843528208347
-1.4703927964541175
-1.4409692633456834
-1.408435552158052
-1.3729128362591774
-1.334522021596646
-1.2933839046601736
-1.2496190608458213
-1.2033483081146679
-1.1546925988860868
-1.1037732295415872
-1.0507121899690322
-0.9956317307730937
-0.938654777584861
-0.879904892769932
-0.8195062165952479
-0.7575835177578629
-0.6942622842078414
-0.629668428553955
-0.5639283500226439
-0.4971690404049179
-0.4295176884873688
-0.36110174230278735
-0.29204884984108426
-0.2224866700763073
-0.15254266726569793
-0.08234413501001443
-0.012017895452446529
-0.05313895341898362
-0.09366466334318332
-0.13316832695046793
-0.17125344973987655
-0.2075631460313076
-0.24178711174311035
-0.2736659231310563
-0.30299273522252146
-0.329612927795964
-0.3534220516103731
-0.3743626155849984
-0.3924203836902286
-0.40762069899660713
-0.4200251268423201
-0.42972922582527534
-0.43686152542704665
-0.44158442439796186
-0.4440973261980834
-0.4446423956559601
-0.4435119752849239
-0.44104946555930125
-0.4375869117581679
-0.43282095477038596
-0.4170229999722246
-0.3352316573426245
-0.329535099251673
-0.4538135438956068
-0.4637361653150098
-0.4340898333437324
-0.4248642604662932
-0.42296982034779773
-0.4239095054435813
-0.42575390075837166
-0.42730235807220673
-0.4276139322718841
-0.42588791423621
-0.4214460873966446
-0.41374280445916733
-0.4023746188514915
-0.3870752375191061
-0.3676914746852729
-0.34413908192020437
-0.31633841944576924
-0.2841248579483175
-0.2471217312794892
-0.20456562912948398
-0.15512797388352637
-0.0970326645249189
-0.029360862027169067
-0.1021730186236818
-0.17484108900315032
-0.2472496145947205
-0.31928394339743216
-0.39083001149083024
-0.4617745837130201
-0.5320057830589787
-0.6014128382042394
-0.6698867200004537
-0.7373201839464543
-0.8036078896652694
-0.8686466648074753
-0.9323360669345591
-0.9945777930011526
-1.0552765372573296
-1.114339682765497
-1.1716777474156854
-1.227204346149073
-1.2808365489796703
-1.3324945333132237
-1.3821022097370324
-1.4295869386112745
-1.4748792566812967
-1.5179137966171683
-1.558628431123958
-1.5969649318732877
-1.6328682078035217
-1.6662867876509058
-1.6971725635395853
-1.725480548035764
-1.7511689402824935
-1.774198680013522
-1.7945334113302698
-1.812139192254737
-1.8269842201168336
-1.8390385672816123
-1.8482737794956874
-1.8546625297491897
-1.8581782890394296
-1.858794903004431
-1.8564861126159995
-1.851225232941191
-1.8429846065050441
-1.8317350409492166
-1.817445512478855
-1.8000828550667476
-1.7796104098244914
-1.7559884745888228
-1.7291729250644006
-1.6991146348374395
-1.665758194503975
-1.6290402629611962
-1.5888870347572652
-1.5452103900504868
-1.4979017936019414
-1.4468227369065663
-1.3917895350230483
-1.332548903037
-1.2687392012494176
-1.199826050829174
-1.1250024807992483
-1.0430266023795325
-0.9519772948864018
-0.8489268586687533
-0.7296564642095194
-0.5889346395470325
-0.4226167335594597
-0.23266439203042466
-0.03172627971832703
0.16118678670108216
0.03765302376495569
0.02515627296488182
-0.056448115572598684
-0.04477592196860174
5.074131993013098e-05
0.035136057348080424
0.038276687104810636
-0.025692350563700755
-0.05925698094935161
0.020747673395886013
0.02257694448644007
0.07421525963405536
-0.17230017859689659
-0.06065647214410019
0.02149463716842695
0.007453238944699819
0.10885310694982336
-0.002508650328946871
-0.2759350619260133
-0.49803816130560397
-0.6595718719728474
-0.7821575916814569
-0.8827044360744682
-0.9702504432751321
-1.0493368802241507
-1.122288106643032
-1.1903383062103357
-1.2541686233938945
-1.3141694780259057
-1.370574017229505
-1.4235284580936347
-1.4731306666626276
-1.5194514065988756
-1.5625463672965658
-1.6024628605561482
-1.6392434910065188
-1.6729281102438334
-1.703554664618354
-1.7311596133122875
-1.755778038294643
-1.7774436431505156
-1.7961886321315883
-1.812043731243611
-1.8250382664424178
-1.8351999961006042
-1.8425555688253377
-1.8471305214303133
-1.8489495431899576
-1.8480367183528021
-1.8444158281035707
-1.8381106668534088
-1.8291452871129987
-1.8175443023683757
-1.8033332667737376
-1.7865389033929502
-1.7671893930295146
-1.7453146234996655
-1.7209464229588483
-1.69411887378878
-1.6648681362586342
-1.6332332520356658
-1.5992557082484034
-1.5629799727553026
-1.5244532662170733
-1.483726053017832
-1.4408515556117
-1.3958862588457626
-1.3488899922424302
-1.2999253932265085
-1.2490584010184882
-1.1963580298769023
-1.1418963530951785
-1.0857485630823698
-1.0279926551224554
-0.9687094134632455
-0.9079825625649673
-0.845898188683009
-0.7825450169549238
-0.7180142780189034
-0.6523992922843118
-0.585795277919379
-0.5182996610578927
-0.4500115540771882
-0.38103144011050805
-0.3114613941923714
-0.24140482275687963
-0.17096565244323392
-0.10024915285372851
-0.029360862027182022
-0.010862249544167674
-0.08361116450861908
-0.15623536888893153
-0.2286084665744708
-0.30060452175733454
-0.37209821489868367
-0.4429650688985821
-0.5130817582059646
-0.5823260516265325
-0.6505773100863745
-0.7177165321001648
-0.7836264036771293
-0.848191738030506
-0.9112995000321085
-0.9728388757885357
-1.0327014607520137
-1.0907816558503995
-1.1469762974907831
-1.2011849959744725
-1.2533104077973405
-1.303257847185173
-1.3509355934109317
-1.3962547445054416
-1.4391293499279172
-1.4794761836665755
-1.517214509830103
-1.5522660618189579
-1.5845547315461865
-1.6140062452341202
-1.6405477552034053
-1.6641072745645893
-1.6846132964606162
-1.7019936561396123
-1.7161748587212102
-1.7270808726160745
-1.734631719558523
-1.7387416898461971
-1.7393170529313762
-1.736252770286673
-1.7294276562720223
-1.7186959097946377
-1.703869905000933
-1.6846776726560893
-1.6606308455990577
-1.6304688772674376
-1.5883712379151564
-1.4483729807355936
-0.2890460249735243
-0.2039675941290658
-0.21118363854684755
-0.22803363415114153
-0.24771159999042844
-0.26849737684049885
-0.28955230501706714
-0.31021010142952365
-0.32975717045407227
-0.34730700110306545
-0.3616943102123873
-0.3714168602986536
-0.37478789603696777
-0.370655999279038
-0.3599049829971611
-0.3465903802559734
-0.33633779882715603
-0.3327877574806884
-0.33620795371645956
-0.34483249434222424
-0.35641946948635084
-0.36891539688070923
-0.3804736525714851
0.38664473827090884
-0.38527818934937874
-0.3823201841878416
-0.38013602276791036
-0.37869388369632295
0.37553281782560477
-0.3779485116208614
-0.37862157256291595
-0.3799889254911678
-0.38205965033189704
0.3831287535750692
-0.3883701685199479
-0.3926669989127058
0.3967849883731037
-0.4037140232833708
0.41022317309188233
-0.41825274348403285
-0.4268410983196579
-0.4158704223243046
-0.4031672258206988
-0.38968088300932735
-0.3763654219199496
-0.36429903684239584
-0.3546719652854455
-0.34860179827881116
-0.34668604991769125
-0.3483784781977472
-0.3517212657486666
-0.35403021298801235
-0.3531598116011731
-0.34821861310055613
-0.33937534545447956
-0.32732081685668013
-0.31287083721180553
-0.2968042761096385
-0.2798769873418856
-0.2630300298215988
-0.24828501179484871
-0.24490140498250826
-0.39113924151876617
-1.4638476882205067
-1.594661038927852
-1.6361906684384337
-1.6650054144835698
-1.6882089483209013
-1.707385929526148
-1.7230657754417131
-1.735472194353615
-1.7447163577451423
-1.7508615638155614
-1.7539490674060678
-1.7540099480043754
-1.751071044165248
-1.745158176109701
-1.7362980348665167
-1.7245192294584069
-1.7098530977208983
-1.6923339927434653
-1.6719996241405437
-1.648891228633327
-1.6230536590531537
-1.5945354380929642
-1.5633887712090504
-1.529669560413808
-1.4934373699090464
-1.454755368799255
-1.4136903128249436
-1.370312390007095
-1.3246954056225615
-1.2769163447743521
-1.2270554981384088
-1.1751963361643498
-1.1214253053110204
-1.0658320052935892
-1.0085086618868697
-0.9495502705739194
-0.8890543864224905
-0.827121012746403
-0.7638523875911707
-0.6993530260537378
-0.6337293073522534
-0.5670894501855164
-0.4995434793984553
-0.43120281123564314
-0.3621802395613484
-0.29258979673756347
-0.22254654538796248
-0.15216634938776036
-0.08156586254090467
-0.01086224954416711
-0.02985956637425702
-0.0487114668057735
-0.06730188655142473
-0.08552214639880015
-0.10327388122516329
-0.12047137583676995
-0.13704327187781273
-0.15293344734954978
-0.16810122100272354
-0.18252076854421473
-0.19617988411589699
-0.20907803325139948
-0.22122385703719177
-0.23263196051700236
-0.2433192971233502
-0.25330088740045276
-0.262585334111767
-0.27117053656256984
-0.27904155569652145
-0.2861762819211516
-0.29257951209071364
-0.2984366538903679
-0.304999108748924
-0.3242537668411076
-0.41849050174091096
-0.4801295699436287
-0.6191689065623889
-0.7400331959160784
-0.7508666838005612
-0.7270221888643866
-0.6926231614087346
-0.6536639946934408
-0.612120715145029
-0.5688549915735059
-0.5243469839531893
-0.4789248888466029
-0.4328508867269941
-0.3863599783024377
-0.33968042749082916
-0.29305040288718953
-0.2467350454592161
-0.20104996494934668
-0.1563982505539791
-0.11333241378701481
-0.07265573115247433
-0.0355783398225849
-0.003882862005250472
0.02020079198056714
0.035303616496514735
-0.0374392303248687
-0.1100980151762619
-0.18255794324871488
-0.2547047032270949
-0.326424625845594
-0.39760489730763315
-0.4681339444109103
-0.5379013183791531
-0.6067982409695294
-0.6747176431073751
-0.7415542332996591
-0.8072049669035679
-0.8715690600243965
-0.9345480307880145
-0.9960460919327564
-1.0559702265929756
-1.1142301003539987
-1.170738374201354
-1.2254109347961861
-1.2781665999738816
-1.3289274639006883
-1.3776188702966596
-1.4241693461259441
-1.4685107963172745
-1.5105782405164578
-1.5503100218093495
-1.5876474758264578
-1.6225350491605315
-1.6549201014005006
-1.6847527290944095
-1.7119857441981399
-1.736574229112411
-1.7584754917705374
-1.777648765421939
-1.7940549424945698
-1.8076562757885393
-1.8184160351176581
-1.8262981748538691
-1.8312670005319618
-1.8332868303760268
-1.8323215848761887
-1.8283345514387657
-1.8212880073235795
-1.8111428295791923
-1.7978584659621335
-1.7813929762067615
-1.7617021541688094
-1.7387405965927623
-1.712461238929095
-1.6828158543191933
-1.6497554146684084
-1.6132306054816525
-1.5731923366239662
-1.5295921807235797
-1.4823824544891107
-1.4315156860264087
-1.3769429277436709
-1.3186099076104636
-1.2564503954098032
-1.1903723625846068
-1.1202385613583976
-1.0458301755689248
-0.9667894251737559
-0.8825264495388019
-0.7920716183628342
-0.6938525227635188
-0.5853977278418696
-0.46308412603881577
-0.3224040655861574
-0.15980890029540512
-0.03623121107337743
-0.02371568046756703
0.05788405399883041
0.04618533207067327
0.0013115376376465204
-0.03384028517501636
-0.03706592925496206
0.02680039715822724
0.060245361322191174
-0.019895771614423574
-0.0218777675389967
-0.0736851005294391
0.1726454579402718
0.06080084619866492
-0.02156703956575791
-0.007757542484521124
-0.1094032970946073
-0.42372969040269265
-0.5506460854474968
-0.6545761609381923
-0.7460848340637168
-0.8300569217837481
-0.9088099867541901
-0.9834764347206343
-1.0546148724844104
-1.1224952899679104
-1.1872385211400613
-1.248888861057127
-1.3074528001366212
-1.3629205085642953
-1.4152771844266734
-1.4645099662859205
-1.510610145512745
-1.5535750149772458
-1.593407520714458
-1.6301160280856397
-1.6637134528810265
-1.6942163805393409
-1.7216442899496704
-1.7460187107222733
-1.7673627107373933
-1.7857002496636016
-1.801055995954194
-1.8134549682334917
-1.8229222737484558
-1.8294834262299862
-1.8331640744364828
-1.8339902250483981
-1.8319883376243404
-1.8271855494841047
-1.8196098281875333
-1.8092901686930674
-1.7962568896066982
-1.7805417223287012
-1.7621781107714827
-1.7412013531084667
-1.7176488626697892
-1.6915601652661185
-1.6629772658876343
-1.631944580800992
-1.598509200042404
-1.5627208682278684
-1.5246322376311954
-1.4842986884769003
-1.4417785517359403
-1.3971330189810394
-1.35042623643601
-1.301725333879145
-1.2511002472960713
-1.1986237963129454
-1.144371626064158
-1.088422007201363
-1.0308561597030632
-0.9717576542281063
-0.9112125510807851
-0.8493093397867134
-0.786138713368645
-0.7217935209861585
-0.6563685879351161
-0.5899606098927134
-0.5226678007470437
-0.4545901503988744
-0.3858287721321426
-0.31648608170770887
-0.24666544683708388
-0.1764711488912632
-0.10600793141203033
-0.035381172252711326
0.03530361649652932
--------------------------------------------------
