# Supplementary material for: Magnon thermal Hall effect via emergent SU(3) flux on the antiferromagnetic skyrmion lattice
Source: Nat Commun. 2024 Jan 23;15:566. doi: 10.1038/s41467-024-44793-3 (PMC10805809; doi:10.1038/s41467-024-44793-3)
Supplement: Supplementary file 3 — Source Data [file 41467_2024_44793_MOESM3_ESM.zip › Source Data/main text/fig2b.txt]

runtime, float, 1
2.1995151042938232
--------------------------------------------------
n_work, int, 1
12
--------------------------------------------------
error_info, bool, 1
True
--------------------------------------------------
M, numpy.float64, 1
-0.47275200000001605
--------------------------------------------------
Ecl, numpy.float64, 1
-16.10240807021101
--------------------------------------------------
E_list, numpy.float64, 5888
2.146132703158366
2.1455106464943845
2.1436454417267083
2.1405399674777525
2.136198962379175
2.1306289420382702
2.1238380815798705
2.115836054833828
2.106633884795126
2.096243707358781
2.0846785594171697
2.071952164236049
2.0580786328258855
2.043072226326105
2.0269471240846006
2.009717177060088
1.9913956036044407
1.9719949401706882
1.9515268383062756
1.9300018948978508
1.9074298063935986
1.8838193393224596
1.859178568174131
1.8335150681404744
1.8068363862118648
1.7791506574211688
1.7504671743496032
1.7207972210491647
1.690154992103414
1.6585586135934784
1.6260313295108182
1.592602299027319
1.5583082692906378
1.5231943529591863
1.4873151553686161
1.4507356924915327
1.4135322419110699
1.3757924937205024
1.3376164592642124
1.2991161412213206
1.2604154356927628
1.2216496786411872
1.182964946620837
1.144517233220819
1.1064709152488734
1.0689979694133172
1.0322767109390059
0.9964889652278603
0.9618199936553485
0.928455893523537
0.8965820316418911
0.8663812467046369
0.8380320307118062
0.8117067007984047
0.7875695718017433
0.7657751390570499
0.7464662794773734
0.7297724755317868
0.7158080586348738
0.7046705019734659
0.6964383779601033
0.6911696882568295
0.6888990605197068
0.6896340175881258
0.6933482543762903
0.6999678121082349
0.7093386915183719
0.7211401448714445
0.734613835569835
0.7475945642428286
0.7539303067140609
0.7540391926816388
0.7543622873062152
0.7548889996213841
0.7556020174080841
0.7564778115760817
0.7574873421944702
0.758596938920546
0.7597693472022825
0.7609649310402189
0.7621429785793464
0.7632630942912256
0.7642866090196776
0.7651779558813607
0.7659059956440846
0.7664451694257829
0.7667764857315219
0.766888242264962
0.7647896712034864
0.7599704736400248
0.7546846802829883
0.750212434473332
0.7471113656169395
0.7456099589357239
0.745794919409695
0.747688815122032
0.7512838431132168
0.7565574813356579
0.7634799671104104
0.7720188753594416
0.7821421335305522
0.7938197680380363
0.807025712092573
0.8217383462276919
0.8379410321165977
0.8556214861408961
0.8747710194119944
0.8953826954992186
0.9174491166498832
0.9409602144611867
0.9659004200468919
0.9922466326442341
1.0199653423736712
1.049011516563793
1.079326685178777
1.1108381673864927
1.1434598532677067
1.1770914591158301
1.2116205693055415
1.2469228011085582
1.2828649361006876
1.3193059594778254
1.3560998951845917
1.3930976668208264
1.4301498054812851
1.4671087641810892
1.503830021687652
1.54017577740356
1.5760153094649814
1.6112272028653096
1.6456999186587855
1.679333182910525
1.7120380144909388
1.7437374662041436
1.7743661573043579
1.8038698779444882
1.832205379774018
1.8593391227849756
1.8852463954861705
1.9099106582371532
1.9333217776730838
1.9554754841312654
1.9763720168703423
1.996014826910091
2.014410204798634
2.0315661244545593
2.0474915092168806
2.0621958004817897
2.075688372423041
2.087978157838893
2.099073517918301
2.1089820452751655
2.117710322169363
2.1252641008943023
2.1316481981707582
2.1368665182474085
2.1409221490221544
2.143817428612342
2.1455539627486737
2.146132703158372
2.1464924028844634
2.147596263804013
2.1495165666057487
2.152367345573238
2.156295450977372
2.161469507262532
2.168067664579153
2.1762653611568816
2.186223900734126
2.1980807546061842
2.21194146045227
2.227874035254197
2.245905460666271
2.266020075146051
2.288159717345684
2.3122255917517083
2.3380808477014074
2.3655546499779785
2.394446452676858
2.4245304401430814
2.455561446360832
2.487279996271621
2.519417508868467
2.551702587655301
2.583866275589159
2.6156474853750256
2.646798675242315
2.677090205213951
2.706315229148437
2.7342931453723307
2.7608717690376254
2.7859296295737406
2.809375719995673
2.8311494565926454
2.8512184374298957
2.869575981395591
2.8862379563011515
2.901238396717048
2.914626161814379
2.926460373741541
2.936806643082034
2.9457332452702727
2.95330800475665
2.9595950171649466
2.964652688723967
2.968531308980579
2.9712716443944185
2.9729036438566547
2.973445592465351
2.9716973943999045
2.9664570540240525
2.9577373169477177
2.9455593917789358
2.929952917546686
2.910955899309781
2.888614618524048
2.8629835888218285
2.834125394647895
2.802110554892774
2.7670174383772843
2.7289321307609398
2.6879480736560875
2.6441661727691503
2.5976945083735044
2.548647757163826
2.4971475246341854
2.4433218866554243
2.3873048304646107
2.329236528031773
2.2692626912743386
2.207534598548613
2.1442082905076587
2.0794445103299353
2.0134089251452467
1.9462710099191054
1.8782040844285168
1.8093849475720287
1.7399935145903334
1.6702126774241572
1.6002268986994626
1.5302234389247473
1.4603908619892438
1.3909188809948507
1.321997995307151
1.2538192292242147
1.1865724602520575
1.1204480970223758
1.0556347787825493
0.9923197384977379
0.9306880072798407
0.870922185797388
0.8132022962603487
0.7577046028597717
0.704603092456829
0.6540704405572895
0.6062755630000969
0.5613898944093797
0.5195875631851725
0.4810498694422748
0.44597106799708586
0.41456329439502615
0.3870628548641741
0.36373353509025097
0.344864364790855
0.33075785543388164
0.3217078786835682
0.3179683066269447
0.3197180142956434
0.3270376317293703
0.3399086627522179
0.35822934721924615
0.38184422856992284
0.41057159105535174
0.4442176333243596
0.4825670674731703
0.5253189648055808
0.5718329270680858
0.6196797989404147
0.6501742593175585
0.6499042674967914
0.6491033267316867
0.6477982726505277
0.646032878201624
0.6438664351062618
0.6413718013865541
0.6386330461949729
0.6357427428746583
0.6327988898776096
0.6299016489543758
0.6271499203375483
0.6246380039603484
0.6224523390680771
0.6206683887839108
0.6193479509901344
0.6185368519824911
0.6182633081490261
0.5929636231542171
0.5506848603593744
0.5090425070763047
0.47090915770077413
0.4370736931297232
0.40789117076247405
0.3835835450036755
0.3643126039730269
0.3501886979328625
0.34126049473408004
0.3374993663858655
0.3387931679774666
0.34495225199632135
0.3557306380345256
0.370852531414768
0.39003981681629196
0.4130298687781655
0.43958742278422575
0.4695056399770688
0.5026045208635037
0.5387248651303548
0.5777228300078411
0.6194640059789958
0.6638192450082746
0.7106606248369255
0.7598593295420815
0.8112840542767039
0.8647989516577589
0.9202646768329775
0.9775372548305791
1.0364683574861138
1.096905666219056
1.1586930147389032
1.2216712807359933
1.2856783106739675
1.3505498954521278
1.4161199198504648
1.4822214625669001
1.548685830204891
1.6153449766563641
1.6820308007519407
1.7485757623836864
1.8148132770808705
1.8805783649191201
1.94570781023178
2.0100406348607898
2.0734184911502553
2.135685939974673
2.196690892056281
2.2562849353525554
2.314323287980041
2.3706657108373377
2.4251764430804896
2.4777244197086814
2.528183886433199
2.5764339607937576
2.622359782816396
2.665852019701272
2.706807507336836
2.7451291603334944
2.780726452689396
2.813515231585397
2.8434182744886076
2.8703652011247827
2.8942926321286016
2.915144371842511
2.9328715328896573
2.947432520645603
2.9587932385568143
2.9669270804062533
2.9718150100755096
2.9734455924653527
3.487163548934998
3.4870059839905023
3.4865339249701237
3.485749278731934
3.484655220842204
3.4832561930822994
3.4815578994053342
3.4795672978395555
3.4772926014746997
3.4747432633989552
3.4719299722633004
3.4688646499159805
3.4655604295048765
3.4620316466348084
3.458293825897977
3.4543636530583868
3.4502589173471865
3.4459984852319283
3.4416021987705054
3.4370907241479003
3.4324853794568213
3.4278077799530973
3.4230792997222808
3.4183200900332285
3.413547281457935
3.4087712375379935
3.4039865640543168
3.399145851642034
3.3940528375197405
3.387533987050107
3.356978702590321
3.27510451958112
3.187952377612191
3.0999901447997393
3.011816059348746
2.9237165088714705
2.8359090919016783
2.74858532173929
2.661923509743115
2.5760912927865016
2.4912467517668335
2.407538326025123
2.325104334554271
2.24407256504819
2.1645587763101086
2.0866672126198935
2.0104905218602247
1.9361068712137357
1.8635832001026855
1.7929736631056774
1.7243206455366673
1.6576557206754279
1.593000966504416
1.5303706305738884
1.4697731098177955
1.4112131908773995
1.354694478974837
1.3002219335731284
1.247804431783653
1.1974575641678462
1.1492050743382276
1.1030830236695426
1.0591416302606624
1.0174495455134982
0.9781006427348792
0.9412278030478614
0.9070351967501631
0.8758848571413743
0.8485673870226677
0.8272711181224078
0.8181619882551786
0.8182476784441962
0.8185019302016929
0.8189163672740278
0.8194773047002176
0.8201661563652639
0.8209600056302423
0.82183230833451
0.8227537281682025
0.8236930901773861
0.8246184091923948
0.8254979867233789
0.8263015074731968
0.8270011146620981
0.8275724399396943
0.8279954929262274
0.8282554294085787
0.828343104436498
0.8329493157514161
0.845295668895735
0.8631395737484483
0.8852166562170116
0.9109838503419241
0.9402215273246407
0.9728396663304556
1.0087953494322035
1.0480549759284314
1.0905768441691481
1.1363028101424109
1.1851546147271748
1.237034573279472
1.2918263434654886
1.34939781640128
1.4096042781428284
1.4722915498748315
1.5373000413139895
1.6044677152127973
1.6736333757959603
1.744639105544473
1.8173322324736165
1.8915677257018364
1.9672088718799876
2.0441278336354225
2.1222062740034984
2.2013337695653994
2.281407420340852
2.362331284181581
2.4440136220842805
2.526365662611812
2.609298649930645
2.6927232022811483
2.7765457417764434
2.8606671023243573
2.944978550552508
3.0293563646346864
3.113647724093096
3.1976162230580703
3.2806208131807555
3.3551384122994934
3.372272717594653
3.3750932460894503
3.377496157489553
3.380243798657658
3.383466192998636
3.3871725128050496
3.3913313986692377
3.3958939928058225
3.4008023579645954
3.4059940644462388
3.4114050710511132
3.416970873702757
3.422628324681826
3.4283162992917067
3.433976092102928
3.4395525107665335
3.4449939413144244
3.4502524816084787
3.4552842802775343
3.460049434551
3.464511960141592
3.4686397858517144
3.472404626988133
3.4757816663413945
3.478749618389604
3.4812904274348386
3.483389106895768
3.4850336202314103
3.486214766309273
3.4869260319970876
3.4871635489350035
3.486472071375857
3.484600005264453
3.4821139935060055
3.479840094628035
3.478732735463212
3.4797550226749863
3.4837912460511586
3.491595543024214
3.5037699519350554
3.520762705697239
3.5428775959429033
3.5702895991294494
3.603062505921742
3.641166410821596
3.6844942251037085
3.7328769547617853
3.7860966301937
3.8438982795456926
3.905999542617841
3.9720981520394214
4.041879774813965
4.115022812831708
4.1912020255846185
4.270092915568558
4.3513735627937296
4.434725979280436
4.5198383332338254
4.606404399026225
4.694125183130812
4.782708595688125
4.871868568400346
4.961326128100872
5.050807289655379
5.140043587590523
5.228770066542024
5.3167239286919035
5.403642604600005
5.489258994178389
5.573298439049755
5.6554692598642395
5.735449689703249
5.812864603059154
5.88724347153419
5.957938471561803
6.023963808641621
6.08365800579915
6.134005262315941
6.16959913492771
6.182881595806419
6.180891496487505
6.1749253794795065
6.164995777448371
6.15112354557427
6.13333783188431
6.111676023246436
6.086183643099062
6.056914341487716
6.023929710622437
5.987299180697001
5.947099966601167
5.903416862038588
5.856341993610031
5.805974881078126
5.752422173268808
5.695797112216265
5.636219853096781
5.573817041855497
5.508721265550065
5.441071358852861
5.371011788405633
5.298692671960717
5.224269060657704
5.147900900757855
5.069753169117371
4.989994967270681
4.908799527329643
4.826343862691293
4.742808505957449
4.658377363413808
4.573236454331497
4.48757513283737
4.40158470234494
4.315458313764663
4.229390684508242
4.143577858256401
4.058215599949496
3.973500661485275
3.8896282888714886
3.8067909511870743
3.7251735390545107
3.644938946401409
3.566159279198255
3.4880552498246518
3.3809517397491615
3.24170500799465
3.102566260102445
2.964864699524194
2.8289383572943123
2.6950225229532316
2.5633239551731837
2.4340364622846216
2.3073446113327556
2.1834251252809778
2.062447371115228
1.9445737938148502
1.8299595763365877
1.7187520319358573
1.611092198769406
1.5071131148539434
1.4069419829600502
1.3107002476492708
1.2185057488829023
1.1304770054225068
1.0467427829081355
0.9674649213205864
0.892906658069411
0.8236852645773745
0.762217547726354
0.7271833192209729
0.7269761356356866
0.7263615536042384
0.7253602367869619
0.7240058900460743
0.7223441369718384
0.720431078321029
0.7183314222531726
0.7161163089623046
0.7138609942350534
0.7116422540988286
0.709535835704919
0.7076138265743143
0.705942103529744
0.7045781145726268
0.7035687900893063
0.7029489260825224
0.7027399029171385
0.7325258764625868
0.7882672730125357
0.8523600555816717
0.9219516699594771
0.9962807522247465
1.075025931589396
1.1579969189291934
1.2450485281937738
1.3360518853685783
1.4308816116751604
1.5294108630401257
1.6315080447579078
1.7370359424957924
1.8458503910636532
1.9578005882246894
2.072727930888967
2.1904668023795306
2.310843271781364
2.4336756331193126
2.5587731363613995
2.685935573406529
2.8149512749219916
2.94559415356807
3.0776158951796675
3.210721836306218
3.344438700684522
3.47563153261761
3.565420053859584
3.642274158291477
3.720148074513508
3.7993321923460344
3.879723077442807
3.96115921443282
4.043463895414424
4.1264549947616205
4.2099487006362954
4.2937606921743585
4.377707508103293
4.461605620918359
4.545273723002146
4.62853191736404
4.711202136979314
4.793108413674903
4.874077283383653
4.953937975367346
5.0325225560762785
5.109666383868162
5.1852081276629205
5.25899030290888
5.330859318911698
5.400665592558656
5.468264208990409
5.533514955448068
5.5962824795660175
5.6564368252622925
5.713853094624092
5.768412464258026
5.820001809871769
5.868514255006887
5.913849177332749
5.955912625201011
5.994617203533089
6.0298826431730825
6.061635701706484
6.089810380218614
6.114348101343905
6.135197869125003
6.152316269542724
6.165667689481923
6.175224325899731
6.180966280526771
6.182881595806402
4.818301634306571
4.816518824340413
4.811176170891543
4.802290992567133
4.789892110775508
4.774019798671645
4.754725700867267
4.732072693292238
4.706134830707276
4.676997094806096
4.644755246448163
4.609515688512466
4.571395097407386
4.530520207880189
4.487027568645666
4.441063183605934
4.392781889354324
4.342347213187027
4.289930308316151
4.235705791847879
4.178562548849341
4.105453774153297
4.029918415407318
3.9523070179797215
3.872806698433045
3.7916111667558954
3.708929709426709
3.6250103995202916
3.5402403680640355
3.455959702855348
3.3948837395806373
3.3842147376013005
3.377110531699302
3.364241412239892
3.3295745545963857
3.2798387477300253
3.228012985179609
3.176963611722718
3.127472251733358
3.0798939472395657
3.034452313916439
2.991314776016308
2.950617415920304
2.912474975375824
2.876985088149797
2.8442313417191256
2.8142849844678333
2.7872050812030613
2.7630407804131045
2.74183136531282
2.7236070716314353
2.7083895958062274
2.69619245274709
2.687021176595961
2.6808733617802423
2.677738545656398
2.6775979361222024
2.680423986189956
2.686179811209766
2.6948183778016555
2.7062817290779164
2.7204994347677305
2.7373870187164653
2.75684337061699
2.778746627827778
2.8029466005319037
2.8292483013084744
2.857367590141302
2.8867719275739994
2.915797592277205
2.933456265319574
2.9337212207473597
2.9345072128450833
2.9357878977925536
2.937520279537033
2.9396460652746166
2.942093526054516
2.944779822945237
2.9476137750250895
2.9504989201185023
2.953336824891132
2.9560304866987104
2.9584877119333512
2.960624343037852
2.962367189141358
2.9636565427054617
2.9644482479288423
2.964715194940169
2.954633762739444
2.9342386552277606
2.9111167945996863
2.887264580781159
2.8634096380336196
2.839980449378219
2.817315948088051
2.795720121457909
2.775476233516822
2.756850591902833
2.7400909718122035
2.725425467764105
2.7130640760038442
2.7031967074684684
2.6959946995547206
2.691610491930047
2.690177889668955
2.6918125868593816
2.6966117794538125
2.70465395214883
2.7159976054169364
2.730680630585892
2.7487202896405383
2.7701123062372965
2.794829838861072
2.8228248931026516
2.854025682878794
2.8883394419102406
2.9256525551023547
2.96582990604524
3.0087160349971334
3.0541315102593645
3.1018705295674205
3.1516828800993824
3.203230378695042
3.2559238726236397
3.30815717955372
3.3523782636669144
3.370697714193403
3.3753645837812836
3.385703234301639
3.452759302118005
3.533846002670144
3.615065816908865
3.695529595691719
3.7749259309646934
3.853031441290109
3.929632311721475
4.004476859274668
4.077125907211933
4.1460157677464515
4.206958866879381
4.262259237868626
4.314984215254274
4.365597267829145
4.41408915802902
4.460362548850142
4.504299592569205
4.545779673370226
4.584685637505885
4.620906100026528
4.654336745226183
4.684881183090958
4.712451341299509
4.7369676388204764
4.758359478733569
4.776565319864521
4.79153280402811
4.8032189370288085
4.8115901992307375
4.816622572488883
4.8183016343065725
4.825959450842265
4.848693133708475
4.885820848752385
4.936309176270371
4.9988356848157105
5.071245742572204
5.13605932146662
5.185379675090507
5.234601719252526
5.281866758919016
5.3236081570774445
5.35672998030946
5.380460507851648
5.396502530251143
5.407465087679087
5.41563260781558
5.422674354607085
5.429766836013459
5.437762947797036
5.4473136959318955
5.458943876607634
5.473095918491946
5.490154760300061
5.51046212692173
5.534323294700089
5.56200981124092
5.593759999457527
5.629777138648913
5.670227849449907
5.715239544839016
5.764897458936645
5.8192434559632344
5.878273256179241
5.941935797718593
6.01013087791241
6.082706805985074
6.1594561180566085
6.240105173470828
6.324297068323632
6.411545316555988
6.5010911615880635
6.591054341854363
6.657973891089007
6.6343748049993145
6.597292757333241
6.559495958575985
6.524704910499708
6.498435708673715
6.488261409945123
6.486492746870997
6.481190816039233
6.472367776188725
6.460043855796806
6.444247316488067
6.425014386285479
6.402389159237281
6.376423546440306
6.347177103077467
6.314716879192794
6.279117321336528
6.240460114398916
6.198833805841522
6.154333879709223
6.107062435847359
6.0571275784749465
6.0046436959506195
5.949730949119167
5.892514656757041
5.833125476596757
5.771698696829882
5.7083741392805125
5.643295247574693
5.576608899031894
5.508465432769746
5.439017375093872
5.368419253459149
5.296826964720222
5.224397152517317
5.1512866526867755
5.07765079192814
5.003644062364636
4.929418108582204
4.855120804381644
4.780893703120918
4.680032991552486
4.536264842868415
4.391891266961481
4.247156710740489
4.1023029629630825
3.9575767969203306
3.813243780550595
3.6696569499158147
3.52801470764361
3.4184071014058186
3.3443888391271277
3.2741084140825065
3.206632328509766
3.1420090293570087
3.0803805955588266
3.021907525322987
2.9667525082494586
2.9150755831410646
2.8670317330019355
2.8227693031686543
2.782428521668715
2.7461405673679886
2.714026516059644
2.686195461402799
2.6627421273026566
2.64374644940101
2.6292693476856983
2.6193487914838403
2.6139925032486895
2.613163699126592
2.616750109058024
2.624480907808803
2.6356628699019917
2.648146092060101
2.6548910756127677
2.6554605413289796
2.6571508680744196
2.659908287777877
2.6636447241288876
2.668240086429021
2.6735455100543146
2.679387448019422
2.685572605415265
2.691893763630423
2.6981362755552514
2.704085219241429
2.7095329235758245
2.7142866348716086
2.718176112795603
2.721060569781931
2.7228347391736385
2.723433479906549
2.7126168038339085
2.6940907626475754
2.6772226762262292
2.6640211556055347
2.6550431884492056
2.6504922767372463
2.6504477588693303
2.6549318986480706
2.6639325438248878
2.6774144353236333
2.695323024805729
2.7175885347864868
2.7441265492426385
2.774840624780674
2.8096224707858077
2.8483537415140354
2.890906178011566
2.937143689868766
2.986922125714059
3.0400911780175175
3.096495018959446
3.155974354989815
3.2183688115270197
3.283524002712163
3.351314110992534
3.4217717700358263
3.4975676910728963
3.617087123549877
3.7513294160279083
3.8857606809142164
4.019446670845328
4.1517627173058855
4.2820323668034925
4.409460633633852
4.533114659045402
4.651956636858975
4.7649655765335455
4.871360497695643
4.970843365878184
5.0637012475609415
5.15067191525452
5.232676651182596
5.310589517927128
5.3851213757162135
5.456796578310265
5.52597586794935
5.592892073666771
5.657683267209886
5.720419314616291
5.781121728309176
5.83977762001461
5.896350576220059
5.950787780900535
6.00302526679615
6.05299235265108
6.100613732212015
6.145812764534126
6.188512384906574
6.228636910353689
6.266112744804933
6.300869567657683
6.332840637425707
6.361963712111815
6.388181328382764
6.411441160627138
6.431696414343368
6.448906089722895
6.463035093974234
6.474054546807493
6.481941822406375
6.486680697579043
6.4882614099451255
4.9612152881518305
4.959101406405211
4.952764654613843
4.942219702867649
4.9274909587363895
4.908612519504453
4.885628095413372
4.858590867877198
4.827563459418922
4.792617673942078
4.753834370561469
4.711303362758179
4.665123053296084
4.615400270881834
4.562250097540709
4.5057955959398885
4.446167284311126
4.383503399897475
4.31794985195917
4.249663120621329
4.180099626815063
4.122664342800753
4.064189084262387
4.004705850257861
3.944422648643027
3.883556163171324
3.8223296254550596
3.760974364931186
3.699734573695929
3.638879905181021
3.5787413388010116
3.51983054323373
3.4633761148602735
3.4146592013685315
3.389523586848607
3.381350659510789
3.377325547326841
3.374753102186273
3.3730166864490063
3.371913235697919
3.371354580884416
3.371289445985535
3.3716761336329304
3.37247017130947
3.3736170814129016
3.375046929420147
3.3766693612462286
3.378368657591958
3.3799984001843812
3.381376023515286
3.382277424015699
3.3824323848541313
3.381522040999814
3.3791802768844326
3.3750015952507937
3.3685582641212166
3.3594288211234553
3.347237624303919
3.3317009838981226
3.3126708757301686
3.29016409647794
3.264369412676179
3.235628898190397
3.2044015194921744
3.171220156309189
3.1366545577658678
3.1012921787924985
3.0657578077733705
3.030857735730227
2.9984544914027134
2.979656572303501
2.9799751064383915
2.9809201046018465
2.982460081860017
2.984543638927652
2.987101061884467
2.99004650151777
2.9932807267585684
2.9966943561017585
3.0001714777372817
3.0035935714755087
3.006843563370718
3.009809923534313
3.0123905817009247
3.0144965538648973
3.0160551044278425
3.0170123424376594
3.017335145594601
3.0272787757124195
3.047305939706973
3.06996116928475
3.0934522976465773
3.117308003379019
3.141385748662178
3.1656375456305548
3.1900335827725987
3.2145292301469475
3.239047973318679
3.2634723396809284
3.287638814269785
3.311336552862193
3.334309254709811
3.356260555376814
3.376863598009275
3.3957752122431466
3.4126561273040523
3.4271959368536544
3.4391416468856955
3.4483263971730866
3.4546923398686564
3.45830314905955
3.4593413091041523
3.458089736219521
3.454903817588424
3.450177396414301
3.44431225673563
3.437694529706426
3.4306776679339737
3.423576709661501
3.416666751256817
3.4101937466984817
3.4043939905393947
3.399548017706036
3.396149964798241
3.395686036086594
3.405583244230807
3.4436558808094366
3.4979611038501925
3.556339154097127
3.6162645526817725
3.676961282736562
3.738026610514023
3.799172751130505
3.8601607623774306
3.9207809552811557
3.9808525494255997
4.040252551362144
4.099057549694522
4.1584791284927745
4.222363187142548
4.288073691120086
4.352222516335434
4.414036701014231
4.4732275604981435
4.529608110794577
4.583025265243182
4.633342911984769
4.680436595720799
4.724191504675775
4.764501731306022
4.801270231582383
4.834408730019132
4.863837708605352
4.8894867162647015
4.911294385783669
4.929208546886272
4.943186366386848
4.953194451477485
4.959208880721262
4.961215288151839
4.965151364889091
4.976894992281359
4.996252305976391
5.022904020946603
5.056450541357865
5.09702926068213
5.159809468183679
5.249983951989661
5.348850416567095
5.454122829829742
5.564454424770164
5.671199346668446
5.731130065655136
5.7996076339951586
5.877417185890653
5.962173998942354
6.052015764966992
6.1455623387579745
6.241757454076337
6.3397471577314795
6.438802866441362
6.538270122709072
6.637515621233022
6.735616527330681
6.805514636582065
6.838730873242697
6.864357802668774
6.883306867107495
6.896320246715611
6.9041320704525635
6.907364160073155
6.906490968248198
6.901850491412056
6.893673172195641
6.8821118965165695
6.867268949534354
6.849219048658687
6.828030569391499
6.803790543129593
6.776648531916019
6.746948975735145
6.716055223637425
6.706760979090968
6.785634442674616
6.874339440371536
6.958154496377265
7.030424656472559
7.081702769481898
7.100706292500869
7.098899944512542
7.0934849282821455
7.0844733135644615
7.07188518620225
7.055748621596616
7.0360996321280105
7.012982082820538
6.9864476656769625
6.956555752478151
6.923373275397633
6.886974666013086
6.847441738413629
6.804863352966267
6.759335553900219
6.710961298001382
6.659849909692826
6.606117430987162
6.549886185148234
6.491284233768644
6.4304456296328265
6.367509735329446
6.302621052095797
6.235927825177973
6.167579584286486
6.09771182125379
6.025709136286856
5.907321993716882
5.779786085817136
5.6494609379232195
5.516615421565627
5.381490070272079
5.244323892377917
5.105356109781816
4.964826798957579
4.822978136319105
4.706892382309981
4.633212591280245
4.559998563312684
4.4873564171924425
4.415383548074292
4.344162848763664
4.273760419134997
4.204223467131388
4.13557723877936
4.067824427107167
4.000944385417417
3.934889689004384
3.8695916095874425
3.8049613668299056
3.7408970802803694
3.677293752863045
3.6140556059078226
3.5511116760417374
3.4884318120061333
3.4260410405639994
3.3640297426009624
3.302558016507051
3.241852726558403
3.1821983624886485
3.1239227120983797
3.0673834260562405
3.0129529635919527
2.961008225756881
2.9119258032328315
2.8660869012288264
2.823902179614229
2.7858902412880893
2.752938935687489
2.7273379826531907
2.7162110672163173
2.71674296206161
2.7183217305620295
2.7208970725748842
2.724386582560574
2.72867793628999
2.7336318682159515
2.7390860415701166
2.7448597714534153
2.7507594053058178
2.7565845117535868
2.762134527765333
2.767215824924082
2.7716489119994545
2.775275395493802
2.7779644212951813
2.779618207261091
2.780176287265062
2.795436465583642
2.827275022696653
2.8662703312134603
2.910322830643142
2.9587460959044116
3.011168451662387
3.0673007471564273
3.1268671632792784
3.189579223073013
3.255121057239217
3.3231412136509317
3.39324525160432
3.4649917484483237
3.537890440260405
3.611407854238824
3.6849824723589775
3.7580552757648706
3.830117096870235
3.9007685409527735
3.9697778388832288
4.037115590127883
4.1029500140030954
4.167603408178321
4.23148758201269
4.295041419380168
4.358686191336348
4.422803730405392
4.487731706112386
4.553775018559673
4.621223645029656
4.690377818696483
4.761578124038183
4.835238883408085
4.911880048882027
4.99214241313958
5.0767561963926
5.166422324821469
5.261592317450873
5.36222548272454
5.467691595355317
5.576903861843346
5.688583066331018
5.80147000688042
5.914309401683456
6.021938459558015
6.096205961556199
6.163983307375047
6.230077220699814
6.294566384892014
6.357358575092942
6.418335352435256
6.477374345397777
6.534354454650168
6.589157843329532
6.641671147605024
6.6917854553227745
6.739397386880864
6.78440872247226
6.82672696989244
6.866265311414353
6.902942986828062
6.936685059566984
6.96742296964289
6.995094316644143
7.0196430370891125
7.041019503295632
7.059180615566724
7.074089757750324
7.085716936164952
7.0940387803847536
7.099038577253253
7.100706292500862
5.5766047991912995
5.575190083656923
5.570951891405494
5.563908080185695
5.5540883894550515
5.541534415362896
5.526299567862947
5.508448984989345
5.488059519385056
5.465219569189289
5.440028990835218
5.412599016571457
5.383051985550405
5.351521186134941
5.318150662168853
5.283094915950952
5.246518401843941
5.208595409454926
5.169509467374672
5.129452637781025
5.088625200615831
5.047234724791294
5.005495349937027
4.963626685867527
4.921852876352001
4.880401551659964
4.839502391730539
4.799385811655702
4.760281505937904
4.722416928484635
4.686015830773743
4.651296319974123
4.618469917056343
4.587739720000488
4.559299176065046
4.53333091289409
4.510005817449383
4.489482026894858
4.471904751280203
4.457405676818912
4.446102866655386
4.438100714972941
4.43348992926963
4.432347402133325
4.434735760815408
4.440702283481637
4.450276274197379
4.4634640633259135
4.480236285502612
4.500493331227489
4.523920971061654
4.548079933976194
4.513811784170554
4.461247493265891
4.412151318513002
4.36744363184907
4.3277231198695505
4.29346679018591
4.265031363454959
4.242639462421977
4.226374386402434
4.2161949875851725
4.21196747432958
4.213505083815662
4.220600008030021
4.233036792257794
4.250582510610516
4.272946638468455
4.299660810778049
4.329446360890146
4.351096326368021
4.3496578120029605
4.3455751821280435
4.33942869075713
4.331910746156564
4.323653612202616
4.315164950890008
4.306827683638442
4.29892038999737
4.2916394236786
4.285116851479445
4.279434377902875
4.274635151962712
4.27073362062595
4.2677251153837785
4.2655948097862115
4.264325468082503
4.263903983665475
4.243599967585989
4.218505706512285
4.199076999277212
4.186089311661378
4.179568705713835
4.1793666366154465
4.185262967530877
4.197001847189763
4.214307429384339
4.236890091048438
4.264441313827191
4.296611497911837
4.332949555662919
4.372720339616769
4.4142466148069515
4.451844217824757
4.466975530115774
4.452586519811571
4.429176894011587
4.4067150335102685
4.388165042419375
4.374497850816646
4.365975726416974
4.362527174782431
4.363892266973459
4.369703375768412
4.379539186067343
4.392965613716262
4.4095648218069
4.428951751929703
4.450783778200263
4.474761434628138
4.500627770739505
4.52816278929278
4.5571782222891395
4.587511653509483
4.619021069747972
4.651580181772251
4.685073426612282
4.7193934802386455
4.754437503994586
4.7901049956342865
4.8262954281088515
4.862907220950028
4.899836013681081
4.936974364301577
4.974210882649649
5.011429918273184
5.0485119131824145
5.085333230432014
5.121766569895797
5.1576819182968485
5.192946705126647
5.227427025949387
5.260988358387052
5.293496271297096
5.3248178744486285
5.3548225097117506
5.383382767741313
5.410375521733625
5.435682811573894
5.459192672042052
5.480800095152529
5.500407735936491
5.5179265240497735
5.533276446594551
5.546387017694727
5.557197757620504
5.565658629210541
5.571730380108585
5.575384773604176
5.5766047991912995
5.576395253400009
5.575805956272271
5.574959210638276
5.574074482987616
5.573497045336799
5.573750389233503
5.57562883554606
5.580354588032406
5.5898140321010565
5.606794501141219
5.6348995054046345
5.684576814868956
5.798495172154679
5.918134654619902
6.038367254953309
6.157010767863132
6.271000929807745
6.376012171233663
6.467650551554321
6.544913785516533
6.610922252512065
6.669158227908471
6.7213200793851415
6.767927587155027
6.835005843276096
6.930070639184806
7.023532090565979
7.114473856730789
7.202436416466593
7.2870286063474
7.367898263129695
7.444725665515025
7.51721684344501
7.585096586604755
7.648096830699701
7.7059395836965425
7.758310454227688
7.8048163000370065
7.844919677281017
7.8778333239056835
7.902361716660517
7.916698272783987
7.918312606728033
7.90441314332216
7.873787270592683
7.829696077082469
7.781268246904204
7.742186232804046
7.726882281255257
7.724328022701184
7.716663798096199
7.703885369446524
7.685986020370161
7.662957111795812
7.634788895828723
7.601471505748791
7.562996422476972
7.519357960946838
7.4705551673757755
7.416593988652501
7.357489222985006
7.293266735992447
7.223965547533546
7.149639490330277
7.070358241948056
6.986208651181038
6.897294833595603
6.803737697233094
6.7056749135808795
6.603259689870854
6.496659856970657
6.386056830561535
6.271646775843216
6.153654826067414
6.033069257769777
5.954523609063305
5.881175681149173
5.807067701855391
5.7323397639692475
5.657164506683718
5.5817222595391485
5.50619618316088
5.430771285647617
5.355633798718469
5.280970783002039
5.206968400775547
5.133813451591461
5.061691050629899
4.990784770885173
4.921275714722261
4.853341901201885
4.787157670330698
4.722891917326351
4.660708503290082
4.600765803912791
4.543212510529434
4.488190916750738
4.435833737746156
4.3862639239925105
4.339594798947261
4.295929298944594
4.2553608736026245
4.217974346964668
4.183847073877249
4.153049889125949
4.1256482522224065
4.101702181287069
4.081263474972801
4.064371594289281
4.05105058945357
4.041303212128898
4.035107543030777
4.032414012025955
4.033140639093257
4.037159984262439
4.044254296165513
4.053951880017655
4.064782248031886
4.0709328743434865
4.069773971467406
4.0663807124394395
4.060987069618406
4.053935761246895
4.045627813275541
4.036478279815902
4.026885295623545
4.017212403991544
4.00778067967468
3.998867119214252
3.9907061818100056
3.983492802676753
3.9773857177280836
3.9725104669889033
3.9689620322588914
3.966806801017994
3.966084056189176
3.963466461287058
3.9584666945431444
3.9544295104084495
3.9527294533382387
3.953869706249832
3.9580550670966943
3.9653764998735035
3.9758772885844897
3.989579024474666
4.006495092116336
4.026638319716577
4.050026480142979
4.076684372796911
4.1066425149036565
4.139927935383844
4.176548696855985
4.216468555534343
4.259585266536598
4.305720037161942
4.35463494964145
4.4060722704469555
4.459797685869981
4.515624506197204
4.573413191668064
4.6330555746526745
4.694457499219267
4.757525740931756
4.822159830592918
4.888250668613426
4.955679113662138
5.024316930167797
5.094028198671818
5.164670353509139
5.2360959517180605
5.308153202193461
5.3806876592325725
5.453542563703853
5.526560489285155
5.599582934116253
5.672453492203173
5.745019039986463
5.817135580844818
5.88868896066196
5.95972942445659
6.034407976207782
6.140036617259726
6.249043217199421
6.356027463071085
6.460399237330229
6.561803158815748
6.659959995967217
6.754636267554358
6.845631494814764
6.932771462254921
7.015903460232144
7.094892668652095
7.169619805383422
7.239978642842056
7.3058741370870806
7.367220901394538
7.423941876604889
7.475967247498089
7.523233767916704
7.565684170959586
7.603266711170199
7.635935222443695
7.663649040236074
7.686373118646738
7.7040783029986954
7.716741572368509
7.724346259514076
7.726882281255274
6.219784589998555
6.219269521072253
6.217726835212585
6.215164056426926
6.211593592950003
6.207032541441007
6.201502406153958
6.195028719789955
6.187640601690771
6.179370162229711
6.170251827939485
6.16032154341649
6.149615759274323
6.13817028449534
6.126018910149223
6.113191726299577
6.099713019613148
6.085598873622289
6.070854025229803
6.055467941057327
6.039410097303408
6.022623844237813
6.005018931478964
5.986462322884354
5.966767699776216
5.9456844641560265
5.922888420447807
5.897978981450837
5.870490171473202
5.839924198369029
5.805812458890308
5.76779548942148
5.725697985920167
5.679564838558697
5.629643116803904
5.576322016857405
5.520060867517989
5.461329456412125
5.400572650615057
5.338193906505561
5.274553009484816
5.209970800841436
5.14473680797582
5.079117690114573
5.013364565235452
4.947721719125572
4.882435482346546
4.817763107542452
4.753992832070344
4.691473962882023
4.63071059360424
4.573886880113497
4.57280917951879
4.537919425017312
4.489942394351707
4.446051920564735
4.407428364742447
4.3744403506730665
4.347311810184801
4.3261952191733934
4.311172047127108
4.302241590702884
4.299310443920073
4.302191748398756
4.310617254971027
4.324260494559767
4.342762220135603
4.365738637754294
4.3927071598995875
4.4130942352020215
4.387991891847615
4.3858180561393025
4.380106096906536
4.3723341280552415
4.363625012389695
4.354669057337458
4.345895339388286
4.3375858038347745
4.329931506270204
4.323059028907885
4.317044214615436
4.311921382224122
4.307690411818881
4.30432523699238
4.301783042277943
4.3000144505119025
4.298974446078982
4.29863153172469
4.3256946662721925
4.370861246424458
4.422487742982547
4.446408973681496
4.440603629367864
4.436665408290731
4.435375370675007
4.436841467953265
4.441089962497514
4.448115901205876
4.457882910260308
4.4702971100746876
4.485132484064847
4.501820806169177
4.518874951875195
4.533788218485224
4.554896008989201
4.594445405648651
4.639587629637928
4.683249568386553
4.7263986746022395
4.770832243481199
4.817298064428702
4.865987514984136
4.916864105863903
4.969787769336176
5.024562368225348
5.080955645587047
5.138709889972686
5.197545354259617
5.257161872834724
5.317236729500761
5.377420923100579
5.437332004385256
5.496545415257545
5.554584103223771
5.610910604694449
5.664927024129156
5.715992703032395
5.763476551535072
5.806844921004122
5.845773661158988
5.880234087661373
5.910502585021905
5.937081669650297
5.960577306965186
5.981588391628773
6.00063953581989
6.018155770665518
6.034462985293268
6.049801022234357
6.064340288460158
6.078196435438422
6.091443746628747
6.104125102950612
6.1162596250851005
6.127849353598365
6.138883642622422
6.149342729582883
6.159200762161029
6.168427906814122
6.176992120043996
6.184860677888952
6.19200131664006
6.19838301129824
6.203976965632486
6.2087571052901795
6.212700576024907
6.215788177604518
6.218004687906849
6.219339054360523
6.21978458999855
6.220122125482817
6.221189913198592
6.223148500347565
6.22624973847314
6.230816032309955
6.2372163466744315
6.245842104268465
6.257086000589059
6.271325712741968
6.2889143584991105
6.310178658415952
6.335428422931653
6.364982593789939
6.399224078409908
6.438709154664251
6.484376191982043
6.537878112112594
6.601737598709819
6.677937044793012
6.764223216809178
6.85334741810522
6.937575578416513
7.012732097596477
7.079417900296676
7.141298893718045
7.202288484759377
7.264976392696804
7.330492928427719
7.398978290772838
7.47006833006896
7.543205687587409
7.617793784657276
7.693253799194415
7.769038858228125
7.844627333272799
7.919510136839958
7.993176040158816
8.065095176168667
8.13470590074214
8.201399099835816
8.264504746615778
8.32327832000884
8.37687478196404
8.42380184371948
8.391322028501307
8.350947172463906
8.326693312821547
8.314268927208856
8.31049557587326
8.308188313186331
8.301276751160643
8.289791446040754
8.273782906498258
8.253320966170623
8.228493856891571
8.199406951173222
8.166181327094424
8.128951783706505
8.087864779011204
8.04307617258716
7.994748554349278
7.943048857131456
7.888146013051402
7.830208831860324
7.769403910137943
7.705894813539114
7.639841017496745
7.571397226509477
7.50071402783188
7.427937869357983
7.353211943740715
7.276676563858022
7.198470191112639
7.118730523685154
7.037594749992156
6.955200263337545
6.871685131711206
6.787188376728859
6.7018504279482665
6.615812105514056
6.529216169216297
6.442206124496946
6.354926267868291
6.2675214601347795
6.18013703041886
6.092917319005249
6.006007106293395
5.919549859192586
5.833687816027607
5.748561383933443
5.664308604817821
5.581063442256673
5.49540318665604
5.384051881770945
5.275355147704433
5.169899791380913
5.068224949406788
4.970865176029426
4.8783474066258545
4.791182504123777
4.709852806097083
4.6347962679177455
4.566389240371702
4.504930351845385
4.450628383448489
4.40359691409875
4.3638572688005395
4.331348774796327
4.3059430603075635
4.287459291962476
4.2756538725137325
4.270001692145276
4.259958733655097
4.226729095686214
4.194754097536514
4.165835710268796
4.140546231923012
4.120364129491254
4.111097141861299
4.110035620459797
4.106919664969509
4.1019444613112315
4.09540339812408
4.087650469821976
4.079063434049103
4.0700144111383025
4.0608503551210875
4.0518826131136105
4.043382725480979
4.035582313719882
4.028674892221042
4.022818484661468
4.018138320611853
4.014729252124278
4.01265764689601
4.011962780717445
4.017933911092008
4.032994703461791
4.053801494551291
4.078981837954554
4.108034626485936
4.140757700464414
4.177054789603725
4.2165101089435435
4.218174955835654
4.21865140942607
4.224225752714736
4.234998247457654
4.251065476761868
4.272540027845225
4.299557761423765
4.332282308209016
4.370902045128082
4.415610395796504
4.466559692265296
4.523792647769346
4.587173169661588
4.656354334795063
4.7308026610265905
4.809868600910035
4.892867921003577
4.979147542347405
5.068123957126482
5.159296499562757
5.252247259642721
5.346629806060741
5.44215642836941
5.53858528257034
5.635708657890492
5.7333437439505825
5.831324861601085
5.929498095929176
6.027716720791772
6.12583870675346
6.223723083027078
6.32123040500001
6.418220312149753
6.514551171299509
6.610079356670226
6.704659048246654
6.798141828763128
6.890376323284242
6.98120821550037
7.070479889541815
7.158030532241122
7.243696196807951
7.327309467292727
7.408700537271986
7.48769714956969
7.564125247089609
7.637809959636914
7.708575844506231
7.776248547228942
7.840655155980607
7.901625103660169
7.958990800361266
8.012588102248518
8.062256243899979
8.107838169655706
8.149180069255877
8.186131358356329
8.218544975212014
8.246278341756994
8.269195708500039
8.287172100382833
8.300099097489538
8.307891753634783
8.31049557587324
7.196627353672162
7.195237781373526
7.1910725352940625
7.184142029474614
7.174463621216349
7.162061625285871
7.146967333015211
7.129219018789477
7.108862058500224
7.0859489473476724
7.060539470762959
7.0327009772466145
7.00250858994635
6.970045696885641
6.935404626118832
6.898687504249224
6.860007270978028
6.819489595635258
6.777274935165551
6.7335212950625305
6.688408470477661
6.642142941104011
6.594964560394883
6.547154527519559
6.499045068904088
6.451029594876688
6.403570614468708
6.357201245727607
6.312512355327404
6.270116096032463
6.230579906194494
6.194335035251089
6.161576878269381
6.132153259209372
6.1052946972882145
6.077818027376853
6.023940816408972
5.924254838317043
5.818281728034773
5.712548359952006
5.6081571175695375
5.505624031023263
5.405337040614732
5.30764602325174
5.21288783937362
5.1213972704896
5.0335111543190045
4.949565946746995
4.8699004300696584
4.794857713095481
4.724833814050784
4.660653760057915
4.610204171790911
4.623374211586011
4.657996633426037
4.696036597015852
4.7352895648102615
4.773575992019876
4.807168574465121
4.82827186923391
4.82077478780611
4.783676001148875
4.736862645455017
4.6879863804206385
4.638985064855837
4.5905639222950425
4.543148052373584
4.497185225137817
4.453351012700672
4.422549713512102
4.4440089733709955
4.44589879752857
4.450752292516982
4.4570781057397815
4.463747094351973
4.4700829612930955
4.475699160144471
4.480388079055193
4.484063822237401
4.486732329200567
4.488471832824504
4.4894160488199075
4.489738171231303
4.489632611109981
4.489296020495658
4.488908099149521
4.488612870417948
4.488503696942316
4.481826693725096
4.469782724694999
4.459254952439805
4.4842541202847555
4.545517729106953
4.608672366732309
4.66877100115814
4.72327312344802
4.773609268980885
4.821476031277641
4.855896032842451
4.8097072637787965
4.749790842754357
4.69496102053657
4.649908636186679
4.623285554248634
4.625500846959246
4.651458116479793
4.693518649732605
4.748705910335059
4.812894128933958
4.8829896849572645
4.957517010302169
5.035755404235206
5.117282771069337
5.201801262580539
5.289066699272095
5.37885680909353
5.47095514680454
5.565137164708694
5.661154291288829
5.758698771904097
5.857296616034231
5.955815093211524
6.048388270201902
6.10141623405295
6.122273036105886
6.140270771112998
6.160295445121197
6.183684034072976
6.21107889385344
6.242750508428487
6.278614683337745
6.318257341873881
6.361025753167926
6.4061579246688956
6.452895423473549
6.500552338503266
6.5485422530926884
6.596378041034007
6.643659430152799
6.690057887815176
6.735301459575967
6.779162891433029
6.821449963631719
6.86199784297374
6.900664135218903
6.937324427125303
6.971869235332519
7.004201790647869
7.034236273857838
7.061896442170269
7.087114796301475
7.109831766208474
7.129995037347642
7.147559292319651
7.162485770591594
7.174742011716723
7.184301689826209
7.191144479308894
7.195255915567712
7.196627353672159
7.196174905334684
7.194844460395524
7.192715068051143
7.189913238916694
7.186605900755871
7.182992063104598
7.179294176038195
7.175750384599746
7.172608540881793
7.170123051359765
7.168555139461054
7.168178130069804
7.169289132735565
7.172229977712536
7.177421788199296
7.185421292226737
7.197010536960033
7.2133383098651445
7.236126025957717
7.267901606225742
7.312035038270271
7.37199677796706
7.4494882212082185
7.542921287344236
7.648285903954461
7.76126592996023
7.878420732288794
7.997293979348378
8.11615777884204
8.233756870956736
8.34913286858685
8.46151722427798
8.570264639328256
8.674815195179743
8.774668800278283
8.8693642511723
8.958427075040667
9.040281381343394
8.967475360448221
8.847502814063521
8.732807694101329
8.62615302501982
8.531141306877196
8.452625335860244
8.465824878962861
8.49858019351148
8.522779457623255
8.537620402079757
8.542622791397902
8.540694016218554
8.534911535687936
8.52528686723604
8.511839153778853
8.49459510215014
8.473588883166743
8.448861969559639
8.420463038564169
8.388447692540021
8.352878215923885
8.313823351802172
8.271357909996405
8.225562235957254
8.176521957054515
8.124327303970095
8.069072051457741
8.010853175910304
7.949769578914332
7.885920457855968
7.819404187528454
7.750315900962988
7.678745134537411
7.604772048662867
7.52846344947496
7.449867893374546
7.36900851462999
7.285875596962226
7.200418077288211
7.112535897642651
7.0220762320638945
6.928837856297786
6.832594281018171
6.7331366478655035
6.6303380217745245
6.524220852524764
6.415000344751555
6.303081293459782
6.189015450971826
6.073437655099589
5.957010079438341
5.840386011873954
5.724193152394826
5.609032290830504
5.499031752951991
5.418153119596455
5.338723905935615
5.260816565327319
5.184547703992548
5.110029731983741
5.037370246598802
4.966671800950338
4.898031440628864
4.83154074503133
4.76728578480321
4.705347143072127
4.645800046069674
4.58871493928264
4.534158192063015
4.482193530535895
4.432883986510817
4.3863011455687175
4.342554061639008
4.302026430754322
4.2751275306957695
4.28053511419281
4.293716949280393
4.312826937587678
4.337350496751984
4.366030000096589
4.387249636184914
4.387783964041827
4.389327076664604
4.39171162591323
4.39469538636299
4.398003651892005
4.401369977236295
4.404567232057063
4.407426044704066
4.409841472480619
4.411770364600604
4.413222340353639
4.414246933344794
4.414918942696994
4.415323704357702
4.415543436193313
4.415645705146901
4.415674682414203
4.388862045517019
4.352481694013291
4.319339938972325
4.290550223692696
4.266400184171701
4.2470248653646205
4.232522235405612
4.2233446112736495
4.260498224666587
4.307455103220067
4.358017466865897
4.412189268018908
4.469994770598709
4.5314623108985606
4.596620283896575
4.665494128066036
4.73810326469506
4.814457358703692
4.894552307054102
4.978365589216763
5.065851758268372
5.1569378734700635
5.25151990631673
5.3494599109601415
5.450584903244434
5.554686664165673
5.661523509231119
5.770820679692484
5.882273762400049
5.995547804163344
6.110275620425103
6.226050924303093
6.3424152383841
6.458833531004826
6.574655072195046
6.689055216113892
6.800970899291841
6.909088802770717
7.012027886260323
7.108822790680538
7.1994042331107
7.284525877130474
7.365223569617475
7.44238233370156
7.516609354333399
7.588271770897143
7.65756871789063
7.724590563755161
7.78935946142548
7.851855144130417
7.912031240331781
7.9698262054924705
8.025170048688004
8.07798894533002
8.128208743352857
8.175756875957706
8.220564883626237
8.262569374289486
8.30171367000111
8.33794880982734
8.371234941758056
8.401542268553987
8.428852458732152
8.453159548577952
8.474470624572291
8.492806097702008
8.508198910838747
8.520692185674752
8.53033537253099
8.537178334643185
8.541264300686858
8.542622791397914
8.234756121793716
8.232511995693844
8.225785620663059
8.214595000716042
8.198970114317293
8.1789528890745
8.154597155673072
8.125968542756391
8.093144499672418
8.056214085116551
8.015277905846128
7.970448089280087
7.921847983413571
7.869612073938613
7.813885891167021
7.754825804082782
7.692598525598442
7.627381355364875
7.55936171201271
7.4887365701269095
7.415712702856051
7.340505996912507
7.263341289269424
7.184451676463389
7.104078298475783
7.022470130706962
6.939883233797919
6.856580446866337
6.7728310515384145
6.688910583607692
6.605101023846688
6.521689191157954
6.4389570389052935
6.356962178690232
6.261603837888415
6.155747080867414
6.075573781172419
6.025919907858219
5.960803948668433
5.89210981666917
5.824628508808839
5.759458338248826
5.697028605864962
5.6375705402800635
5.5812169572252275
5.528026031186512
5.477980499587318
5.4309733917553995
5.386788877808164
5.345071603139685
5.305291917509355
5.266715225855011
5.228401766691698
5.189283532002974
5.1483628124193865
5.10500570296416
5.059193052637563
5.011625561214199
4.963934507181319
4.920300191918792
4.8914382597066455
4.873093911011805
4.844454987889816
4.8026753550304875
4.7527242002295775
4.6995884826349235
4.646686636590317
4.59611306675235
4.549175896246725
4.507374837852031
4.4818648395218945
4.483028698647715
4.4862991240110235
4.491126940717792
4.496861557169191
4.502917366393907
4.5088380869491465
4.514300503783242
4.519098907374567
4.523125971354536
4.526355042899792
4.5288233201927675
4.530614356530235
4.531840761592262
4.532626238858812
4.533088333049872
4.533323421838458
4.533394479050941
4.543288868138862
4.565110344821848
4.592926018738072
4.625723071038855
4.664206166978642
4.710550888723924
4.768024008459464
4.837095415999109
4.908447740399129
4.932548489912404
4.895487703948568
4.927009782670519
4.974869775388943
5.023390982864138
5.070994604209755
5.116730357877993
5.159986930379769
5.200683483546268
5.239349997447271
5.276958878230655
5.314625973440934
5.353370315292033
5.394004166063445
5.437118524156612
5.483111283601069
5.532226489667529
5.584586409676956
5.640219449481007
5.6990795224434265
5.7610574659622715
5.825986486405467
5.893628339797033
5.963601630072668
6.034939854822875
6.10258213388759
6.175526528456571
6.265047854165072
6.34808825855464
6.429727290235374
6.511765365547032
6.594235982483393
6.676939934941915
6.759633384733599
6.842064653531586
6.9239830920481085
7.005143097034004
7.0853056144084565
7.164238453910362
7.2417174552881995
7.317526254667211
7.39145662254621
7.4633090179165436
7.532892134957291
7.600023509782294
7.664529354251356
7.726244357045307
7.785012468152275
7.840686470411092
7.893128146576484
7.94220848025099
7.987807590864883
8.029814783012538
8.068128809515365
8.10265784119311
8.133319402888116
8.160040661180538
8.182758364572996
8.201418866334736
8.215978221783033
8.226402231326738
8.232666425103998
8.234756121793694
8.23956757664067
8.253927953910654
8.277620448471914
8.31030000709021
8.351514699518361
8.400730705518054
8.45735744386783
8.520769933453808
8.590326321276015
8.665377653346825
8.745260940818971
8.82923131575811
8.9159001383928
8.992603843599527
9.042975407273087
9.092184727213008
9.143558529201758
9.197431732521327
9.253895559547992
9.313000674534637
9.374793498329106
9.439324320141218
9.50664726561361
9.576816670657166
9.649878148114661
9.725849946105097
9.80467932884703
9.886093716956578
9.968824770798314
10.04011773103233
9.982981074165775
9.86126047918867
9.734016427861254
9.605269513672681
9.476083131908936
9.347139714866769
9.219146378663154
9.094045131733733
9.119886282828318
9.190137399268755
9.253871003037217
9.31065494672254
9.36026032126369
9.40251053526247
9.437264069410473
9.464408450387554
9.483857847330798
9.495551622727554
9.499453576778567
9.496732335607781
9.48857376179627
9.474993308996565
9.456016724307148
9.431680053498013
9.402029644408223
9.36712208315386
9.327024332278018
9.281813580053374
9.231577343467144
9.176413638704588
9.116430788349975
9.05174775240078
8.982494265246487
8.90881111513935
8.830850224821921
8.748775615008652
8.662763816400682
8.573004466532284
8.479702138906452
8.383077581982429
8.28337004193493
8.18083990145206
8.075772628911032
7.968483789981136
7.859324983628216
7.74869117880902
7.63702877367789
7.524842951405909
7.4127015510086505
7.301228433071716
7.191083284840096
7.082916486646457
6.977305308159499
6.874686554016255
6.775313934568237
6.679259326260538
6.586459345047619
6.496777540807763
6.410061624714663
6.326180751072321
6.245043481566959
6.166602272679741
6.09084933163209
6.017811663031062
5.9475446440196915
5.880122459559193
5.815636719845746
5.754189637656408
5.695890787504434
5.6408542845131935
5.58919524391227
5.541025923341943
5.496444685931684
5.455464619738928
5.41130843518249
5.3163545241815235
5.222133788298745
5.131273913971788
5.0440345904973025
4.960612100788444
4.881188523361577
4.805940456857225
4.7350429135352945
4.668674204321388
4.607025974678353
4.550333227677572
4.498986421042937
4.454217119731824
4.427634636277257
4.428218066286522
4.429898546214498
4.4324830536356385
4.435697385861822
4.439237697359405
4.442816297227333
4.44619373321139
4.449195884257004
4.451718404525449
4.45372208988316
4.455222253267092
4.456274698175816
4.456960318521558
4.457369810298534
4.457589742784036
4.457690852477909
4.457719228733738
4.4890600121137565
4.539015709041394
4.594752876248122
4.655114019602869
4.7197513744662585
4.788457677253984
4.8610602679538735
4.937393287853869
5.017289636480248
5.1005773955364715
5.1870796541579685
5.276614016714929
5.368993067354808
5.464020562522815
5.561451119324896
5.643617381836005
5.686170917591754
5.731576516344544
5.779954164012658
5.831192159319943
5.88516169914068
5.941728117282109
6.000753022022668
6.062096095175081
6.125616029881409
6.191172361956727
6.258627187526586
6.327847043315373
6.398707595317872
6.4710978252487665
6.544927395932977
6.620138295935339
6.696721889868567
6.774746751138588
6.854400332420646
6.936049219225338
7.020305128414736
7.108038353073567
7.200193862031498
7.297311632633238
7.399044640200168
7.504232697256554
7.611443612541287
7.719406386435499
7.827138443881299
7.933908203712088
8.039163158195173
8.142471060646313
8.243479586118482
8.341891134744056
8.437445972227016
8.529913025389185
8.619082658482547
8.704762737495592
8.786775766825528
8.864956807820539
8.939152619257376
9.009220607617845
9.075028138558636
9.136452331376121
9.19337967177128
9.245705871850769
9.293335789643466
9.336183405028324
9.374171609000516
9.4072324585224
9.435306956110432
9.458345179269042
9.476306218109334
9.489158281653621
9.496878616011097
9.49945357677857
8.674062197064652
8.671487840730979
8.663770088112297
8.650924882090111
8.632978763055641
8.609968842016924
8.581942751120025
8.548958527768553
8.511084648113417
8.468399793640252
8.420992793905326
8.368962613770677
8.312418030480293
8.251477569001633
8.186269435734417
8.11693133260705
8.043609944037609
7.966461307062026
7.885650369448107
7.80135045273752
7.713743703646997
7.623020479756769
7.529379400279482
7.433026812501827
7.334176894777618
7.2330518629266685
7.129881624870926
7.0249041514052415
6.91836612603694
6.810524470189513
6.701650286072915
6.592037555689274
6.482040098716617
6.372362204260201
6.278279341352707
6.20036846072752
6.128413210214952
6.077147733871887
6.053209454475989
6.038391206371789
6.027028023138496
6.017747998914137
6.009972862831753
6.003329674475032
5.997466398508416
5.991828750656707
5.984489698114867
5.958080702061213
5.887617392994869
5.8112284521535456
5.73810520717468
5.670060354101426
5.60831367368372
5.55401966096405
5.508185707379203
5.47142221798948
5.443732980400553
5.424502082611925
5.412611112779813
5.406366399115433
5.403062985179248
5.402748405579936
5.413506424390144
5.434022068314854
5.457116064070375
5.481264814530356
5.506926280445501
5.534220650636638
5.562926263217188
5.592390161083855
5.615049697034836
5.615834765098816
5.618190343312312
5.622115842418508
5.6276047388746075
5.634636910903334
5.643168993856735
5.653123536894919
5.664377512523328
5.676749995161383
5.689988378029027
5.703751382657601
5.717586950735962
5.730903854398477
5.742941668710857
5.752759492195489
5.75929794328212
5.761611748797666
5.725140455447586
5.683608123914512
5.623984569550409
5.526170172962003
5.425078253449438
5.32759004141063
5.235099312777348
5.149455430142149
5.078247553962252
5.0689615914711235
5.1460853782157185
5.246573854792259
5.355039325200196
5.448261104770231
5.467865697054283
5.491699098896835
5.5246964059068935
5.5672269361921
5.618830944016898
5.67853031000217
5.745139067430205
5.817481098100905
5.8944080349201675
5.974348674411228
6.050779170879313
6.08425438264579
6.087519741208159
6.087707385060991
6.0879166310042985
6.0888710735824425
6.090964765552859
6.094592652314474
6.10041259486595
6.11031176187537
6.135017085904883
6.1989605543813555
6.283369343060468
6.381917183097443
6.484599972467368
6.588233522176277
6.691996680534518
6.795467027983877
6.8983296415534126
7.0003098538447155
7.101151835742061
7.200610827387991
7.298450001387653
7.394439134858958
7.488354329264781
7.579978078763451
7.6690990746324355
7.755513173142888
7.839023279397989
7.919439801183803
7.9965810800333825
8.07027331033247
8.140351451733157
8.206659090959285
8.269048800803436
8.327382364368473
8.381531034260574
8.43137558362832
8.47680669108618
8.51772497628795
8.554041078791055
8.585675943108846
8.612560817186715
8.634637356359612
8.651857719359965
8.664184647052021
8.67159147494372
8.674062197064636
8.675820377312679
8.681087577575143
8.68984206816649
8.702048609054703
8.71765987631022
8.73661846184259
8.758859485436108
8.78431392529678
8.812913424011787
8.844598667764203
8.879339800189799
8.917214154247393
8.958975077930635
9.016686179422804
9.10615214617315
9.201677634850434
9.29944572398577
9.39866284498342
9.498805188251644
9.599406964001627
9.700013857345056
9.800158495130164
9.899336372096704
9.9969737337338
10.092368178207854
10.184537277057562
10.271482835343654
10.335282245322935
10.252050547838893
10.146566972731712
10.169324773233011
10.258253837974543
10.354748615630488
10.454812799598464
10.555810978519279
10.621867411424681
10.603030938657156
10.568733276578325
10.528703043107747
10.48587199003147
10.442240029314284
10.39941525837544
10.35879792043867
10.321671097564272
10.289237259102725
10.262612448595949
10.242784041892872
10.230541897164047
10.226401307880145
10.22419473758421
10.217577932452079
10.206559600786557
10.191154219888821
10.171382000679932
10.147268838345875
10.118846184387074
10.086151049787695
10.049225807510265
10.008118086116706
9.96288073226144
9.913571587623466
9.860253279297336
9.802993305089393
9.741863801025104
9.67694108082851
9.608306029487483
9.536043779275724
9.460243305886568
9.38099787617497
9.298404697650062
9.212565127065806
9.123584293347987
9.031571421574412
8.936640301147646
8.838908897488245
8.738499884055244
8.635540775532844
8.530164377458824
8.422509055218562
8.312718339845707
8.200942644484892
8.087338530902942
7.972069160659751
7.85530452717845
7.737221727570339
7.618003794438536
7.497841214168017
7.376930484093259
7.255473905654883
7.13367910842917
7.011758242066604
6.889927500859593
6.768405366537403
6.647412957038381
6.527173665709844
6.407909126627071
6.289842355764257
6.173194990529399
6.0581872366887
5.945037357815803
5.833962361611633
5.725179680328939
5.618916386575936
5.515479049894696
5.42195759910839
5.3862783273007615
5.357205986147043
5.332399350089353
5.311872976254775
5.295695054075559
5.283934942874868
5.276653509941805
5.273896797306676
5.275686200407694
5.281997414353046
5.292700684352174
5.307352951888333
5.324188128699168
5.3343677275675185
5.335206924853284
5.337710656170774
5.341835935107381
5.347506812843478
5.354608877679213
5.362983379715341
5.37242225632413
5.382665432994288
5.393401685687622
5.404273683389847
5.414887907307313
5.424829507353537
5.433681942549793
5.44105089720652
5.446590571248754
5.450030128093169
5.4511965008735075
5.444348913982103
5.432787476472249
5.423129026406144
5.416914214815008
5.414551049738972
5.416162974640132
5.421775484986362
5.431371379059125
5.444909604709669
5.462334239652851
5.4835775822460535
5.508563379827663
5.53720804804057
5.569426850185192
5.605176215418404
5.661828357006938
5.763432495085136
5.867222431542579
5.9727758367709445
6.079902628367859
6.1884312060801125
6.2981980085518146
6.409045379720951
6.520820228049254
6.633373081896737
6.7465567930561
6.860225737547354
6.974233839300443
7.088435342407729
7.202683166083524
7.316828725794534
7.430722080494372
7.544211701407749
7.6571449525356705
7.769368358355777
7.880728149262827
7.991070656036489
8.100243215471219
8.20809353022076
8.314471757131654
8.419230073788354
8.522223099146405
8.62330831742095
8.722346433565791
8.81920157102117
8.913741482919585
9.005837704022447
9.095365656654632
9.182204898858696
9.266239086819281
9.347355852937524
9.425447342002535
9.500409998878757
9.57214458318117
9.640556469368402
9.705555226861943
9.767055356917746
9.82497584661873
9.879240500292008
9.929777867668442
9.976521488313411
10.019409692083459
10.05838603854662
10.093399134714407
10.124402755904743
10.151355959969878
10.174223161392144
10.192974095941791
10.207583964458824
10.218033425882215
10.224308644026646
10.226401307880137
9.614414197360539
9.61189067512156
9.604325627295365
9.591735602107475
9.574148141740107
9.551601744208694
9.524145798054894
9.491840446616385
9.454756592775682
9.41297563590688
9.36658937435186
9.3156999434666
9.260419441439351
9.200869798050597
9.137182630524869
9.069498969814344
8.997968653647591
8.922750565425707
8.844012061716127
8.761928286815465
8.676682425271101
8.588464886458134
8.49747310095902
8.403910703337878
8.307987273299592
8.209918089977268
8.109923217932531
8.008227064347851
7.905057789401071
7.800646695854259
7.6952278843195705
7.589036497035976
7.482309769647932
7.375285304970572
7.268200789378044
7.161293512310652
7.054800303822263
6.948956278707747
6.843996762320562
6.7401569671798764
6.6376740943560915
6.5367910404746095
6.437764087060061
6.3408807466265165
6.246507241982416
6.155271883930449
6.069225140195587
6.005908989066736
5.990549742344084
5.985350911278498
5.981575042187612
5.978012996818128
5.974197732365395
5.969801615560683
5.964509684288657
5.865636126726177
5.756610195119088
5.65731446311139
5.570933649645635
5.502748945697689
5.460812116846613
5.450260436415845
5.463839507485722
5.497942175322922
5.552707817248254
5.623826357836128
5.706855404347297
5.720590102398575
5.68937902048733
5.658353981320057
5.635164999287636
5.635884418961191
5.6380457469983645
5.641656218565541
5.646721464498982
5.653236494318018
5.66117413883452
5.670471845413909
5.681017478534678
5.69263431712289
5.705065018255838
5.717953646743509
5.730825492312181
5.74306768299459
5.7539240391786155
5.762537528444478
5.768087265848165
5.7700013877104075
5.806256987959284
5.755415487099695
5.666664707161799
5.62197769056255
5.587161999437414
5.556038066102582
5.528193134886522
5.503810189505976
5.483226793905527
5.466872457904899
5.455276657447589
5.449129184749968
5.449631091855279
5.477890871808419
5.5919241479399675
5.713610557644473
5.836606242526466
5.954875252689233
6.048284587142079
6.09029747165162
6.102005543484769
6.104545403953296
6.104331459449546
6.104184669340815
6.11089202805309
6.1638878105503405
6.2503369361134835
6.3430022473392285
6.4386903780899365
6.5366087331257345
6.636345648552212
6.737596429004423
6.840098257218457
6.943606971983674
7.047888500808034
7.152713949007275
7.2578576177399
7.363096273620278
7.468207150615091
7.572969923958653
7.677165448328949
7.780576425500073
7.8829873175716205
7.984185263374005
8.083960019757692
8.18210466695882
8.27841602465944
8.372694815309735
8.46474643746425
8.554381155556737
8.641414284245318
8.725667164488527
8.806966956808324
8.88514729650117
8.960048539945824
9.03151769926963
9.099409420219208
9.163585761027674
9.223916543202975
9.280279639913749
9.33256113780608
9.3806554409063
9.42446566111742
9.463903661715781
9.498890100749737
9.529354761931142
9.555236551087743
9.576483582025666
9.59305329791374
9.60491254785306
9.612037596828996
9.614414197360516
9.61747998547119
9.626639462463814
9.641780695133356
9.662722714374157
9.689223195561569
9.720988106809857
9.757682380554083
9.798940687349564
9.844377785130058
9.893597909091108
9.946202723236876
10.001798052377179
10.059999474741298
10.12043624813232
10.182754934863336
10.246621747248792
10.311724734155671
10.377775371849722
10.444509866060315
10.511689424195485
10.579098557891076
10.646531635174886
10.7137098026258
10.779019121363875
10.739700012596103
10.623735992949374
10.506166849033546
10.405191474005454
10.44486769647766
10.511569372362208
10.569722616317108
10.615179873120503
10.64533408421705
10.659116609153054
10.65893312653889
10.682642904068627
10.783186823442403
10.894130610768896
11.008265478989118
11.124619786187132
11.242656083611713
11.36157374181537
11.473396052480858
11.509125900493936
11.523996054767945
11.535015757718963
11.542815978342032
11.54748624130492
11.549042323405896
11.546209358200086
11.537715908907353
11.52357831199714
11.503823756139585
11.478490241147815
11.447626513260218
11.411291906038874
11.369556375813753
11.32250017897407
11.270213811918538
11.212797964961242
11.150362986949172
11.083028953036672
11.01092531552888
10.934190676377673
10.852972215536644
10.767425830206557
10.677715531364752
10.584012732096681
10.48649647731614
10.385352582040179
10.280773301023869
10.172956607082295
10.062105845854113
9.948429232792739
9.8321392396197
9.713451921822667
9.592586344160233
9.469763978268396
9.345208424401305
9.219143684077917
9.091795283585823
8.963388683217056
8.834149108604082
8.7043011323856
8.574068712136402
8.443673843725906
8.313337881492025
8.183280658066476
8.053720413866005
7.924873998191626
7.796956737053803
7.6701827340538635
7.544763780288308
7.420910571138438
7.298833015491855
7.178736694286529
7.060826495754098
6.945304012317055
6.832367489613976
6.722211014893383
6.615024176045667
6.510991142183545
6.410289956362906
6.313091810269782
6.219560471554139
6.1298515932529805
6.044111909382629
5.962479664584902
5.8850830595374815
5.812042091626323
5.743468322062316
5.6794668155551165
5.620140024196972
5.565596318342478
5.515970627755092
5.471483600733254
5.432649257958424
5.401284480141776
5.386258297336981
5.387055044711365
5.389431291996946
5.393343925548329
5.3987174746069035
5.4054395777905935
5.413356013822678
5.422266663821412
5.431923579816453
5.4420319555848025
5.452255166612926
5.462224040597637
5.471550801406961
5.479847462068096
5.486747814310013
5.491931626622517
5.495148654167745
5.496239284006596
5.507395596617637
5.531878272594107
5.563055493846248
5.599361752837635
5.640353336224692
5.68586117074892
5.735802973027049
5.79012788117869
5.8487967459405175
5.911772679499751
5.979016672944592
6.050484182412858
6.1261229972813505
6.205870856625779
6.28965395105998
6.377384897647014
6.4689616665660745
6.5642661115540735
6.663163558765128
6.765502295109993
6.871114089435471
6.979814785211318
7.09140572655378
7.205675290794218
7.322401054005432
7.441351700583633
7.562289621051952
7.684971778949638
7.80915332329582
7.934588039091752
8.061030096401032
8.188235076330816
8.315960901752417
8.443968256613342
8.572021243567582
8.69988739160883
8.827337960434512
8.954148074831252
9.080095778947651
9.204963516035235
9.328536967700822
9.450605369334394
9.570961523002222
9.689401641275944
9.805725566187702
9.919736817247207
10.03124268780435
10.140054488579056
10.245987671535586
10.34886229570508
10.448502709111965
10.544738657906736
10.637404983746874
10.72634221725712
10.811396771136131
10.89242115149568
10.969274551217994
11.041823064152293
11.109939794958033
11.17350540749285
11.232408201565592
11.286544432185599
11.335818596636454
11.380143634908702
11.419441008707755
11.45364110298001
11.482683197670053
11.506515706241789
11.52509622278389
11.538391710503
11.54637848454
11.549042323405917
12.079445486956676
12.077611316558551
12.072108626777556
12.062936839538231
12.05009484463023
12.033580799364866
12.013391851588485
11.989523767150088
11.96197063593239
11.930724380044218
11.895774415719789
11.857107417423592
11.814706970330539
11.768553588008396
11.718624961853756
11.645046298647348
11.54541147870539
11.440368918612288
11.330103348020494
11.214808215497566
11.094686252555809
10.969948547706865
10.840814502859867
10.707510947931379
10.5702720722209
10.429339412169277
10.284960913572963
10.137390694616498
9.986888627991911
9.833719917809983
9.678155089008017
9.520467899399344
9.360937391630694
9.19984582020973
9.037478641854467
8.874124105497394
8.710073293616494
8.545618003817584
8.381053021780955
8.216674079557398
8.052778051037693
7.889662796582113
7.727627125733684
7.5669713514469095
7.407995954202491
7.2510044398816484
7.0963053170325905
6.944208698787507
6.795035978826434
6.649120893892399
6.506817830586162
6.368513648239071
6.234646722173275
6.105738576618348
5.982463795835061
5.95809799388918
5.950191667080043
5.940535984426301
5.928861421218866
5.91493755290432
5.898592524037968
5.879733240360204
5.858360347810313
5.834575825846758
5.808581274210756
5.780668130461816
5.75120970223491
5.7990941661205815
5.898842089908214
6.0050090535823095
6.107025497169804
6.106301045061264
6.104131029343367
6.100526217897086
6.095507074548082
6.089107501038698
6.081380083517474
6.0724029960247154
6.062288717563925
6.0511954325088
6.0393419155837424
6.02702735172662
6.014657097038185
6.002772830806694
5.992077379513718
5.983425826788224
5.977729640806179
5.9757330073899455
5.868376952750425
5.847223039449706
5.88682212148179
5.925444574941445
5.9623779040795535
5.996996844619235
6.02871715152457
6.057037227218173
6.0815885971066015
6.102179410292758
6.118819793001253
6.131722963934522
6.141289281770833
6.1480916734264985
6.152902289631037
6.1568565200604
6.162099957356942
6.174534890666348
6.21434508669092
6.308136224025811
6.434882467109612
6.573530945851379
6.71786368241497
6.865837107110057
7.016528476785408
7.1693908987527175
7.32403004547641
7.480119855203611
7.637369762870263
7.795507995915493
7.954272323986558
8.113407312120442
8.272659753516566
8.431778534439484
8.590513180779732
8.74861367480427
8.905829962763567
9.061912241888068
9.216609916070041
9.369673055578895
9.520851748791719
9.669895996074262
9.816556373000493
9.96058359001337
10.101729011529994
10.23974416357636
10.374381065067137
10.50539211321773
10.632529693318247
10.755546599225088
10.874195198853906
10.988228554504083
11.097400687299283
11.201467832902713
11.300191291057349
11.393341259612264
11.480703911313313
11.562090000130558
11.637346354173356
11.706368161465173
11.769110063441973
11.825592513420553
11.875901327440753
11.920178498227296
11.958606184038889
11.991387410943736
12.018726880654466
12.040815090539699
12.057817018882691
12.069865060104629
12.077055221937787
12.07944548695664
12.07854629101289
12.075861334817
12.07142729202444
12.065301339888265
12.057555645614485
12.048270423158224
12.037526078569469
12.025395096509511
12.011933784277625
11.997172794678182
11.981094028709958
11.96323642262821
11.907036686756404
11.832212041337845
11.752627759569183
11.66854976699224
11.580172133815372
11.48768561170257
11.39128593552411
11.291178141141074
11.187582528798943
11.080754530388951
10.971078178370579
10.860346527862133
10.851615087529684
10.917447475746537
10.98433441561313
11.051578822929123
11.11931885178842
11.187808462713697
11.257092937116788
11.318574801309614
11.315165610080003
11.312941456495997
11.320593413087709
11.336447868219455
11.357832330030433
11.382190142899118
11.407533900198274
11.432493539902287
11.456237928586578
11.478627029737602
11.506939369273956
11.609613838772459
11.730933729127976
11.853403558257643
11.975720901210293
12.095854586087464
12.18417632444917
12.181428020054938
12.173188380265104
12.15947321636759
12.140308839899323
12.115732015572439
12.085789886718217
12.05053981607181
12.010049401845583
11.964396155970993
11.91366743029824
11.857960359297518
11.79738133430983
11.732046071372402
11.66207924826084
11.58761430908502
11.508792883885386
11.425764992451
11.33868844448072
11.247728183055976
11.153056550883614
11.05485251678544
10.953301354097087
10.848593848351863
10.74092606583479
10.630498483268262
10.517514999249629
10.402180675279032
10.284698068878821
10.165257861761297
10.044012861777212
9.920996430237775
9.795973722245677
9.668804547940626
9.540153167252118
9.410735299757656
9.280994005582167
9.151253962327456
9.021800769035867
8.892905164597932
8.764831172090805
8.63783927199304
8.512187582668242
8.388132378887523
8.265927001174255
8.145823087320554
8.028070758438396
7.9129150332604565
7.800599539393932
7.691363693759733
7.585443210291703
7.483069014540164
7.384467445485047
7.289859328146437
7.199459444899297
7.1134759007823725
7.0321096147698565
6.955553168994093
6.8839895946930785
6.817592294318883
6.756522119123046
6.700927625858066
6.650942108117112
6.606681682970287
6.568242504707715
6.535697654510731
6.509093309178958
6.488445810673558
6.473741690943698
6.464945521914767
6.462019041560434
6.461182374225076
6.458693642454494
6.454616560307714
6.449056908034667
6.442161916859623
6.434119287166269
6.4251558250496466
6.415535414854054
6.405555768529244
6.395543563364749
6.385847056569463
6.376825563340614
6.368835235297351
6.362210949047894
6.357245567696545
6.354168330090695
6.353125768196922
6.356109203951886
6.365053116234094
6.379938286058882
6.400732435026173
6.427389721053427
6.459850665789409
6.498041920486958
6.5418758945144075
6.591251164358879
6.646052252745076
6.70615065107282
6.7714045808744405
6.84166034581777
6.916752205140694
6.99650335006345
7.0807257368362055
7.169220904629273
7.26177813777583
7.358173928693631
7.458168968197434
7.561504580549745
7.66789970319422
7.77705682164923
7.88868334797235
8.002525845181834
8.118384561461722
8.236092608993273
8.355485081293265
8.476385113693912
8.598600811129778
8.721928514044691
8.846156005962968
8.971065579848167
9.096435569496034
9.222042064145514
9.34765959214533
9.473062167442281
9.598023909503143
9.722318738838878
9.845722395748629
9.968011737782858
10.088965601685416
10.208365304154936
10.325994793669222
10.441641284795077
10.55509558225555
10.666152467249775
10.774611125704789
10.88027541726975
10.982954501971493
11.082462508338105
11.178619810115295
11.27125265467432
11.360193759253807
11.44528254446312
11.526365185305169
11.603295313206985
11.675934063238207
11.744150194945002
11.807820548025944
11.866830096412137
11.92107219264205
11.970448810941841
12.014870753371277
12.054257620521724
12.088538233360664
12.11765056742663
12.141541954181527
12.160169129431091
12.173498406753135
12.18150563645808
12.184176324449217
12.39651390984114
12.393062271506802
12.382713423734113
12.365485559123863
12.341408954682901
12.310525932226504
12.272890786974363
12.228569625298752
12.177640401343961
12.120192593055885
12.056327112457145
11.98615627383072
11.909803341233424
11.82740242131649
11.739098367006145
11.664896660256819
11.60734216308924
11.545935510815521
11.480652384109199
11.411472464450052
11.33838290648784
11.26138143421736
11.180480310482745
11.095709934600622
11.007122844192518
10.914797397711148
10.818840211953257
10.719388164764041
10.616609246020513
10.510702308490828
10.401896057220752
10.29044566750196
10.176631594139925
10.060755031370007
9.943134587307943
9.824102675340349
9.7040024099293
9.583183223125722
9.462000086261623
9.340810005896088
9.21997060142346
9.099838862735515
8.980770405038522
8.863119528050662
8.747238210499155
8.633478419639292
8.522193864141034
8.413737839164405
8.308470130976568
8.206756839602816
8.108973714366186
8.015508884472833
7.9267652115050655
7.843161722252513
7.7651333899833315
7.693128360120582
7.62760162406421
7.569004174822693
7.517766562108218
7.474272483325187
7.438730233751088
7.342852030391884
7.190481459771317
7.04165384139995
6.8966553523412735
6.755679644501933
6.618917628984784
6.486571884215406
6.3588768757704575
6.236194151993005
6.1287108975722155
6.127988253937239
6.12582406724206
6.122230294541195
6.117229300933745
6.110857483144184
6.103170417944995
6.094249523511304
6.084210660654019
6.073215216743631
6.061484545789865
6.049319037798996
6.0371223836118695
6.02542960146321
6.014929097684739
6.006451946769548
6.000879030509429
5.9989271898164
6.110907691171864
6.2376250282450325
6.368266735522073
6.5025393932665745
6.640283236176464
6.7813656112228555
6.925659642067404
7.073035473162483
7.223340873120304
7.37583039795637
7.431424242520778
7.473720580595169
7.524577305463376
7.583494747939492
7.649872270196154
7.723090778688499
7.802548097756808
7.887678416110309
7.977960404892926
8.072918240372083
8.17211791503714
8.27516119899862
8.38167895192502
8.491324177133198
8.603766494620842
8.718686266864287
8.835771111868082
8.954710783567348
9.075195975797158
9.19691566436961
9.319555262429946
9.442796723411277
9.566317283039526
9.68979045591849
9.812886503187933
9.935274060894885
10.056621923027883
10.176601969441984
10.294891351514561
10.411177654365355
10.525162329483972
10.636565369415436
10.745130360134892
10.85062894763411
10.952865263338573
11.051679145005737
11.14694858712852
11.238590676420406
11.326560953427812
11.410851726821658
11.49148833422192
11.568525480376238
11.642041767694689
11.71213369782889
11.778909013892294
11.842478353561203
11.902946158892181
11.960399001477713
12.014892746233377
12.066439185818124
12.114994672178144
12.160453443901181
12.202648804213187
12.241362583504905
12.276341748134843
12.3073186663118
12.334030868774857
12.35623763711471
12.373731985038448
12.386348283487106
12.393966441854262
12.39651390984118
12.39351245150918
12.384516204582619
12.369549466547724
12.348652426418948
12.321880777367381
12.289305148160865
12.251010490158643
12.207095621605296
12.157673194534597
12.102871878505976
12.042853749403257
11.978204605546896
11.945591220826984
11.92537983291536
11.903771397965464
11.88055547332125
11.855591127299489
11.828749962757797
11.799921600543291
11.769026431057664
11.73603047980667
11.700960978404014
11.663922746494125
11.625115922259528
11.584857054604537
11.543607050710563
11.502009480517922
11.460947287914994
11.421622333534977
11.385669469169658
11.355434232784187
11.342229212305407
11.405656903464793
11.481067764008527
11.559346278919174
11.639957448243276
11.722451707944565
11.80626007717456
11.890694543121741
11.974953316575585
12.058107061327908
12.139058858249113
12.216478295499087
12.288710601266937
12.353672328866972
12.408702334555718
12.447533856762062
12.355361185496488
12.267848072332134
12.265002273078183
12.256470311140598
12.242268496209642
12.222423970967013
12.196974671764107
12.16596926426215
12.12946698529607
12.087537685827968
12.040261506661082
11.987728833444775
11.930040264109962
11.867306082779956
11.799646353855184
11.72719061068723
11.650077656384399
11.568455077635608
11.482479407294742
11.392315632647163
11.298136575473936
11.200123282903814
11.0984642633384
10.993355401316409
10.884999618832696
10.77360671892907
10.659393576524623
10.542584365042272
10.42341179720357
10.302120118930832
10.17897358593809
10.054282522442211
9.928481548889687
9.802281017708713
9.676301152115077
9.550362070818064
9.42423584976698
9.297970650686171
9.171733551634524
9.045733259300672
8.92019390966672
8.79534604922365
8.67142321026076
8.548659959783256
8.427291455922484
8.307551563743253
8.189673922244252
8.073892096948185
7.960436044414602
7.849535858506008
7.741419581856866
7.636313172722301
7.534440289038345
7.436022371877559
7.341278123946747
7.250423154264843
7.163669704142779
7.081226359218227
7.003297257544374
6.930081514822132
6.8617733347334005
6.79856006614397
6.740623420868128
6.688138084226851
6.641271909908501
6.600186337560149
6.565037462042174
6.535977235743469
6.5131547484055945
6.496714150543308
6.486785380405558
6.483463850965434
6.482682263855006
6.480357134376672
6.476547272165323
6.4713504925785665
6.464903201726335
6.457379819251519
6.448991700391751
6.439985292344839
6.430639329348335
6.421260130222462
6.412174658563339
6.403720438840628
6.396231918124812
6.390023460984445
6.385369774297244
6.382485756612512
6.381508675487851
6.384492306221948
6.393434031956053
6.408306473322501
6.42906469161061
6.455646701592006
6.4879748754814
6.525956969382347
6.569487201401559
6.618447510685016
6.672708699119587
6.732131535032258
6.796567660842677
6.8658608191973824
6.9398477441301445
7.018359482569682
7.101222392631102
7.188259821940788
7.279293955123828
7.374149117635427
7.472654883070213
7.574651450221672
7.679993112996025
7.7885437780458275
7.900155847241979
8.014637262317146
8.131737207594174
8.251168458180212
8.372636603882203
8.495857694073097
8.620559765056143
8.746480881631987
8.87336603126473
9.00096528176269
9.129032034703753
9.257322694826586
9.385595905691728
9.513612786379726
9.641136893542196
9.76793352688955
9.893771390334319
10.018421674285806
10.141658760970305
10.263260385986703
10.38300791920599
10.500686691726173
10.61608626015815
10.729000707925634
10.839229025496083
10.946575199447267
11.050848868272965
11.151865010751056
11.249444944055044
11.34341612204315
11.43361262375301
11.519875358895396
11.602052089651762
11.679998094507939
11.753576227477911
11.822657009771483
11.887119021947196
11.946848979951726
12.001741987167517
12.051701682113425
12.096640451162001
12.136479411294625
12.171148793917576
12.200587810524091
12.224744904082248
12.243577752196579
12.257053391980286
12.2651482214618
12.267848072332052
13.842246761471445
13.83966581660302
13.831933341653523
13.819080432484569
13.801158960052996
13.778241651189504
13.750422177805188
13.717815198373367
13.68055654696955
13.638803133337078
13.592732961115898
13.542545089405495
13.488459145597668
13.43071488323789
13.369571457946615
13.305306235254411
13.238212872173712
13.16859971453183
13.096786877732791
13.023102677855324
12.94788036284421
12.871453388127083
12.794150898145876
12.71629252849533
12.638183792070402
12.560111822478214
12.482341210856967
12.40511109010262
12.328633072331508
12.253090123445753
12.178636335000109
12.105395766577562
12.033461567195467
11.962885460442404
11.893631559697857
11.825236711814997
11.746389728983528
11.601078321540857
11.42017215440969
11.237927933539133
11.05458368624384
10.870368185080784
10.685509164671474
10.500234203831583
10.314768608551386
10.129337626987235
9.9441671664107
9.759477126758023
9.575489013931591
9.392421258525662
9.210489962757894
9.029908679204329
8.850888210022996
8.673636433267726
8.49835816846581
8.325255107332465
8.154525874607836
7.986366420087124
7.820971564665945
7.658543772723285
7.499396720162594
7.412262900341578
7.393646672670623
7.383757544508985
7.382452378385023
7.389587179998228
7.404936440468996
7.428170583575663
7.458736693836864
7.495029443269624
7.522271596310492
7.522366040599664
7.522646528185985
7.523104567944814
7.5237261588194855
7.524492039714788
7.525378073846811
7.52635580027149
7.527393175362388
7.5284554964112385
7.529506512183539
7.530509677255855
7.5314295107562215
7.5322329892679605
7.532890900339884
7.533379075236135
7.5336794428239635
7.533780825802205
7.502284117968407
7.460545864309221
7.4241822370782575
7.394873011319178
7.3733465917624335
7.360158554097582
7.355783856345572
7.360605872984338
7.374894464899886
7.39933754982067
7.53276404305152
7.69113838875659
7.852007996061383
8.015168992167906
8.18045745205089
8.347710168682962
8.516759523262769
8.687431713190218
8.85954618219499
9.032914913418884
9.207342295013708
9.382624313265802
9.558547254846694
9.734886824874533
9.911407162147189
10.087858177165966
10.26397558028086
10.439474763970878
10.614051279119257
10.787376047647248
10.95909190935251
11.12881138879988
11.296111235104418
11.46051980955669
11.621417538411794
11.776067457690901
11.86816460778319
11.934875796527525
12.002317875882941
12.07104755160431
12.141111791787985
12.212473406272503
12.28505586761733
12.358751082422154
12.433419753019743
12.508890886012916
12.584961366230576
12.661396798003457
12.73793377255316
12.814283328279831
12.890135201264169
12.96516389535539
13.039033960194308
13.111405992867514
13.181942138060322
13.25031059450589
13.316190358119856
13.379274172451286
13.43927123125196
13.495909068974202
13.548934888143622
13.598116226368255
13.643241610059832
13.684120578615909
13.720583576684623
13.752481939039257
13.779687554502672
13.80209258973718
13.819609250759328
13.832169544781966
13.839725044129704
13.84224676147141
13.840137081638392
13.833872820678192
13.82363914452609
13.80971753979142
13.792455116891407
13.772235833096142
13.749458954822416
13.724526257965522
13.69783638094408
13.669783947143939
13.640760880421658
13.611158170632704
13.581366647179026
13.551776485522993
13.522774353134354
13.49473903467416
13.468034688208338
13.443003007928578
13.419954115504446
13.39915719028206
13.380832075717827
13.365142164546494
13.352189596525694
13.342013598781696
13.334591525783313
13.3298428686098
13.327635215289824
13.327791778015227
13.330099737373121
13.334318511083575
13.340186928083257
13.347430223965457
13.355764862881543
13.364902642200484
13.374552133206613
13.384417866560728
13.394192460054084
13.403502115719355
13.402152286414855
13.294347255771655
13.181971219674583
13.067699967765273
12.951750441716714
12.834323143850355
12.715665650478767
12.596219286646205
12.479892762856023
12.480417018004415
12.489403015445038
12.486740951108711
12.47876042277513
12.465478421402997
12.446923234808974
12.423134418699757
12.394162743623863
12.360070070713432
12.320929397310632
12.276824583624203
12.22785032175075
12.174112122481061
12.11572587267892
12.05281791711593
11.985524793537998
11.913993075578631
11.838378866637212
11.758848028284165
11.675575653188579
11.588745443244186
11.498550024879599
11.405190151829844
11.308874470173578
11.209818838618625
11.108246033762292
11.004385309980753
10.898471754804802
10.790745566116195
10.681451464247571
10.570837885130501
10.459156691011637
10.34666104471766
10.233606343202375
10.12024825030939
10.006842143418579
9.893642185972865
9.780900867496582
9.66886711644771
9.557787056995743
9.44790250997491
9.339450502431594
9.232662835341328
9.127765729579338
9.024979822252396
8.924518779171944
8.826590638283657
8.731398202393503
8.639135752752166
8.549993210160284
8.464153849714215
8.381794973666219
8.303087846252513
8.228197856078163
8.157284388267287
8.090500727803697
8.027993898010214
7.969904393367388
7.916365671970419
7.867503689056288
7.823436431397693
7.784271786952874
7.750107949083074
7.721030150035161
7.697107814403548
7.678388840116965
7.664888350958376
7.656563508138429
7.653247741897696
7.65445012017086
7.658649734289255
7.661469181217814
7.661759148532038
7.6626183732493995
7.664015300418388
7.6658989205047305
7.668201012691838
7.670839073846443
7.6737197011398415
7.676742239331707
7.679802549016523
7.682796666582781
7.6856242811109885
7.68819188981361
7.690415574381587
7.692223417865777
7.6935574436610965
7.6943751628963195
7.694650642043054
7.691385940153667
7.68648022035352
7.684567256531902
7.687111823301154
7.694567590549591
7.707087123111777
7.72470893787483
7.747417132007418
7.775163452497591
7.807877644411613
7.845472242259493
7.887845797451268
7.934884736151126
7.986465121692469
8.042453722836736
8.102709187762525
8.167083014124241
8.235420259375683
8.307560385839741
8.383337788324717
8.462582356748909
8.545119844381327
8.630772281330836
8.719358100257406
8.810692412696122
8.904587107496761
9.000851160756943
9.099289701536321
9.199705533459303
9.301898175538131
9.405664251389567
9.51079734686207
9.617088467145853
9.724325801006625
9.832295291211006
9.94078064362699
10.049563799529539
10.158425454448283
10.267144496700842
10.375500085987069
10.483270879542811
10.590236074282666
10.696175913054887
10.80087207147126
10.90410837162564
11.005671342008558
11.105350689780163
11.202939936825494
11.298236820330489
11.391044085007156
11.481169301097292
11.568426210647226
11.652634482315356
11.73362045398454
11.811217327612049
11.885265443967166
11.95561286146005
12.022115554381383
12.084637505790417
12.143051205116059
12.197237678645642
12.247086760929344
12.29249731227076
12.333377382534694
12.369644216827364
12.401224614886193
12.428054857363103
12.450080891125728
12.467258345914818
12.479552693351875
12.486939197576222
12.489403015445077
14.657394776480926
14.654792102303402
14.646988773359096
14.633998847274894
14.61584566556863
14.592561740324138
14.564188580586448
14.530776411000934
14.492383997185394
14.449078151149674
14.400933359201044
14.348031392282724
14.290460529674109
14.228314963532279
14.161694110803602
14.09070170110009
14.015444414928336
13.936031303343846
13.852572248129054
13.765176188692331
13.673950249853114
13.578997673154861
13.480416387779405
13.378296996343712
13.272721568549219
13.163762856613324
13.051483419556142
12.935936209147224
12.817166289022293
12.695214180929154
12.57012153327217
12.441937560994468
12.310732446216651
12.176616039778908
12.039794414360744
11.90091581269988
11.771354781315543
11.60990770115037
11.463864594447967
11.315472241847981
11.165433291345131
11.014163243465434
10.862034008901132
10.709408620526021
10.55664531151808
10.404099425133923
10.252122950758434
10.101058027957633
9.9512424740537
9.803005508976913
9.65666816892138
9.512543073334475
9.370934290269634
9.232137254881366
9.096438715118474
8.964116696556006
8.835440494806216
8.710670719802984
8.590059432665962
8.473851039827878
8.362280371495714
8.255577268244185
8.153965508891606
8.057665725778662
7.966899209577869
7.881894812840074
7.8029035229945025
7.730237026787513
7.66440819878166
7.606979226008972
7.572695546847857
7.572789735457926
7.57306944272568
7.573526141489239
7.574145782615128
7.574909060690606
7.575791815499769
7.57676560152724
7.577798440823765
7.578855753530943
7.579901467693429
7.580899263352926
7.581813919106443
7.5826126827561025
7.583266603570412
7.583751744593692
7.58405021489544
7.584150952347528
7.622043490762664
7.68301410836823
7.751577925022924
7.826262710793854
7.906603622208732
7.992335179216098
8.083256237157933
8.179191561429132
8.279976523023405
8.385448744164684
8.495443697921198
8.609792012199916
8.72831665351537
8.850832549921568
8.977145577886414
9.107052495091368
9.240341188718569
9.376790663035512
9.516171786213256
9.658247836476889
9.802775548169693
9.949506185247067
10.098186296645444
10.248559391902258
10.400367772699312
10.553354224432677
10.707266105696547
10.8618560442102
11.016888790079712
11.172143779384621
11.327415852948167
11.482478950352261
11.621573455314534
11.682318976090368
11.744019562735822
11.809770111178743
11.935526144980198
12.083813216145707
12.228288430634796
12.368265228679512
12.503651588550111
12.63450051217808
12.76093286977043
12.883097726793114
13.001145618024113
13.115211189836527
13.225403424474488
13.331801452082267
13.434454373237392
13.533383284567027
13.628584094885813
13.720032037821882
13.807684854556374
13.891486631788892
13.971371072121471
14.047263976145961
14.119086469197109
14.186756694360131
14.250191790988675
14.309309523538404
14.364029615535873
14.41427478290995
14.459971930648367
14.501052849616395
14.537454815562064
14.56912136473036
14.596002661308098
14.618055887215489
14.635245600673889
14.647544000210067
14.654931075749142
14.657394776480869
14.66030183411208
14.668931791581368
14.683020252720993
14.702153838566003
14.72580070436196
14.753338419594796
14.784073375271952
14.81725003353937
14.852051930884821
14.88759816756363
14.922940624675379
14.957068607593923
14.988928495167174
15.01746447817291
15.041682344424355
15.060725112034248
15.073931232534576
15.08072224595664
15.063419309396696
15.009485416135059
14.951810113048111
14.89095545745677
14.826971293612061
14.75987647597807
14.689688232745212
14.616427877529247
14.540121522753244
14.460801930627877
14.378507619293877
14.29328334088524
14.205181313318889
14.114259635816987
14.020584372073085
13.924228125780317
13.825272048827685
13.723807327266586
13.619941702060263
13.513852991102933
13.415535820002063
13.420576582479166
13.4268639706153
13.431474325603867
13.433937889557576
13.43387186864375
13.431113898813182
13.426034698718981
13.419882961504705
13.414744648101
13.412730129039739
13.410550385611495
13.40401021632862
13.393106681626342
13.377834476501635
13.358185373171736
13.334147508216157
13.30570455875158
13.27283514360565
13.235512322937845
13.193703805682564
13.147373148129603
13.096481989834663
13.04099395226081
12.980880212864369
12.916126085132678
12.846737779784162
12.772749288722936
12.694226718567094
12.611269919536458
12.524012167784372
12.432616526739837
12.337271197940927
12.238183855440566
12.135576689984468
12.029682172791675
11.920739302704524
11.808991122573145
11.694682904061567
11.578061010245152
11.459372403738778
11.338863166136749
11.216779854462203
11.0933682990907
10.968873802420225
10.843541037921026
10.717614348940241
10.591336559948246
10.464950412600954
10.338697619762865
10.212818723836365
10.087553195798487
9.963139108569232
9.839813283253664
9.717809981168983
9.597362024131618
9.478701012089614
9.362053764868204
9.2476460039567
9.135699887161676
9.026434110884077
8.920063335515234
8.816798134330016
8.716844338301591
8.620402592198774
8.527667919353878
8.438829396452979
8.354069507695687
8.27356353726111
8.197480041238766
8.12597925858473
8.059214978221174
7.997334318688004
7.940479897706777
7.888794314038944
7.842430345198163
7.801574858975796
7.7665137885431905
7.737831811212884
7.717117315087532
7.708788388248598
7.709046384864115
7.7098110116451135
7.711054591764681
7.71273231126222
7.714784119174451
7.717137173431261
7.719708741948893
7.72240939189641
7.7251462417458026
7.727826250517629
7.73035932123609
7.732661195825858
7.734656057841614
7.736278757785238
7.737476673689464
7.7382111712970625
7.738458648557054
7.747031280691604
7.767847380269709
7.79623295703669
7.830656686614367
7.870571826858345
7.9157077434574035
7.965883271443577
8.020947860508162
8.080760999046332
8.145182583617057
8.214069990173595
8.287275502015362
8.364646603687227
8.44602485911066
8.53124677840486
8.620143449917528
8.712541447274681
8.808262320044882
8.90712382881336
9.008939559320831
9.1135196973798
9.220670923746079
9.330197060897078
9.441898997030622
9.55557521621682
9.671021617649979
9.788032516283462
9.906399211989145
10.025912132356012
10.146359615616067
10.267528698260243
10.389204726835343
10.511171929822304
10.633213111181787
10.755110039442052
10.87664316518491
10.997591941413882
11.117734808574436
11.236848331688023
11.354708580035897
11.471090069382782
11.585766027530806
11.69850847002224
11.809088232329092
11.91727531925106
12.022839751028977
12.125552480726391
12.225187530200952
12.321524467908926
12.414352536588202
12.503474837512895
12.588714692856742
12.669920780193923
12.746972258701197
12.81978175958913
12.888295376224681
12.952490355486358
13.012369338912812
13.067953457674914
13.119275033937932
13.166371155755114
13.209278558575088
13.248030515238382
13.282654967573253
13.313173889204975
13.339603675130705
13.36195582627456
13.380237851598995
13.394454340194308
13.404607835785251
13.41069958957746
13.412730129039717
15.550060515719448
15.546689904431112
15.536582673474545
15.519752625405724
15.49622273053451
15.46602510175773
15.429200943694857
15.38580041821036
15.335882709884658
15.27951574362319
15.216776136468606
15.14774921181841
15.072528604959862
14.991216211075617
14.9039221335865
14.810764474123701
14.711868679160808
14.607368071485816
14.497403289312507
14.382121579846018
14.26167742991909
14.136231732374663
14.005951838207817
13.871010764392652
13.731587224695495
13.58786572674681
13.44003573102476
13.288291520651317
13.132831889656789
12.973859827353854
12.811582636559939
12.646209887385615
12.477955708919588
12.30703684323228
12.133673131740629
11.95808968978235
11.780660545875705
11.699064952850643
11.635638432058572
11.574397599094592
11.514943106995744
11.457187650014163
11.401098498130139
11.346657709420088
11.29385152726115
11.242667846622357
11.193095100183488
11.145119789380857
11.098727936220797
11.053903043084185
11.010625192319537
10.968869432707248
10.928603716667935
10.889786736467665
10.852366935140891
10.81628597245332
10.781493006352003
10.747977268302993
10.715816567851272
10.68521377806616
10.65647875338156
10.629955633664023
10.605942769253245
10.584651679914478
10.566205167002721
10.55065504619254
10.538004123554582
10.528226095602882
10.521282085586849
10.517133976735522
10.515754551943095
10.515718391300686
10.515611129817476
10.515436388664051
10.515200070734963
10.514910165868443
10.514576486530396
10.514210342182833
10.513824160571447
10.51343107062563
10.513044458208029
10.512677510431436
10.51234276358175
10.512051671528123
10.51181420646056
10.511638513784241
10.511530624438228
10.511494244681424
10.512778087963445
10.516639668672465
10.523107062579538
10.532220795821813
10.544024626654775
10.558554901307616
10.575826458626306
10.595816185007504
10.618443525692983
10.643550890098366
10.670892374605163
10.700149091632186
10.73098621146775
10.76313422618826
10.79644356621808
10.83087817332084
10.866470324417703
10.90327714304808
10.941355575114713
10.980753063806413
11.02150640051005
11.063643325417129
11.107185007747658
11.152148067903676
11.198545981253776
11.246390483995375
11.295692323818223
11.346461583770298
11.398709650571003
11.452450041507747
11.507705151605101
11.564550443523633
11.638636866304157
11.79229955218206
11.946358522221136
12.099990669417531
12.253116365279451
12.405654753206713
12.557479945632403
12.708406808243433
12.85818907497978
13.006531489273518
13.153108664120015
13.29758282824042
13.439619276639307
13.578895676161562
13.715107368292413
13.847969775216605
13.97721783496357
14.102605665971566
14.22390395957595
14.340899641248294
14.453393886634911
14.561200707792974
14.664146347993517
14.762067841379025
14.854813043653719
14.942239687896128
15.024215153925324
15.100616083564017
15.171328382947157
15.236246826745871
15.29527527984035
15.348326505919985
15.395322151135252
15.436192923793175
15.470878539124758
15.499327810949756
15.5214987333788
15.537358564209999
15.546883853093588
15.550060515719403
15.548789382439645
15.544972668195896
15.53860052321715
15.529656815770887
15.518119606717892
15.503961682788796
15.487151314683246
15.467653084805201
15.445428808677372
15.420438313346803
15.392640666384159
15.3619950453933
15.328461702673355
15.29200333244952
15.2525868920892
15.210187578282605
15.164805571089735
15.116622024308612
15.083181294951096
15.07710613184912
15.06574514818618
15.048860515832557
15.026760692698396
14.999783343168893
14.968249077093262
14.932450148825584
14.8926496325364
14.849086388694774
14.801980690222884
14.751541355760317
14.697973810576244
14.641486224420648
14.582298502976457
14.52064949082224
14.456807755487006
14.391083305864063
14.323842510942317
14.25553006933385
14.186694058694146
14.11802386879218
14.050397329104012
13.984938578962243
13.923073977220687
13.866555692249426
13.817377073102627
13.77750469291864
13.748448322399014
13.73095231366636
13.725135185893818
13.722686075716851
13.715348873183865
13.70315406850144
13.686152810867592
13.664417391641303
13.638041832286243
13.607142453483307
13.57185847624567
13.532352039124378
13.488807807607799
13.44143166500808
13.390447810229729
13.33609461872049
13.278618849386957
13.218268596897857
13.155285466690556
13.08989821371847
13.022317450149949
12.95273286941821
12.881314183499484
12.808213432291014
12.733569479108732
12.65751240273196
12.580168256464741
12.501663219726327
12.42212597570177
12.341689827131294
12.260493853943775
12.178683419617949
12.096410529696934
12.013832540807625
11.9311133595
11.848421858985096
11.765931563120255
11.68382011142538
11.602268862487655
11.521461210401174
11.441583889638533
11.36282499280418
11.285374066967137
11.2094213650432
11.135157509597477
11.062773210751669
10.992457817115783
10.924400154751549
10.858788503540865
10.79580690678546
10.735638785412254
10.678464077267442
10.624459256138886
10.573797145032897
10.52664589406893
10.483168752088828
10.4435234882208
10.407861756938786
10.376328240860186
10.349060250569023
10.326187317804044
10.307829812262378
10.294097401649879
10.285089543459458
10.280892501967775
10.281577246921298
10.287194993432262
10.297768007115403
10.313268767053849
10.33355904561424
10.35817041865687
10.3851326882068
10.402022260337379
10.401973828069508
10.401830159266213
10.40159608623253
10.40127948835938
10.40089103705549
10.40044384545033
10.399953037996173
10.39943525109149
10.398908074279388
10.398389459413504
10.397897108403747
10.39744786446653
10.397057130847312
10.3967383284505
10.396502426565117
10.396357551147727
10.396308697595755
10.379990353924306
10.353517899064478
10.329049228708701
10.30858417739238
10.292605526974464
10.281260895460223
10.274585715428731
10.27256616689865
10.275159824354699
10.282306077656834
10.293929432196844
10.309943214851494
10.330249945751381
10.354743682125013
10.38330990288161
10.41582707176256
10.452166418961983
10.492193647524443
10.535768326157125
10.582745268153023
10.632974452002392
10.686301942745704
10.742569896767247
10.801617366022356
10.863280363376811
10.927392655670788
10.993785906173612
11.062289542005296
11.132732276677212
11.20494179513022
11.278745012821071
11.35396895554727
11.43044070326027
11.507988236659358
11.586440527113336
11.665628346303677
11.745384481669085
11.825544828712982
11.90594757856721
11.986435695467202
12.066856343671866
12.147061697821847
12.226909454999111
12.306263383018955
12.384993515959653
12.462975926019677
12.54009235069375
12.616228674420169
12.691272992872713
12.765112309676043
12.837628002850902
12.908691399742883
12.978158267400353
13.045864469339065
13.111623682908487
13.175227160989303
13.236447697023713
13.295045074383497
13.350773640573726
13.403390024421883
13.452660047881986
13.49836397728938
13.540300376496532
13.578288111014254
13.612167144261967
13.641798740113526
13.667064830149904
13.687867326454057
13.70412728816928
13.715784210767357
13.722795328929061
13.725135185893832
15.715001739295193
15.711892617825356
15.702571075623812
15.687054589532975
15.665372309727134
15.637565117957521
15.603685697366533
15.563798563481344
15.517980320733482
15.466319645495092
15.408917536552595
15.34588768042827
15.277356509047227
15.203463646001513
15.12436243582349
15.040220421940903
14.951219529287545
14.857557427164389
14.75944801782077
14.657121915998637
14.550828219475802
14.440835043152319
14.327430857735216
14.2109250207575
14.091648832506685
13.96995625262498
13.846223191572882
13.720846506327083
13.594241617921284
13.466838625040385
13.339077088620254
13.211397500225749
13.084234883507483
12.95800842952637
12.83311322355626
12.709913083185803
12.588736057675415
12.4698711588143
12.35357110522098
12.2400541251505
12.129508848713833
12.022099466826194
11.917970733596633
11.81725256798816
11.720062420984174
11.626509126971762
11.536694949962218
11.450713548252985
11.368654568294632
11.290602110870676
11.216636049666835
11.146833266180757
11.081269378997337
11.020020685030666
10.963165082128263
10.910778719691898
10.862922028627668
10.81960765149384
10.780752626583226
10.746143086180119
10.715451974830907
10.688314922380439
10.664410074472368
10.643500704316658
10.62543830881457
10.610146046345001
10.597597857695833
10.587799556287788
10.580773145650515
10.57654417795002
10.575132123547192
10.57509855935448
10.574999000383038
10.574836810046634
10.574617470727084
10.574348402385201
10.574038716639166
10.573698913589062
10.573340529898132
10.572975751079355
10.572616998931949
10.572276508815296
10.57196591010252
10.571695826492338
10.571475506147536
10.571312502066291
10.571212406150885
10.57117865457105
10.572509886738274
10.57649581075568
10.583114956374882
10.592337716464463
10.604134382343183
10.618486249222729
10.635398309832361
10.654915055700982
10.677138877423019
10.702249025318306
10.730511475269747
10.762262269886705
10.797850373631107
10.83755456374027
10.881528466855059
10.92980592853473
10.982345485668862
11.039073731136174
11.099909962063165
11.164775484477598
11.233594694914231
11.306293762024719
11.382799093771684
11.463035916807126
11.546927232083053
11.634394117313004
11.725354802427962
11.819724577854437
11.917416510387508
12.018339083381186
12.122394842592332
12.229476451617778
12.339462903930748
12.452212600636976
12.56755688127729
12.685292255894765
12.805174353175438
12.926914267642466
13.050176573597101
13.174585352390825
13.29973021937892
13.425177186242388
13.550480208540595
13.675192537919413
13.79887638359607
13.92111035133178
14.04149441442625
14.159652827562834
14.275235192423844
14.387916571865567
14.497395898790296
14.603395611209736
14.70565949481969
14.80395123332145
14.89805310515874
14.987764099873598
15.072899486523697
15.153289270804425
15.228777437182698
15.299221179237186
15.364490333779177
15.424466645342502
15.479043584172546
15.52812580661089
15.57162874940236
15.609478535346966
15.641611606650924
15.667974520080973
15.688523799777743
15.703225802136396
15.712056561333247
15.715001739295154
15.715224952499508
15.715899998954729
15.71704428037948
15.718690723153124
15.720893665289566
15.723736967046374
15.727344291514317
15.731891006682517
15.737616885696184
15.74483761883991
15.753952178275846
15.765440543085159
15.779845528127705
15.797732318747613
15.819624763005969
15.845926448494357
15.87684753994576
15.912361270752484
15.952206179493086
15.995930111422865
16.042957060781905
16.09265455239804
16.144386753144122
16.197549268119754
16.251587169270667
16.306001052546037
16.36034724365877
16.41423297552856
16.467311461975854
16.519275867096464
16.569854079635
16.61880441850923
16.66591124390907
16.71098201856361
16.753844513724626
16.79434452932799
16.83234407835498
16.867719593676565
16.90036119408325
16.930171245423896
16.957063525813204
16.980962616331524
17.001803212102878
17.019529548603803
17.03409517017029
17.045462512375284
17.05360257689999
17.058494798870644
17.060126907495974
17.057303906346963
17.04883967076532
17.034748502657735
17.015054203376508
16.989790038817958
16.958998687813498
16.922732093634167
16.88105151266749
16.834027226890328
16.78173849717311
16.72427354752863
16.661729102982292
16.59421045888604
16.521831228404103
16.44471316866941
16.362985696405108
16.27678612552799
16.186259168983046
16.09155637248136
15.992836461911894
15.8902646815649
15.78401263221745
15.674257759688071
15.56118323082288
15.444977704521309
15.325834916502277
15.203953337537813
15.079535835339403
14.952789387624698
14.823924979578333
14.693156214202473
14.560700579340212
14.42677803457494
14.291610942899737
14.155423678312367
14.018442656351333
13.880894869193156
13.743008992898307
13.605014333053319
13.467140353770372
13.329616660073665
13.192672442408337
13.056536473385709
12.921435692047396
12.78759616281772
12.655243195843244
12.524597707554445
12.395879768889774
12.269306127125544
12.145090272951926
12.023441682961632
11.904565944900561
11.788663967572617
11.675931552406045
11.566558961983432
11.460730692813357
11.358624806892667
11.260412123987194
11.166257063640074
11.076315797779236
10.990737951357541
10.90966621089212
10.833237877229966
10.76158831550623
10.694859110872326
10.633218082771835
10.576919383834934
10.526522327114503
10.48406241574244
10.46200259457423
10.461956707133268
10.461820588951007
10.46159882145777
10.461298875651437
10.460930866794442
10.460507225020223
10.460042285854328
10.459551811295022
10.459052466859486
10.458561255996855
10.458094942770721
10.457669476305991
10.457299437793079
10.456997530640027
10.456774136329795
10.456636944648107
10.456590682661531
10.47778385181904
10.51886912514907
10.567653592044529
10.622079479265022
10.681582738450295
10.745912676433969
10.814908871513921
10.888439090872545
10.966379409415037
11.048604633923315
11.13498585491985
11.225387797006746
11.319669306162666
11.417682053856726
11.519271695939771
11.624277225558934
11.732532230467545
11.84386417031137
11.95809586413922
12.075045056053622
12.194525392859308
12.316346339300143
12.440313979705614
12.566231024012364
12.693897528349787
12.823110806397597
12.953666559246603
13.085357639174198
13.217976367014725
13.351313440753366
13.485158892230277
13.619301988229328
13.753531901203495
13.887637671311275
14.02140884823131
14.154635461400993
14.287108617102845
14.418620780323145
14.548965261175114
14.677937913759493
14.805336429200773
14.930960936197772
15.054614333543764
15.17610246007166
15.295234422938641
15.411823022936193
15.525684804250137
15.636640619884911
15.744515611800333
15.849139900923763
15.95034813517472
16.04798068076866
16.14188320902734
16.23190726122496
16.31791038803682
16.399756222595922
16.47731506012859
16.550463927528988
16.61908664627689
16.6830742451742
16.742324995048456
16.796744640343903
16.846246568488922
16.890752007359133
16.9301899792707
16.964497693532593
16.993620430312113
17.01751175942315
17.036133543269337
17.049456095799165
17.05745814018696
17.060126907495988
--------------------------------------------------
Omega_list, numpy.float64, 5888
-0.0026805557224096016
-0.0026818258963931287
-0.0026856291285952696
-0.002691943386180905
-0.002700731407596356
-0.002711939883353382
-0.002725498317342625
-0.0027413175937370145
-0.0027592881540414696
-0.0027792779988674845
-0.0028011303239501716
-0.002824660893318611
-0.0028496553609517763
-0.002875866347493256
-0.0029030104926121496
-0.002930765654300274
-0.002958768473517552
-0.0029866120154249595
-0.0030138443927589967
-0.0030399682831727284
-0.003064441295034392
-0.0030866781637229387
-0.003106054502076167
-0.003121912729125469
-0.0031335701132170954
-0.00314032930623929
-0.00314149145974921
-0.0031363716936868634
-0.0031243168195634508
-0.003104724931473069
-0.003077066434665794
-0.003040905378924282
-0.0029959214992552477
-0.0029419306799410776
-0.0028789040286453607
-0.002806984286561635
-0.0027264989540958773
-0.002637967830459156
-0.0025421071381624954
-0.0024398246759048726
-0.0023322076721508833
-0.002220500448702909
-0.002106070417429838
-0.001990361280514362
-0.0018748307914919786
-0.0017608777523330536
-0.0016497564986953002
-0.0015424796237819207
-0.0014397285896384474
-0.0013417651412116747
-0.0012483652876069645
-0.0011587842465401819
-0.001071765513252597
-0.0009856059402495664
-0.0008982875295534862
-0.0008076860539051419
-0.0007118688323414389
-0.0006095033081515148
-0.000500423439583055
-0.0003864626632562293
-0.00027280131491942694
-0.00017043201939424295
-0.00010118367783908106
-0.00010907062189043732
-0.00028848028038621466
-0.0008617991855080627
-0.0024210000139334455
-0.006796620627796226
-0.020627226823730953
-0.06724422017483381
-0.13293605037468648
-0.13209275191606715
-0.12960904273131355
-0.12562003248216305
-0.12033992589084896
-0.11404629900005718
-0.10705969330660843
-0.09971995441810122
-0.0923615147839787
-0.08528985231533669
-0.07876183860064188
-0.07297203098469193
-0.06804752916830854
-0.06405120727759005
-0.06099365154592583
-0.058851321913733344
-0.05758712080852069
-0.05716975304053678
-0.04241663178832539
-0.020809374060594167
-0.006984619510015681
0.0011820514008229152
0.00627467923650715
0.009533053746064765
0.011539249175674508
0.012612574822043192
0.012967779425111108
0.012773530647023976
0.012172707218126265
0.011288248089929322
0.010224036176272693
0.009065254898310528
0.007878993758305756
0.006715688363041488
0.005611174107288962
0.00458899345958719
0.0036628342249056217
0.0028387670728717684
0.0021172253255295767
0.001494664544020585
0.0009648650300956429
0.0005199794533158412
0.00015129674911078253
-0.00015018759235956359
-0.0003933639614708173
-0.0005867357304729307
-0.0007382340176928444
-0.0008551083919421537
-0.0009438698147853187
-0.001010280687275803
-0.0010593721137397089
-0.0010954839555169335
-0.001122319465420338
-0.0011430081988112915
-0.001160170337381184
-0.0011759806351086509
-0.001192225212742682
-0.001210352075921047
-0.0012315111528826068
-0.001256588088307162
-0.0012862295144548447
-0.0013208600327480752
-0.0013607004273757774
-0.0014057785002568135
-0.0014559444928100363
-0.0015108887487144962
-0.0015701575390417383
-0.001633179163180439
-0.0016992863819010426
-0.0017677430673584925
-0.0018377739731998673
-0.0019085872519032105
-0.0019794009067624456
-0.0020494620900108956
-0.0021180637110193357
-0.0021845567621757347
-0.0022483576375356123
-0.0023089519513699343
-0.002365895495499163
-0.002418811669389927
-0.0024673867122935113
-0.0025113639683441704
-0.002550537591541505
-0.0025847453994953663
-0.002613862001029046
-0.002637792919070538
-0.002656468680377754
-0.002669840263253899
-0.0026778753782123375
-0.002680555722409767
-0.0026617563263915275
-0.0026058489057606484
-0.002514288808225203
-0.002389443860323662
-0.00223450497631086
-0.002053356979219531
-0.0018504115860673385
-0.0016304100074729102
-0.0013982078593855487
-0.0011585612466965436
-0.0009159356749722051
-0.0006743539307961894
-0.00043729548951180737
-0.000207654485212947
1.2252078574005962e-05
0.00022063063941102842
0.0004161285312745719
0.0005977350094904988
0.0007646803458674609
0.0009163439727239392
0.0010521830926345334
0.0011716853879835054
0.0012743514826624612
0.0013597088701439877
0.0014273527015490495
0.0014770090076110566
0.0015086123772235054
0.0015223835489805552
0.0015188964170322358
0.0014991205065989389
0.0014644309891322866
0.0014165802877791906
0.001357635066213154
0.0012898837681436556
0.0012157284688328693
0.0011375730920359522
0.0010577209283169286
0.0009782924981568274
0.0009011655852043082
0.0008279441521015277
0.0007599501587404158
0.0006982351895003927
0.0006436063583002019
0.0005966612137928198
0.000557824676737608
0.0005273866693329878
0.000505535429050156
0.0004923849217401671
0.000487995195493002
0.00048791851027464014
0.00048768854973272273
0.0004873056044016496
0.0004867701269845623
0.00048608270592351093
0.00048524399766873506
0.00048425467472827373
0.0004831153042671488
0.00048182624852990784
0.00048038749902524293
0.0004787984904728218
0.00047705789188350566
0.00047516321683251176
0.0004731105939325445
0.00047089421646544244
0.00046850586688680705
0.0004659341272271472
0.0004631635749452794
0.00046017368278855326
0.0004569375255885414
0.00045341992478731865
0.0004495754641656883
0.0004453459694870432
0.0004406567554543776
0.000435412746335618
0.0004294926723410824
0.0004227429096596903
0.00041496838134115087
0.00040592161637977616
0.0003952893523913867
0.0003826745304162727
0.00036757439465569806
0.00034935233752067014
0.00032720263648055935
0.00030010645545326637
0.00026677674736236425
0.00022559116514784676
0.0001745116543530418
0.0001109890861899726
3.185737749085869e-05
-6.677776995765596e-05
-0.0001896389418495958
-0.00034233285872925127
-0.0005313130225378514
-0.0007636406464886182
-0.0010463903281779329
-0.0013854889917111481
-0.0017835693969523998
-0.0022364862349763064
-0.00272804524255233
-0.0032228358009680955
-0.003658151547991652
-0.00393795113279379
-0.003935157507002001
-0.003511368646851181
-0.002560909258507577
-0.0010727420300925337
0.000819476403345181
0.002842447623314668
0.00466252884237416
0.006001796644905273
0.006721672006022976
0.006833371723746396
0.006450737606920651
0.005728087807263095
0.004815606905751654
0.0038513153252351306
0.0030784455371356875
0.004418898509287488
0.02171639432659616
0.024739012929880226
0.03358835956490814
0.047638020693749526
0.06593485098537528
0.08731537649324296
0.1105361678669808
0.13439270858806063
0.1578154659280359
0.17992921319405614
0.2000775475135446
0.21781695370056947
0.23288723720193916
0.2451722607550649
0.2546534567235572
0.2613666980524612
0.2653654005013237
0.26669278213949954
0.060847809637644974
0.015324506741261425
0.008636815949105685
0.007579030590523434
0.007683574315800741
0.007882534270652396
0.007752494646563177
0.007080902785748486
0.005807079189225744
0.004028572171163378
0.001983022321266523
-2.191878214200593e-05
-0.0017081446936664793
-0.0029059796834023195
-0.0035774085516913226
-0.0037876203306222945
-0.0036545469396100623
-0.003303989567882352
-0.0028427857627647602
-0.002348874552014749
-0.0018722195713650742
-0.001440476130595328
-0.00106563741909437
-0.0007497667427961275
-0.000489297931674125
-0.00027793872011406585
-0.00010847956000436805
2.61615251914358e-05
0.0001324171037589678
0.00021585004638735464
0.0002811205342095894
0.00033204589941074586
0.00037170286183116016
0.00040254063786694774
0.0004264923362985393
0.0004450725736069987
0.00045946330165494214
0.00047058309793700893
0.0004791445353856114
0.0004857000125702389
0.0004906773394832097
0.0004944088462409333
0.0004971531631442977
0.0004991120920089891
0.0005004441700623179
0.000501274409245914
0.0005017024620961241
0.0005018081377332584
0.0005016561345615887
0.0005012993830958164
0.0005007814902536294
0.0005001389779018558
0.0004994025300375508
0.0004985982592317223
0.0004977484891531691
0.0004968724008626081
0.0004959866640782236
0.0004951057157079683
0.0004942420809822578
0.0004934066863328091
0.0004926090164064656
0.0004918572589444983
0.000491158482556
0.0004905187902115037
0.0004899433520084998
0.0004894365073001356
0.0004890019022642752
0.0004886424821066279
0.0004883605897958658
0.0004881579996537487
0.0004880359567713069
0.0004879951954929551
0.0005948123615181107
0.0005913223544744301
0.0005807801169171818
0.0005629669998668589
0.0005375118191317325
0.0005038804106247279
0.00046136033579354213
0.00040903995725442507
0.000345781238116971
0.0002701842894481564
0.00018054260585051934
7.478659860623195e-05
-4.958816367622469e-05
-0.0001956105205884799
-0.00036694568564582216
-0.0005680344186714826
-0.0008042639203794322
-0.0010821662518431421
-0.001409635946161843
-0.001796118343307633
-0.0022526253137597862
-0.0027912035728899546
-0.0034227736584315585
-0.004150173202615181
-0.00494616537212983
-0.005678796113932283
-0.005816734196490442
-0.0029231375826794153
0.019461453712254703
0.3431997994772155
1.9820831964839833
0.03188702560248136
-0.010392853220012026
-0.010349241337954876
-0.007968414242073445
-0.006012546657729553
-0.004603042539767248
-0.003610410681792752
-0.0029162960717290898
-0.0024359868858393127
-0.0021109714416552754
-0.001900487660718442
-0.001775505052473804
-0.0017147840294149089
-0.0017023339836126014
-0.0017257698744655551
-0.0017752391447922883
-0.0018427209179843898
-0.0019215614063474906
-0.0020061681937357874
-0.0020918034899074477
-0.002174439748236063
-0.0022506515913363915
-0.0023175267441007705
-0.0023725842586553043
-0.002413690211326522
-0.0024389570657647776
-0.0024465985854120733
-0.002434678659572909
-0.0024006207369386395
-0.002340187534241559
-0.0022452912895242405
-0.0020991230195354003
-0.0018647911881666352
-0.0014569083157628733
-0.0006635045688421303
0.0010962445521315277
0.005641859950762368
0.019601977117391596
0.06630008869871216
0.13201954540784877
0.1311698148697261
0.12866705510848406
0.12464710094764193
0.11932532769144412
0.1129808726335318
0.10593615688067914
0.0985331423760906
0.09110852184343886
0.0839700871737783
0.07737698928166281
0.07152595041078341
0.06654605504925078
0.06250192586171972
0.059405620736032415
0.057234767474443365
0.05595311200133805
0.05552986931237328
0.040771931378081216
0.019149301610826175
0.00529614833382153
-0.0029151725749244233
-0.00807160769376721
-0.011414490760567556
-0.013525332256536758
-0.014720502874453674
-0.015209678057859945
-0.015154962661621854
-0.014692057895358544
-0.013937004749851807
-0.012987810109661935
-0.011925316775325141
-0.010814051580950928
-0.009703693390216444
-0.00863100313250609
-0.007621942672922378
-0.006693939102208741
-0.0058580274333987015
-0.005120869400806632
-0.004486636106830112
-0.003958786670436734
-0.0035419542951292504
-0.0032440991885190327
-0.0030793350166759457
-0.003072080933061087
-0.003263656856470387
-0.003723551102946288
-0.004569725390631771
-0.006007204063193085
-0.00840585658041053
-0.012467809874419667
-0.019617888643737758
-0.033008628289651905
-0.06045762950681864
-0.12462721140728844
-0.3080414967484507
-1.0457593163178116
-7.0853606702689795
-224.1006245008963
-12.449795008293819
-1.561669128601243
-0.43872043492995555
-0.17616088400450028
-0.0868250856834953
-0.04897918373751338
-0.03041154489371668
-0.020271878783470577
-0.014255313694064504
-0.01043732360025699
-0.007875082338955754
-0.006071877668489907
-0.004750136058550952
-0.003746927347465928
-0.002962585453294043
-0.0023339582910193984
-0.0018197863946782897
-0.0013923830861011987
-0.0010327264764467866
-0.0007274635218389195
-0.00046704113906653364
-0.0002445075523535359
-5.472796945392205e-05
0.0001061386820324855
0.00024099105576461666
0.0003520257381096218
0.00044090419061975234
0.0005088661819580659
0.0005568089850252466
0.000585340352865752
0.0005948123615186797
0.0006207902655032387
0.0006892482520416598
0.0007762682791968579
0.0008536833474798677
0.0008983933347660221
0.0008967764722614096
0.0008444203583293662
0.0007434812541208702
0.0005997165869487378
0.0004201763560952123
0.00021174059045550207
-1.9663340036482083e-05
-0.0002693903811331092
-0.0005341328458975058
-0.0008118227880433192
-0.0011014450643840638
-0.001402798408815443
-0.0017162178921039655
-0.00204225941529095
-0.0023813372120647285
-0.0027333084808795075
-0.0030969842418057665
-0.003469563918848293
-0.0038460087921234638
-0.004218381801997405
-0.004575239670832547
-0.004901226504749991
-0.005177061684973388
-0.005380208339599404
-0.005486485351478252
-0.0054728241015749544
-0.005321121148025572
-0.0050227436468320424
-0.004582745769054512
-0.0040224636977676115
-0.0033791159754858503
-0.0027015975971057785
-0.0020427871880695906
-0.00144991931275274
-0.0009554493788143615
-0.0005705247032436719
-0.00028187826146860144
-5.0857785742070554e-05
0.0001891143485053256
0.0005428658156717063
0.0011768016061567345
0.002321007428331118
0.0039775068339261985
0.004965796817350851
0.00496582805690885
0.004965888686036514
0.004965880872291172
0.004965646439084105
0.0049649739251832505
0.0049636073150901615
0.004961257950976618
0.004957615751346849
0.004952360874744303
0.004945177681774604
0.004935767338748688
0.004923853592583808
0.004909197543952507
0.0048916044372768076
0.0048709258470496465
0.0048470680393223236
0.0048199936250021445
0.0047897220920774565
0.004756331079765193
0.0047199558921260905
0.004680788031619781
0.004639073961145923
0.0045951147307930025
0.004549266190190847
0.004501936005603929
0.00445359069110379
0.004404756957582962
0.004356028969403585
0.00430807771353443
0.004261669677067521
0.004217685969381755
0.004177154722619779
0.004141292979100109
0.00411156170221748
0.004089728715817974
0.004077919152400941
0.004078566284928675
0.004093935955965933
0.004124017996690918
0.004157617489056657
0.0041304057605174626
0.0036697453456775338
-0.0004977666450684002
-0.11300961020439586
-0.1404527844201066
-0.003726108788107293
0.0003156104524030042
0.0006051927467064528
0.0005429521161159465
0.0004679864525141877
0.00042481270992937044
0.000413761790583098
0.00042835467656660774
0.00046199299355397763
0.0005089767638346422
0.0005644348452057962
0.0006241613424828273
0.000684600590659305
0.0007430532074519209
0.0007981362555022001
0.0008504988606033906
0.0009037632507868246
0.0009655842936491664
0.0010485981652198916
0.0011707052805063163
0.0013526934028997917
0.0016018776036409333
0.001786677231219826
6.294935391336187e-05
-0.017367328734462603
-0.020384779036258214
-0.029218782831105145
-0.04324340800855687
-0.06150629629897794
-0.08284504383663194
-0.1060175457163853
-0.12982082915414972
-0.15318708535469805
-0.175242947003852
-0.1953339548797492
-0.2130185631241207
-0.22803850811220291
-0.24027947179030856
-0.2497245192666922
-0.25641089230343644
-0.2603930421400365
-0.26171483302370446
-0.05570330237076172
-0.00970643201628042
-0.002315765099204234
-0.00045200833888905354
0.00018397667311635356
0.0004647310001242495
0.0006207609945203153
0.0007205488067543471
0.0007848411763950749
0.0008199238951775336
0.0008282299528693093
0.000811458158906815
0.0007709411644177826
0.0007068283530779646
0.0006164712558914012
0.0004916633336376493
0.0003135464172576596
4.2274482392532355e-05
-0.0004057064192587736
-0.0012117804051401894
-0.002796874835086391
-0.006240116631366315
-0.014735420631881754
-0.03999738347459561
-0.14304364797311786
-0.9577297736722309
-45.86501367255636
-3.7754329723566036
-0.4264594110895909
-0.12801296410135274
-0.05679151087659823
-0.031050659700857436
-0.019338249573597848
-0.013164773600497719
-0.009559536306931932
-0.007287415310365677
-0.005767202245159303
-0.004698580638317049
-0.003914492128557812
-0.003316272347310714
-0.002842654563917324
-0.0024539310772325944
-0.002123390806505911
-0.0018324560920064846
-0.001567829910351803
-0.0013197482272627706
-0.0010808852820167448
-0.0008456533519750647
-0.0006097575050989991
-0.0003698916134976322
-0.00012355419432103024
0.00013107462331673404
0.0003952027103103131
0.0006694626125170951
0.0009539312442065377
0.001248119053483532
0.0015509750359252973
0.0018608719754459441
0.002175605046569424
0.0024924010401662644
0.002807942046290567
0.0031184113513365646
0.0034195672373490984
0.003706838873008679
0.003975453450464231
0.004220586329076233
0.004437532708409459
0.004621887859693389
0.004769733768926453
0.004877810949177205
0.004943671640329754
0.004965796817346167
0.02023180577668346
0.020312288997354294
0.020556730929753176
0.020974382231668375
0.02158161941310868
0.02240355417107041
0.023476679683248063
0.024853084319013445
0.026607163055546116
0.028846547416927826
0.03173044442710535
0.035501722927325126
0.04054605482511156
0.04750798817944915
0.05753746405948914
0.07286826306346778
0.09836292161602854
0.14641131146261718
0.25616461449577915
0.5288952779868983
-591.9754257105603
-0.9417363498811312
-0.14797168105521058
-0.033175841404056036
1.2497279458480519e-05
0.013160119078386628
0.019307731747060207
0.020608401185554917
0.0033816955026077494
-0.31009043065377667
-1.92161107860713
0.12407130467405246
0.6523285972321924
3.5507860473968207
2.3353495806576743
0.5250527128271767
0.1759036529982448
0.07845464403867422
0.0412472462836527
0.0238897785122822
0.014642404073008201
0.009241248431769962
0.005872763703030631
0.003670098194876936
0.0021801085658123384
0.0011486049532237464
0.000424640331337889
-8.572926953238142e-05
-0.00044325566953624127
-0.0006885181136218909
-0.0008493457615828093
-0.0009452352133162735
-0.0009900715657828372
-0.0009938558280082278
-0.0009638287287548927
-0.0009052132640798146
-0.0008217043943188515
-0.0007157789743409221
-0.0005888639345543095
-0.00044137623201028885
-0.0002726195152433334
-8.05125986978574e-05
0.00013894043580657555
0.00039255353593693396
0.0006914002326157121
0.00105268929098752
0.0014994427896230544
0.0020351294426229458
0.002372486381915127
-0.0017864233186769569
-0.04020814599272099
-0.03406785683096316
-0.016211531842760515
0.011756402442701222
0.047437360973980484
0.08798633533463676
0.13048449122521213
0.17227923004110704
0.21122248528119394
0.24580434564570397
0.2751748589320389
0.2990731101565237
0.317708070999115
0.3315975515363951
0.3414119139160896
0.34783293947149474
0.35143212047995215
0.35258795374391405
0.12432659747878066
0.025327414895723852
0.004691750505940465
-0.00048761925315106707
-0.0018435846660108416
-0.002029602402279485
-0.0018101380203038896
-0.0014458399201460574
-0.0010361201630280695
-0.0006210374899136038
-0.0002161951805447393
0.0001738925271267771
0.0005501954623680983
0.0009167048366358573
0.0012793312162363883
0.0016455198425899442
0.002024314039315146
0.002426735631650824
0.0028665423447629987
0.0033614153630664905
0.003934768728838905
0.004618537040209958
0.005457510606863436
0.0065162547528108735
0.007890504728145675
0.009726585057641441
0.012255704411277104
0.0158575890536165
0.0211844949939324
0.029418521041130907
0.04284651966766534
0.06626753681190158
0.1108600008684501
0.20652283154119166
0.45010711541745874
1.2554315614789373
5.207972536196974
23.18780100185319
9.70282828247962
8.772485233212157
224.56826233228583
12.586863270732373
1.5660202682006485
0.36223913943390224
0.021124385965393084
-0.1807957776396897
-0.42839727697888186
-0.9328420974923116
-2.4114362715092583
-8.973382348878658
-41.218074068001215
-18.098813159625163
-3.1168976177059635
-0.8132255792516951
-0.2739819672110934
-0.1013548799795351
-0.03435178018499311
-0.005000036574871
0.008855350588534877
0.015658844274525973
0.019018359437793623
0.02061344220930585
0.021279400399426256
0.021453772795751114
0.02137536539049327
0.02117870906088953
0.02094147334164104
0.020709345099024296
0.02050943448384671
0.02035779814664274
0.020263670112294057
0.020231805776680187
0.020957906123948464
0.023178900024172208
0.026490223772401216
0.02482191486582386
-0.06066876604213857
-2.9658269182287937
-8.152502757326001
-0.7559920356480058
-0.24595797759226265
-0.12589677903683322
-0.07419110970042668
-0.042155287740902755
-0.02178953753655317
-0.01056376237709506
-0.004918974425845764
-0.0020527025380418073
-0.0004723675475975548
0.000507393447328592
0.0011941047285430862
0.0017309273344631533
0.002188776510328614
0.0026049703463065332
0.0029995925694301343
0.0033824956003243515
0.0037562623325004276
0.004117434927306859
0.004457139690292158
0.00476177033662194
0.005014282831664346
0.005196573025228138
0.0052933845905413866
0.005298104366526031
0.005220792840271825
0.005099251746371802
0.005015941041895736
0.005130229324421533
0.005756884547755792
0.00759785624934381
0.012563578782702423
0.027508444492878377
0.09000902864324498
0.6819416849913047
11.112742133557177
0.3429592413394904
0.0457291782691522
0.009041113245057212
-0.0008125103636048121
-0.005216973837338966
-0.006880564619767765
-0.006882765659542609
-0.006889362212810366
-0.006900336769293091
-0.006915668120699027
-0.006935343124682167
-0.006959372350113967
-0.0069878118388287756
-0.007020786927393831
-0.007058521092704127
-0.007101371759762758
-0.0071498713579034555
-0.007204771404529158
-0.007267105879960584
-0.007338263532909102
-0.007420078086633975
-0.007514953856514401
-0.007626031716306965
-0.007757415815236393
-0.007914496827383969
-0.008104415943993335
-0.00833675072916859
-0.008624550645231084
-0.008985941762272163
-0.009446711120114994
-0.010044579485531044
-0.01083660376107689
-0.01191260147286176
-0.013421013390895463
-0.01562234985567143
-0.01901000594869781
-0.024616610154928078
-0.0349204274020691
-0.05717904324677372
-0.12030405324858516
-0.31374624389158673
5.194937522537683
0.22374288393030706
0.05672294442043523
0.02107471752065294
0.00880797941727624
0.0035830798627599827
0.0014822968119209174
0.00429809567435901
0.11606179000012452
0.14308197372926526
0.006118603807491536
0.0019528628456505993
0.0016110641622427244
0.0016694202325648689
0.001775019387835125
0.0018750988166191833
0.0019644053480223026
0.002046572580407494
0.0021267704811640618
0.0022104286381166125
0.0023033845848824345
0.0024125120863028393
0.0025467254486178773
0.0027185742305104923
0.0029469875494744367
0.0032623436355673006
0.003716552010788784
0.0044048004668580006
0.005516992161234029
0.007473920091630929
0.011341745092153832
0.020331507432199275
0.04635897704084524
0.13783190307241153
0.28783709884204844
0.28604944747700145
0.2806349424616135
0.2714480989704749
0.2582795599073664
0.24090540133835717
0.2191524500652342
0.19298672152313542
0.16259988608736686
0.1285053718976756
0.09161513872810305
0.05327715369834012
0.015268784055608508
-0.02030115230199071
-0.051159012087734934
-0.07510721327830254
-0.09030258540655342
-0.09551198416763128
-0.03918198938096658
-0.015479283257908549
-0.008875464083983623
-0.006140286470056142
-0.004677287154412017
-0.0037685191368226367
-0.0031500054332164935
-0.002703752330553649
-0.0023691044051215243
-0.0021114078473782162
-0.0019089094225391812
-0.0017465824906727648
-0.0016126745104952805
-0.0014963484290759132
-0.0013853761877174343
-0.001263027997268364
-0.0011026602611183681
-0.0008570461397629218
-0.0004352082119300751
0.00035227381054747864
0.0019357376102358515
0.005406130565707946
0.013973034700000213
0.03937261901547426
0.14265298292316614
0.957713407877327
45.865575219694485
3.7768684907840644
0.42919957704740463
0.1326823412893103
0.064286310049485
0.042625379366716024
0.03666078522202579
0.03823228984063273
0.04426838715580046
0.05243843962296023
0.05968775736049717
0.06259369832937833
0.05928843552260621
0.050830712333970914
0.04012437828738348
0.029785131631799425
0.021145653775564512
0.014482183104898388
0.009555832838302924
0.0059848513743643375
0.003411534402197788
0.001551407407719157
0.0001936662425523771
-0.00081296082970626
-0.0015755308733056983
-0.002169466876716932
-0.0026478757402893177
-0.0030481412121133975
-0.003396517007674497
-0.003711271925081733
-0.004004885812802959
-0.0042855458966613805
-0.00455820663163289
-0.004825341740741356
-0.0050874987240279255
-0.005343715994307711
-0.005591868467315402
-0.005828957307989293
-0.006051379810952686
-0.0062551807277183204
-0.0064362992734287115
-0.006590805316961056
-0.006715124504986367
-0.006806239260563569
-0.006861861952458556
-0.006880564619765004
-0.016314146798293096
-0.01639317087658233
-0.016633133996554042
-0.01704298237018547
-0.01763858394686769
-0.01844433541193599
-0.019495803964812545
-0.02084393305949211
-0.022561740986998098
-0.024755230812252
-0.02758170014804774
-0.03128178626578067
-0.03623855026702848
-0.04309347393359872
-0.05299287650174463
-0.06816623231713767
-0.09347092497375772
-0.14129063470888992
-0.25076910049505385
-0.5231698898135918
591.9815463422565
0.9483288497420582
0.15512269622204106
0.04097386044619156
0.008492696105700805
-0.004020683074876773
-0.010139507711243487
-0.014454890543599877
-0.01974704033624484
-0.030161783396751917
-0.05768830595091033
-0.15335435518782767
-0.6395282393830323
-3.5382426693707467
-2.3254171882558463
-0.5173226010444489
-0.16984469882182335
-0.07366369389650189
-0.03743745583204936
-0.0208564606438893
-0.012236359226849756
-0.007350613923676928
-0.004410977107646289
-0.002567920955376637
-0.0013803337451266037
-0.000602554274103711
-8.988400701741236e-05
0.00024680342259291127
0.000464305570428661
0.00059972321797045
0.000677651095978664
0.0007144731431146923
0.0007210257256864186
0.0007042666172119046
0.000668262008042806
0.0006146661268632764
0.0005428896257232232
0.00045028604770119905
0.0003327618459858997
0.0001859808918357371
6.738733677112176e-06
-0.0002064025305453654
-0.000453987874012179
-0.0007380188696253897
-0.0010651096471743636
-0.001449527502225813
-0.0019131867756886185
-0.0024599328879930447
-0.002803710405482263
0.0013520416808266164
0.03977283783392676
0.03362322439863033
0.015739204132246894
-0.012273964872454069
-0.04801631939071387
-0.08864094406998912
-0.1312265951980586
-0.17311782449889773
-0.21216334294768877
-0.24684975206575277
-0.2763234749015508
-0.3003199717455745
-0.3190447489594177
-0.3330124426308404
-0.3428906580951584
-0.3493589447323369
-0.3529871505344752
-0.35415277124350897
-0.12586746820467842
-0.026798702999231448
-0.006054139240028059
-0.0007357483771523238
0.0007787916329104351
0.0011323295976002712
0.0010795208085320018
0.0008722282093634706
0.0006018491773105162
0.00030069809068084647
-2.356162042244878e-05
-0.00037473112435718785
-0.0007621580653456937
-0.0011973001395295631
-0.0016908978568004542
-0.002250158661787365
-0.002875998776769564
-0.003560950174444213
-0.0042889762962212445
-0.005038565141699534
-0.005789947546736152
-0.006535833943373881
-0.0072934138772668775
-0.008115088741717829
-0.00909761291962908
-0.010393584492311122
-0.012234393892730535
-0.014980952996514417
-0.019232721525062436
-0.026063629796021205
-0.03755910345517485
-0.058147237699365334
-0.09830019098754057
-0.18648622753841704
-0.4163973735068376
-1.1940281808054956
-5.082186498349285
-22.878413528345437
-8.655556778828853
-1.685462777195817
-0.4658393700999179
-0.13514294832922655
-0.002306235745894138
0.07864060071139599
0.15730665825279833
0.26999959123063544
0.4798623952933036
0.9658460638773486
2.434406740662819
8.990442311735615
41.23142204452314
18.109704782489207
3.1260916627330784
0.8212030435128825
0.2810606693266585
0.10775268799778455
0.04022309146830736
0.010457629599809589
-0.003726795577614803
-0.010794145201723762
-0.01436624113440851
-0.016132823532965877
-0.01693688361542642
-0.017221912543773376
-0.017231446610860134
-0.017103850805299307
-0.01691993890852725
-0.01672797640925404
-0.016557153120691084
-0.01642513784509527
-0.016342318884771636
-0.016314146798289686
-0.016981376231482135
-0.018990707839599438
-0.021825782364638866
-0.01919682893714463
0.06816176478882552
2.976980750729239
8.17118888768781
0.7916799675593774
0.32655712611342685
0.36781886042245293
1.6412425437771547
123.27526501076328
0.430485062539209
0.007332157510728624
-0.022778490793637075
-0.027059700808978574
-0.02906222688365085
-0.032973038636134364
-0.04150121729520084
-0.060071701902483426
-0.10492793709076821
-0.24295331087857255
-0.9511287640223607
-17.33886308264278
-24.04922679174256
-0.8537186262296703
-0.17024075173715808
-0.05872523853756534
-0.026802091187230585
-0.014619728643804921
-0.009099743693427415
-0.006329336164064664
-0.0048866246519257105
-0.004195023151263286
-0.004029580346466659
-0.004367218045991505
-0.005395806212864852
-0.007721202529876046
-0.013183102217073944
-0.028592825011059243
-0.09151606750325546
-0.6838557865319125
-11.115120745260763
-0.34600027273192485
-0.04988563094043359
-0.0152121240619723
-0.008868858390107773
-0.009263657831141995
-0.01031704581892939
-0.010345052567404889
-0.01043026845478946
-0.010576377329813926
-0.01078984504897111
-0.011080458130681878
-0.011462176903058934
-0.01195443735911604
-0.012584099119716027
-0.013388397308934812
-0.01441944906433459
-0.015751286513701727
-0.017491137002545967
-0.019797924662551168
-0.022913899412388545
-0.02722057377257145
-0.03334258008065177
-0.04235100341127638
-0.05618844463868252
-0.07863069452432077
-0.11768924432376852
-0.1924331886617178
-0.35601596558719617
-0.7953901226310394
-2.4761864526582427
-16.544836428627306
-7538.873475989908
-29.611387583796397
-3.0841635745302542
-0.8404763115921945
-0.32876949124718335
-0.14987474068493542
-0.06538094451221711
-0.00633556845040021
0.07701013310340572
0.28245148318029384
-5.218678184461363
-0.24250008084130184
-0.07206689349910925
-0.0340075631070949
-0.019982791497002897
-0.013379259155322837
-0.009772288898660738
-0.007592122518384017
-0.006172296986979098
-0.005192540795962148
-0.0044843779483637845
-0.003952957608011628
-0.0035421176506462266
-0.0032174352928057543
-0.0029574864080618587
-0.0027490420527680522
-0.0025842972148485905
-0.00245913524485927
-0.0023719614945621067
-0.0023229127676946326
-0.0023134376925096375
-0.0023463551227075235
-0.0024265512046202204
-0.0025625401629027016
-0.0027693487710470054
-0.0030737778403090972
-0.003524634700072007
-0.004214546967515593
-0.005331388249026702
-0.007294391127686982
-0.011168543967824712
-0.020164024287313446
-0.04619598637783901
-0.1376717663478969
-0.28767793938855923
-0.2858942070122256
-0.28049137381553557
-0.27132369930712047
-0.2581813977473685
-0.24083993936379935
-0.21912536144204714
-0.19300269681987078
-0.1626624366765848
-0.12861662943661287
-0.09177566487087051
-0.05348577699616093
-0.015522487012450554
0.02000726108789933
0.05083162250936478
0.07475460942230307
0.08993431143377201
0.09513839390990654
0.03879720526175545
0.015059568927026288
0.008392693524993047
0.005557790409583206
0.0039435474348319365
0.0028071630047307645
0.0018437140722803197
0.0008683783568354373
-0.0002875798112581028
-0.0018315379064336341
-0.004056530939321558
-0.007392498386922559
-0.01246031749821613
-0.020108944370763226
-0.031387077248917136
-0.04736539476371966
-0.06872277018908135
-0.09511540117583268
-0.1246131207227051
-0.15372978971283305
-0.17838856433376982
-0.19542348611714086
-0.2036563491311774
-0.20392963556915478
-0.19833791839178397
-0.1893167296656954
-0.17904194735393703
-0.16921101238773753
-0.16108242626337888
-0.15563397471222407
-0.15375119878801174
-0.15640903909262643
-0.1648278922550379
-0.18057968794789828
-0.2056371336985649
-0.2425394899725645
-0.2955183619259097
-0.37463506485331893
-0.5064118418767571
-0.7597666788196963
-1.3285831211993169
-2.8974521163929934
-9.074726290459651
-62.72043205094966
-2942.2436367792184
-65.31026632426281
-8.56145174932047
-2.513979950057656
-1.0459859402499683
-0.5287389654283636
-0.30292186040472135
-0.18954623536885906
-0.12673270732674288
-0.08929134442877691
-0.06567809071353993
-0.050103643627882444
-0.039451301554231474
-0.03194416646512425
-0.026520227744496874
-0.022519107159366128
-0.01951618329232961
-0.01723052295430448
-0.015471658065041437
-0.014107777805846392
-0.013046075664349815
-0.012220350018578503
-0.011582979069783431
-0.011099614208610518
-0.010745676434623506
-0.010503996044685797
-0.010363261860552347
-0.010317045818928967
-0.00719768684053374
-0.007188673983919416
-0.007161820901974904
-0.0071176752878780855
-0.007057121457028105
-0.006981340221612752
-0.006891757448420538
-0.006789985187409914
-0.006677760284894049
-0.006556883199535557
-0.0064291618440875855
-0.006296362559785945
-0.006160169027855121
-0.006022151481353189
-0.005883745470987388
-0.005746239428696814
-0.005610769867481364
-0.005478325418121548
-0.005349755206064223
-0.005225782341049571
-0.005107023252054674
-0.004994009247451595
-0.00488721303115436
-0.0047870789008432274
-0.00469405910429179
-0.004608657023695879
-0.0045314788469484335
-0.004463297789578211
-0.004405134025791669
-0.004358355506460786
-0.004324806501788548
-0.004306972809587256
-0.004308198524395265
-0.004332973210570499
-0.004387323477950589
-0.004479361375696941
-0.004620078080113453
-0.004824537954063837
-0.005113736116600717
-0.0055176154154370554
-0.006080157206089667
-0.006868354332495358
-0.007988802351504072
-0.009620123219125528
-0.012080724357844783
-0.015982356580829547
-0.022616251403759974
-0.03506699839316938
-0.06210189785852868
-0.13649282682971506
-0.4719050952181077
-16.832614994460034
-1.8981761011628957
-0.2996200465056195
-0.12850548628146904
-0.07673129715814588
-0.052926465847437106
-0.03910226882589449
-0.029909673443559503
-0.023332997311935836
-0.018432137360582208
-0.014655838168497063
-0.011644680423818493
-0.009237950407479713
-0.0076098531639525
-0.007652406784478186
-0.012321464102318741
-0.03275652086323899
-0.12830229385609837
-0.9228632450099097
-11.264144199516643
-11.027570208532735
-10.310261298526378
-9.139131779304423
-7.633876058246001
-5.974943700324735
-4.328376357026716
-2.803758669975382
-1.453495425726524
-0.29131260439620404
0.6893390859730468
1.5028855687183416
2.164797839244731
2.6887345662041886
3.0855815237675657
3.3634883248624714
3.528041260494317
3.582533871047431
0.25275907353795235
0.0314667113276042
0.006114074694684597
0.000743610306526439
-0.0006925930838858781
-0.0011966243908927126
-0.0016970850539055865
-0.0027938750085482332
-0.005352814580698832
-0.011188454159038803
-0.024698833354793365
-0.05784569364581428
-0.14816634386186456
-0.43890067462445004
-1.632939245637943
-7.237890510389508
-10.301885554566768
-2.8905150596405993
-0.8144116940844638
-0.2991276213918581
-0.13316271572122673
-0.0671487622696066
-0.03667586570056624
-0.02109375966275307
-0.012570234220248075
-0.0077169087423232755
-0.0049046522380715146
-0.003281207975308992
-0.00237069698673904
-0.0018944927265461924
-0.0016841036447904916
-0.0016355400005295818
-0.001683922312634743
-0.0017886439114814868
-0.0019244174612456197
-0.002075709080911067
-0.0022332403101230423
-0.0023917388315697918
-0.0025484794331969095
-0.002702352484564348
-0.0028532292884106748
-0.00300156675377374
-0.003148137739645525
-0.003293854172767772
-0.0034396614559274296
-0.003586460078677232
-0.0037350632967795084
-0.0038861704746402078
-0.0040403419949668696
-0.004197993505719295
-0.004359381209718771
-0.004524590899288255
-0.0046935352688329745
-0.004865935974035966
-0.005041320166994086
-0.005219009605318013
-0.005398116506759782
-0.005577543151635188
-0.005755985126807504
-0.005931944620203795
-0.0061037531993137426
-0.0062696029505850724
-0.0064275843343716485
-0.006575734595475465
-0.006712092858197926
-0.006834756758033995
-0.006941938980825755
-0.007032024912688966
-0.007103620600773614
-0.007155596521722332
-0.007187121470798952
-0.00719768684053475
-0.007278612568616724
-0.00754698171423514
-0.008091114021071003
-0.009104624245432175
-0.01099246475936669
-0.014637099821250513
-0.022130643386568127
-0.03910147187350022
-0.0840372102371875
-0.24550884184284077
-1.5710102974381346
-123.23781468228829
-0.4147647679357453
-0.005239766080544645
0.015051149609006359
0.009352992173377601
-0.001213595601071711
-0.010015341052398928
-0.0040245554697065575
0.02404462985848636
0.07882030193680947
0.22226639116071342
0.9323647376013757
17.319835715308766
24.028425212224953
0.8300069818822672
0.142943488693066
0.028003427424324368
-0.005908264453468465
-0.01729695836429086
-0.01859787788657614
-0.014430627825834826
-0.008083790681791736
-0.0021497793636156537
0.001930827225522904
0.003898129924601592
0.004199768578496158
0.003468756912857008
0.002226592073950252
0.0008057602561559509
-0.0006129846027561915
-0.001924870683763612
-0.0030117547193333257
-0.0036393482757757912
-0.0034021143933402583
-0.0018950243005326059
0.0009891490769205623
0.004618933793885832
0.006535758561718497
0.006556455914039944
0.006619734051555732
0.006729269818606662
0.0068916324233149395
0.007116970509231014
0.007420062186022654
0.007821824797480609
0.008351466006874522
0.0090495814287219
0.009972726675661915
0.01120040038844114
0.012846146215526145
0.015075803624483004
0.018138732336531016
0.02242344821334797
0.028561148075591715
0.03762895959327815
0.05157504872132478
0.07418061974757122
0.11346302345131883
0.1884986024449703
0.35245072464762905
0.7922864262668949
2.4736584452960795
16.54303209169441
7538.872596608541
29.611720693604564
3.086141835414523
0.8447898171958038
0.3365988482857116
0.163430445056532
0.08934908012249543
0.05265709823562607
0.03251450767411921
0.020573682921660442
0.013054723356945581
0.00807943577661485
0.00464373475153041
0.002178050603123606
0.0003428512747590439
-0.0010730386164186953
-0.0022059887986390545
-0.0031471337087948478
-0.0039593745971503135
-0.004687499494887626
-0.005364353263354607
-0.0060146219570521246
-0.006657071457205775
-0.007305650736830199
-0.007969511516507743
-0.008652021409758088
-0.009348450800456867
-0.010042361919907929
-0.010700912966717591
-0.011270186285000242
-0.011672709748578985
-0.011810203049178064
-0.011573726506160197
-0.010859914950808453
-0.009587012539758208
-0.007699709291614139
-0.005150778948110112
-0.0018460201558547654
0.0024759276119729486
0.008524546846389267
0.018264519539173206
0.03786876823459448
0.09182302601040922
0.3029499656886944
0.7561679215074169
0.7140165053888352
0.6001429750502769
0.4447478301617619
0.2801091752114327
0.12921718906614696
0.0031429833615443875
-0.09596852787577884
-0.17079926823403357
-0.2257795694989429
-0.2654090834170786
-0.2935574084407808
-0.3132716429831388
-0.3268455780302071
-0.33593702181534746
-0.341696411543544
-0.34487341018486084
-0.3458869917656591
-0.22499275818963746
-0.10991732798936164
-0.06297957923443472
-0.04343274791398904
-0.03460830838972121
-0.0309969145540239
-0.030746902827890454
-0.03337623632779396
-0.03902151745618007
-0.048100584243015006
-0.06100597412894269
-0.07763241538700313
-0.09661411657044225
-0.11428525519968792
-0.12371943613175222
-0.11479591421623085
-0.07673520116653267
-0.0039324898638611544
0.09723125388114888
0.2068735720763142
0.29992926968451583
0.3590166223455504
0.3809312632731144
0.3733590704393491
0.3476963871113371
0.3139232079302236
0.27884222049336843
0.24635341102288144
0.21836622541295206
0.19565770916817188
0.17849044508114004
0.16702613284485998
0.16162653360857654
0.1631437112806374
0.17332643137359952
0.19554733224972645
0.23630332502239343
0.30861443377507997
0.44057590014021747
0.6998491928980309
1.2772764395046468
2.8547351384739863
9.039175149118803
62.69029657866067
2942.2173705408673
65.28668074952068
8.539700621121119
2.49349246549638
1.0263974308362287
0.5098340386560567
0.28459128791985355
0.17175505583118897
0.10949649818993834
0.0726581932903986
0.04971463816857699
0.034884075566417413
0.025048677102768716
0.018423675111810662
0.013934143732708106
0.01090322004420136
0.008887570786985426
0.007586409007710794
0.006789204632385828
0.006344575146531809
0.0061412294022423946
0.0060959628341121785
0.006145910021889861
0.006243515215205077
0.006353152776703129
0.006448924955331468
0.006513209430076091
0.006535758561717489
0.0047202805543266856
0.004710978076721939
0.004683091486404751
0.004636669138954235
0.004571744484588725
0.004488265743497466
0.004385997511488084
0.004264393037795298
0.004122434939858912
0.003958436763911929
0.003769796603773385
0.0035526860394040926
0.0033016487338769305
0.003009076335088992
0.002664512841790708
0.002253722039703094
0.001757431300027358
0.001149654143894752
0.0003954648853003633
-0.0005518724431290094
-0.0017544106233365053
-0.003293402077577713
-0.0052725967206136174
-0.007818633829329237
-0.011073584586408237
-0.015170751045481802
-0.020180889123254983
-0.02601790458880982
-0.032314171161257975
-0.03832836131685162
-0.04300948262630262
-0.045311852956024176
-0.04465296039955398
-0.04119133860064678
-0.03569922028855514
-0.02916574645182809
-0.022443870396864955
-0.016103634893353334
-0.010451275072217497
-0.005609527993924154
-0.0015913964968354943
0.001653390736010921
0.004214738371644815
0.006210013566722444
0.007772814389182892
0.009033965827192608
0.010088548512026048
0.010963246763236859
0.011798362669433793
0.015844449289440326
0.09392690927101138
14.648719676711671
-45.456990376131394
-3.3727975941691994
-0.33557435667183366
-0.06109541195592423
-0.007063525166099121
0.006705195858223231
0.009825239572775202
0.009648683454667493
0.008453661953818
0.006982974258851872
0.005438366200858285
0.0038705316397085856
0.0023914381756761087
0.0013123720987689661
0.0009794025047965345
-0.004248517978811715
-0.2634708141956164
-101.82405402486395
10.795410253259247
10.662817741941875
10.105918372258506
9.033347941743935
7.578627746388844
5.946682223765852
4.31570445004986
2.8007224684966565
1.456785208158341
0.2990296171662506
-0.6782898957507062
-1.4891324378217552
-2.1487158326307365
-2.6705961862189858
-3.0656703221597588
-3.3421759531339377
-3.5058197214396642
-3.5599961548287
-0.21629309075222766
0.1000871824917579
1.5643866229778776
-0.8526664732208666
-0.1945308880574911
-0.08002193280339537
-0.0432063072030526
-0.026807681105295772
-0.017165321863498714
-0.008193131195083652
0.0068778809779638335
0.04430874016976599
0.15966765323590482
0.5945279902532405
2.6544107863772815
11.9957804365227
18.185673228867064
10.758623007894833
6.683552422345366
2.771566322896071
0.9997949503392014
0.39683066285583024
0.17794332877187646
0.08807455014504964
0.046935939184048744
0.02635074068491998
0.01520036334502938
0.008624925840329999
0.004308565551581273
0.0010625397056174687
-0.0017670438461582843
-0.004567954314834908
-0.007592634183653518
-0.011023912096883439
-0.015002049464614347
-0.019617820659472367
-0.024863993902517246
-0.030537221111014024
-0.036110616998053444
-0.04067191186465138
-0.043100407556352006
-0.042564641112960995
-0.03905902426154891
-0.03346786629776961
-0.0270598956976658
-0.020893120342369273
-0.015553846156847104
-0.011217916778635099
-0.007823265344383866
-0.005213228489297984
-0.0032177613815588093
-0.0016879035537529935
-0.0005049622849943846
0.0004211487758110469
0.0011570751611392094
0.00175144649710495
0.0022394906546246997
0.002646626092156024
0.002991140517045849
0.0032861516568041507
0.0035410364548110226
0.003762466444568272
0.003955160819570275
0.004122439666467561
0.004266630888621075
0.004389363876917606
0.004491780958610117
0.004574689262764767
0.004638659012408229
0.0046840890612063705
0.0047112452149822275
0.004720280554327086
0.004707162256607798
0.004667894893720924
0.004603186743097809
0.004515624331058206
0.004411532488346631
0.0043031749270722695
0.004211122313073899
0.004166875543803127
0.004216338426542128
0.004425567656012083
0.004891658162574347
0.005764215093972008
0.007287828179005207
0.009883850630969014
0.014289783060552312
0.021672957265530597
0.03296869455824704
0.045029456165683386
0.04717786942635509
0.03728688004043817
0.02670023886237466
0.020190905121947322
0.017005812582949902
0.016270305163558717
0.017448112103647415
0.02004879364517457
0.023480509380094893
0.026829111628801947
0.02878032968166183
0.027966209243773573
0.02372756072127158
0.016754107629879205
0.008888543576757002
0.002107254778840324
-0.002445806442080162
-0.004676144742233266
-0.0051545845319736555
-0.00467207962241002
-0.004101112319254263
-0.00486083991987435
-0.011468592283516255
-0.04859139000913154
-0.39719246175491074
-57.313655143573044
-2.7378045787447722
-0.26119377353876866
-0.07885591620713252
-0.039707901985212124
-0.031355026687216514
-0.03130476987373131
-0.03115544708650884
-0.03091129420282547
-0.030579072235373376
-0.030167664482474165
-0.02968761478649212
-0.029150668758090595
-0.028569361768123303
-0.02795665318387219
-0.027325633770945164
-0.026689248486786603
-0.0260599916846893
-0.02544967735060692
-0.024869071413589718
-0.024327693049819687
-0.023833589299615345
-0.023393334345738023
-0.023012110847977087
-0.02269400071857129
-0.022442439594332845
-0.022260819081603874
-0.02215315919788635
-0.022124888094006586
-0.022183820269132994
-0.022341162887423396
-0.022612889848704354
-0.023021438975324455
-0.02359817601169861
-0.024386904155997424
-0.025449217894438776
-0.026872802240154692
-0.0287849056461322
-0.031374881871143144
-0.03493358666294965
-0.039925681334957684
-0.04713040620189982
-0.057936180995557196
-0.07501623746252802
-0.1040718477093727
-0.15911887512776535
-0.28276916575473054
-0.6608825713773533
-3.122288558155221
22.645541647132053
1.6527575165766255
0.4902937828520282
0.23716546952674902
0.1430492217808211
0.09813436319036002
0.07335572283001462
0.05834100789099383
0.048626982880705945
0.04201475377829233
0.037287059597424746
0.03367858540653628
0.030619890546575195
0.027576486547142693
0.023870072892556222
0.018275708628778642
0.0076246588462598845
-0.019863246270367865
-0.13555024224472811
-1.5603884214722858
-16.20225636948348
-0.4148688819138206
-0.09977685628998968
-0.07295069198063911
-0.1140640261563032
-0.32064331684590913
-0.7726636595446494
-0.7303069872018764
-0.6157984961137157
-0.4593293804627851
-0.2932521006139875
-0.140715973694966
-0.012972402083732114
0.08769290537351312
0.16388268652444024
0.22000093499750709
0.26055432023804714
0.28943535453879843
0.30971847449180484
0.32372308531494465
0.33312828876785083
0.3391007055767086
0.34240118671748637
0.3434552182512894
0.2225182409493427
0.10734714660200761
0.060433574844676485
0.04176522331962095
0.03819436763726379
0.06749804891384398
0.462347560555003
332.1535515854396
1.9729329544028997
0.3281170432052885
0.1691340343360791
0.14078074989091593
0.14514728737345012
0.16060118905951115
0.17567207929902623
0.17917877897400233
0.16006395404937915
0.111896863830741
0.03886423895382199
-0.0427911389921218
-0.11217450058755239
-0.15513032532229803
-0.16967533057181042
-0.16268938639778543
-0.1435131257424909
-0.11974027594730703
-0.09606591899941035
-0.07479014535537014
-0.05670408962924557
-0.04180672751794549
-0.029752497443555435
-0.02009178738680607
-0.012384123102603294
-0.006243018196187465
-0.0013472301916201143
0.0025623729481096674
0.005691324973915587
0.008200837006589802
0.010216376320373737
0.011834748381056396
0.013129859304712327
0.01415718055797253
0.014957276494187694
0.015558517370889093
0.015979284955100117
0.016229799307531108
0.01631369375612565
0.01622948493761452
0.015971951665974423
0.015533455388793629
0.014905240749015867
0.014078568627467359
0.013045699511531034
0.01180065498394475
0.010339635417907911
0.008661200326827212
0.0067661558849731315
0.004657312400521112
0.0023392458375769976
-0.000181692936930659
-0.0028969024555424343
-0.005794123550446015
-0.008854899677173046
-0.012050344449341964
-0.015335308793173002
-0.01864102677790191
-0.02186773959098074
-0.024880321542124117
-0.027511155066483866
-0.02957518463024231
-0.030898497735716294
-0.031355026687214245
-0.00010074479072011289
-9.54961322815016e-05
-7.954533388921854e-05
-5.226712536156481e-05
-1.2582566664762817e-05
4.109901499520835e-05
0.00011096736367880645
0.00019993477641833956
0.0003118049366523322
0.0004515020256210773
0.0006253783204917553
0.00084162732952399
0.0011108413729551102
0.0014467636924769692
0.00186730788748298
0.002395945121469438
0.003063598451346214
0.003911217851105253
0.004993286434466244
0.006382548099931908
0.008176250829813438
0.01050417104397017
0.013538333623958477
0.017503678484879468
0.0226875849131786
0.029444821857798172
0.03819601009606469
0.04943150907782252
0.06378181036794178
0.08233861307295362
0.10766290840553167
0.14645893832633308
0.21656563893625866
0.3672027476249615
0.7335861189874019
0.9712310866734553
-4.259937107900694
-0.3947944682854414
-0.08651885713014644
-0.031074777917133756
-0.01322585941579849
-0.00524685882460089
-0.0007310302871648308
0.0024978318506816664
0.005535431649086315
0.009348363284896336
0.015438709672918622
0.027079325048419027
0.053056632374063245
0.12301222479146905
0.3798770835084567
2.1853243757094742
47.35618260863062
3.673149358861275
0.4647776481692365
0.13902285213132984
0.06301778208534224
0.04136565829388359
0.05115210777997601
0.13351263636485922
0.14761496175388567
0.01283029988549266
-0.010957258066291393
-0.011566197367177618
-0.007813935977997611
-0.0009301243720521358
0.014209453333570966
0.06595902655737036
0.5275895396252661
103.76576712727835
12.674701242187432
12.415993308280102
11.699684849047312
10.50310699594034
8.831647072209117
6.872946291751556
4.896926799668723
3.123369138430354
1.6659758534736688
0.5448042409685633
-0.2761847039996359
-0.8550963906938959
-1.2509963303770268
-1.5141887289230274
-1.6834208869689724
-1.7864252385547423
-1.8414136237537344
-1.858644292200408
-0.6895859702612969
-0.266901732500049
-1.616301066463541
0.792812372081063
0.06276879326944593
-0.16998702420908057
-0.24321356728280163
-0.1498586363815564
-0.06916376840607581
-0.22129220786921167
-10.840469384589147
-0.6042502249513093
-0.1267568183911445
-0.20162009669704847
-1.046368146683657
-4.773348074122509
-7.8939124858821375
-7.874720873104818
-5.873212490504545
-2.4745931910437022
-0.8673578769896516
-0.3294304338256764
-0.1405034441080049
-0.06621184229096291
-0.034174262622397124
-0.01973020789390506
-0.013619485526319659
-0.012268823118032268
-0.014729719533744872
-0.0221714334093977
-0.040002084399760794
-0.09010788522791598
-0.2970865705896867
-1.926420836494607
-29.288575309285786
-16.87557706814275
-0.6790727290792729
0.11370592306091246
0.13691449751224433
0.11307310034312994
0.09333249033718728
0.07812202977703611
0.0649547785972639
0.05286112732510905
0.04196574544504637
0.03263337226585991
0.025022160824973962
0.0190358546804735
0.014434093211754165
0.010939971142129268
0.008300124698824544
0.006306422118986209
0.004797202676373818
0.003650511192949708
0.0027756109038148454
0.0021053194461987637
0.0015898667384567186
0.0011922469091453756
0.0008847928772512943
0.0006466893208546294
0.00046217244975374695
0.00031922882569672655
0.00020865083690628657
0.0001233490137807868
5.784801127142712e-05
7.916232583738026e-06
-2.970735618941952e-05
-5.751497710366866e-05
-7.737808099316682e-05
-9.065485962754035e-05
-9.826597846318256e-05
-0.00010074479071998014
-0.00010832083340398202
-0.00012977234743930595
-0.00016174008779104175
-0.00019994233918626015
-0.00024045649226172618
-0.0002806192168062495
-0.00031935674653957145
-0.00035705412281141836
-0.0003951994713436977
-0.00043601107522628997
-0.0004821622614741265
-0.0005366312041417421
-0.0006026379965334925
-0.0006835654111384359
-0.0007826308700279274
-0.0009017322078053627
-0.0010380108831171031
-0.001174666712144165
-0.0012595571703724465
-0.0011692038754173145
-0.0007032158530335517
0.0002459573628106814
0.0014068457864166864
0.0023265459367145854
0.0028540590078885318
0.0030952155127692417
0.0031734304476710934
0.0031591609141260464
0.003085514607166824
0.0029685718609983184
0.0028186550041822073
0.0026458718217453156
0.0024635038703528732
0.0022922906002703393
0.0021719810456729896
0.002206036439938011
0.0027499422111801927
-0.06827952326998372
-0.010250425917795705
0.00212103130606189
0.011356945976851478
0.050300327437847805
0.4004121415465864
57.318032706656744
2.742769755884385
0.2660681859777459
0.08323077953641406
0.043603935799045465
0.03506515702035228
0.03502472884586863
0.034904950461107566
0.03471021320460297
0.034447428091217994
0.034125483750957655
0.03375460138646538
0.033345686982793846
0.032909741072294
0.03245738054406723
0.03199852304032627
0.031542214973678255
0.031096579044807126
0.030668927616184255
0.030265924484381222
0.029893850481467057
0.029558926257189335
0.029267684184929168
0.029027395833865405
0.02884656646272038
0.028735518004886558
0.02870705163596472
0.02877723246822233
0.028966279269394088
0.02929950603686282
0.02980815753003419
0.030529794389590487
0.03150756951715469
0.032787309179247166
0.03441115297697587
0.03640758801986154
0.038781744790067574
0.04151918674165168
0.04462685682488982
0.04823277230287466
0.05273957016017712
0.05900837640947802
0.06861726865257879
0.08445056615332773
0.11237100896544035
0.16648319490363384
0.289427694925173
0.6670568051269556
3.128176037109098
-22.639771524553954
-1.6469616148167248
-0.48435104681400115
-0.2309724036423745
-0.13651597693664982
-0.0911819607173386
-0.06591494882479725
-0.05035361252877793
-0.040050232733301674
-0.03283049934058831
-0.027516324036774526
-0.02340157059586397
-0.01999904040704236
-0.016877103520770674
-0.013470675949480941
-0.008661501077560292
0.0006364921446524155
0.02615261564183506
0.13921804717595296
1.560733596297586
16.19842554990556
0.4055910532470595
0.08269769825719546
0.04281345639097592
0.05836765739164635
0.2804701775237705
2.8706616798118954
2.7695401427755617
2.4862625222115122
2.0707116521888707
1.5804058315136453
1.062622064559777
0.5482273562486911
0.05423935610078971
-0.41078511883934143
-0.8421419670804753
-1.2362389852955002
-1.5894140050549859
-1.8976695270999113
-2.1568878433259484
-2.3631647723619364
-2.5131241667377124
-2.604183689092616
-2.6347198245063823
-0.19361778216838488
-0.028594947660355467
-0.007588952507394667
-0.0029383213858024653
-0.006033585101685926
-0.037799280298669635
-0.43206057285223515
-332.11980864533416
-1.9325252871483263
-0.2772006891356433
-0.10317859255745243
-0.05493353888957453
-0.03530401225463366
-0.025478163068707354
-0.019867057960064397
-0.016343310539722065
-0.013954040743051567
-0.01222127657260436
-0.010885761354304923
-0.00979987084390871
-0.008877672041427974
-0.008069206364229545
-0.0073458089537941085
-0.006691032803790222
-0.0060946193942378315
-0.00554856721180135
-0.00504451135754608
-0.004572109011196717
-0.004117705761214769
-0.0036627150856916144
-0.0031808839929030504
-0.002633483995865071
-0.0019611376752476676
-0.0010717171987284228
0.0001719709665129147
0.0019424471747897447
0.004344305889618652
0.007104762802927479
0.009230123635629837
0.009546186523931802
0.008098868619572867
0.00605809634467875
0.004344799339102072
0.0032114888396312575
0.0025778735039529662
0.002302439152867517
0.0022724944719801667
0.0024141551038682945
0.002682918235996494
0.0030536710978339853
0.003513704547320812
0.004058364903874475
0.004688431109649262
0.005408572264264724
0.006226429178011954
0.007152025411948781
0.008197345340482614
0.009375911785782145
0.010702227245237181
0.012190925771447961
0.013855413891775395
0.01570570124882387
0.017745165670694125
0.019965792743151457
0.022341871845429632
0.024822336903120332
0.02732317982000725
0.029722848650871346
0.03186503265857067
0.03357358446390846
0.034681019969043006
0.03506515702034993
0.004271132784130914
0.0042751347848540965
0.004287148384196627
0.004307195374168809
0.004335308672574022
0.0043715268790590935
0.0044158860237488605
0.004468407862001841
0.004529083342951171
0.004597850473998385
0.004674563885256962
0.0047589535433839114
0.0048505693743709595
0.0049487055381065015
0.005052297242562463
0.00515977952104063
0.005268892597557961
0.005376408796349601
0.005477748640767018
0.005566430634513855
0.0056332677584053446
0.00566517373509523
0.005643343824752392
0.005540409390764379
0.005315851497881038
0.0049083516788242226
0.0042224653827717205
0.003103839398046758
0.0012870144682701644
-0.001747603374607575
-0.0074003530079342445
-0.022928465380118876
-0.14231309613668755
-7.174917937943566
-11.983840758258692
1.4939115050090204
22.3758854080706
29.73230093576782
5.494744976357376
1.4299547304195115
0.542423204983263
0.25567776627955824
0.1369463499894256
0.07915828732481034
0.04772270055020959
0.029163149007616598
0.01743187948835985
0.009482221727163755
0.0036176027790042974
-0.0011869462085280938
-0.005560613286665238
-0.00979933249598211
-0.013794496221876682
-0.01696858147838445
-0.01852076111086675
-0.018177709012633977
-0.017086682119582395
-0.018998070070330803
-0.03685127884367989
-0.1216688216141845
-0.13632811713109752
-0.0022887330926143067
0.019774245457622863
0.01845450013662252
0.013571559650708174
0.007189793853849082
-0.003278138358221467
-0.02952163105269003
-0.13645032132393103
-1.019507621746827
-12.206630617274215
-12.051918395638276
-11.496059729224006
-10.39810024713407
-8.7772436447676
-6.845593577224892
-4.885211284309782
-3.12131056548613
-1.6702318961941631
-0.553442267258775
0.2642898972731798
0.8405952923839597
1.2342756464460924
1.4955209387442583
1.663078325588801
1.7647587836927072
1.818887316237106
1.8358187416982605
0.6527246350392581
0.13462246388147492
0.04449693438122779
0.05692670114407435
0.12898254430802167
0.24583940116695532
0.2799690347189096
0.1687882559558773
0.11704448031536543
0.35417423680035304
10.849448881042711
0.6002199535083679
0.09767990736572264
0.027865508050167086
0.0057991070767178495
-0.0039227003114902445
-0.007903757704006836
-0.00828331051648676
-0.006617614542641032
-0.004145232321520919
-0.0014937035789119675
0.0012784267454581826
0.0044635536090454715
0.008576001950889015
0.014380372050828382
0.023091122559290907
0.03684748126809447
0.0598251099409886
0.10110294471527263
0.18313368128252164
0.3716894763110696
0.9117761980658479
3.1240515457055196
20.170858585695672
208.41255725800326
-1.685477138232147
-99.79667652625746
-11.50372582271286
-2.1048213606262767
-0.6538655877552866
-0.27349083599051177
-0.1360994321277231
-0.07528687557008937
-0.044415114298330303
-0.027147193379806298
-0.01677824825797109
-0.010211914023863301
-0.005882003416279256
-0.0029370725036636193
-0.0008861569193539691
0.0005678704371956001
0.0016122946760601835
0.002369311587429147
0.0029209853619656012
0.0033238349024970696
0.0036176194577924358
0.0038308218708397223
0.003984168150184989
0.004092940402822395
0.004168534357415113
0.0042195287582629006
0.004252432246874357
0.004272212730229957
0.004282679352199307
0.004286760362630382
0.0042867067925229955
0.004284243166344553
0.0042806793918149415
0.0042769929899868836
0.004273889357873744
0.0042718443811008006
0.004271132784131564
0.004348952294888361
0.004590694149811437
0.005024052757763318
0.005705560002261833
0.006740282909803243
0.00832210571254725
0.010822234070870662
0.01500478731113411
0.022625669194445232
0.0384199736717095
0.07865641449997327
0.22733700605520146
1.464749181188587
5.483418819553832
0.1336448743916065
-0.00862606687803073
-0.01534134991943445
-0.013030893390135719
-0.010544332974143159
-0.008659665065385435
-0.007291635903176828
-0.006294154510419344
-0.005556054900583262
-0.005000746886914466
-0.004574840801772908
-0.004234763693730783
-0.003911873739623192
-0.00328125220941755
0.0014387079125642431
0.16868093644192186
0.04473353943012552
0.0048133441027188245
0.0013339644084716462
0.000640345392087152
0.0003659124436020671
6.778052567644314e-05
-0.0006422131600486549
0.07041407517890962
0.012926247649158229
0.0026836117191055995
0.001498150215787328
0.0010993934073026043
0.00090281040147683
0.00078848472530364
0.0007170595293461459
0.0006713053251239722
0.0006425121507030149
0.0006263720524824718
0.000621131769637825
0.0006193988047993637
0.0006141917817058853
0.0006054846684811468
0.0005932292953752653
0.0005773478995284948
0.0005577228685102514
0.0005341831473777915
0.0005064875903946617
0.00047430393349577203
0.00043718378651841496
0.0003945318545448278
0.0003455663899857369
0.00028927339806543776
0.00022434446578097945
0.0001491006528217461
6.139275637655397e-05
-4.1523359635540154e-05
-0.00016315118543245248
-0.0003079604006535528
-0.0004816479521178536
-0.0006914513018014057
-0.0009465172022084098
-0.0012582832282479284
-0.001640751670174935
-0.0021104796691189904
-0.0026857675420679417
-0.003384297279243928
-0.004217820035157051
-0.005182285530957283
-0.006242500716510796
-0.007314093083587018
-0.008253784623286372
-0.008877751497021564
-0.00902187876312894
-0.008622963350460486
-0.007761779796511537
-0.006626916375951146
-0.0054284170775643695
-0.004326733758999786
-0.0034096220854510514
-0.002704905060430928
-0.002204273976477678
-0.00188330385636105
-0.0017138993921899197
-0.0016707934666258962
-0.0017346547982328884
-0.001894006114376091
-0.0021478695959090298
-0.002511889070002074
-0.003034571759277878
-0.0038457245799470453
-0.005328483134553927
-0.008922547980572676
-0.02302687145637317
-0.1775488143573771
-35.927175752741064
-0.15892964558473008
-0.025946315643151096
-0.007934867370833012
-0.0025520976101911204
-0.00028654208447655914
0.0008478288139059877
0.001430503654113465
0.0015977100855634415
0.0011712696687759165
-0.0006710469884596064
-0.00716635426835736
-0.03553635906126471
-0.26217554172509944
-2.853561640403324
-2.7526428318573353
-2.469992881431798
-2.05550472563529
-1.566623396834155
-1.0504678607880418
-0.5377256910689293
-0.045274213633082094
0.4184088417294037
0.8486458176586451
1.2418375705585725
1.5942988464852392
1.9020042737353575
2.1608096445505818
2.3667883556719054
2.516546896243071
2.6074907089071417
2.6379890674200337
0.19695641145746023
0.032109991851722815
0.0112173780995066
0.005887919315448883
0.004000440816681988
0.00320762952285971
0.002833008854306059
0.0026033255146238215
0.002330068162888038
0.0017346642792356538
0.00011432511343752335
-0.004918231789514337
-0.024309818879825976
-0.14065490887596058
-2.5534735768013914
-44.25351003030056
-0.7113481257313078
-0.15745614795017668
-0.06421223380843401
-0.034424894379168826
-0.021538355137394407
-0.014877543764385267
-0.011005479930321518
-0.008557766783587736
-0.006909880321964553
-0.005745472693833613
-0.004892475985235813
-0.0042533072574710735
-0.0037728064599110186
-0.0034232712706286474
-0.0031984688192683393
-0.0031136294478649124
-0.0032107597174239077
-0.0035689495827262783
-0.004315452312878932
-0.005615081395514046
-0.007566306374795845
-0.009891318413636633
-0.01159213061058052
-0.011490702289269093
-0.00962935452377612
-0.007174490477030521
-0.005043463599499768
-0.003485042432116845
-0.002414936323201872
-0.0016872834691690514
-0.0011846181625156677
-0.0008277648672304535
-0.000566328751699133
-0.0003686045043128117
-0.00021449959103135376
-9.107359438660948e-05
1.018264738513433e-05
9.498448050638748e-05
0.0001672565253203499
0.00022974750367497457
0.0002844185797298742
0.0003326902531545686
0.00037560294175662586
0.0004139227839417244
0.00044821453128172044
0.00047889115418162196
0.0005062496231087498
0.0005304969018788892
0.0005517717277339953
0.0005701604994051028
0.0005857103060245461
0.0005984415209468219
0.0006083568988978801
0.0006154497072355258
0.0006197105420056485
0.0006211317696376402
-0.005227698851135986
-0.0052345511188430244
-0.005255202275740469
-0.005289938420125442
-0.005339246708820472
-0.0054038314233119155
-0.005484637811670004
-0.005582885308329273
-0.005700111614772645
-0.0058382318616726344
-0.005999615752194179
-0.006187188850615022
-0.006404567583592468
-0.006656237880435621
-0.006947795245479888
-0.007286271772841108
-0.007680588822725446
-0.008142185808666083
-0.008685920878893805
-0.00933138067495264
-0.01010481698508201
-0.011042102626069156
-0.012193346872089358
-0.013630345897345573
-0.015459010071573603
-0.017840914464528564
-0.02103228472779797
-0.025457513435347367
-0.031852199508561656
-0.04153360723661913
-0.05671847458815538
-0.07790642709166215
-0.02954743718572229
6.848647075151073
11.285310650082664
-2.437107524342839
-18.095276421536045
-29.324052971288012
-5.401684052575213
-1.3990844198610377
-0.5364921575288093
-0.26633281507052226
-0.16504378916710832
-0.13553840472313067
-0.17203063105542507
-0.4067294462774837
-2.3287094552831213
-10.841570978129134
-0.8780437680117188
-0.12916019878190566
-0.021099032261525295
0.008167549864766505
0.020201988527196034
0.026470493234029405
0.029394873107303886
0.029689979405207092
0.02863354840475435
0.029095812400881996
0.03926539760835157
0.09741612612697947
0.3370852707407061
0.49892401689082677
0.3729332793896324
0.16465514764162117
0.03632415632908791
0.0027376504749205125
-0.0021983093587916525
0.0038328770816281627
0.03561824227689377
0.336459870385416
12.763276782355645
12.799140371938488
12.906079301719409
13.082119950059932
13.323922241418467
13.62651710983538
13.982838207739041
14.38050965524826
14.795240478447589
15.17243684712979
15.385252195707737
15.141744572691543
13.779557240496906
9.841384407313479
0.35393400786268686
-19.265366372508776
-48.86641785305459
-66.35408927815973
-0.044310120997240625
-0.20712453645816298
-1.005591979524378
-0.07328673857649845
-0.010235409782081033
0.0001974643696837917
0.004455601883065363
0.006352462205434157
-0.032058588785073276
-0.12632996227123247
-0.023816569953543493
-0.11781407289489979
-1.62591843625025
-67.60945293459757
-1.1170925122663786
-0.21787625125894403
-0.08030184800120507
-0.04054877611423168
-0.026959427636612472
-0.023378969966411447
-0.025385274101484848
-0.03400244883342295
-0.060552113738408166
-0.18510592288045288
-1.5397990970397069
-0.7096699201374169
-0.13716178080290592
-0.09124955836700559
-0.10988471713490529
-0.17508729782519714
-0.3398828128227795
-0.8251887519723818
-2.826173866726924
-18.239248525609224
-179.114041126844
18.5762571152987
100.4967551663075
11.4171894495347
2.0010889229600877
0.5789342140280658
0.22109396090545208
0.09871564265111359
0.047880871972100385
0.023809400401639657
0.011311555883806017
0.004378430045071827
0.0003440510494915996
-0.0020838174367298636
-0.003576833682940797
-0.004504552075472989
-0.0050799229704323046
-0.005430498284384038
-0.0056352183131951365
-0.005744261411086206
-0.00579028597143995
-0.0057949613669333435
-0.005772900471354926
-0.005734095502127175
-0.005685454009237045
-0.005631793521149104
-0.005576497425082442
-0.005521953064146986
-0.0054698485435480965
-0.005421378777966556
-0.005377388768767794
-0.005338473700690073
-0.0053050502166127654
-0.005277407495465233
-0.005255742948272459
-0.005240187817782474
-0.005230824693643081
-0.0052276988511367455
-0.005295029942933677
-0.005506933892604924
-0.005895471381274925
-0.006522992970900248
-0.007500373515010952
-0.009026193472994798
-0.01147473154142154
-0.015611555475808761
-0.023192680624306697
-0.03895234419347353
-0.07915775497899033
-0.22780899340183178
-1.4651912424674725
-5.4838278376488985
-0.13401484060365956
0.008304511883693836
0.015081531003070846
0.012850889773841025
0.010467895449508331
0.008717033953481374
0.007519492602035686
0.00673218868316249
0.006231232776787108
0.00586240395757332
0.00518541870381631
0.0016806575055119957
-0.03683107372082009
-2.1850390625887726
-0.13316658764787315
-0.19087577800070213
-0.053172982993144734
-0.008533837824679376
-0.0008484077346139042
0.011357641633975483
0.11350289255468678
0.40445849744365187
0.0043892128065365354
-0.0014649621207749996
-0.0011322706746482254
-0.0006987122323755166
-0.000391699097160938
-0.00017313516539546104
-8.801086064219447e-06
0.0001207879146773561
0.00022544102537710867
0.00030897130762430977
0.00037137099900996464
0.0004105004531180657
0.00042389950232754283
0.0004258914595288105
0.00043186936536325997
0.00044184027533404987
0.0004558189919447329
0.0004738325827883989
0.0004959261531624421
0.0005221702016355947
0.0005526682722914824
0.0005875657777039113
0.0006270584774495944
0.0006714008794946982
0.0007209150255651482
0.0007759969998365556
0.0008371236864053992
0.0009048571832968222
0.0009798476625994638
0.0010628336253629674
0.0011546390314625852
0.0012561665724368054
0.0013683863182589165
0.0014923182569022632
0.001629008906822689
0.0017794988240056185
0.001944783723344804
0.002125767586179049
0.0023232038575145644
0.002537632980187681
0.002769314282278057
0.0030181553740913714
0.0032836453975190315
0.0035647958070117907
0.0038600963662184535
0.004167492921763617
0.004484391811115531
0.004807699012856606
0.005133892460114743
0.005459130484887465
0.005779402957275882
0.006090697663569956
0.006389208821616837
0.006671564055990204
0.006935076739325697
0.007178047834085392
0.007400134108820227
0.007602874343419513
0.007790524765752371
0.007971565976677244
0.008161713804165312
0.008390625518969167
0.008718760136251537
0.009286290390448444
0.010485506133967724
0.013764299680485962
0.027528984133629267
0.18169346538628486
35.93095072944677
0.16232711481914258
0.028961014761795485
0.010561234230492907
0.004779382032708212
0.0020899181985099013
0.0004753983370198164
-0.0007116981335671908
-0.0017607176233524165
-0.002869672256536527
-0.004280822275092003
-0.006505776139192729
-0.011218603531158852
-0.026662291601763033
-0.06328259724772448
-0.05337305080597917
-0.02410145922343722
0.023221186384839547
0.08659235355753925
0.16355288179621535
0.25145874751390584
0.34768907286150985
0.44980542503424836
0.5555469548550922
0.6626822471169277
0.7687519297512345
0.8707065693096795
0.9646681405591501
1.0458954997985157
1.1091524969296687
1.1495164193526386
1.1634083560107942
0.45905816761655416
0.1450770734812916
0.06735302140860289
0.04032240918205752
0.027949738577523628
0.021140159006562853
0.016907701306153676
0.014084984133124952
0.012202349381472164
0.011201710414569294
0.01159715853657366
0.01566189009456213
0.034268868735196065
0.1499619316660687
2.5622246185159554
44.261773890687394
0.7191728806284563
0.16487417389231895
0.07124430213467328
0.04108365809486799
0.02783129551611419
0.020809370195846527
0.016579933824164988
0.01377875320021753
0.011781918451465565
0.010273415865814154
0.009080420239121732
0.008102573971000379
0.0072786525276619845
0.006569715633062745
0.0059500280047621035
0.005401968241842668
0.0049130600706159796
0.004474181188611596
0.00407845182551761
0.003720535738294587
0.003396174177997745
0.003101883728297702
0.002834747141685215
0.0025922632584073303
0.0023722527560697576
0.0021727718273345424
0.0019920681103865663
0.0018285391827693334
0.0016807050314717866
0.00154719215533837
0.0014267180231247575
0.001318084591072511
0.001220173274817638
0.0011319403593554453
0.0010524201149204203
0.000980718566681537
0.0009160171766769468
0.0008575719877463709
0.0008047122691140032
0.0007568411737519031
0.0007134336447723844
0.0006740352092935721
0.0006382599814525369
0.0006057870990825777
0.0005763569396283931
0.0005497671337131711
0.000525866579359253
0.0005045501399379843
0.00048575105872257523
0.00046943444805960197
0.00045558992869477116
0.0004442238626284168
0.0004353528796459559
0.0004289971003383031
0.00042517503857736924
0.0004238995023276588
0.0013558554050976885
0.0013566626768228942
0.0013590929299070464
0.001363171652866138
0.0013689419159971217
0.0013764652618819388
0.0013858229817141445
0.0013971178208146467
0.0014104760788388674
0.001426050298322206
0.0014440224607589363
0.001464607815229749
0.0014880595944705042
0.0015146745536685849
0.0015447996080537021
0.00157883986972922
0.0016172685389028631
0.0016606384616520134
0.001709596738468399
0.0017649028887784806
0.0018274508791192203
0.0018982977054690247
0.0019786994765217
0.0020701587712855904
0.0021744864679792532
0.002293884365054266
0.002431058451243761
0.002589375279287918
0.002773083014926665
0.002987629983274411
0.003240132808111666
0.0035400851207634107
0.0039004428487704654
0.004339353581541234
0.0048829774060801835
0.005570257976687468
0.00646131375049566
0.007652916459061176
0.00930859496404576
0.011721299134008496
0.015454762943965441
0.021696615469865746
0.03326427397670705
0.05802498414571045
0.12387126448507545
0.37600197694966886
2.309233356388082
10.829997892302327
0.8725625398036548
0.12885853273328282
0.025562723195667866
0.0006267144554785822
-0.00961291023154907
-0.048585807427805626
-28.75714559714248
-0.33795360206097536
-0.058962081265647746
-0.03299220671349888
-0.03838025256853369
-0.09642975535432212
-0.33685452046610614
-0.4984285207227694
-0.3704056163651349
-0.1589535436301334
-0.02726029303714615
0.001562256720886581
-1.1839255379437175
-0.321719122057334
-0.05155851404531505
-0.3393366033137645
-12.764555456104974
-12.800351584563293
-12.907091351103153
-13.08281045353909
-13.324183276597198
-13.62625897859521
-13.981991840275517
-14.379028106153871
-14.793100490488538
-15.169640181940059
-15.381820479771479
-15.137681638390918
-13.774703865952715
-9.835020824394308
-0.3440827471816036
19.282090524920456
48.89202909582641
66.38418431271685
0.3262493667605302
0.012004142828506828
0.9802166999516324
0.06653449903701605
0.009679305109424307
0.0029881015605639424
0.002279285327749954
0.0031881321049018257
0.005572225014087577
0.011504680795259369
0.03090220093189108
0.13284671099281684
1.6395393739288082
67.62085862872881
1.1235084412307637
0.20982278726886497
0.026715144462029303
-0.17382454950675885
-0.447701320237172
-0.15019117431515377
-0.01069659234878088
0.02375772166352297
0.05406798320863943
0.17671864628589637
1.5268112611323599
0.6893021793187445
0.10506770320127781
0.03948332193680306
0.022381033632822372
0.015442565700175326
0.011832592913389055
0.009640728474803874
0.00816562782744957
0.00709861368662036
0.00628518521025732
0.005640302951487757
0.005113595238451372
0.0046734300790668365
0.004298975101631782
0.003975935588039962
0.0036941582980407673
0.0034462050652668942
0.0032264796003028643
0.0030306653774742603
0.0028553625790535427
0.0026978418951350827
0.0025558746842800923
0.0024276156432701144
0.0023115170785651933
0.0022062674310317225
0.0021107450241749817
0.0020239835158982126
0.0019451453457720335
0.0018735010785695969
0.0018084130747218778
0.0017493225912951662
0.0016957389266354262
0.0016472309621680073
0.0016034198875993675
0.0015639733107467803
0.0015286000350924933
0.0014970458322799143
0.0014690896029462264
0.0014445402320061803
0.0014232338096136833
0.001405031118104024
0.0013898156469529122
0.001377491771494796
0.001367983283040504
0.0013612321445035619
0.001357197584734653
0.0013558554050977834
0.0013462642234130775
0.001318207489595139
0.001273717173960593
0.0012158164610753396
0.0011480726909880554
0.0010741294536309638
0.0009973075120189793
0.0009203291481876664
0.0008451799490086068
0.0007730916860832246
0.000704614347359132
0.0006397437361137176
0.0005780810812581962
0.0005190172229594362
0.00046195043026359497
0.0004065674913985323
0.00035321655674357914
0.0003032942104705085
0.00025886052229557194
0.00021649316176042838
0.0001221444919790812
-0.0005014220067304215
-0.007754942609958535
-0.4719523208152944
-0.2604839089602198
-0.010727481002675926
0.041043618511352783
2.1918775736138167
0.13672637115060174
0.027947500630775404
0.014331426236595973
0.008991208998134013
0.003382580549968624
-0.010033024988039395
-0.11391555086068332
-0.4066100154534455
-0.008439047264795902
-0.00526582882158386
-0.010501172332072635
-0.022338228987164064
-0.059450434213641115
-0.29218200780923764
-8.589600958634067
-0.14261568349594564
0.009355728556277823
0.011923533467301586
0.009960037359154848
0.00869215889711093
0.008287401681704698
0.008283512285442851
0.008271821899411325
0.00825226292917454
0.008224721638864825
0.008189035872026957
0.008144992304495023
0.00809232287523137
0.008030700793313892
0.007959735589027732
0.007878968404819582
0.0077878671480745894
0.007685820113589038
0.007572133946968837
0.0074460276099428185
0.007306632682723441
0.007152991032675333
0.006984061419432521
0.006798725183106658
0.006595799229963443
0.006374054830803079
0.00613224623402099
0.0058691434904453235
0.005583576837374902
0.005274496798688545
0.004941033858559667
0.004582577913166599
0.004198860647266673
0.0037900429559563414
0.0033568038860025953
0.0029004262665735326
0.0024228682484479106
0.0019268180576363445
0.001415721765124328
0.0008937791774972494
0.0003659015503144726
-0.00016237066541746725
-0.000684982696127708
-0.0011955265329537145
-0.0016874082336874518
-0.00215404819772915
-0.002589071775400392
-0.002986499733582671
-0.0033409104249657188
-0.0036475847242053074
-0.0039026121903571226
-0.004102965488441911
-0.004246544985939955
-0.004332190917972606
-0.0043596471032059485
-0.004329544809665755
-0.00424331137652029
-0.004103076718161591
-0.003911546875289152
-0.003671843353852045
-0.003387300523886232
-0.0030612113822919033
-0.002696503116694144
-0.0022953004028334733
-0.0018583391290064618
-0.0013840934230595924
-0.0008674060452906303
-0.00029714216661598275
0.0003482003560601893
0.0011096176867663456
0.0020689440322093863
0.0034072600733518234
0.005601201048844752
0.01030391990134643
0.025745957447612385
0.06236641285238216
0.052456399218399896
0.02318359759222274
-0.024140507534193622
-0.08751280284324328
-0.16447374016066202
-0.2523793440764857
-0.34860933902829616
-0.4507263744621599
-0.556470899803997
-0.6636126369008375
-0.7696927952317019
-0.8716616686510157
-0.9656399881599825
-1.0468845028690907
-1.1101564603958611
-1.1505306081999924
-1.1644261799555549
-0.46012597743613337
-0.14629322110531598
-0.06881093060718137
-0.04210699916447895
-0.030133134640336977
-0.023775626489002562
-0.0200191766017741
-0.01764538547412158
-0.01608157167110073
-0.015024773375792009
-0.014298175426254021
-0.013789884557599897
-0.013424028352530582
-0.013146377114902253
-0.01291659656386765
-0.012704133953617826
-0.012485778260784872
-0.01224431075020274
-0.011967573496382606
-0.011647837098282644
-0.011281163184268044
-0.010866798292390645
-0.010406504312104612
-0.00990388258980922
-0.009363731408371039
-0.008791463634837324
-0.008192644023333324
-0.007572639299618008
-0.006936393778602683
-0.006288360128093136
-0.005632441895530484
-0.004972059001753252
-0.0043102049951428455
-0.00364956904480627
-0.002992594373151681
-0.0023415708045738015
-0.0016986966383060582
-0.0010661008044539463
-0.00044586999997990514
0.000159970595950858
0.0007494501748525801
0.0013207075570836708
0.0018720164781518857
0.0024018042604953744
0.0029087032511285645
0.0033915654020885266
0.003849481785963764
0.004281792615427188
0.004688092244265707
0.005068224875325279
0.005422263967754725
0.005750509673338154
0.006053455471580437
0.006331770429590761
0.006586270446419737
0.006817899346412954
0.007027689638126038
0.007216747356719765
0.007386222366671786
0.007537286002869312
0.007671109300862114
0.007788842340999854
0.007891596769381401
0.007980426150755332
0.00805631463175419
0.008120161046478747
0.008172767222011362
0.008214829913099565
0.00824692971838997
0.008269525654708726
0.008282949477271024
0.00828740168170358
0.011404975585724305
0.011518564680102848
0.011869332202151639
0.012489280604445268
0.013439147028857625
0.014822473119277138
0.01681316687773128
0.01971081093313305
0.024058840977034028
0.03092154336802733
0.042620368465809036
0.06506801756907075
0.11740552133010862
0.2948337134079829
2.042374736713585
-3.3750790749805137
-0.3003102230588261
-0.09932581708798584
-0.0476315863247244
-0.027335395943829832
-0.017454442490825273
-0.011966453977626206
-0.008633022754629483
-0.006472403262413808
-0.0050010332502799775
-0.0039592755167463245
-0.0031980879732809837
-0.002627226747298906
-0.0021896126023657025
-0.0018478055583484878
-0.0015764803017908945
-0.0013580456003942107
-0.0011800028391992724
-0.0010332906619663696
-0.000911223824531145
-0.0008087933431481442
-0.0007221952598508534
-0.0006485061632759901
-0.0005854590949313673
-0.000531284084063715
-0.0004845971756318166
-0.0004443243799333714
-0.0004096539061545687
-0.0003800135801271017
-0.0003550714888038374
-0.00033475462141647284
-0.00031924771424231453
-0.0003088016209416675
-0.0003025997654992616
-0.0002931961178091868
-0.0002382112996816463
0.000111125082139152
0.0026890814088103014
0.03881423062964147
28.746000301174284
0.3256438677752164
0.04477117989457467
0.014313195266383662
0.005312197272564658
0.0013188075682754167
-0.0010016532018900693
-0.00273966156357037
-0.004423689440314013
-0.0064271224510639696
-0.008747718398768273
-0.0033355215631674802
1.187397626327574
0.3191757717224234
0.016592706313999235
-0.004178265110928022
-11.455828602847037
-11.391662156986857
-11.198792376262784
-10.875687770252142
-10.418296047099568
-9.817636941242881
-9.056299506597794
-8.102976122937962
-6.9054409099240015
-5.380719169634412
-3.4035575999728
-0.796836839511177
2.661994464857846
7.18106222449902
12.767099126481941
18.850890688680845
23.927946259869177
25.96132441574486
-0.2622278432573937
0.19802860230640076
0.027690822252957045
0.009806565302182145
0.00483677491200801
0.002883688491162605
0.0019575580512308298
0.0014785348542929201
0.0012575708304855889
0.001255654001386425
0.0015207823468329463
0.0021938878435277392
0.003585379967802827
0.006410354585708121
0.012517262977014708
0.02750051091226823
0.07198202286711633
0.22998397020853165
0.48642673064708525
0.18128319958676972
0.03998389311562327
0.010563775547776308
0.0031471980706470025
0.0008473787692045609
2.3252851823174823e-05
-0.00030275679701719194
-0.00044210797601842294
-0.0005075853548179292
-0.0005442617596184617
-0.0005716767790231434
-0.0005989855005818701
-0.0006308937203466443
-0.0006701561360498347
-0.0007186969534493231
-0.0007781456202536105
-0.000850112684156171
-0.0009363484652114238
-0.00103884789160312
-0.0011599315169191309
-0.0013023200448075778
-0.0014692042038913333
-0.0016643142507294293
-0.0018919850250138143
-0.0021572034524473867
-0.0024656271443659317
-0.002823534655584474
-0.003237666867800226
-0.0037148765317724
-0.004261466422159513
-0.004882060103693564
-0.005577767503515006
-0.006343406832444898
-0.007163548424147772
-0.008007363489622749
-0.00882279808708557
-0.009531568674868719
-0.010027943772058871
-0.010185540717950838
-0.009876097174599082
-0.009000365960592963
-0.0075236097644339976
-0.0055005653995413165
-0.003074619931846942
-0.0004474274848301238
0.0021684102320254184
0.004592606767105914
0.006701035365724787
0.008427603393683602
0.009751357440182015
0.010678297635740115
0.011224696216220166
0.011404975585719576
0.011672041267203124
0.012524900878962663
0.014138467724752145
0.01688422252785364
0.021512248629835563
0.029608093315305027
0.04486191014732276
0.07719992115247648
0.15974155087965483
0.44913837598346307
2.4215067728198494
183.0996245647351
11.525630944517859
0.8767825869509078
0.21969857867522108
0.08473902674069307
0.040844170789571345
0.0224839519532915
0.01343252254917909
0.00839067748365074
0.005329532234517996
0.0037934078122015425
0.009432306234041128
0.4723824438661774
0.26026364537679947
0.012819466985763828
-0.001645646076573887
-0.005815970819914363
-0.007741784314282967
-0.004405897272217691
0.07013391529721019
6.815742230650551
0.09334343930446733
0.009321802937167119
0.004356399269855573
0.005142705488596899
0.006808217645757715
0.009324679620221817
0.014078144709487523
0.025388759524324993
0.06220479329094449
0.2948775213559746
8.592492796008752
0.14601247886483978
-0.005052297748906777
-0.006262032904917866
-0.0036127255144844544
-0.02747548222679289
-1.2631806182255074
-1.2651152831898647
-1.2709513169969118
-1.280785587532357
-1.2947839303180073
-1.313187643471475
-1.3363233461272424
-1.3646172484474057
-1.3986137871263347
-1.4390020178419365
-1.4866501029233927
-1.5426523431425692
-1.6083937898576173
-1.685640482386625
-1.776660829662573
-1.8844048275739869
-2.0127530665784694
-2.1668999528812365
-2.353914891430772
-2.583622097529242
-2.8699934465208363
-3.233474200936801
-3.7049302408961804
-4.332662602021271
-5.19582598920488
-6.4309636748385
-8.289236924564985
-11.268465712044039
-16.447300007192425
-26.383981487758277
-47.26359071061355
-86.63769776004908
-93.60190931098344
-29.91817034141976
-3.396679163102244
1.4563337463896728
1.8613310687316553
1.5243588028363533
1.14492378077628
0.840157719313515
0.6124065110373975
0.44492596894977715
0.3216310613679787
0.23024249380401485
0.1619388212838463
0.11047255239786151
0.0714114508591014
0.04158501705997323
0.018700899100426216
0.0010826261040226806
-0.012509295004125323
-0.02300101870178
-0.03109072246116772
-0.03730851231477728
-0.04205867920052425
-0.0456490300933747
-0.04831128432523954
-0.05021419060520721
-0.05146935667230445
-0.052132130646987705
-0.05219330478588334
-0.051561525655683615
-0.050032764912761526
-0.04724617440830502
-0.04263476123050558
-0.0354148706515347
-0.024740530905199353
-0.010289066247837994
0.006478123449780216
0.02102958085135522
0.026965645703340955
0.026638887649875563
0.025665411714364903
0.024068008279310677
0.021890789118796147
0.01920566769084425
0.016117775896053496
0.012763796666174526
0.009309114238122926
0.005934713164515443
0.002819864790897875
0.00012050112047582989
-0.002056102767815677
-0.0036685862898161717
-0.004748912558553812
-0.005389010653933467
-0.00570661806294123
-0.005799838937059786
-0.0023085881743764966
0.007432874322241407
0.021326036867467927
0.03616444463341537
0.0479530383280163
0.05217190765598307
0.04389598576284132
0.01770498966123757
-0.032638182355474894
-0.11476485419253567
-0.23859481573608432
-0.4176314267558839
-0.6708807055142232
-1.025612025784863
-1.5213925044787266
-2.2156017770840695
-3.1902684149919045
-4.556054742763562
-6.440533307569325
-8.921737089798999
-11.821370522258468
-14.301744143640773
-14.684483393171956
-11.668791316672674
-6.355613630318407
-1.3541956938427946
1.921784399995595
3.5851056118700493
4.224525683872627
4.320787938174037
4.160010082434058
3.892212179877152
3.5911223106516257
3.2910165589681464
3.0065223793471723
2.742700379757422
2.5001113793833243
2.277318666901551
2.0721156864646355
1.882130459505714
1.7051020813015494
1.5389816031460892
1.3820006108878946
1.23263166098865
1.0895947469189395
0.9518373635646654
0.8184968978350959
0.688888928707227
0.5624865593982861
0.438901760327496
0.3178684033340997
0.19923858678219725
0.08296389709681848
-0.03090748218530002
-0.14224416678417207
-0.2508312829900104
-0.3563849929410735
-0.4585548884669649
-0.5569334902685086
-0.6510636646178409
-0.7404492083221306
-0.8245621656004142
-0.902857484420697
-0.9747836990226938
-1.0397960505192632
-1.0973696919194604
-1.1470150788528946
-1.1882897803486
-1.2208119044252979
-1.244272112919779
-1.2584416910135776
-1.263180618229688
-0.011249386800328085
-0.011362423636774444
-0.01171152999082001
-0.012328695434543256
-0.0132746366679774
-0.01465286894665531
-0.016637270337412392
-0.01952739329487682
-0.02386664751816845
-0.030719303155404557
-0.04240681115176091
-0.06484189865070321
-0.11716565716123392
-0.29457902709579514
-2.0421043153622063
3.375365912267086
0.30061384853725404
0.09964621288737985
0.04796826457091778
0.027687329028148393
0.017820013584593276
0.012343438925158325
0.009018612970684335
0.006863276091088637
0.005393470626237361
0.004349325067736877
0.003581753782023032
0.003000671647961604
0.002549351599215671
0.002190871264016701
0.0019005459882104028
0.001661497908450979
0.001461964211646295
0.001293596716347981
0.0011503657032515407
0.001027836418760475
0.0009226851155663567
0.0008323703326010996
0.0007549106846790089
0.0006887288999263897
0.0006325430498388585
0.0005852872620721527
0.0005460511458492077
0.0005140301925941187
0.0004884810438802176
0.00046867864996541633
0.00045387090721693855
0.0004432288423190911
0.00043579312559400527
0.000430415809368216
0.00042570342765148545
0.0004199710717661766
0.0004112266477232378
0.00039721800158162764
0.0003755966994838047
0.000344292218322472
0.0003023038024497493
0.00025159096906491826
0.00020339957922813114
0.00021438778654484325
0.0006892213330223751
-0.002857946914849485
-0.0003222361695500971
-0.00011047448066905214
-1.864487862148851e-05
5.724688760847605e-05
0.00015164140157355275
0.00034184643724921663
0.0010753491770049064
0.008822597554338327
11.45888536466694
11.394672658908648
11.20166465679302
10.878331549945171
10.420623922431892
9.819565833752506
9.057752793607367
8.103887002414616
6.9057576322453675
5.380411130733672
3.40261510976099
0.795237654218512
-2.6644275472288115
-7.18505757190566
-12.774633580581204
-18.86534085392162
-23.951311690714505
-25.989183447813367
-0.017394670457447713
-0.0003410120376280156
0.0006995441659411173
0.0006632656061634931
0.0005030617607518531
0.0003458585977779898
0.00020640745664498222
7.694280181293221e-05
-2.129864601519901e-05
0.04138410234479424
0.0011107425710283182
0.0006937755661895255
0.0007562022730317235
0.0008082387677928751
0.0008309561778915012
0.000828628430723481
0.000808363850673262
0.0007768763064896144
0.0007396415966933076
0.0007007782506927091
0.0006632147583274673
0.0006289488639549041
0.0005993068515749634
0.0005751624676278821
0.0005571078392651077
0.0005455809245205154
0.0005409574078053117
0.0005436167607654852
0.000553989773857841
0.00057259301555681
0.0006000551472751681
0.0006371376843919997
0.0006847517314788202
0.0007439730717018899
0.0008160560404891766
0.0009024478910582189
0.0010048049762986038
0.0011250133074025182
0.0012652156558112116
0.00142785043658699
0.0016157041101662725
0.0018319791666301676
0.0020803785159699845
0.002365191884531751
0.0026913702605881654
0.003064542866158468
0.0034909249249836767
0.0039770217271595885
0.004529000141113733
0.005151564406882231
0.005846100115614461
0.006607853161492609
0.007421917997698102
0.008258029947504105
0.009064688454799194
0.009764114388577348
0.010251007042071133
0.010399329267647354
0.010081078066967878
0.00919718587306862
0.0077130260237053844
0.005683389899878824
0.0032516761265514935
0.0006195194353090137
-0.0020005182959050125
-0.00442820208155192
-0.006539461135571137
-0.008268257840206808
-0.009593688593651416
-0.010521795073536164
-0.011068880608484152
-0.011249386800323332
-0.011517725962591797
-0.012374394659162255
-0.01399427440246308
-0.016748799766149243
-0.021388001517641475
-0.029497375769856726
-0.044767032994147214
-0.07712316637785298
-0.15968519415813032
-0.4491047239188239
-2.4214982275191153
-183.0996437373184
-11.525680852006994
-0.8768669856213241
-0.21982251527355626
-0.0849097245430601
-0.04107239401076328
-0.02278589064296955
-0.013831386436544066
-0.008912009288962767
-0.0059504701999785106
-0.0040159510866701765
-0.002643923076366858
-0.0015778113537768415
-0.0006587773975512245
0.00022490841617401385
0.0011539849235680977
0.0021296656255093225
0.002691647824119085
-0.0013074062295250009
-0.07588604216612528
-6.8207701862459444
-0.09687476603717068
-0.010882958667675455
-0.003900401171704313
-0.002796044424256453
-0.0024711398242964013
-0.0022681067094202497
-0.0021487807335259295
-0.0021844726707898466
-0.0024754021381566257
-0.003158716123970193
-0.004439021190869667
-0.006532530036360534
-0.008173755020078994
0.030131038125160093
18.039118456168197
0.4530911825186661
1.364835783900375
1.3666010449837935
1.3719304656488982
1.380925678920995
1.3937603604179867
1.4106865724607303
1.4320444275920938
1.458276104944049
1.4899442250001116
1.5277579299016386
1.5726070699031143
1.6256089296882172
1.6881725077705123
1.762088480826963
1.8496503115830625
1.9538332031416803
2.0785428922397493
2.2289986529403136
2.412294300683513
2.63827783616907
2.9209441423312046
3.280760566713884
3.7486140071191008
4.372825337912594
5.232567744797957
6.464401494635068
8.319503199567526
11.295706431519262
16.471672821649992
26.405653666776857
47.28273698593025
86.6544981060502
93.61654667626851
29.930828391008326
3.407540077369104
-1.4470913616050394
-1.853534115006269
-1.5178414058685326
-1.1395287719649563
-0.8357378313521582
-0.6088252924277133
-0.44205839498149246
-0.3193638654912562
-0.22847422677348508
-0.16057967221864414
-0.10944396391870548
-0.07064556497369755
-0.04102399089832352
-0.018296126522097812
-0.0007939009743167865
0.012714647535637785
0.023149012191040947
0.031201565280040408
0.03739742995837002
0.04213669323974652
0.04572368450606933
0.04838731425331502
0.0502941304317373
0.05155408460813858
0.05222135149723063
0.05228596805685182
0.05165618067999995
0.05012785284450683
0.047340257788675
0.042726691870973235
0.03550389843375424
0.02482635534873281
0.010371835806011896
-0.006397858354501436
-0.020950953437765
-0.02688758729040851
-0.026559578031046287
-0.025582289970244858
-0.023978343311869824
-0.02179158283429355
-0.01909358580768101
-0.015989117371611496
-0.012614525781294477
-0.009134974695206894
-0.005731454071464641
-0.0025836078463107007
0.00015174632366086655
0.0023658041179096083
0.004014996509668961
0.005128511699551209
0.005795252328284272
0.0061301744324620995
0.006229405685006573
0.0027691524597761802
-0.00688036895354096
-0.020623755609120477
-0.035259578564118293
-0.04679949678745157
-0.050731707582374004
-0.04214027726483919
-0.01561468090888598
0.03507221418391057
0.1175419553516301
0.24170509671247392
0.4210566058093058
0.6745951624736202
1.0295839941730285
1.5255853177071423
2.2199751140780113
3.1947794728396812
4.560659322030804
6.445186757870961
8.926395140933483
11.825989958332594
14.306283363670543
14.688902845371453
11.673053848486983
6.35968475437402
1.3580438036821811
-1.9181878138998416
-3.5817857423979214
-4.221504134528623
-4.318082339426759
-4.157633601165868
-3.8901728596384686
-3.5894222439836825
-3.2896508287971313
-3.0054778188961584
-2.741954111549364
-2.499629119934801
-2.2770528875901173
-2.0720035842260733
-1.8820918172983219
-1.7050370724417525
-1.5387685489254903
-1.381493857024849
-1.231659546748592
-1.087957845754411
-0.9493071246499953
-0.8148147242313297
-0.6837659594357365
-0.5556042480291601
-0.4299134135510453
-0.30640193114936237
-0.18490054025381164
-0.06534498094077347
0.052225248235441266
0.16767870811676808
0.28078994024211273
0.3912526061637261
0.4986804225239816
0.602615680537898
0.7025361247557582
0.7978656680900538
0.8879824505675847
0.9722351528244695
1.049956161983615
1.1204780384882889
1.1831508138096534
1.2373619913722917
1.2825534753347891
1.318240040272324
1.3440261272063365
1.3596181513345513
1.3648357839045184
-0.0006690521974212036
-0.0006695243913784898
-0.0006709650835321105
-0.0006734466759932727
-0.000677090101310728
-0.0006820652959720635
-0.0006885920477019686
-0.0006969414501997244
-0.0007074382622089971
-0.0007204648207322
-0.0007364672508845541
-0.0007559652967648254
-0.0007795679228880427
-0.0008079975783784647
-0.0008421278471440205
-0.0008830415689656379
-0.000932120179297
-0.000991179406024929
-0.0010626764563540683
-0.0011500259755990257
-0.0012580833563971014
-0.001393895982896106
-0.0015678909441582281
-0.0017958072066263887
-0.00210194728567074
-0.0025248864500634037
-0.003128007947319326
-0.004020083666995306
-0.005398289692399303
-0.007645744388361781
-0.011576318577104117
-0.019135570639616316
-0.035799064956833965
-0.08120274058488555
-0.2607863835733559
-1.887416451883425
-43.40772468624836
-40.60691011251582
-0.22787233981422625
-0.02531948287217224
-0.004795153921481672
-0.0008709786134997885
5.325470850740051e-05
0.0002451846468275132
0.00023454776235102165
0.0001702769857529214
9.82573330298409e-05
3.261750464157564e-05
-2.3015709780260993e-05
-6.852522378039261e-05
-0.00010486364326821727
-0.00013319221428427326
-0.00015460099022811605
-0.000170059210834275
-0.0001804825376494216
-0.00018692506708958332
-0.0001910635139210694
-0.0001966692821331452
-0.0002155030895005894
-0.00030320216111026914
-0.0008621450978225585
0.0025959018454479563
-3.404937542975436e-05
-0.0003528411497722829
-0.0005904944216147563
-0.0009233374854916066
-0.0015967911288601974
-0.003436382205075065
-0.01069290297818498
-0.06686176502805821
-0.7374480556482472
-0.7375464277862342
-0.7378270947081588
-0.7382486377337678
-0.7387486745520736
-0.7392529290031606
-0.7396852616591023
-0.739979592031917
-0.7400879850242399
-0.739987899276983
-0.7396850163729283
-0.7392122159304922
-0.7386256318566747
-0.7379965780868217
-0.7374021081833397
-0.7369158131873986
-0.7365976450465015
-0.736487056668074
-0.05398907270448623
-0.008153303729755496
-0.002480781155163383
-0.001055292712025787
-0.0005179761285395565
-0.00022658405238852464
-2.0347711243275267e-06
0.00021763812330184308
0.00042014603789342097
-0.04087542856734151
-0.0005005976020652361
-2.857841121056805e-06
-1.2276382887739671e-05
-4.010616322154343e-05
-6.373601283300006e-05
-8.11348495134534e-05
-9.236290375702012e-05
-9.755714558190436e-05
-9.665402639158878e-05
-8.939614799982707e-05
-7.542413037443458e-05
-5.445358881432975e-05
-2.6605559876631785e-05
6.969254640048163e-06
4.289403828721639e-05
7.323330531231823e-05
8.082989788233305e-05
2.959237735637756e-05
-0.00015696077266243494
-0.000647337076344021
-0.001842202854720831
-0.004824235080460082
-0.013191362142473904
-0.04383816058439346
-0.25186379941278636
-11.330173519709705
-1.349264395065588
-0.12417704575514418
-0.03593569432890557
-0.01590163439043791
-0.008745493571056926
-0.005493525950196335
-0.003781918717437694
-0.002788803495497504
-0.0021714809003979393
-0.0017674683448286326
-0.0014920365989146396
-0.0012976996324467133
-0.001156351429204645
-0.0010506692109678703
-0.0009696629215136833
-0.0009062173161645834
-0.0008556557048881953
-0.0008148615236373407
-0.0007817208093189025
-0.0007547621426368812
-0.00073292189133891
-0.0007153928839194861
-0.000701528479321479
-0.0006907833281176152
-0.0006826784677522379
-0.0006767818305766335
-0.0006726985025089208
-0.0006700665812782844
-0.0006685563517918519
-0.0006678710454075453
-0.0006677485531121119
-0.0006679632210104596
-0.0006683277079703124
-0.0006686945361880247
-0.000668957419357016
-0.0006690521974211984
-0.0006524346875600156
-0.0006055747719953466
-0.0005362930825753027
-0.0004544905765417563
-0.0003693412905709056
-0.00028757810714381826
-0.00021309137290573252
-0.00014740735494944666
-9.048844227082256e-05
-4.148070147539155e-05
7.431279713409956e-07
3.72548243753122e-05
6.890767391269127e-05
9.628303279894932e-05
0.00011970361516183526
0.00013928423937135305
0.00015500307879872302
0.000166781624108577
0.0001745640665122616
0.00017838684496791242
0.00017842971038089806
0.00017504217617130862
0.00016874442774973458
0.00016020816807474993
0.00015023017039477438
0.00013971711086458247
0.00012970635061283252
0.00012145953788233931
0.00011669365760653291
0.0001180906784039509
0.00013042905355507178
0.00016326467805306426
0.0002379501813479231
0.00040866685862887055
0.0008381241960906612
0.0021537865544378333
0.008059432250429675
0.07548474015332529
45.78083582517938
0.05809225727077072
0.008651770000771301
0.0036016998435133723
0.0031981734257162894
0.00426459843602055
0.004789488272401547
-0.03496563283696985
-18.044687583709944
-0.4335598052933018
-0.10920588048476876
-0.10903566787833673
-0.10852660957680611
-0.10768341345281479
-0.10651382455151014
-0.10502847435484582
-0.10324068627040013
-0.1011662224517583
-0.0988230235090738
-0.09623089686204934
-0.0934112162009907
-0.09038661672662184
-0.08718066302105566
-0.08381757777577556
-0.08032196879384261
-0.0767185692884461
-0.07303202449685425
-0.06928668039728489
-0.0655064087906763
-0.06171444647543651
-0.05793325041747802
-0.05418436491770614
-0.05048828740606953
-0.046864369806419004
-0.04333065955425014
-0.039903785577920674
-0.036598815856252125
-0.03342917788175611
-0.030406487155418684
-0.02754045982443853
-0.024838812871745813
-0.02230721307380596
-0.019949233626675774
-0.01776636530221109
-0.015758066961148173
-0.0139218639089256
-0.01225348274709169
-0.01074704478878785
-0.009395266591410208
-0.008189713449417511
-0.007121042365360618
-0.006179270670528934
-0.005354018294130068
-0.004634751209096439
-0.004010990301978165
-0.003472493896076784
-0.003009408281856152
-0.0026123817149772957
-0.0022726439482071022
-0.0019820563209492106
-0.0017331187183221787
-0.001518956123963003
-0.0013332724289328358
-0.001170268960112096
-0.0010245260584548783
-0.0008908382140520313
-0.000763966409604916
-0.0006382732528669633
-0.0005071370559610538
-0.0003619704262770809
-0.00019045737582842415
2.679517267360592e-05
0.0003230907132188382
0.000760630430774514
0.0014664194089970483
0.0027276588951457704
0.005279419458107447
0.01130943240754218
0.02845600993592215
0.08234955892603597
0.15510415633138586
0.1563245181281091
0.15996121882755593
0.16593981715615347
0.17413247674590016
0.18435309898036564
0.19635186247943873
0.2098120570476835
0.22434741738894248
0.2395060097420159
0.25477858744591575
0.2696136097403176
0.2834403082685464
0.29569483824497494
0.305853010964963
0.313462994828745
0.31817612363555486
0.31977231423336455
0.1522568847744748
0.045001340531246437
0.014934973818735393
0.005314130967480434
0.0016121305310907688
-2.6594848035605965e-05
-0.0008300617714932832
-0.00125534816990695
-0.0014943333360499756
-0.0016353881475006978
-0.0017222237730978801
-0.0017777029268288738
-0.0018142925777027256
-0.0018390020720373305
-0.001855855516180929
-0.001867172211170903
-0.001874284115142431
-0.0018779380769928518
-0.0018785297745010448
-0.0018762563962148693
-0.0018712053049358144
-0.0018634226220964622
-0.0018529586855884628
-0.0018399174264989613
-0.0018244889723415575
-0.0018070121766920768
-0.0017880155273396956
-0.0017683036518637615
-0.0017490307055610963
-0.0017318079958383618
-0.0017188223082745975
-0.0017129802184970286
-0.001718060744662768
-0.0017388950063191937
-0.0017815483414358058
-0.0018535146675635512
-0.0019639243032393704
-0.0021237149087862
-0.002345818595985457
-0.0026453123902585762
-0.003039491480725905
-0.00354797079623523
-0.00419261118963209
-0.004997447737437778
-0.005988478870312846
-0.007193287093849296
-0.008640625253223207
-0.010359728387524626
-0.01237952878467518
-0.014727691250555308
-0.017429388671155205
-0.020506008763290517
-0.02397365005908878
-0.027841453406029965
-0.0321099941801695
-0.036769472121947505
-0.04179828290357251
-0.047161541904737744
-0.05281007209777314
-0.05867984070095456
-0.06469206459395975
-0.07075392866090406
-0.07676022415075756
-0.08259581027963515
-0.08813894787030908
-0.09326537529807616
-0.09785290754230921
-0.10178654543993881
-0.10496350965358
-0.10729801693040955
-0.10872551306273201
-0.10920588048476008
0.0002802527301006363
0.0002795266463132346
0.0002773579894085792
0.0002737755756057349
0.0002688275640950409
0.00026258175175563746
0.00025512617072816164
0.0002465701830034288
0.00023704642003663444
0.00022671386635602828
0.0002157627740741195
0.00020442217347983385
0.0001929710622429715
0.00018175510688351766
0.00017121132616400027
0.0001619046038086676
0.00015458203566927193
0.00015025475764332511
0.00015032233955985478
0.00015676522294385674
0.00017244774358891977
0.00020160554126100964
0.00025064884497844877
0.00032952444249433413
0.00045410081104270905
0.0006505080639205972
0.0009634046376680988
0.00147260560590009
0.0023288292759328804
0.003837099997054268
0.006672438739139524
0.012517367433142223
0.02631864933444621
0.06666106276397787
0.23845999760575146
1.9185652844556238
225.03942437415077
39.41482514306438
0.06550965910604822
-0.019914403912874433
-0.012484134364513762
-0.006988698220018118
-0.004048846876907562
-0.002445118411958391
-0.001527239205284572
-0.000977542818185265
-0.0006355168994095842
-0.00041595727908929356
-0.00027145991160393236
-0.00017451909055318077
-0.00010858074735817637
-6.335629384568419e-05
-3.226430915021315e-05
-1.0980077347060526e-05
3.417339422109947e-06
1.296826527768431e-05
1.9174958247034263e-05
2.3255525659679383e-05
2.6378847961281843e-05
2.995487207196026e-05
3.60951113406314e-05
4.847045704831547e-05
7.409038063312868e-05
0.00012735557781766405
0.0002403068932474816
0.0004921539503951479
0.0011104228181959177
0.0029136445898019976
0.010147909506282258
0.066305011145917
0.7368876595846973
0.7369876180655264
0.7372730063828056
0.7377022913016429
0.7382128946378459
0.7387302576629026
0.7391778693998314
0.7394891880289224
0.7396157369858347
0.7395343671211252
0.7392501074619298
0.7387951680764311
0.7382250237145762
0.7376103716836134
0.7370277194863446
0.7365502056723731
0.7362374453800978
0.7361286830355375
0.053634816218338724
0.007812801555381459
0.002167695315299355
0.0007893348478741586
0.00032583091789369675
0.00014130907038756746
6.107565621689973e-05
2.5070886477095386e-05
9.388799170151661e-06
3.5244759851030055e-06
2.5262683923362445e-06
3.9109503748804654e-06
6.315349941800495e-06
8.849856378385587e-06
1.0753413065407098e-05
1.1178831645334989e-05
9.025294029215935e-06
2.7609025965301984e-06
-9.811501661523118e-06
-3.191990355048578e-05
-6.844531777938217e-05
-0.0001270550476302261
-0.0002204073916127598
-0.00037072652504223266
-0.0006200478630324195
-0.0010552383589269901
-0.0018759797564451481
-0.0036063732836092944
-0.007888250897238103
-0.02139809531548362
-0.08667170592893364
-0.9859335546654983
-114.84423457611935
-0.37929519521625654
0.1923845187680928
11.316791635155957
1.347849800515376
0.12677702150638945
0.039815282323755585
0.01989127846259627
0.012312652286199287
0.008426053168894493
0.0060418855282845345
0.004428382707378951
0.0032814940353627577
0.002447543239901177
0.0018352452445217307
0.001384149584520069
0.0010517409253644233
0.0008072360297758097
0.0006280594915573925
0.0004975565365487186
0.0004034006062358846
0.00033643947866147873
0.00028985372246392914
0.00025853908921175486
0.00023865305998822678
0.00022728431247002394
0.00022221026787520138
0.00022171951706130615
0.00022448279833194132
0.00022945782853605923
0.00023581982834917152
0.00024291081478937753
0.0002502028612498431
0.00025727091565587435
0.00026377343854899017
0.0002694386215350497
0.0002740544005354365
0.0002774616380387902
0.0002795495499684731
0.0002802527301005392
0.00025736126408826564
0.00019095280559984203
8.654568583279886e-05
-5.0236581105421864e-05
-0.00021725893051799283
-0.00041899341326558787
-0.0006693979800528379
-0.000995906840427813
-0.0014470447270495438
-0.002108500829539222
-0.003138875708870563
-0.004855420521444909
-0.007963203132007025
-0.014263525426322282
-0.02933071037450692
-0.07618294121293248
-0.3131625642244957
-4.722990728300292
-26.61407644708924
-0.6326445200458959
-0.1277732865982323
-0.047062288356890164
-0.02311908355005738
-0.013473848971506403
-0.008799988613071222
-0.006236126086195937
-0.004699113970245983
-0.003714765202799455
-0.003052300499107245
-0.002590592753637036
-0.0022636660426118204
-0.002037994825496604
-0.001906969929649465
-0.001905207588032533
-0.0021803133520183395
-0.003346469198838386
-0.009093812305624652
-0.0763356686922034
-45.78145583229866
-0.05840031012793467
-0.008512762485938897
-0.0027898510464791386
-0.0013408104065448104
-0.0008568847414304318
-0.0007084406582857396
-0.0007092937806349876
-0.0007689372894024986
-0.0008258109323015162
-0.0008474038516419908
-0.0008443844153675994
-0.00083523719238127
-0.0008197044682973991
-0.0007973611806640861
-0.0007676320767182143
-0.0007298226284989519
-0.0006831698650431829
-0.0006269311545890044
-0.0005605076851883056
-0.00048361164825501694
-0.0003964554443388945
-0.00029993389234314675
-0.00019569453963581794
-8.612461168988263e-05
2.5924135517677054e-05
0.00013752025337308954
0.0002461714707451157
0.00035017938449797425
0.00044880601859848966
0.0005421741286140664
0.0006310082353422617
0.0007162829376494673
0.0007989374941548543
0.0008797373121581729
0.000959172029245564
0.0010374726560658267
0.0011146392060288582
0.0011905067561353115
0.0012647925991394343
0.00133713643769552
0.0014071320430987118
0.0014743470984369374
0.0015383364658527747
0.0015986501704094442
0.00165483781317999
0.0017064506733466044
0.0017530445327805272
0.0017941795864095367
0.0018294221961253835
0.0018583470865822496
0.0018805380246679382
0.0018955909634424156
0.001903116540036114
0.0019027435555646268
0.0018941213237336995
0.0018769223694641223
0.0018508444993700346
0.0018156104405677729
0.0017709654743959737
0.0017166674983856666
0.0016524732933542573
0.0015781112358639346
0.0014932361019791966
0.0013973549806288506
0.001289711884307927
0.0011690921989072293
0.0010335092069029953
0.0008796646731705157
0.000702008334491271
0.0004910085547439783
0.00022982866368763825
-0.00011249020841386549
-0.0005960092071475273
-0.0013457985759554015
-0.0026473372322440457
-0.005234198481828403
-0.011292856902011568
-0.02846062511302529
-0.08236718311399605
-0.1551261662325026
-0.15634615819527717
-0.15998177299316446
-0.1659586371362937
-0.17414901842330066
-0.1843669472424537
-0.19636274331478465
-0.20981983754146807
-0.22435209520040109
-0.23950769626018253
-0.2547774870462724
-0.26960999880763503
-0.2834345158076658
-0.29568722907947287
-0.30584397290318555
-0.3134529292651788
-0.31816543932063135
-0.3197614233606717
-0.1522410509371438
-0.04497079360664033
-0.014880286599640694
-0.005226433104702667
-0.0014833015560587624
0.0002037602339711573
0.0010617201443878241
0.0015465105816440206
0.0018488048516430587
0.0020557432676375897
0.0022098161500474205
0.0023327055481284394
0.0024357632600215226
0.0025249700171116637
0.00260342204537241
0.002672622649666141
0.002733203768209135
0.0027853279321083196
0.0028289177660059963
0.0028637998387870886
0.00288977769542177
0.002906685150949723
0.0029144022867978463
0.002912875366346824
0.002902109624425775
0.0028821762311731056
0.002853196777770815
0.0028153438864204398
0.002768827983087212
0.002713890976994788
0.0026507956459711312
0.0025798239171041363
0.002501267621501454
0.002415427418872529
0.0023226095226303394
0.002223130435780934
0.0021173189033732295
0.0020055270106782083
0.0018881450838024317
0.0017656220279225275
0.0016384942280789055
0.0015074224889488248
0.0013732333489382626
0.0012369689699078868
0.0010999280707067768
0.0009636923740491049
0.0008301110217333921
0.0007012232681090902
0.0005790727957277536
0.0004654319599134148
0.0003614453295616923
0.00026725982396878876
0.00018184880989903472
0.00010309838507034008
2.826664700379209e-05
-4.533084999646507e-05
-0.00011964482130180041
-0.00019547903138427688
-0.00027245182133029663
-0.0003493143999718947
-0.0004243636028857016
-0.0004958563007727792
-0.0005623032426598379
-0.0006225974881740925
-0.0006760192209147992
-0.0007221823566341313
-0.0007609657790336166
-0.0007924031183068916
-0.0008166203968614527
-0.0008337752301923801
-0.0008440049366059173
-0.0008474038516428452
-0.001607613556781173
-0.0015995475249964408
-0.0015755392086013904
-0.001536147000793764
-0.0014822659692924223
-0.0014150776366395118
-0.0013359854093307763
-0.0012465403988359837
-0.0011483633346686293
-0.001043066203352846
-0.0009321787866017409
-0.0008170824093347512
-0.0006989514868243783
-0.0005787040961903298
-0.0004569592953929675
-0.0003339979590302204
-0.00020972233462555087
-8.361010861583179e-05
4.534860857197961e-05
0.00017874196250068023
0.0003188705679643523
0.0004689551294199776
0.0006334570891987177
0.0008185847905956189
0.001033104685682006
0.001289676199486622
0.0016071195930196756
0.0020144116478387187
0.0025580474713910637
0.003316314078171041
0.004428577311456305
0.006158880001290461
0.009037649424130368
0.014118349891112686
0.021928327476102953
-0.031512298715588555
-181.63201533460273
1.1918346023261117
0.16219964471247672
0.0451853790890539
0.01737859430146833
0.008147712362846
0.004523285230798603
0.0030317494583965653
0.0025117290673096256
0.002522544487070151
0.00289410848205866
0.0035782509721375214
0.004596204689117908
0.006022262974481525
0.007982975067009254
0.010661645715009795
0.01429560862825626
0.01913891030446045
0.025332104180692382
0.03259181636918687
0.03971767604293058
0.04434594500592329
0.04392722505624922
0.037916297601348396
0.028611012934023013
0.01919406597269286
0.011617641491247624
0.006336163629480495
0.003017830619421515
0.00113361098647283
0.00020531806288375277
-0.00014113881270276502
-0.00018601206753220644
-0.00013006517664558478
-9.729318890494321e-05
-9.984534162097321e-05
-0.00010744725798671298
-0.00011993311422356911
-0.00013701889728972484
-0.00015829327542558468
-0.00018320808467164768
-0.0002110744615491907
-0.00024106360948768446
-0.00027221926163991457
-0.0003034817157567528
-0.00033372192844834364
-0.00036179146738235047
-0.00038657485165452174
-0.0004070499298783602
-0.0004223480985389108
-0.00043180503774755476
-0.000435004654977599
-0.00042912171911932797
-0.00038027347983412473
-0.00019698111527428983
0.0002693521764160225
0.0012274963047965732
0.0029594254688310702
0.005837500359303819
0.010313827556105586
0.016800464119444535
0.02530182902553943
0.03475761344561854
0.04263136466731728
0.045943134822498496
0.04360883897597047
0.03729780867583036
0.02969602531683996
0.022685201906581548
0.0169981025432018
0.01266797919740447
0.009465444661049498
0.007124157545220123
0.005421660134233688
0.0041963731412473625
0.003345495982956324
0.002824801674692683
0.0026656774940605563
0.0030400009348518177
0.004475895591425715
0.008668684863591564
0.022446840966892374
0.08873500934968478
0.990831991138893
114.85738088478165
0.42299280258544814
0.0592643276512006
0.013111569848610774
0.0011058743438193
-0.0029327619541462753
-0.004225539618421746
-0.004342085685717574
-0.003924090091972956
-0.0032965332910664764
-0.0026375809330171536
-0.0020402521180593767
-0.0015449089758554923
-0.001160926390919167
-0.000881377433554954
-0.0006922584350301077
-0.0005777226747851472
-0.0005226839211960104
-0.0005138875008104595
-0.0005401611891537076
-0.0005922859293805955
-0.0006627244957383684
-0.0007453268916067413
-0.0008350677157749882
-0.0009278342396846244
-0.0010202659007148306
-0.001109641797171078
-0.0011938052494512353
-0.0012711153726446248
-0.001340415688889965
-0.0014010105317951123
-0.0014526375667338345
-0.0014954293821103845
-0.0015298579452106432
-0.0015566595860666197
-0.0015767388142424303
-0.0015910592058957162
-0.0016005274349812667
-0.0016058841197715038
-0.0016076135567793582
-0.0015094955012779272
-0.0012352074422879284
-0.0008359441328589577
-0.0003728118578919402
0.00010445405312758661
0.0005700911774678414
0.0010255116253503715
0.0014981483810793375
0.002042712639375328
0.0027522698452166943
0.0037911779524107533
0.005480120901669662
0.008526304873055173
0.014734096443287843
0.02968421370738248
0.07640563559590091
0.313254434680118
4.722964815928337
26.61395458476632
0.6324515741549315
0.1275323288081685
0.04679190560759253
0.022832675803572483
0.013180137319494668
0.00850398558547826
0.005940095620230196
0.004403295727500516
0.003417767074885338
0.0027510733286110122
0.002279783994151948
0.0019338070523512677
0.001671046679925976
0.001464969335964743
0.0012981004771651203
0.001158455161288009
0.0010375000864430062
0.000928975863789775
0.0008282536060900911
0.0007320792063088218
0.0006386937751196602
0.0005483904868093465
0.00046459280395687124
0.0003952801805853346
0.0003535636277081003
0.0003540907482541714
0.0004016513488044352
0.0004779684690015597
0.0005458385848308341
0.0005724273480722144
0.0005720028965452164
0.0005706278939321532
0.0005680068859710317
0.000563652312422961
0.0005569025277096464
0.0005469537203408112
0.0005329120191581333
0.0005138835098231541
0.00048909929854721
0.0004580840344116345
0.0004208463473375707
0.0003780631910561855
0.0003311496328415515
0.00028224880550369085
0.00023395630785928248
0.000188937313960653
0.00014940657675980028
0.00011677537738800392
9.148503177868351e-05
7.310684294438297e-05
6.0599935319923665e-05
5.266435723335779e-05
4.802781071769406e-05
4.5580212650846145e-05
4.447908044475426e-05
4.4129272069089985e-05
4.415903891659123e-05
4.435130236498594e-05
4.459675607984851e-05
4.4855224306348686e-05
4.512343684992991e-05
4.541550058574838e-05
4.575044321510041e-05
4.6145107393521925e-05
4.661073545903871e-05
4.7150931395955e-05
4.776261911352799e-05
4.843594812798223e-05
4.915542148260232e-05
4.9900837956987856e-05
5.064848300144888e-05
5.137175646115478e-05
5.204236195081952e-05
5.263076865043988e-05
5.3106946260304904e-05
5.344093094335261e-05
5.360338165454705e-05
5.356603875533564e-05
5.3302366975573836e-05
5.278783181909559e-05
5.200063834176697e-05
5.0922267074709934e-05
4.953815662135454e-05
4.783849188344907e-05
4.5819243487983075e-05
4.348351469671234e-05
4.0843537227622524e-05
3.792390923099152e-05
3.476733239065122e-05
3.144535843258716e-05
2.808037464946993e-05
2.4893276859647303e-05
2.2315631857842018e-05
2.1278753769788233e-05
2.4053239925111796e-05
3.7103988697563646e-05
8.319459189900442e-05
0.00027222039186989086
0.0014481944285752114
0.006689778040001864
0.006885353013316251
0.007465612630066402
0.008411368588169935
0.009691280392594382
0.011262797938049218
0.013073535997038125
0.015062777098811894
0.017163544396226423
0.019304706383942934
0.021413342698649855
0.02341731152712299
0.02524758069247702
0.026840854112299587
0.028141767620016876
0.02910493881201161
0.02969669717138119
0.029896280246073034
0.007103934416048557
0.001535191696899442
0.0005504135494544591
0.0002700910133018637
0.00016260023310355525
0.0001130343818851706
8.726350945467388e-05
7.272974216421523e-05
6.404711644312462e-05
5.862656785856929e-05
5.5107963578350864e-05
5.2727453969353054e-05
5.1033932311375044e-05
4.975305935405828e-05
4.871653383890957e-05
4.7824117887848885e-05
4.7021433380782564e-05
4.6287104788280015e-05
4.5624556677659294e-05
4.505702331675566e-05
4.462411692291408e-05
4.437971821570321e-05
4.439059863185341e-05
4.473555405350652e-05
4.550487423360103e-05
4.6800115368117226e-05
4.873404199266694e-05
5.1430636107968885e-05
5.5025107935836046e-05
5.966378196188294e-05
6.55037657624764e-05
7.271207547421873e-05
8.14643908865432e-05
9.194229163351039e-05
0.00010432966715956769
0.00011880674481416117
0.00013554150646629914
0.00015467697135403065
0.00017631494436331176
0.00020049257023318828
0.00022715187248456895
0.00025610228999775267
0.00028697989124777565
0.0003191927548292107
0.00035188370032824466
0.0003838999144704313
0.00041381079646367325
0.0004399815294925646
0.0004607618359945196
0.000474757746465538
0.0004811884485984541
0.0004802560571815576
0.0004733196458210259
0.0004628076865131189
0.00045175880028477754
0.0004431342873938702
0.00043914182221689644
0.0004408206900264369
0.00044800297129243306
0.0004596317937533476
0.0004741737528683571
0.0004900328682170039
0.0005058464834517832
0.0005206139416553688
0.0005337029207010816
0.0005447972539314345
0.0005538311832153171
0.000560880103346755
0.0005661008671719118
0.0005696728869467216
0.000571747612147715
0.0005724273480716437
0.001764738069011947
0.0017572949497794996
0.0017351652278411115
0.0016989372010899428
0.0016495569140487728
0.0015882797040776783
0.0015166082457227015
0.0014362220028797503
0.0013489039501831707
0.001256468615833826
0.0011606969196002893
0.0010632807159893611
0.0009657785402606611
0.0008695846949191594
0.0007759109854510483
0.0006857800648151578
0.0006000287966086134
0.0005193212742039548
0.0004441672575449608
0.00037494518684446255
0.0003119283943197294
0.00025531035808228184
0.00020522796017114752
0.00016177858981700715
0.00012502776530663598
9.500173472836649e-05
7.165917826530855e-05
5.483708544653618e-05
4.4167568996351255e-05
3.896835888707239e-05
3.8118695810935606e-05
3.994304254556139e-05
4.2132743690811904e-05
4.173396518345542e-05
3.5214107265977776e-05
1.8589790937342484e-05
-1.2431896729283957e-05
-6.236755849723264e-05
-0.0001359925399781201
-0.00023854649939078704
-0.00037613420143501014
-0.0005563378939702078
-0.0007890691245753531
-0.0010877224693108636
-0.0014707566398532677
-0.001963890147435626
-0.002603211567169217
-0.0034396461760371126
-0.004545207964323705
-0.006021555327973992
-0.00801057836251332
-0.010704454196487323
-0.014345774020973074
-0.019191757470798355
-0.025384898130257922
-0.0326430176055406
-0.0397664834024045
-0.04439201150931973
-0.04397047981679851
-0.037956833758546527
-0.02864901712560591
-0.019229774354925656
-0.01165131264746999
-0.006368062392073766
-0.003048218909242543
-0.001162743163241451
-0.00023343916110132672
0.00011379301804608837
0.0001592138509875278
0.00010359295328671463
7.092919758555128e-05
7.351453871165882e-05
8.12150254218108e-05
9.386186537357673e-05
0.00011116615358283713
0.00013270983340890317
0.00015793630870501916
0.00018614678106487195
0.00021650124794831863
0.00024803128406323974
0.0002796644555784507
0.0003102588204130556
0.0003386533952533703
0.0003637209513716819
0.00038442889566218594
0.00039989996705719626
0.0004094633373358836
0.0004126988873216726
0.0004066897306791459
0.0003574610635891141
0.00017352880544679812
-0.00029371237351121887
-0.0012530438100531137
-0.0029864533714862754
-0.0058663167046320444
-0.010344754973272172
-0.016833837115812822
-0.02533798761736538
-0.034796891192928024
-0.042674068454762654
-0.04598951155591579
-0.043659022476736184
-0.03735173552856536
-0.029753301314572933
-0.02274488917975283
-0.017058375138371617
-0.012725557388471467
-0.009514644270120231
-0.007155248461581002
-0.0054179367460095084
-0.004128708056211452
-0.0031617070489205965
-0.002427587545311599
-0.0018632078461934109
-0.0014238665225237233
-0.0010777460378972447
-0.000802102580959001
-0.0005806613374312389
-0.0004018418729068271
-0.0002575306538922526
-0.0001421865340182904
-5.212435376168202e-05
1.5139272368681813e-05
6.154258375331277e-05
8.911204136044916e-05
0.00010049868768119896
9.928630251091093e-05
8.997321172614448e-05
7.764357666742921e-05
6.742315661574577e-05
6.390987781981203e-05
7.073845210139065e-05
9.035031375520652e-05
0.00012398496550284325
0.0001718181608866828
0.000233178383459616
0.0003067829986659518
0.00039094279439447633
0.00048372810112020965
0.0005830917458847994
0.0006869514271959337
0.0007932501092656041
0.0008999961611825212
0.0010052964979024557
0.0011073880484513178
0.0012046681778832024
0.0012957297449684346
0.0013793977180609925
0.0014547643565936106
0.0015212208791079993
0.0015784808413370729
0.0016265875138419305
0.0016659012589651926
0.001697063512014019
0.0017209360944436263
0.0017385155438111193
0.0017508319371648214
0.0017588385548988708
0.0017633066944735694
0.0017647380690102245
0.0016741098456647071
0.001422997764621555
0.0010648400115287992
0.0006649270633058125
0.0002799102971298939
-5.339278837476054e-05
-0.00031872376084624986
-0.0005147658794558404
-0.0006479952814914835
-0.0007269453500654287
-0.000758864312173136
-0.0007486869303780939
-0.0006999025214341763
-0.0006167157284760917
-0.0005064471132220275
-0.0003806261475918914
-0.0002535532605680473
-0.00013873136749063385
-4.530062476209955e-05
2.343122155092168e-05
6.903841110092435e-05
9.582161472232703e-05
0.00010880402397593587
0.00011250344052451323
0.00011044743587679304
0.00010514888345467128
9.828128862821859e-05
9.089771464633744e-05
8.362345282953968e-05
7.680303486627559e-05
7.060385769943921e-05
6.508548731435053e-05
6.024479184002362e-05
5.604424388801578e-05
5.24295061986578e-05
4.9339924504252765e-05
4.671462278010858e-05
4.44959464708572e-05
4.263109507449624e-05
4.107290654478475e-05
3.977999666292375e-05
3.8716615469681195e-05
3.7852329013839295e-05
3.716168557115425e-05
3.662381501669445e-05
3.622212702721897e-05
3.594401565613413e-05
3.578063935980734e-05
3.572675907978371e-05
3.573412848970139e-05
3.575612441432227e-05
3.579240862783811e-05
3.5842417607005034e-05
3.590536075108936e-05
3.598021913999075e-05
3.6065744792014176e-05
3.616045839702635e-05
3.626264589064081e-05
3.637035848910941e-05
3.6481410303233526e-05
3.659337306676575e-05
3.670357679269165e-05
3.6809110276848125e-05
3.690681535915983e-05
3.6993286140024845e-05
3.706487547236092e-05
3.711769098975711e-05
3.714760201706139e-05
3.715024118525986e-05
3.7121019559542156e-05
3.705513154497785e-05
3.694756363073559e-05
3.6793131291782484e-05
3.658648403481923e-05
3.632214503975136e-05
3.599454723685516e-05
3.559807381683483e-05
3.512710911806965e-05
3.457610458717819e-05
3.393964896706465e-05
3.321255124442219e-05
3.2389937783837236e-05
3.146736359576414e-05
3.04409334797941e-05
2.9307439241715105e-05
2.8064522567070224e-05
2.6710820472117672e-05
2.5246170810507206e-05
2.367179337062395e-05
2.199048925771013e-05
2.0206849990960425e-05
1.832746882563357e-05
1.6361142568617337e-05
1.4319063298433386e-05
1.2214991624745238e-05
1.006538208410931e-05
7.889482297405867e-06
5.709362394630395e-06
3.549856733802036e-06
1.4383916901178763e-06
-5.952774914196318e-07
-2.519553657136033e-06
-4.3016955610780525e-06
-5.908853836818526e-06
-7.30957203319101e-06
-8.476154041659512e-06
-9.38840358933554e-06
-1.0039975683430548e-05
-1.0450066535063076e-05
-1.0686413550539757e-05
-1.0914192697064091e-05
-1.1509533506196999e-05
-1.3350042956598395e-05
-1.8655821207610868e-05
-3.3845978561894804e-05
-8.164441832042792e-05
-0.0002719141621352103
-0.0014486443560140412
-0.006690481668091885
-0.006886073779596263
-0.007466384271571996
-0.008412223232014043
-0.009692247527740564
-0.011263903449867774
-0.013074801295250972
-0.015064218375007212
-0.017165172013329857
-0.01930652445605863
-0.02141534885848741
-0.02341949691929669
-0.025249930202086632
-0.02684334681382218
-0.028144377464139857
-0.02910763551800453
-0.029699447298068806
-0.029899048400585344
-0.007106512382985439
-0.0015372031482367465
-0.000551494125698809
-0.00026989576935651136
-0.00016081029535543277
-0.00010936256556534983
-8.145870699529487e-05
-6.457989690319052e-05
-5.3380692795089736e-05
-4.5312529435298807e-05
-3.905420800396427e-05
-3.3877837799000735e-05
-2.9363899538057987e-05
-2.5264093163135058e-05
-2.1429510986997223e-05
-1.7771705867327557e-05
-1.4239648467623125e-05
-1.0806259733289023e-05
-7.459564149520855e-06
-4.19723999450277e-06
-1.022766414968285e-06
2.057020095492264e-06
5.033700192110429e-06
7.898412032634768e-06
1.0642700954830706e-05
1.3258971385419405e-05
1.5740883645330747e-05
1.8083449158976088e-05
2.0283150431606017e-05
2.2337917568766742e-05
2.4247077040368022e-05
2.6011235074213742e-05
2.763218230771908e-05
2.9112745840541476e-05
3.0456669165024086e-05
3.1668448014917464e-05
3.2753235603255516e-05
3.371669176861702e-05
3.456488242157702e-05
3.530417754932359e-05
3.594113000487673e-05
3.648244399589985e-05
3.693484285790733e-05
3.730506502774347e-05
3.759976538241101e-05
3.7825500777499524e-05
3.798867060657521e-05
3.809550938515868e-05
3.8152035340382174e-05
3.8164058459159825e-05
3.813715044452656e-05
3.8076634063913115e-05
3.7987581306045435e-05
3.787480468183978e-05
3.7742859266194465e-05
3.759602881916683e-05
3.743834064240492e-05
3.727355865700212e-05
3.710518773390756e-05
3.6936472785521616e-05
3.677040485439676e-05
3.6609724781553176e-05
3.64569198720196e-05
3.63142342974673e-05
3.618366653866113e-05
3.60669754747533e-05
3.596567906924264e-05
3.5881058180583273e-05
3.5814160644600534e-05
3.5765797093522575e-05
3.57365474382485e-05
3.572675907978344e-05
--------------------------------------------------
vg_list, numpy.float64, 5888
-1.9840393496625057e-16
-0.015630220030628104
-0.031234645718230227
-0.04678793051986831
-0.06226562525140261
-0.07764459743680172
-0.09290344749258381
-0.10802291751626478
-0.12298618794930204
-0.13777925181602524
-0.15239113956055073
-0.16681408108417248
-0.18104367712501196
-0.19507889142159168
-0.2089219482229732
-0.22257813687770392
-0.23605553209575492
-0.24936439117155895
-0.2625165512001287
-0.2755246484791728
-0.2884010032102948
-0.3011565025113432
-0.31379921332157257
-0.32633293583500456
-0.3387555621670695
-0.35105737476642707
-0.3632194276805411
-0.37521193754322185
-0.38699285458225596
-0.3985066908691702
-0.40968367154770535
-0.4204394736680134
-0.4306751825434653
-0.4402781103517016
-0.4491230478706467
-0.45707411325035174
-0.4639870973645255
-0.46971232221242454
-0.47409762728689525
-0.47699171908041366
-0.47824746033342524
-0.4777250827807744
-0.47529518938317683
-0.4708414732580558
-0.46426301547542637
-0.4554763019438278
-0.4444169453452364
-0.4310405605298482
-0.4153241522877544
-0.3972665635603392
-0.376889008681128
-0.354235383564399
-0.32937243656106785
-0.30238982202121223
-0.2734000529314927
-0.2425383705914488
-0.20996256423732176
-0.17585281331453237
-0.14041171340843409
-0.10386503033307004
-0.06646274782967254
-0.028484926349834544
0.009748027290775767
0.047849741077614576
0.08530818389977601
0.12133758096298716
0.1544757965070767
0.1813389624157502
0.19213512349392145
0.15379179449103728
-3.891470910094563e-07
0.00011668561129903054
0.00022987762292518699
0.0003354045394472066
0.00042972714872945364
0.0005097053393851563
0.0005724924581492433
0.0006160283162330912
0.0006387260218056086
0.0006394576362896837
0.0006192108798156112
0.0005765802245446955
0.0005148902102589115
0.0004355704046066361
0.0003402071994301342
0.00023392201842895033
0.00011856406612556492
-3.4623650098375425e-07
0.06428593036861921
0.09137298708041516
0.09044379995307995
0.07636309176746661
0.0566033154400328
0.03441261513000657
0.011256168995403638
-0.012152125560587784
-0.03543430245517228
-0.058375910465910834
-0.08085078799777709
-0.1027877460153188
-0.1241552637286795
-0.14495164024048315
-0.16519833575018733
-0.18493226829725015
-0.2041980003580057
-0.22303951653277293
-0.24149226987414002
-0.2595759046603003
-0.2772888868578091
-0.2946050753850243
-0.31147257633983805
-0.3278149722390002
-0.34353394788695824
-0.3585142380247405
-0.37262894415569514
-0.38574562180645244
-0.39773295974280565
-0.4084660582218983
-0.4178320182828382
-0.4257337547677713
-0.4320938184557644
-0.43685644415894115
-0.4399888456492398
-0.4414817456745326
-0.44134881985092983
-0.43962558716653144
-0.43636768308692603
-0.4316484559994437
-0.4255563793687768
-0.41819190346507973
-0.40966429996135423
-0.40008842514366866
-0.38958140730278107
-0.37825965934475236
-0.3662360280958779
-0.35361739667372605
-0.3405026857981345
-0.32698134719079547
-0.31313245003464807
-0.29902404662666493
-0.2847133141764341
-0.2702468142674518
-0.25566125214804764
-0.24098466269810292
-0.22623726367889238
-0.2114328867324809
-0.19658030945220648
-0.18168439026175665
-0.16674731263638323
-0.15176966515110754
-0.13675122013964724
-0.12169166252550682
-0.10659136706749697
-0.09145149925652259
-0.07627441169012955
-0.0610637872308914
-0.04582456677095266
-0.030562753570141273
-0.015285359252714532
1.0761026737497921e-15
-0.007046022013872786
-0.014526435103003499
-0.022840278922783078
-0.03231996502619564
-0.043207185390248384
-0.05563830030563144
-0.06963927058721467
-0.0851296531727531
-0.10193372362232678
-0.11979671041096054
-0.13840342039010087
-0.15739793243401026
-0.1764024083859908
-0.19503388562444318
-0.2129187547582757
-0.22970448864834822
-0.24506873321364941
-0.2587261517703755
-0.2704332812717804
-0.27999193465828787
-0.28725163075314347
-0.2921111127403685
-0.2945193508102973
-0.2944758713528094
-0.2920303409794221
-0.28728115614107563
-0.2803726873240491
-0.27149109260457277
-0.2608581939719628
-0.2487238068301318
-0.23535687009569323
-0.22103512001430559
-0.20603508236722584
-0.1906218136877747
-0.17504028692371226
-0.15950805912640106
-0.144209850557086
-0.1292947660430455
-0.1148745274020382
-0.10102437778370385
-0.08778486709533417
-0.07516492819459472
-0.0631452292572094
-0.05168259246952142
-0.04071324736094645
-0.030157299574367358
-0.01992205799709778
-0.009905586302033153
2.3418309390635383e-08
-0.04506472768568022
-0.0900203015270932
-0.13475762594016394
-0.1791682134316582
-0.22314414752765838
-0.26657841549819244
-0.30936506560488125
-0.35139941262103563
-0.39257832171566964
-0.43280038657224695
-0.47196602818860484
-0.5099777555945763
-0.5467405519960336
-0.5821616997220189
-0.6161510501458975
-0.6486214822412539
-0.6794887896694518
-0.7086718428440721
-0.7360929721287928
-0.7616777753118864
-0.7853556352652519
-0.8070594801545101
-0.8267261105211539
-0.8442965101195582
-0.8597155132442985
-0.8729324086706678
-0.8839006971617289
-0.8925784254682059
-0.8989283009951927
-0.9029177410176542
-0.9045192350394516
-0.9037102563509245
-0.9004736366206543
-0.8947977394389356
-0.886676613832799
-0.8761103544639078
-0.8631052133699724
-0.847673725981974
-0.8298348905552855
-0.8096140022125422
-0.7870422376628522
-0.7621558234959943
-0.7349944702186564
-0.7055985759495058
-0.6740053228159361
-0.6402427654991631
-0.604320518286252
-0.5662190143552701
-0.5258745741036405
-0.48316351557226195
-0.43788715954748597
-0.3897654976120548
-0.3384495592225588
-0.28356779045686903
-0.2248192389037846
-0.16211178295808704
-0.09571133051787031
-0.026331621349441416
0.04491231396072848
0.11670998157768056
0.18783616354336807
0.2573783725338532
0.3248086087291777
0.38989075737734324
0.45245322074006783
0.5119695533292007
0.5664528798568991
0.6075996500980622
0.5831293373771813
-9.240327003556814e-08
0.00011121907068697978
0.00021867368321581981
0.0003187484403826546
0.00040804355834905826
0.0004834722369397859
0.000542549995092928
0.0005832184472824298
0.0006041054988044081
0.0006050817247889861
0.0005844415817579107
0.0005444709884344645
0.00048512772614928146
0.0004102421640548304
0.0003209963878454125
0.00022009395852559677
0.00011218749956651286
-3.3124380507953965e-07
0.516289967979761
0.5553953193496748
0.5180101585540358
0.46374490492578996
0.40310736576465345
0.3389095923015096
0.2722180238648917
0.20372222987366284
0.13417780973476567
0.0645427830205727
-0.004064724964811723
-0.07052965197630481
-0.13394020963726358
-0.19373195117094574
-0.2497210707581377
-0.3020362063931191
-0.35099939672825964
-0.39700726332164604
-0.44044402966964474
-0.48163149546637324
-0.5208103428333273
-0.5581409054510276
-0.5937144283550421
-0.6275677429683841
-0.6596979810666218
-0.6900753037550849
-0.7186529385004576
-0.7453749198449175
-0.7701818003641892
-0.7930146694322494
-0.8138176837860426
-0.832539902864825
-0.8491362905207427
-0.8635683515113326
-0.8758043841068153
-0.8858195971037268
-0.8935959223324121
-0.8991219344438093
-0.9023926388699666
-0.9034092114377679
-0.902178769259286
-0.8987141748754706
-0.8930336993587216
-0.8851609321935819
-0.875124503220146
-0.8629579340555273
-0.8486993825055045
-0.8323914841045252
-0.8140812126767316
-0.7938196212929486
-0.771661991523049
-0.7476671613630095
-0.7218978129098005
-0.6944201140513305
-0.6653034873686678
-0.6346208875072618
-0.6024479896812467
-0.5688635690510108
-0.5339490264377754
-0.49778838442054235
-0.4604679689602489
-0.4220765988493347
-0.3827049096712951
-0.3424454499155692
-0.30139254580718094
-0.25964210355446066
-0.21729110336114657
-0.17443801841329165
-0.1311820522581799
-0.08762325170408647
-0.043862222686604155
2.3418310568512624e-08
6.002412085007748e-16
-0.00323330311690828
-0.006445144256782791
-0.009613995016912968
-0.012718191633615442
-0.015735854162648673
-0.01864479638676346
-0.021422421864504444
-0.024045583212068816
-0.02649043558052175
-0.028732236552999127
-0.030745103640999832
-0.032501728099104385
-0.0339730016201191
-0.03512755110164825
-0.035931149848660096
-0.03634595541215266
-0.03632949994587864
-0.035833361590107804
-0.034801363910115624
-0.033167145969192124
-0.030850874608572054
-0.027754936099911393
-0.02375878690810776
-0.018714927507248597
-0.012455238344550756
-0.004850131116087647
0.0038531987479683005
0.01072566701550104
-0.020869024529259567
-0.8790716733349762
-1.115191133795458
-1.135950086550965
-1.1418747118576384
-1.1429438189607548
-1.140875454122102
-1.1361899640610493
-1.1291235364567955
-1.1198281355496142
-1.1084302404510225
-1.0950517623218448
-1.0798183955402207
-1.0628630159768115
-1.0443267999743056
-1.0243587492712514
-1.0031147050592664
-0.9807554926579669
-0.9574434260838482
-0.9333398792502482
-0.9086008410724354
-0.8833726893913639
-0.8577876105301955
-0.8319590136044941
-0.8059772085685323
-0.7799056274667157
-0.753777842285727
-0.7275955600447005
-0.7013276461531452
-0.6749100251833245
-0.6482461418576506
-0.621206166121142
-0.5936251824249743
-0.565293720505483
-0.5359344177484591
-0.5051438727802084
-0.47224560285001344
-0.43588796882258807
-0.3927989371212209
-0.333299583796104
-0.2244313701884729
5.267853682572321e-07
-4.4115444224238076e-05
-8.751295897427291e-05
-0.00012812761916354554
-0.0001646459031599129
-0.0001960587628224847
-0.00022070840077074994
-0.00023828604997853942
-0.00024791440851895663
-0.00024889165475365516
-0.00024232361150242077
-0.00022584802946679083
-0.00020235344409690048
-0.00017198163300692626
-0.00013410434108405977
-9.261005312857784e-05
-4.645805428597771e-05
6.491654978568739e-07
-0.12989979275122948
-0.22271234662040812
-0.28770317844372617
-0.3397689377585328
-0.3863433452898151
-0.4305622995146159
-0.4737053174619249
-0.5162398670289662
-0.5582548116390149
-0.5996554689565357
-0.6402604350815124
-0.679854689306365
-0.7182215924325759
-0.7551615538754743
-0.7905035293371504
-0.8241111415373478
-0.8558850975065881
-0.8857630298082318
-0.9137172495369725
-0.9397513191793092
-0.963895183582584
-0.9861999013648489
-1.006731945936212
-1.0255669759950836
-1.042783828698123
-1.058458810725019
-1.0726600365011105
-1.0854430961264425
-1.0968471065135197
-1.1068917324362242
-1.1155749448247767
-1.122871318832368
-1.1287296613410702
-1.1330683238905075
-1.1357637878674474
-1.1366196699028124
-1.1352764920919127
-1.130897857078627
-1.1206993005737191
-1.0875883785530518
-0.608034563390527
0.08427303105552547
0.08256309539492215
0.06468319131427483
0.048298477735949724
0.03430573022013808
0.02241816710286501
0.012305702583602196
0.0037096927678422764
-0.003564770928723038
-0.00966768612227445
-0.01471903018587628
-0.01881911074624834
-0.022054821301764282
-0.02450389714750459
-0.026237600526409124
-0.027321956141760723
-0.027818759263203457
-0.027786158592504773
-0.027278768097252562
-0.026347949226345535
-0.025041934164781288
-0.023405860806209197
-0.021481874654283965
-0.01930955640524227
-0.01692580452054044
-0.014365238505685232
-0.01166052626990766
-0.008842620928818115
-0.005941009607279666
-0.002984214977871386
5.793874502294507e-16
0.010982787390276841
0.018434077525335196
0.019515662576490157
0.012501111952717832
-0.003174989074593862
-0.027139910825233805
-0.05840848578876691
-0.09568377628449534
-0.13757734543534778
-0.18274673650217077
-0.2299688387094524
-0.2781722226730524
-0.32644503518059365
-0.3740292589775107
-0.4203088238774537
-0.4647944604901868
-0.5071077099631833
-0.5469650884716883
-0.5841629699796852
-0.6185635519623518
-0.6500825599560565
-0.6786780796875642
-0.7043410134871153
-0.7270871979740876
-0.746950651713558
-0.7639779879167021
-0.7782242836160309
-0.7897493584216522
-0.7986150452386076
-0.8048827089422221
-0.8086114302804308
-0.8098558917155046
-0.8086644613621917
-0.8050764690800492
-0.7991190474804744
-0.790802142447016
-0.7801108527990187
-0.7669937766920263
-0.7513422173868336
-0.7329552377494533
-0.7114756794741994
-0.6862698800478282
-0.6561897608658973
-0.619082760112214
-0.5707400868412627
-0.5026697445518383
-0.3982022264154791
-0.23206922451781814
3.1527815621754107e-07
-0.05157534322077714
-0.10304438320993323
-0.15429895101705726
-0.20523311155568758
-0.25574088196729994
-0.30571728433278195
-0.3550580769618828
-0.4036603625241635
-0.45142263306834385
-0.4982449546094083
-0.5440289155750847
-0.5886779428832996
-0.6320986068780432
-0.6741984545055366
-0.7148882489846904
-0.754080380308776
-0.7916909378138302
-0.8276384978132345
-0.8618447732949793
-0.8942340865424663
-0.9247351381070278
-0.953279444704396
-0.9798005678613202
-1.0042374715189928
-1.0265318109626735
-1.0466298544948358
-1.0644804157825591
-1.0800366946611912
-1.0932560263591415
-1.104099270400524
-1.112531550410559
-1.1185219886053832
-1.1220440010081771
-1.1230754765873945
-1.1215990339003812
-1.1176030998254736
-1.1110826045449589
-1.1020423223056417
-1.0905032528398078
-1.0765205332524255
-1.0602407418255
-1.042142319852423
-1.0246262063713023
-1.0429927230848384
-1.7596024670143138
-1.7932693381526243
-1.778246075997332
-1.7571638136461063
-1.7327185238078808
-1.7054813293314846
-1.6756737455189052
-1.6434278504734554
-1.6088473412317006
-1.5720261969454838
-1.5330552989179183
-1.492024935243756
-1.4490256436813027
-1.4041479544171476
-1.357481352724049
-1.3091107836684333
-1.2591136361100275
-1.2075495930593978
-1.154442478725435
-1.0997393861640146
-1.0432095890533661
-0.9841561304341314
-0.9204051706798146
-0.8435016981752617
-0.7010654596341448
3.409024413592032e-07
-0.00012433714990417455
-0.00024468774483119016
-0.00035675604888216195
-0.0004567196520371686
-0.0005411388872400558
-0.0006071949941191257
-0.0006526012571217987
-0.0006758317051250295
-0.0006766525572920179
-0.0006534613688646829
-0.0006085693338495346
-0.0005421513124890809
-0.0004582477405986607
-0.00035838964067833046
-0.00024566074315485187
-0.00012505484663982713
5.765729225726268e-07
-0.6360811186613359
-0.7950711510194182
-0.8777640484253987
-0.94387592540828
-1.0040010309775538
-1.0609758845058779
-1.1157505363424671
-1.1686692778336316
-1.219842366606679
-1.2692774367402153
-1.3169329182581182
-1.3627422457045628
-1.406625396001004
-1.4484948641344122
-1.4882585058888584
-1.5258210670748158
-1.5610843670532315
-1.5939474058057796
-1.6243054956894434
-1.6520495466173313
-1.6770647675553108
-1.699228963688999
-1.7184084627587977
-1.7344377193491436
-1.7469656479173497
-1.7535050827726262
-1.6348404346749132
-1.0427830856810365
-1.0354172347827741
-1.0484813876604844
-1.06270528718736
-1.0756211043470942
-1.086574964901815
-1.0953288288572862
-1.1017814436498656
-1.1058878552395044
-1.1076313705857244
-1.107011173708149
-1.1040364656615218
-1.0987236467501618
-1.091095439618717
-1.0811791181489796
-1.0690058715592432
-1.0546117799461743
-1.0380363756751112
-1.0193231883165532
-0.9985191972403659
-0.975675378938563
-0.9508457134804662
-0.9240879073615934
-0.8954636969739997
-0.8650370909252969
-0.8328760961919071
-0.7990515668483911
-0.763637277247581
-0.726710187206949
-0.6883493715187585
-0.6486365312372646
-0.6076557597085945
-0.5654923307064034
-0.5222335557807274
-0.47796875586800947
-0.43278762873659815
-0.38678056738220284
-0.34003886366583314
-0.2926549670242887
-0.2447196832960553
-0.19632592252095857
-0.14756534466298094
-0.09852969784371153
-0.049310724547788815
3.152781610157862e-07
-8.895594907100997e-16
-0.046422907515864545
-0.09270198702885182
-0.13869379100127385
-0.18425565999111568
-0.2292460858186159
-0.273525134877211
-0.3169549432302506
-0.35940001133726146
-0.40072787688305367
-0.4408095454481017
-0.4795199741275652
-0.5167388285392724
-0.5523510123626256
-0.5862471824479392
-0.618324065913753
-0.6484838947850078
-0.6766297782555108
-0.7026450859001343
-0.726263829815184
-0.8958369016243729
-0.9610373891368222
-0.9897348268056496
-1.015659126888721
-1.0390463955109834
-1.0597965695720997
-1.0775940726196693
-1.091501074553214
-1.0974602653185908
-1.056842776770153
-0.17764915594929664
0.09960894036490348
0.1975561633548189
0.25653852199797783
-0.13936978536898045
-0.3931383186561039
-0.476490132632212
-0.5036939433213369
-0.5073944432860561
-0.4988190734695296
-0.48277198726088416
-0.4616743665807966
-0.43691000705292954
-0.40935341912013556
-0.379603758752329
-0.34809935737364994
-0.3151780188243979
-0.28110966983390373
-0.24611803074680716
-0.21039288218476002
-0.17409924796493684
-0.1373840792772858
-0.10038152663664063
-0.06321729386121155
-0.02601234645396061
0.011113860498271011
0.04804050714471747
0.08464274969242952
0.1207890941948778
0.15633834246374367
0.1911367929656208
0.2250120834581586
0.2577659006720542
0.2891592621637963
0.31888286414431316
0.3464875308296191
0.37119130168234477
0.3912147028175399
0.4006610326041785
0.36574245476601597
-1.303807440438537e-06
-0.0008413492865619928
-0.001654627972287286
-0.002408980863155076
-0.003078009735377365
-0.003641780823196227
-0.004072478429795655
-0.004365195446579238
-0.004508000877902284
-0.0044974861943562
-0.004336335006176403
-0.004025731547309945
-0.003582013548953697
-0.0030209789756930616
-0.002356301882477957
-0.0016167914209413575
-0.0008206943323728483
1.1819978372046291e-06
0.24646576505249093
0.31567317169313647
0.3340020347101671
0.33737099048850344
0.33365335269876517
0.32506664657233436
0.3124145577340365
0.296098674533396
0.2764084338320837
0.25360784064623615
0.22795834603908016
0.199721007142523
0.16915185830994953
0.13649984499040588
0.10200580624047188
0.06590386177638743
0.028424599550758822
-0.010201167681129858
-0.049737994402823726
-0.08994226638193567
-0.1305585619152858
-0.17131734493246026
-0.21193343927511052
-0.2521042284255285
-0.29150809243526826
-0.32980115596613263
-0.3666107754120801
-0.40152337981918856
-0.4340615009642684
-0.4636403057893895
-0.4894843308174579
-0.5104609541715489
-0.5247190112832827
-0.5288216643862023
-0.5153365912527812
-0.46469498060707165
-0.31077882758333364
0.12540398110251
0.29748882393049453
0.17712539613100026
-0.3589250196599748
-1.0829867076142095
-1.0989454730938522
-1.0896876604959198
-1.075329091554746
-1.0580383540099514
-1.0381869374269546
-1.0156448518004266
-0.9895382999688294
-0.9553784439369135
-0.8837778475682211
-0.7767906466841563
-0.7312110099517135
-0.7005426617264621
-0.6714066374126645
-0.6414806002780941
-0.6102009439041368
-0.5774218293447909
-0.5431332554707273
-0.5073808011146552
-0.4702375461442556
-0.43179234059612687
-0.39214407856209227
-0.35139873905829017
-0.30966782332504816
-0.2670668295711326
-0.22371456369297885
-0.1797325401592508
-0.1352443652771789
-0.09037516322127134
-0.04525133666068776
-2.2141706619147716e-16
-0.13675250188424024
-0.269292320142714
-0.39404089560172706
-0.5082918611039547
-0.6091647710251711
-0.6758214034003303
-0.45560426436829476
-0.4418025785501365
-0.43755311264097335
-0.40480828314923867
-0.3392001635412959
-0.25422163691602173
-0.17510728731325506
-0.11795380056973852
-0.08375651411983413
-0.06723503547514284
-0.0631904602775341
-0.0680139940126114
-0.07943364957911986
-0.09603861784269899
-0.11693021012801812
-0.14150494499003463
-0.1693249046024261
-0.20004030017756458
-0.23334196932421825
-0.2689318672622175
-0.3065056577563792
-0.3457420404229834
-0.38629841799754483
-0.4278097860932645
-0.4698904268595856
-0.5121372461687153
-0.5541321210943402
-0.5954428884660713
-0.6356194630895275
-0.6741818337386474
-0.7105931554771561
-0.7442021771546377
-0.7741096651220687
-0.7987727217499903
-0.8142176176501872
-0.7963398477919603
-0.09728160011816621
0.3170550477588491
0.34272961025390447
0.33342567075684615
0.2856094804444873
0.17578394408017298
-2.247450862848284e-07
-0.04533086329793606
-0.09055673992628764
-0.13557432741727524
-0.18027956049860241
-0.22456948317439474
-0.26834195634939517
-0.3114962358802097
-0.35393278005916334
-0.39555380564604353
-0.43626344864863786
-0.47596799847602694
-0.5145762203806286
-0.5519989148888326
-0.5881505021063781
-0.6229477283195655
-0.6563118273142265
-0.6881667147309656
-0.7184403822959078
-0.7470651599442616
-0.773977931841443
-0.7991197570006932
-0.8224369372822231
-0.8438823586402175
-0.8634135872079276
-0.8809947963463238
-0.8965965360887904
-0.9101973268370862
-0.921783238552196
-0.9313487378697232
-0.9388979018100905
-0.9444450545578466
-0.9480157550499628
-0.9496484219168644
-0.9493979186929808
-0.9473896848700496
-1.8400186508568663
-1.8497395356191342
-1.856087020682457
-1.8593048913885957
-1.8593784995673055
-1.856201016999763
-1.84934063676371
-1.8364508114465519
-1.7822937782718449
-1.024580368649528
-0.9445776703968913
-0.9081219734830456
-0.8726819414147868
-0.8356703787348694
-0.7966361435919449
-0.7554884631772746
-0.7122374888712057
-0.6669340573417428
-0.619651874608822
-0.5704816098987489
-0.5195293451807912
-0.4669169176622024
-0.4127834133757312
-0.35728768151067797
-0.30061144401118967
-0.24296762168722053
-0.1846112821796047
-0.12586347762740266
-0.0671618710062364
-0.009180965847701207
0.04684190818796897
0.09807598848989925
0.13614435138439884
0.12977185730908186
1.4310043296161812e-07
-0.00014275042009528893
-0.00028053879407519133
-0.00040842005156205285
-0.0005218735029561966
-0.0006169034967056647
-0.0006902072525011155
-0.0007392853195846011
-0.0007625748375409067
-0.0007597140749003931
-0.0007305315239189009
-0.0006769426614103707
-0.0006005409401592561
-0.0005050846860470883
-0.00039335699661135516
-0.00026905107436815245
-0.00013667772894124935
2.8172551711684937e-07
0.2154775344424345
0.22136959020099597
0.17870713412152844
0.12445664103224917
0.06641405276309142
0.006964008872747347
-0.05289991941755581
-0.11264546579383808
-0.17192445662016595
-0.2304747665455249
-0.28808017611484077
-0.3445530609209513
-0.39972556685935284
-0.45344584885413197
-0.5055749754846938
-0.5559863407167336
-0.6045640394951509
-0.6512021674561211
-0.6958035579466162
-0.7382783385616645
-0.7785421759076085
-0.8165135381209777
-0.8521129582972162
-0.8852757863485962
-0.9160966046511894
-0.9467669205271926
-1.096150114583647
-1.712002362870113
-1.7356960065322249
-1.730799207982991
-1.7156942440008427
-1.6917297011964887
-1.6582158458157992
-1.6139579648731726
-1.5579423898871276
-1.4902478737124043
-1.4132007897851593
-1.3319855302919554
-1.2535059254847007
-1.183645733639207
-1.1251106977280871
-1.0774574909504162
-1.0385245685896785
-1.0057813444666897
-0.9770250705467358
-0.9505709562520275
-0.9252101197582571
-0.9001024276172616
-0.8746749709908133
-0.8485412914864459
-0.8214445428737569
-0.7932188712905837
-0.7637616953071166
-0.7330162145872033
-0.7009583274374889
-0.6675891426231455
-0.632928014960369
-0.5970090393804055
-0.5598773653838338
-0.521588376172919
-0.48220477142501184
-0.4417958246764249
-0.400436896542701
-0.3582085372737454
-0.31519578992347225
-0.2714871284108425
-0.2271757062159746
-0.1823566701233246
-0.1371283530504681
-0.09159126637006684
-0.045847399956449174
-2.2474508443431213e-07
5.409440441614906e-17
-0.05458650878424012
-0.10904750067870203
-0.16325774957112593
-0.2170926382446187
-0.2704284144767492
-0.323142503122833
-0.37511388404027773
-0.42622320471448555
-0.4763533140437382
-0.5253894745875997
-0.573219605389861
-0.61973485284534
-0.6648299441535113
-0.708403763984675
-0.7503604649078863
-0.7906119384610287
-0.8290837145755967
-0.8657381463746874
-0.9007070308283692
-0.7855283550009872
-0.770445726262752
-0.787539489677235
-0.8030693932962141
-0.8168339945825502
-0.8290080312326091
-0.8399642208350349
-0.8503431923308032
-0.8612471197159562
-0.8746679783653488
-0.8944907632506306
-0.928949608706692
-0.9940307581950905
-1.0296691219833978
-0.6101070102601867
-0.3308364596988502
-0.2198272612205134
-0.1628215133565543
-0.1273044382076614
-0.10223910492034899
-0.08305231877200281
-0.06758690633876788
-0.054754098868816714
-0.044006396318785584
-0.0351061068037582
-0.02801584404274904
-0.022844246269073554
-0.019818490880932738
-0.019270212615615623
-0.02162555916707848
-0.02739307481194081
-0.03714190138345591
-0.051461739176138915
-0.07089524021481136
-0.09583568169056425
-0.1263912131060903
-0.16223435940454986
-0.20247939191193517
-0.2456480177127088
-0.28977437329454764
-0.3326533186918247
-0.37216188129048233
-0.4065489588402769
-0.4345963778463066
-0.45561773140362083
-0.46930502135612095
-0.47540029305583
-0.4728955024184926
-0.45680571558237
-0.39432381312067877
1.359812912440743e-06
0.0008589926269588722
0.0016894279536478836
0.0024605542970240714
0.0031456751071613984
0.0037241736756515997
0.004168540693860541
0.004472413983463415
0.00462345031473026
0.004617548143732296
0.004456453160212977
0.004141820143407558
0.003688823204350225
0.0031132857523870766
0.0024303461362433845
0.0016681764333568855
0.0008474130032580379
-8.488637042065872e-07
-0.24367287441896385
-0.31115489920836703
-0.32978474418560744
-0.33624365477006346
-0.33891028371422616
-0.340232219948168
-0.34097532404239284
-0.3412695724724509
-0.3409442702932959
-0.3396650887321176
-0.3370024899775806
-0.3324755429363279
-0.3255874599324699
-0.3158583631246378
-0.3028653873691297
-0.28629070615437335
-0.2659811517728788
-0.24201611875897475
-0.21477202200871995
-0.18496354143313165
-0.1536373989771307
-0.12209882602956715
-0.0917718841975097
-0.06402392456883377
-0.040001620260849496
-0.020528766145901267
-0.006084509314970343
0.00314161921738787
0.007142343719945848
0.005954608199875866
-0.0005096738200828232
-0.012695445032626457
-0.03181162821963282
-0.06072849693029214
-0.106412151751963
-0.18810105448425446
-0.37180896472234626
-0.8369607202921956
-1.0396287903521078
-0.9682601320308459
-0.9228996582068751
-0.8973316792602964
-0.8807390381289595
-0.8679616989610528
-0.8564650883558056
-0.8449281458646881
-0.8326762887291859
-0.8195246625931706
-0.8061325509977979
-0.7968658488695645
-0.8210593854028074
-0.8766596895935723
-0.8669148221593247
-0.8383956591250974
-0.8045823340004998
-0.7679207127370551
-0.7291160402219125
-0.6884718109948567
-0.6461695316243647
-0.6023469672810761
-0.5571250292586872
-0.5106182673382095
-0.46293914489990656
-0.4142001136368312
-0.3645146894393015
-0.3139974964356016
-0.262764478067002
-0.2109328974459423
-0.15862111175143337
-0.10594831287656421
-0.053034477648501055
-4.103384165465091e-16
-0.07049370198555227
-0.13982892505029082
-0.2068497367714509
-0.27049900302817476
-0.33076490180833834
-0.40597499676402626
-0.7458696461375527
-0.8528350661177251
-0.9171466033571831
-0.9688637639867417
-1.00717486621603
-0.6519602282499823
-0.5665634164088731
-0.6612855547820892
-0.7336634931669456
-0.7867907194168281
-0.8256304537717638
-0.8537700837392099
-0.8734924839224929
-0.8862097570095209
-0.8927868972395155
-0.8936912661532344
-0.8886948628610428
-0.867950555038082
-0.346488166786161
-0.26572241242849454
-0.2021575343208324
-0.14502561843356795
-0.09477495724409744
-0.05076417190491035
-0.011717252716508687
0.023695756589292075
0.05658917678772722
0.08779685415975516
0.11789081930021056
0.14721986288464045
0.17593777681296746
0.20400049570312936
0.2310921291634897
0.2563018963278602
0.2764396167195181
0.26849580983799015
-0.4137113491741316
-0.8015588381913822
-0.7865663627566357
-0.715063122487688
-0.5735552856571444
-0.33260883072640196
4.491426449371172e-07
-0.046682067748775355
-0.09326183406280014
-0.1396342369279302
-0.18569713757572143
-0.23134798710782406
-0.2764851905775251
-0.3210075530226406
-0.3648151196185431
-0.40780897204636296
-0.449891408090861
-0.4909657359890697
-0.5309363259748063
-0.5697106047085848
-0.6071951942895832
-0.643299100184296
-0.6779300333340758
-0.7109972302737423
-0.7424074115660146
-0.7720624987746328
-0.7998524012382274
-0.8256451702746419
-0.8492513054020958
-0.8703260293312064
-0.8880282194096083
-0.8989284559028248
-0.8792905021125459
-1.5968357549357455
-1.646598974845526
-1.6842079277073196
-1.7168125348591345
-1.7456271143477708
-1.7710178584705814
-1.7931285375600299
-1.812023998543241
-1.8276836185539433
-0.943821361998076
-0.93810374251863
-0.9311327289021736
-0.9228139859545355
-0.9133098280712693
-0.9028179397042615
-0.8915655759576393
-0.8798086459041962
-0.8678289020188528
-0.8559286865147051
-0.8444209791241901
-0.833612108790902
-0.8237787952547577
-0.81513573144176
-0.8077959306986247
-0.8017294995482289
-0.7967258489330064
-0.7923717980441034
-0.7880553418831663
-0.7830020785170483
-0.7763423046764526
-0.7671981854567591
-0.7547717765130664
-0.7384137866934557
-0.7176614602142222
-0.6922440563689847
-0.6620538438089107
-0.6270910636438476
-0.5873754848451044
-0.542789148367151
-0.4927200836939165
-0.43500708369533797
-0.36197020385907785
-0.24304692526371213
9.095951218618392e-08
0.00013639185105866758
0.00026773147911918205
0.00038939223202978657
0.0004970047124569082
0.0005866943175409783
0.0006553823054489399
0.0007007329425619546
0.0007213755352744114
0.0007171772394970743
0.0006880601792355612
0.0006361539807237943
0.0005631294625936256
0.0004727177054929914
0.00036757616328490436
0.0002511352422978515
0.00012758425237832313
-5.188968854163284e-08
-0.3349796492937501
-0.4599320234918333
-0.5354430916581464
-0.5980302493474473
-0.6550301155293222
-0.7083592009752849
-0.7585272723338972
-0.8055647955798853
-0.8492959251481746
-0.8894340430426126
-0.9256206427899419
-0.9574481011811984
-0.9844829224280554
-1.0063047090076669
-1.0225727344295366
-1.0331308607020713
-1.0381486961116417
-1.0382666586979516
-1.034672617479858
-1.029025749777805
-1.0231952408047311
-1.018900778255972
-1.0174141683601925
-1.0194466770637403
-1.0252194591479564
-1.0346377567780396
-1.0474752061930064
-1.0635280723301814
-1.0827267713530286
-1.1052159375249522
-1.131414094331975
-1.1620525905082981
-1.198164084517424
-1.2409418255721147
-1.2913272431742748
-1.3491792986106026
-1.4121491880217358
-1.4750973984904951
-1.5312707321030583
-1.5751206487927933
-1.6046516984556178
-1.6219394078175955
-1.6336961276689284
-1.6608178692626436
-1.6247851794812966
-0.993510551007852
-0.9133225615005857
-0.8747616134996116
-0.8449016705013056
-0.8173416309695163
-0.7900353478977146
-0.7621540431720477
-0.7333234777550035
-0.7033686661442681
-0.6722145605946144
-0.6398426746463571
-0.6062661038968166
-0.5715193240875392
-0.5356512121112686
-0.49871912286225445
-0.4607883572765967
-0.42193046342857965
-0.3822200997480459
-0.34173475601266223
-0.3005551164478492
-0.2587651169581803
-0.21644759636158808
-0.17368976386985918
-0.13057817367687574
-0.08720038161263488
-0.04364477897213039
4.491426444583335e-07
3.9968020459782686e-16
-0.036287688878008234
-0.07242234739014616
-0.10825109405777569
-0.14362136712995258
-0.17838106249571697
-0.21237872126386437
-0.24546377570529698
-0.2774866475763073
-0.3082991423369024
-0.3377546677696551
-0.365708512599472
-0.3920183520424586
-0.4165446361891797
-0.43915108640998396
-0.4597053318508981
-0.4780797026247633
-0.4941518738514799
-0.5078058797200734
-0.5189331866723464
-0.5274337301104307
-0.5332172419522098
-0.5362045708574894
-0.5363291032245114
-0.5335381712664085
-0.5277944854228878
-0.5190774634874039
-0.5073844019419217
-0.4927314098922829
-0.47515401653878536
-0.4547074248795113
-0.43146599442471034
-0.4055227283496158
-0.3769876450311951
-0.3459858295567364
-0.3126548895070534
-0.27714203290656886
-0.23960028965608698
-0.20018541951650073
-0.15905172187829603
-0.11634820552273414
-0.07221450913423433
-0.026776386206747396
0.019859846025095898
0.06761630359727697
0.116457986387034
0.16642286629500594
0.2176912840140885
0.27074909937434505
0.3268307657653947
0.38896536442780183
0.3986969910756115
-0.6441450515870335
-0.6316734029578585
-0.585769373426325
-0.5282485564294593
-0.46277770719075983
-0.3913615219310936
-0.3158450219761396
-0.23811661733018225
-0.1599734656620327
-0.08288794205592787
-0.007836590751141854
0.06469384870328235
0.13452632380170387
0.20151817885395512
0.2652415295995544
0.32445316690919324
0.37506944539314946
0.3927662522892743
-1.8629789923854667e-06
-0.011721682963282753
-0.020982359519574424
-0.026541770692027827
-0.028515191021603013
-0.027746743142669877
-0.02519888816427957
-0.021691811231539848
-0.017817026737911974
-0.013981151570587581
-0.010457578067712657
-0.007400231419262122
-0.004914064948612887
-0.0030252575002076704
-0.0016872044168028053
-0.0008371356297168578
-0.0003225824849618711
3.07163992676468e-06
0.36676995058124195
0.31144384633147865
0.22996074967319044
0.1454519974146098
0.06184397078209355
-0.01948543326855233
-0.09782514021692996
-0.17270754732342847
-0.24372469425452487
-0.3103637376924154
-0.3717581166814896
-0.426174990256451
-0.4697084027416496
-0.49220309522061645
-0.46141544400563206
-0.25868102880003174
0.20607079606272224
0.40039010862060875
0.39714991163406177
0.34420969624928865
0.2765316571686477
0.2042685746629146
0.13171472387980493
0.06129759603273325
-0.005434018626187337
-0.06752995260389719
-0.12452001736996665
-0.17631089408502237
-0.22307872239928
-0.26516534137682507
-0.30299152450813654
-0.3369944937232579
-0.36758696624340603
-0.39513519621941295
-0.41994909689364585
-0.4422813283526765
-0.4623303900481519
-0.4802465496524436
-0.4961384473345722
-0.5100796674170881
-0.5221151630854548
-0.5322668612957255
-0.5405390353664439
-0.546922750964064
-0.5514001786350637
-0.5539480413146134
-0.5545409792804648
-0.5531544433363608
-0.549766951325209
-0.5443624058250163
-0.5369317585418973
-0.5274742995555954
-0.5159989742535742
-0.5025248955899275
-0.4870819370451965
-0.4697110866502839
-0.450464146556649
-0.42940369379673704
-0.40660270908819934
-0.3821440065451829
-0.3561196766745953
-0.3286304777785362
-0.299784982678873
-0.26969887815670684
-0.2384943533092505
-0.20629911754823615
-0.17324577694837687
-0.13947112081834764
-0.10511536610120809
-0.07032139420980832
-0.03523417814715931
1.060249280472754e-15
0.003575374966784374
0.006438114417309936
0.007796769888069233
0.006677345181576621
0.0017608101940051841
-0.008891049084314573
-0.02829602125438728
-0.06123997314261079
-0.11488840874746348
-0.19774420084361627
-0.3152929957761458
-0.8341026212977236
-1.0649385639015114
-1.0797334231802376
-1.076492525724618
-1.0508221574658148
-0.9921727551625044
-0.8907531288220242
-0.7597877895060996
-0.6418814526700529
-0.5590519082994205
-0.4996735120939738
-0.44766875956835983
-0.4035733568736339
-0.8502878404934572
-0.8494230478843752
-0.8293357216546062
-0.8044994104106591
-0.7759248310079473
-0.7440251330943738
-0.709112533157827
-0.6714497210075456
-0.6312418013044039
-0.5886108552273102
-0.5435555641989649
-0.4958850357996917
-0.44511110108839186
-0.3902755812089522
-0.3296725759800302
-0.26042793692496335
-0.17797887545295715
-0.0759558071503259
0.05154744667618758
0.2011602874263276
0.3457527939666691
0.43441918257695367
0.41688678808984203
0.26409373607051884
-3.508275767116764e-07
-0.06566613721230087
-0.13136958678635072
-0.19714722547079844
-0.26302846287809806
-0.32903480513666583
-0.39517563888337853
-0.4614454151588575
-0.5278192129191029
-0.5942499702238467
-0.6606654775296087
-0.7269665095212778
-0.7930266863957296
-0.8586921267339145
-0.9237869993523113
-0.9881159257791148
-1.0514729958053337
-1.1136460775718082
-1.17442719855769
-1.2336217091747514
-1.2910599843576291
-1.346612921348753
-1.4002292298830912
-1.4520339996754623
-1.5026727087904135
-1.555400574638738
-1.6338017234907627
-0.9700215576299495
-0.9689111753786397
-0.9747460761144657
-0.9802949864456741
-0.9842773028618382
-0.9862739605174616
-0.9861009768905624
-0.9836629199788101
-0.9789061127298606
-0.9718009044989753
-0.9623336337061025
-0.9505033660636735
-0.9363201044411836
-0.9198042573008183
-0.9009865393601886
-0.8799083239987393
-0.8566218729036054
-0.8311905861438702
-0.8036896153204426
-0.7742062196297895
-0.7428384941951434
-0.7096958751300555
-0.6748961715344477
-0.6385640006987104
-0.6008261874091858
-0.5618065933745683
-0.5216204310621462
-0.4803690808098468
-0.43813764028197877
-0.39499814079448564
-0.35102088065599035
-0.30629354436948886
-0.2609429806293595
-0.21515191690772112
-0.1691654912020289
-0.12328052485877858
-0.07782965437651157
-0.033177681166652415
0.010233741400735028
0.05170187623806216
0.08961481849957958
0.11875690389412573
0.11604312602941114
3.359135625213838e-08
0.004929037487812555
0.009304600389680829
0.012733517038018016
0.0150549803593177
0.016308528331365903
0.016652940116975098
0.016287210234686024
0.01540019972758794
0.01414903210295981
0.01265291861112387
0.01099925019444384
0.009247869131604093
0.007438690154243138
0.005596938296340701
0.003737597526020733
0.0018703003991680455
-5.5012111344586445e-08
0.04763483617139501
0.046427645049201424
0.020060781152516666
-0.015243900142096492
-0.053871203714323405
-0.09375119158021558
-0.1339677624229649
-0.1740245832371601
-0.21359368390358768
-0.25242343857262833
-0.29030426305558976
-0.3270592322433723
-0.36254190322293467
-0.39663580037854174
-0.42924807275001475
-0.46031269158644145
-0.4898140426906177
-0.5178563872019959
-0.5447439499240313
-0.5709882860858821
-0.5971655056670058
-0.6236830964475082
-0.6506269078199685
-0.6777736245617392
-0.7047190919532613
-0.7310111469104004
-0.7562369133160624
-0.7800560288571816
-0.8022027872245385
-0.8224763536494212
-0.8407255305957397
-0.8568347741089934
-0.8707123911559784
-0.882281693111712
-0.8914720542706323
-0.8982077539103377
-0.9023978878856032
-0.9039148335157603
-0.9025560741002436
-0.8979649556153726
-0.8894394181371378
-0.8753838781546872
-0.851311700989507
-0.7989493536504406
-0.7991375130840623
-1.3857935946891338
-1.4139680348879258
-1.3941549388517869
-1.3600701189127635
-1.3187379862436053
-1.2727161746304447
-1.2232670958748926
-1.171145665811395
-1.1168675730610753
-1.0608174564911605
-1.0032973086741235
-0.9445536375472875
-0.8847900514208787
-0.8241757975507011
-0.7628525178213297
-0.7009372003408024
-0.6385261637926798
-0.5756993560771662
-0.5125235264672482
-0.44905435913970143
-0.3853384628063901
-0.3214186479000344
-0.2573315966646333
-0.19311278413106842
-0.12879599243009177
-0.064414149654767
-3.508275756985979e-07
2.905889719571632e-17
-0.012666081144492105
-0.025265306736440812
-0.03773181669499389
-0.05000176311923589
-0.06201434399809869
-0.07371290012192859
-0.0850460994548645
-0.09596916624747798
-0.10644534360008956
-0.11644747667131489
-0.12595986371422838
-0.13498052063025207
-0.14352386426457386
-0.1516240553662298
-0.15933923477907888
-0.16675696234689885
-0.17400112869693546
-0.18124102104584078
-0.18870302304332073
-0.19668544758322515
-0.2055770387378169
-0.21587858173151298
-0.2282254684724927
-0.24340486269043599
-0.26235392666535434
-0.2861144432210324
-0.3157070042333976
-0.3518889038000501
-0.394800085099704
-0.4436028865523154
-0.4963404715669282
-0.5502222484581173
-0.602297540263351
-0.6501693103964423
-0.6923828511332817
-0.7284022100054808
-0.7583429541791047
-0.7826666696354401
-0.8019512572314137
-0.8167554135600998
-0.8275553963846185
-0.8347250627133296
-0.8385372822820215
-0.8391728798443074
-0.8367281746260835
-0.8312152840069023
-0.822553127755695
-0.8105680794283013
-0.795089640455727
-0.7761963633097408
-0.6902162811704584
0.2542898130840736
-0.5050561209645019
-0.5353566283683666
-0.492225932241384
-0.43187559395717867
-0.36395511303096395
-0.2916679417691486
-0.21676504803103708
-0.14064875009417058
-0.0646706395066759
0.009842978004615595
0.08169068974692437
0.14993521240258506
0.21398793225887708
0.2735368237008994
0.32809036905657496
0.37477642730120514
-0.4766817695010815
2.0359480243647976e-06
0.011394318050073668
0.019424349476826697
0.023174796464799363
0.023341216450314548
0.02104733673748531
0.017323345139898087
0.012975455878186206
0.008574377258178237
0.004516986590974114
0.0010810864983484755
-0.0015644891769591024
-0.0033005575976069873
-0.0040948115726555795
-0.004007239295985371
-0.003142241516180519
-0.0017252379454886502
-2.8502573585775792e-06
-0.5424552760451162
-0.6586597100950934
-0.7195791088905914
0.04098720223773824
0.05225197254700856
0.0192136148370345
-0.018742299740062265
-0.05832680658832068
-0.0987443436315805
-0.13972032817181698
-0.1811277384083902
-0.22282074198614782
-0.26436532988756956
-0.3042599200197773
-0.33964289459035124
-0.41178691209786
-0.6831335519946822
-0.7923835822800953
-0.7311933672265667
-0.6565300104346057
-0.6303867564324759
-0.6340691452340957
-0.6498000837802796
-0.669635909889848
-0.690093279622782
-0.7094871211929108
-0.7269046936503184
-0.7417921434347629
-0.7537696713385491
-0.7625349286960259
-0.7678038824714906
-0.769266092472471
-0.7665470357000452
-0.7591740711928672
-0.7465514687654453
-0.7279584442713535
-0.7026010029388181
-0.6697670257461559
-0.6291387720685776
-0.5812580257993935
-0.5279686289049983
-0.4724592853450072
-0.41859964954993145
-0.36979850488022625
-0.32809800007154855
-0.2940021562616657
-0.26689655699602943
-0.24562002994562732
-0.22889481870540834
-0.21555577350628313
-0.20463407568304795
-0.195363070038875
-0.18715282652194576
-0.17955662243898937
-0.17223992252966117
-0.16495494299320848
-0.1575203974726475
-0.14980646346857265
-0.1417234424007731
-0.13321306286139548
-0.1242421066549386
-0.11479750222836489
-0.10488240707502344
-0.09451319329427807
-0.08371728799255523
-0.07253089683669314
-0.0609975347006492
-0.0491666815736129
-0.037092516301558714
-0.024832763925291934
-0.012447881130949178
7.822211729678333e-17
-0.0069884365079585994
-0.0149450037665581
-0.024750540646190457
-0.03712700575795027
-0.05259241135343873
-0.07144661412346479
-0.09378492018932681
-0.11953375363964994
-0.14850206640114413
-0.18044606712116346
-0.2151510238531953
-0.25254743718870143
-0.29290040169476117
-0.3371550067838078
-0.3875927129009361
-0.44894158610168056
-0.5291072780988404
-0.6334692265547042
-0.7422561152423786
-0.8045473430691115
-0.7921254309645105
-0.722603862385087
-0.6376886463140992
-0.5762403679186275
-0.5524231257430656
-0.5587434067448043
-0.5811538485280164
-0.6083351972443225
-0.6338017206483039
-0.6547257529810582
-0.6702719975731233
-0.680456318152314
-0.6855559421108431
-0.6858504713790676
-0.6815212167833073
-0.6726178650537102
-0.6590514419377889
-0.6405963863389973
-0.6168935974315589
-0.58745612778736
-0.5516764946045384
-0.5088134930070773
-0.4576275609019961
-0.3677925940318321
0.44744028576681627
0.2853278921314212
0.15946621168548697
0.06984544285424747
-8.127938720681183e-08
-0.05918533257785063
-0.1181063389986833
-0.17650242856265827
-0.23411899684160953
-0.2907116221892456
-0.34604958446830403
-0.3999201678780155
-0.4521322707441768
-0.502520685854404
-0.5509492607523773
-0.5973132774957094
-0.641540606143179
-0.6835906252615909
-0.7234526538744488
-0.7611410184019709
-0.7966910613275613
-0.830151410142754
-0.8615786038940282
-0.8910312495761439
-0.918565029195791
-0.9442282089538122
-0.9680600493997138
-0.9900908667151413
-1.0103393112869963
-1.0288149025205295
-1.0455184186153228
-1.060445014713154
-1.0735846040876225
-1.0849237282999895
-1.0944479136587058
-1.1021425572280503
-1.1079941673454923
-1.111991526170352
-1.1141265191397614
-1.114394800687122
-1.1127960547846059
-1.1093349656087725
-1.104020915016392
-1.0968686722121335
-1.0878986476507095
-1.0771377305363203
-1.0646239094874366
-1.0504624952024137
-1.4355983842480304
-1.410708271612744
-1.3725435592684379
-1.3274857854145916
-1.2755938844749848
-1.2169303512670937
-1.1516369338357084
-1.0799899570680012
-1.0024493091493094
-0.9196900281729239
-0.8326061421195724
-0.7422779223956487
-0.6499022403131748
-0.5566953019784869
-0.46378898454123485
-0.37215125590788156
-0.28256359933008357
-0.19574969827244984
-0.11315330518996541
-0.04600230493080443
-0.37417370488268387
-0.4117693494757072
-0.37454213720035934
-0.33166802894904285
-0.27998337440357846
-0.19660205978371575
1.8106347847435256e-07
-0.006257743715997202
-0.01178270878793608
-0.0160598228528959
-0.018888721351071697
-0.020338251072877442
-0.020633231370289898
-0.020046640250309805
-0.018831998418498322
-0.017195357136217917
-0.015289721526123373
-0.01322338546413981
-0.011068094032921824
-0.008869233863807929
-0.006653190269996571
-0.00443332995037252
-0.0022154540949058123
2.4272481844193547e-07
-0.13477243293550914
-0.22070275150569904
-0.2814686307910008
-0.3332805126724723
-0.38172519976530217
-0.42881150646457394
-0.47516568661144
-0.48078965977793275
0.029301883004214782
-0.035634135881012906
-0.10239832731037926
-0.17051065433850243
-0.24011364143331626
-0.31139764290467886
-0.38450043214245905
-0.4594006713788863
-0.5357606530271525
-0.6127229456301453
-0.6887621232759915
-0.7617605443339421
-0.8294136493249877
-0.8898186358236062
-0.9419151653367772
-0.9855715536064429
-1.0213704923955542
-1.0502910313194556
-1.0734335872750207
-1.0918418410210164
-1.1064143483291058
-1.1178737769088087
-1.1267729419766765
-1.1335166489324346
-1.1383889413250279
-1.1415790720903813
-1.1432056415248284
-1.1433358093123758
-1.1420002262016447
-1.1392044416486864
-1.1349374882133407
-1.1291774001962178
-1.1218941651566312
-1.11305309953065
-1.1026158299334479
-1.0905399156283804
-1.0767799406398382
-1.061286482462927
-1.0440074249384024
-1.0248875168779872
-1.0038697109269528
-0.9808963826100077
-0.9559114516146274
-0.9288634669414336
-0.8997079598059807
-0.8684112024499852
-0.8349533548874591
-0.7993309413050327
-0.761559439135934
-0.721674506681146
-0.6797322669218291
-0.635809042191728
-0.5899993686998861
-0.5424140005883601
-0.49317693183127453
-0.4424226922859137
-0.3902933175961602
-0.33693606593280284
-0.28250333947095735
-0.22715219891677582
-0.1710471573922416
-0.11436194685658095
-0.05728133226978368
-8.127938773416776e-08
-5.214668192420698e-16
-0.0355876462917553
-0.0710851087481765
-0.10640215341157992
-0.1414484422221086
-0.17613339392454752
-0.210366010797134
-0.24405464654299594
-0.27710646276351736
-0.3094269709646797
-0.34091911512877054
-0.3714820402128054
-0.4010096203041499
-0.4293882313240194
-0.4564938065264598
-0.4821879628777274
-0.5063129054214391
-0.5286842848545322
-0.5490821247828195
-0.5672388456054557
-0.5828235664250485
-0.595422774945244
-0.6045172579354446
-0.6094576740367107
-0.6094446589039206
-0.6035269110039126
-0.590641594106304
-0.5697331264703851
-0.5399856175144807
-0.5011641004687397
-0.4539606899483568
-0.4001353311440867
-0.34232371034904874
-0.28403324964301
-0.23394514388712
-0.2668252400563111
-1.0677540960927427
-1.354117393113838
-1.3713060419016887
-1.360329714974135
-1.3403955590283454
-1.3149663857821725
-1.2850206169959448
-1.2509233251966494
-1.212855102955906
-1.1709587443178866
-1.1254307043742666
-1.0766334890812281
-1.0252959142153821
-0.9728996307855876
-0.922541836564404
-0.8797566928934928
-0.6364739037416853
0.2604979599101772
0.39769112750956936
0.44800973119339715
0.4629879007073021
0.438434984453734
0.34626620878629116
0.10550207614186721
-0.3461761886718962
-0.5761092717031273
-0.6273118924283414
-0.635893945058693
-0.6315374912183582
-0.6211361975517571
-0.605774911735204
-0.583845988959166
-0.5504334111908105
0.3859427242804665
-1.8327318806743431e-06
0.014723858646782058
0.03006215387093881
0.04503116982110332
0.05816084516497469
0.06843175160386414
0.07540597141392064
0.07907725636752386
0.07968928790044935
0.07758688692473797
0.07312533839487512
0.06662428022801602
0.05836862640815887
0.04861511996024759
0.03761595593850354
0.025643425981091893
0.01299452158085871
-6.122879321196484e-07
0.15194233475418395
0.166413438697362
0.12083074219946348
-0.737855786973916
-0.8226965931361585
-0.8164713667251121
-0.7536520489007006
-0.6868617401591102
-0.6506661627694394
-0.6176467407150457
0.010800002035021364
0.790757757157273
0.7702122811805316
0.683641953440312
0.5293407809365689
0.23616016424582195
-0.12140025231597701
-0.3710261375819564
-0.5929176415875979
-0.7768103894912439
-0.8942873918978149
-0.972612265617009
-1.0321943329643435
-1.0818288485825511
-1.1252143585072703
-1.16399104497033
-1.1988999775777736
-1.2302314911203827
-1.2579878529086583
-1.2818839401954127
-1.3011488801891573
-1.3137924925672415
-1.3136270004530934
-1.2728902239211912
-0.9663634147880487
-0.16105198262353795
-0.10939389959007201
-0.16018042662315635
-0.21836930999679877
-0.278676747621001
-0.3398753367437537
-0.3995209802327754
-0.4542561226288668
-0.5010047164305507
-0.537942889204829
-0.564713633621571
-0.5820341474322243
-0.5911411887200182
-0.5933717260328011
-0.5899412371892325
-0.5818650334402535
-0.569955731994132
-0.5548515686146509
-0.5370513738550057
-0.5169469618230098
-0.49484977367655925
-0.47101108644811196
-0.44563765623593166
-0.418903227340517
-0.39095696855228
-0.3619297851227514
-0.3319390426791846
-0.30109186436641977
-0.2694877360730984
-0.23722058655842498
-0.20437996903957634
-0.1710522808497139
-0.13732161480806396
-0.10327034338908953
-0.06897954247375139
-0.03452951671272994
-3.2680391770051966e-16
0.007884787951398136
0.015290840675867886
0.021768653992993173
0.02692264307737802
0.03042794474625956
0.0320374174630755
0.031578873562991154
0.028943007242310335
0.024063075716837558
0.01688646975376721
0.007337512217246468
-0.004732097494565227
-0.019611604795992436
-0.03783053393137014
-0.06031061931275617
-0.08860498694498509
-0.12527294997840735
-0.17442175659078663
-0.24226648781577223
-0.3368131572480595
-0.46400482994317793
-0.6177204602192403
-0.7727509780272716
-0.8996751115886279
-0.9865106261165124
-1.0378517845447284
-1.0630426850704382
-1.0698952519862792
-1.063676173529128
-1.047717656559643
-1.0241193949701817
-0.9942360992396845
-0.958976517356033
-0.9189767214197115
-0.8746858013973163
-0.8263280669586792
-0.7730816064202748
-0.657497602517338
1.0961207662827186
1.061279043000127
1.0021788471080935
0.9151300697190246
0.7910911430901285
0.5986974333414472
-0.3303157671758737
-0.25856484757724707
-0.17712258168688755
-0.0900410468955424
1.22367816898436e-07
-0.04975661920625529
-0.09941488331323606
-0.148875982939362
-0.1980425497498321
-0.24681802620170967
-0.29510740298602345
-0.3428174745903413
-0.38985738587311997
-0.43613916152533116
-0.48157824269775207
-0.5260939847482927
-0.5696105280736403
-0.6120582287291081
-0.6533736923881258
-0.6935019810415054
-0.7323978030144287
-0.7700282648928979
-0.8063751325137973
-0.841438744484208
-0.8752421942372626
-0.9078382529400337
-0.9393163313371886
-0.9698121255443587
-0.9995216147944492
-1.028714443968838
-1.057750838459189
-1.087093792771281
-1.1173126195022993
-1.149058746350655
-1.1829893708407364
-1.2196099759784635
-1.2590227690297064
-1.3006343715615718
-1.3429737335059868
-1.3838129100135141
-1.4206401631706667
-1.451266337388478
-1.4742341408599944
-1.488875096816836
-1.4951132165397447
-1.4931977251491813
-1.4834840582564375
-1.4662478868439397
-1.0408526144510242
-1.01684310375184
-0.9976148624165695
-0.976883726013354
-0.9546777567259852
-0.9310556818392113
-0.9060816971350389
-0.8798234674178744
-0.8523506084195247
-0.8237335936269323
-0.7940424233382339
-0.7633449740024623
-0.7317043477906262
-0.6991749894791565
-0.6657956095031251
-0.631573760365895
-0.5964435724908798
-0.5601240156672032
-0.5213650858462054
-0.46893746880624476
-0.022824690942183843
0.13131906401620536
0.2096231347791879
0.2819500179844544
0.3466100474178627
0.3781168693040824
-8.875208224422282e-08
0.005515570583754209
0.010374247929357368
0.014112998313915097
0.016546746972892004
0.017734665245570266
0.017879177350722468
0.017232007138648763
0.016033278857771404
0.014481427970156044
0.01272573085086142
0.010872966545699199
0.008991037820580347
0.007124928425143881
0.005293251849600875
0.003501566922855373
0.0017425521294857776
-1.3680253878323168e-07
0.4820026749296105
0.46066392613454504
0.40723146526175336
0.3478321449344494
0.28627087397395873
0.22351088904899202
0.15963877804581428
0.0543159682455856
-0.5677183256174638
-0.6159859025444231
-0.6639596478157682
-0.7124004358002931
-0.7614383799294291
-0.8111132963610425
-0.8614175615428639
-0.9122970323675759
-0.9636456190620595
-1.0152970319439183
-1.06701859275097
-1.1185075449239934
-1.1693932522623816
-1.2192456886319754
-1.2675909444923161
-1.3139318578530508
-1.357771263836207
-1.3986332807384458
-1.436079670038082
-1.4697158089675852
-1.4991860430082773
-1.5241534676804036
-1.5442626918573716
-1.5590782377326153
-1.5679878014532305
-1.5700526584411982
-1.563792745608263
-1.546949988603417
-1.5165026521762688
-1.4697366195273687
-1.4073191182544909
-1.3364231277261673
-1.2679797283823468
-1.2092144170965216
-1.1610515641631467
-1.1210621739560616
-1.086353350611976
-1.0546503386146209
-1.0243915087637692
-0.9945567285676578
-0.9644906137273888
-0.9337746614923154
-0.9021441053465694
-0.8694343769208159
-0.8355483365552162
-0.8004346062213515
-0.7640734690872686
-0.7264688287310092
-0.6876408444046564
-0.6476228330966608
-0.6064582988717594
-0.5641993590173013
-0.5209058811131617
-0.47664539013155705
-0.43149243536032933
-0.38552864808226794
-0.33884293417771766
-0.29153070439766593
-0.2436912319642864
-0.19542640841126177
-0.14683558934319818
-0.09801234398213277
-0.049041683034611996
1.2236781912755568e-07
8.566851782442962e-16
-0.05814564642679533
-0.11613899975516269
-0.1738279704900148
-0.23106090630340867
-0.2876867614398194
-0.34355532866186367
-0.39851754466843053
-0.452425519754829
-0.5051330185318263
-0.556495604241513
-0.6063708165320014
-0.6546186774715721
-0.7011019175021755
-0.7456862909714634
-0.7882410443494561
-0.8286396038486014
-0.866759823282292
-0.9024848734175084
-0.9357042350813547
-0.9663144915232083
-0.9942208895864969
-1.0193390313083284
-1.0415973210987117
-1.0609400556053297
-1.077331792899346
-1.090763726997039
-1.1012628692582904
-1.108905883620105
-1.1138401412888108
-1.1163149383177178
-1.1167198874994966
-1.115592575405668
-1.116071763278767
-1.363684696175889
-1.2654078390921075
-0.38968413710588623
-0.389809359894975
-0.6707796793484119
-0.7452625211797202
-0.7566753012091814
-0.7447674431041473
-0.7216553071504643
-0.6923191822426648
-0.6594202771175812
-0.6247803531574582
-0.5899607742054904
-0.5565528513768976
-0.5263692132811986
-0.5015794208467951
-0.4847569608553382
-0.4786954435041083
-0.4857366893353357
-0.5064122395907599
-0.5378243959500526
-0.5732068197984554
-0.6036258732537959
-0.619483772914895
-0.6046251911652024
-0.5009403523808367
-0.26263193395307366
-0.29466749588065855
-0.4766367102828718
-0.6162885405652279
-0.6845699147144539
-0.6987294362430815
-0.6786907264236974
-0.6381368079446333
-0.5830349039491963
-0.4948866880960364
2.0360751497999763e-06
-0.01458051334232495
-0.028868715704164993
-0.04220111222464461
-0.0536832223600012
-0.06257011687022922
-0.06848585952491917
-0.07140502515057379
-0.07154550096066237
-0.06923856529293008
-0.06484150327038121
-0.05868862208073527
-0.05108039635870176
-0.04228318914245859
-0.03254096513051587
-0.022090649068696868
-0.011164057023264787
8.367237830514407e-07
-0.2381388389183907
-0.34107664058916287
-0.40935376105871824
-0.4774101851929118
-0.5632860484493614
-0.6875855590982537
-0.8491362639460032
-0.9733498624105983
-0.8474467471281437
0.3104645549983853
0.15641152841277456
-0.6074546455413796
-0.6402485277816975
-0.6362086503275006
-0.6168168967020279
-0.5861815493026907
-0.5499330435497858
-0.5161371535023622
-0.49235369408090257
-0.48265695697277783
-0.4872257235088926
-0.5038668791396698
-0.5296322905736546
-0.5617204947536538
-0.5977766439424953
-0.6358921679054305
-0.6744972965000486
-0.7122234072839226
-0.7477396402847518
-0.7795090094155789
-0.8052933436238499
-0.8208254917450974
-0.8151138163922056
-0.7475451555408381
-0.5598741671847025
-1.2371800946229612
-1.2681014805679511
-1.1754101145480558
-1.1503250798346907
-1.1414566335108636
-1.1364234090451213
-1.1315023076433648
-1.125190674845761
-1.116779366266814
-1.1059097915781027
-1.0924015341973037
-1.0761742292546226
-1.0572082515992853
-1.0355228081825107
-1.01116340028274
-0.984193903244639
-0.9546914450389028
-0.9227432291944161
-0.8884440549396473
-0.8518948071158491
-0.8132015107069663
-0.7724740787736272
-0.7298259599741702
-0.6853736355142186
-0.6392361467121505
-0.5915348753921634
-0.5423933497803977
-0.4919368317916864
-0.4402921927419293
-0.38758792704974077
-0.33395366250597314
-0.2795201535853921
-0.2244191739178946
-0.16878329218933963
-0.11274562950063152
-0.05643987970668419
2.133261578181606e-15
-0.08594571877495627
-0.17058179518375477
-0.25268892996844966
-0.3312123955707076
-0.40530871756440967
-0.4743616946549145
-0.5379703049367829
-0.5959143467854985
-0.648100138454522
-0.6944689828581321
-0.7347599030265463
-0.7673644851281239
-0.776615390213161
-0.5155386333118883
-0.4349506149838749
-0.4502344491836643
-0.47191677971340673
-0.49490475662026534
-0.5184386371119223
-0.5423911558467124
-0.5667775775542551
-0.5916396477787262
-0.6169993774445376
-0.6428231373139027
-0.6689659289575057
-0.6950400340951994
-0.7199953174249101
-0.7402481948098238
-0.7356088336057072
-0.35121715707771006
1.0255656825485693
1.1339496504369933
1.155741856303897
1.1632499873829318
1.1639401535759732
1.1587959982252474
1.1462296617943561
1.067156016532316
-0.6567337365781536
-0.6029710805593516
-0.5418501302706469
-0.47826541107984233
-0.4129083843548498
-0.3461354283614237
-0.2782266793290507
-0.2094314277060994
-0.1399815011858487
-0.07009870101919691
9.388288539635692e-08
-0.06989236958956428
-0.139652579736742
-0.2091479713029409
-0.2782463832641838
-0.346815629800575
-0.4147235170608985
-0.4818380731627545
-0.5480270302833111
-0.6131580862977497
-0.6770985242089571
-0.7397148245117542
-0.8008722947535386
-0.8604348533820405
-0.9182634512624495
-0.9742156717186532
-1.0281438260094866
-1.0798933351097144
-1.1292999840022668
-1.1761867657758178
-1.2203589285166712
-1.2615986368102254
-1.2996568065370524
-1.3342428104557942
-1.3650129511301212
-1.3915545885593923
-1.4133708605909927
-1.4298662572067782
-1.440344252867949
-1.4440307573126936
-1.4401492946921153
-1.428078451517305
-1.407601985098686
-1.37920038758016
-1.3442316202500866
-1.3048087577366256
-1.2633255566194426
-1.2218475787083523
-1.1817011633093517
-1.1434141207171908
-1.1069095973172107
-1.071770576921483
-1.037453168678435
-1.0034164404941455
-0.9691840651224586
-0.9343643951247056
-0.8986489645919498
-0.8618008170479559
-0.8236424178768424
-0.7840409540418514
-0.7428959105055211
-0.7001228653841013
-0.6556299344208139
-0.6092666951125495
-0.5606793045967398
-0.509104629155099
-0.9692425527353001
-1.2207525939300998
-1.1857103637231086
-1.1423521096306906
-1.0953280098270382
-1.0455211349977964
-0.993233091293068
-0.9385936557343859
-0.8816420865195717
-0.8223152448362481
-0.760334490666686
-0.6947638994186212
-0.6218137587670667
-0.5157272521199643
3.2364430845033265e-07
-0.0041705405997221195
-0.007864497665555484
-0.010740818511361772
-0.01265439634144698
-0.013635451592587916
-0.013820595356509854
-0.013387832199683036
-0.012512812914160093
-0.011345176085916273
-0.010000729745762493
-0.008565349233770253
-0.007095149848808102
-0.005629445479740577
-0.004185490186361773
-0.0027700193656079175
-0.0013788314386295464
3.864382075446926e-07
-0.6016968364758499
-0.6997955254119533
-0.7652946676053014
-0.8240898914105721
-0.8797810813979793
-0.9331822900900324
-0.9844814481442232
-1.0336751670124809
-1.0806895085733648
-1.1254189280133355
-1.1677332535508749
-1.2074566987945232
-1.2442709368191172
-1.2772352185497229
-1.299631771840784
-0.5756365099156802
-0.6293445442088037
-0.6743851761004761
-0.7160888830784122
-0.7554588103508282
-0.7927301086036067
-0.8279652021612192
-0.8611757078473321
-0.8923586493833657
-0.9215119893530332
-0.9486436497120277
-0.9737786236191026
-0.9969683319627394
-1.0183031935997349
-1.0379328723863988
-1.0560975148620126
-1.0731798884682306
-1.0897910630837797
-1.106909035063401
-1.1260833645111958
-1.149663749173301
-1.1807785979393224
-1.22225898108504
-1.273561223022006
-1.3276401454400657
-1.3736952918165846
-1.4046337500186055
-1.419664791514697
-1.4213529348163991
-1.4127277132130995
-1.3962028037078618
-1.3734800947952757
-1.3457224673728412
-1.313730159886112
-1.2780692461547445
-1.239155229248528
-1.1973056006833604
-1.152773802302932
-1.1057705038007768
-1.0564773866452921
-1.0050567068964993
-0.9516568920082988
-0.8964170299074478
-0.8394698759295746
-0.7809435401078484
-0.7209632339856574
-0.6596523162044218
-0.5971327533808826
-0.5335255352670374
-0.46895155309468584
-0.4035314631354629
-0.3373856917602032
-0.27063496641612766
-0.20340020840515022
-0.13580201971155023
-0.0679616066018848
9.388288672862455e-08
-3.82705013114117e-16
-0.06632214948768668
-0.13250764029912118
-0.19842000417571404
-0.26392318564964795
-0.3288816863783399
-0.3931607734438779
-0.45662676247657674
-0.5191469689703114
-0.5805901621791122
-0.6408266090083479
-0.6997281241512542
-0.7571684695013856
-0.8130233803141365
-0.8671706341193051
-0.9194902253723738
-0.9698647174815125
-1.018178924426821
-1.0643202101402627
-1.1081787129409797
-1.149646996317358
-1.188620268035467
-1.2249961717759166
-1.2586747271067422
-1.2895578332584476
-1.3175485194961993
-1.3425498718233249
-1.3644627927314645
-1.383181862072529
-1.3985871573165425
-1.4105272080163118
-1.4187817550801145
-1.4229607836913463
-1.419382228955836
-1.1562693243358948
-1.1533908301513973
-1.157837888801039
-0.7989143832662435
-0.4258949273048446
-0.28466798876555277
-0.2122089580820543
-0.1649911916522038
-0.129684765497654
-0.1007351091372434
-0.0750542555563927
-0.05104880605016739
-0.04555236988536358
-0.4993898191768885
-0.890136641811038
-0.907891102110608
-0.8661908213353096
-0.7997622476893311
-0.7147376327830591
-0.6136446591718968
-0.5007937060872154
-0.38355724435957284
-0.27062948356465
-0.16936860930916536
-0.08585218433167757
-0.03044398563921763
-0.014402607058579889
0.06651050471792315
0.23258767488482807
0.30506763442035706
0.3191775415390936
0.33556405509545734
0.3559238159716204
0.3752286912729905
0.3897797915726589
0.3886155660826803
-2.53070923648957e-06
-0.0036287928850190915
-0.0071442848222259825
-0.010427129837390664
-0.013365694169224292
-0.015860744594191074
-0.017796256639678334
-0.019105565076675463
-0.019710664458480957
-0.01955685342586106
-0.018613615401494997
-0.01685170592369828
-0.01431965165756642
-0.01113448684364695
-0.00754044220516821
-0.00411611580233881
-0.0015191227057313808
1.178705322060769e-05
0.5398889154620495
0.5881775162303186
1.1287949067173924
1.345088493869685
1.3161172856211307
1.2607911352889118
1.1902696397700558
1.0826004165179495
0.7599872265754004
-0.5863923110416469
-1.2105688183824455
-1.3696442357626384
-1.4415625125155693
-0.4296935598429816
-0.24165531377176477
-0.35119089764760647
-0.4744882977339134
-0.5967039331072967
-0.7086692618168863
-0.8051462367370077
-0.8844487717460936
-0.9460361579541845
-0.9859396090824627
-0.9792819622763562
-0.7039677669876558
-0.04622428330441343
-0.01658031690942164
-0.03603528051229059
-0.05976678762307995
-0.08726037135185115
-0.12139387618179244
-0.16847572235323244
-0.2458186422158894
-0.4220551767976346
-0.9810648452976727
-1.1713421226713812
-1.2525006526941171
-1.3536208252787376
-1.3788069930159264
-1.384183390716346
-1.3815334744076009
-1.3738776980218526
-1.3622704919546849
-1.3471717079271024
-1.328824005819793
-1.307380626649581
-1.2829558572426771
-1.2556471453038345
-1.225545230272365
-1.1927394226755137
-1.1573202347900657
-1.1193804416964563
-1.0790159572637177
-1.036325905649591
-0.9914127015020973
-0.9443821919455839
-0.8953431096645246
-0.844407182041097
-0.7916888708088204
-0.7373051478779522
-0.6813753044547701
-0.6240208844200369
-0.5653652595952038
-0.5055335530765641
-0.4446525960749584
-0.38285048673081307
-0.32025654963959876
-0.257001198337653
-0.1932157054489642
-0.1290319654895306
-0.06458246791008032
5.26695949369671e-16
-0.03151301800885369
-0.06289528107278629
-0.09402126774692088
-0.1247758399733848
-0.1550592031985552
-0.18479197218338142
-0.21392098772570625
-0.24242797701791097
-0.27034803534286905
-0.297822437258084
-0.3252989048276099
-0.35464481505361695
-0.4018322099135615
-0.7141634432804765
-0.8411564679878707
-0.8677527791250439
-0.8837256963364563
-0.8944275577276873
-0.9008180858746082
-0.9031399821236578
-0.9013745890410381
-0.895305371203535
-0.8844767475764465
-0.8680592152547857
-0.8444631131786646
-0.8097150444706609
-0.7436724877862746
-0.06474412342162064
1.025062155505944
0.6668572333363887
-0.7202092020400963
-0.8456252063900062
-0.8866557353302784
-0.9107542543329639
-0.8868575791464703
-0.04608833430960883
0.26565190535854666
0.3375949114449382
0.374033428773417
0.3897061299961527
0.38952109573567084
0.3759722627667779
0.3504291612982724
0.3137142844043703
0.2665208806021108
0.20976996422405741
0.1449029146573585
0.07404978069389541
-8.207076580488137e-08
-0.05694060884372422
-0.1138065789896591
-0.17052400405854884
-0.2270190049795608
-0.2832184900651833
-0.3390501673779835
-0.3944429520369547
-0.4493268395671514
-0.5036333306333529
-0.5572954890698617
-0.6102479638183577
-0.6624272538802591
-0.7137714226772167
-0.764220549598432
-0.8137161039681403
-0.8622017564451703
-0.9096221569149188
-0.9559232566276035
-1.0010521179009708
-1.0449563413813745
-1.0875834394386379
-1.128880632238264
-1.1687947815335733
-1.207270768138329
-1.2442515455180159
-1.2796772597802104
-1.3134851322594976
-1.3456086105141625
-1.3759770484285805
-1.4045157845877085
-1.431146103579525
-1.4557854185165757
-1.4783480277619991
-1.498745975416779
-1.5168902624274754
-1.5326921981052992
-1.5460651157402725
-1.5569261851420044
-1.5651980155468428
-1.570810576038031
-1.5737025988655597
-1.5738229393970784
-1.5711316229982837
-1.5656004042791969
-1.5572133293639248
-1.5459671042978653
-1.5318702565814357
-1.5149444573012607
-1.4952248314892533
-1.4727623437674815
-1.4476304683836967
-1.4199411022808472
-1.3898898696072188
-1.357896319287835
-1.3248059961573988
-0.7760152545108772
-0.4319728173183847
-0.3707220595375005
-0.3141558387935184
-0.25776147894138907
-0.20080633903799014
-0.14315334651311667
-0.08485953778612489
-0.026112229674486336
0.032716791929916327
0.09084117683758
0.14624814906149433
0.19213276217216632
0.19515534656339084
9.49351460638459e-08
0.0008593117717121956
0.0016964702547170585
0.0024896202174746612
0.00321694817927122
0.003857062520413776
0.0043891553028859165
0.00479358448574882
0.005052554277137383
0.005150541967295516
0.005075492565713588
0.004819401004447277
0.004380434213303627
0.0037642246534418528
0.00298641871908141
0.002073510087644781
0.001062584262431207
1.82808154322589e-07
0.13044197214165415
0.12333721454357277
0.08000147975808887
0.027924538995232603
-0.02674398640834513
-0.08212138031880216
-0.13745120272957168
-0.19235502450067302
-0.24660775617194952
-0.30006200314552
-0.35262604691436816
-0.40428045969226845
-0.45517253317468365
-0.506097054552858
-0.5636499973662827
-1.3635587570857546
-1.381655090907751
-1.404259036918928
-1.4260087970727935
-1.4458862884235706
-1.4636540215224494
-1.4792562489538266
-1.492694080756932
-1.5039875394461886
-1.5131599177005517
-1.5202315630963072
-1.525217101491795
-1.5281250166317921
-1.528959160911021
-1.5277198801037124
-1.5244061184807647
-1.5190175627772162
-1.5115561066001115
-1.5020273655238285
-1.4904414870865117
-1.4768138965503987
-1.4611652829514548
-1.4435216741089734
-1.423914037265389
-1.4023779087376025
-1.3789525801671632
-1.35368073467949
-1.326607880865851
-1.2977815207544832
-1.267250994277402
-1.2350666385678668
-1.201280036400445
-1.1659433260618324
-1.1291093217189614
-1.0908312008320462
-1.051162675883904
-1.0101579781127505
-0.9678717725305788
-0.9243593657454321
-0.8796768134849147
-0.8338809186227774
-0.7870293643601408
-0.7391808600808153
-0.690395035136476
-0.640732827330589
-0.5902560576430169
-0.5390277705244508
-0.4871120140337625
-0.4345741203289688
-0.3814803634817485
-0.32789778086757726
-0.2738946506350508
-0.21953966864040475
-0.16490242465503463
-0.11005302664615435
-0.05506194128897989
-8.207076628193033e-08
-4.205155784677485e-18
-0.06512010896032278
-0.13009869742877342
-0.1947944908957333
-0.25906673936923735
-0.3227754217172499
-0.385781516462355
-0.4479473507130799
-0.5091366302550161
-0.5692149696590509
-0.6280500297197049
-0.6855116724330043
-0.7414724694435157
-0.7958078601237419
-0.8483963686559735
-0.8991199432950931
-0.947864488610358
-0.9945197736333407
-1.0389799696261797
-1.081144149448689
-1.1209162800455668
-1.158205821497294
-1.192927994954391
-1.2250043085835807
-1.2543628454267484
-1.280938604078099
-1.3046740415493632
-1.3255194503462664
-1.3434333800215652
-1.3583830528839356
-1.3703447390189973
-1.3793042577768078
-1.385257142338133
-1.3882091004585926
-1.3881762828573936
-1.3851855976510605
-1.3792751366892433
-1.3704947905957887
-1.3589077108927785
-1.344593162439196
-1.327652804796431
-1.3082241865250943
-1.2865093454886496
-1.2628309785927574
-1.237692736607031
-1.2111342677040005
-1.165161866096056
-0.6578597003119149
-0.21042204988829485
-0.13122647127502296
-0.10485340740108944
-0.09449940295386121
-0.09240269025210643
-0.09617270118294313
-0.10658023837355318
-1.4560524762270657
-1.3452075026995907
-1.2026078928855333
-1.007707310293618
-0.7265104313428848
-0.331078085545674
0.04658788821897503
0.30865007169621095
0.5775725702881609
0.8186471042224441
0.995373727233213
1.1270400283008972
-0.4095646561641666
-0.4139711051542675
-0.40105305684341286
2.555152164750857e-06
0.0037444341848539564
0.00736871291437728
0.010746911285456623
0.01375987204368599
0.016299584211664955
0.018242404547765552
0.0195107112760991
0.020017533728579992
0.019699882361874102
0.01852194421104618
0.01646014478894655
0.013582296965151175
0.010060630437766477
0.00625028424945364
0.0028839885908442803
0.0007433219826884704
-1.1493066439195732e-05
-0.5337976635243177
1.402394201321251
0.7959039344402928
0.4991844819693747
0.4394080574178896
0.3964445533443913
0.35325518973176584
0.30658966747297556
0.2550964106099275
0.19762238187590495
0.13264587519461613
0.05729404035912469
-0.043320152283327196
-1.2167520865846961
-1.5648619665083467
-1.6094044422337732
-1.6091451837629036
-1.4843309399271911
-0.9630988798075661
-0.36596875874665274
-0.16309611809636382
-0.10730934588463881
-0.10461895919215106
-0.1564135929699048
-0.4784194815164948
-1.1826096268009934
-1.258119969546282
-1.284227702390783
-1.306481804211714
-1.3267637788207685
-1.3448855171854674
-1.3606191980561213
-1.3738115624014358
-1.3843616475610834
-1.392200027299259
-1.397277286177644
-1.399558017049273
-1.3990178076625086
-1.3956418564529953
-1.3894240112084077
-1.3803664485646787
-1.3684792757574966
-1.3537804332174201
-1.3362952929968097
-1.3160565597217262
-1.293103911754357
-1.2674837424921201
-1.239248966494813
-1.2084585885578554
-1.1751775076794444
-1.1394762816419044
-1.1014306099635665
-1.0611212729106163
-1.0186336882917644
-0.9740576654634585
-0.9274873705820983
-0.8790206281199522
-0.8287589493850455
-0.7768072267740439
-0.7232734300197448
-0.6682683976152043
-0.6119057087868274
-0.5543012239850569
-0.4955729547606307
-0.43584101058832037
-0.3752270778015992
-0.31385435409510687
-0.2518473780534327
-0.18933175167444521
-0.12643384972262725
-0.06328077441501823
7.678039077220281e-16
-0.054865743342269
-0.10905533059724146
-0.16192329564195493
-0.21288211786962025
-0.2614231202226014
-0.30712975155319033
-0.34968283615598156
-0.388858753941486
-0.4245224352427507
-0.45661698379422555
-0.485151615681059
-0.5101896799617052
-0.5318376784777383
-0.5502356784317408
-0.5655498624473414
-0.5779667907926408
-0.5876893562183689
-0.5949336502109535
-0.5999248258268144
-0.602885834832064
-0.6039949248902076
-0.6031816133737923
-0.5985922105966649
-0.5413878731977277
1.0160792393114337
1.0578732084976028
1.0489717170788304
0.42961999500998393
-0.6133385150452393
-0.5714628391107004
-0.4726673467317196
-0.3456172156047501
-0.20039020189880988
-0.055982368711937444
0.03086985423681235
-0.7231839339187005
-0.976206981461113
-1.0145732018445097
-1.0375241077536763
-1.0550340154498339
-1.067639710992819
-1.067851155114273
-0.7722731312732014
-0.1585739518380286
-0.1138075559703441
-0.08391021500060551
-0.05572382223661291
-0.027838248779895707
2.9622342950091918e-08
-0.07274464056882626
-0.145348936004629
-0.21767263602073067
-0.28957615968069184
-0.36092068323993937
-0.431568407807308
-0.5013830351489448
-0.5702296631659166
-0.6379754674073016
-0.7044897939748889
-0.7696443522579896
-0.8333137957007917
-0.8953759175169241
-0.955711796853868
-1.0142064125454897
-1.0707488999906034
-1.1252327521093488
-1.177556334649033
-1.2276234230527192
-1.2753431936686668
-1.320630899029089
-1.3634081436507497
-1.4036032249052746
-1.441151560635717
-1.475995784293001
-1.50808614577095
-1.5373805315613482
-1.5638445882725565
-1.5874515826393292
-1.6081821966163286
-1.6260242559526992
-1.6409719770544817
-1.6530254459497344
-1.6621897628092526
-1.6684741169137227
-1.6718907977450268
-1.6724542887281257
-1.6701802641695895
-1.665085001962767
-1.6571847833143054
-1.6464956421867059
-1.6330334535668054
-1.61681436811803
-1.5978552122356917
-1.5761747063512552
-1.5517947954841436
-1.5247409976639785
-1.495044793061044
-1.4627443622858678
-1.4278857180487268
-1.390523732762503
-1.3507229151903541
-1.3085577649282452
-1.2641128837471958
-1.2174827265079395
-1.1687709458519828
-1.1180893079477867
-1.0655560470683794
-1.0112939367017293
-0.9554256217739187
-0.8980700157663015
-0.8393320711625738
-0.7792858252144987
-0.7179380290198094
-0.6551405648115356
-0.5903472771354155
-0.5217952220762772
-0.44293549187683456
-0.3206882348444523
1.3411103810812008e-07
-0.0008392885379432044
-0.0016569621021846337
-0.0024313373436077104
-0.003141034564016376
-0.003765224529997273
-0.004283676237000912
-0.00467741554893026
-0.004929250816835255
-0.005024153665287107
-0.0049505156395181285
-0.004700514544447358
-0.004272320616229543
-0.003671367551601225
-0.0029128123914098775
-0.002022415615043717
-0.001036321164161469
4.9059505999315967e-08
-0.2487178599189859
-0.35972184804233454
-0.4341600262698241
-0.4993557018061725
-0.5612899612591996
-0.6216792196274665
-0.6811125237523217
-0.7398011784465353
-0.7978040688484788
-0.855107266463843
-0.9116554335775535
-0.9673651794593492
-1.0221307556315844
-1.0758266395424965
-1.1283098954695903
-1.179421135991823
-1.228987549460687
-1.2768258806242838
-1.3227468520314511
-1.3665601199125266
-1.4080797592685053
-1.4471298850951795
-1.4835494544058598
-1.517196533704275
-1.5479509593752854
-1.575715798224162
-1.6004174696558042
-1.6220043562357542
-1.6404451928332444
-1.6557260453696787
-1.6678476390373311
-1.6768223338249595
-1.6826716039792955
-1.6854234001097206
-1.685110356297199
-1.681768126269017
-1.6754342480206943
-1.666147320695964
-1.6539466533970935
-1.6388720263153105
-1.6209636513503138
-1.6002625660271195
-1.576810879711868
-1.5506521603434291
-1.5218318854663506
-1.4903979968407923
-1.4564011556846315
-1.419895293573057
-1.3809378215637995
-1.3395900028569823
-1.2959172065062248
-1.249988932352172
-1.201878961876474
-1.1516654321105353
-1.0994307069398472
-1.0452616102375525
-0.9892489166647612
-0.9314873836449349
-0.8720756969394231
-0.8111160587174273
-0.7487141430866376
-0.6849788429344823
-0.6200219522969558
-0.553957831276777
-0.4869034853744988
-0.41897791748561514
-0.3503020548080878
-0.2809984507148313
-0.2111911285401919
-0.1410049359353785
-0.07056579463606061
2.962234460848756e-08
5.342346359411659e-16
-0.04702863275865928
-0.09406240843075275
-0.14110758780871607
-0.18817264907108608
-0.2352692455896291
-0.28241307153074385
-0.329624585273062
-0.3769292140677058
-0.42435756885100695
-0.4719448893256441
-0.5197298915323829
-0.5677531562658246
-0.6160542395406967
-0.6646659863415928
-1.2460341341029058
-1.3167568842404531
-1.385162322748804
-1.4511352335261425
-1.5145603197504496
-1.575326045978541
-1.6333254422089314
-1.6884561572712535
-1.7406208446444982
-1.7897271377316764
-1.835687655754036
-1.8784203190699251
-1.9178483710411194
-1.9539004538489582
-1.9865106651848268
-2.015618520688089
-2.0411692638878423
-2.0631133822227254
-2.0814068695331773
-2.0960110423139504
-2.1068923797385803
-2.11402227368239
-2.117376757236337
-2.116935916771862
-2.1126833156238067
-2.104605046765089
-2.092688441548017
-2.076920254025498
-2.0572841452862396
-2.0337567827929037
-2.006302744993328
-1.974866980806973
-1.939362069338696
-1.8996518008139964
-1.8555230303594943
-1.8066423130785105
-1.7524849908586353
-1.69221592955104
-1.6244768815595219
-1.5453809794513194
-0.11834455995931495
-0.13593858415907306
-0.1576633034944125
-0.18302085819691655
-0.21133501628424925
-0.2416850281610088
-0.2729280403437798
-0.30377529840592654
-0.3329023194266025
-0.35906539080263467
-0.381185315033152
-0.3980452742384116
1.2327267775340522
1.3221860721603997
1.3973761844344192
-3.0417452309750015e-05
0.003547842369774068
0.0070610423109756515
0.010507612554569973
0.01385349654463347
0.01703286903933715
0.020098002388559688
0.022912777126875894
0.025450006189674884
0.027627569649136763
0.02930346861933837
0.030361830824946368
0.03043175271957116
0.029054933358416017
0.025702872616697306
0.019643450999010464
0.010811484622696876
1.240053480622283e-06
1.5170792857380613
-0.5277467051126482
-0.526882013320843
-0.5114906349130648
-0.487523510410093
-0.45563701451199706
-0.4166404804618173
-0.3719272114835501
-0.3235067900330553
-0.27384196759126
-0.2255566285810901
-0.18113919082440072
-0.1427960599357934
-0.11263069634215392
-0.09350363191137517
-0.09183716117596859
-0.12842699521088796
-0.2897687386687404
-0.8487543283234357
-1.485230873939687
-1.7296812327980249
-1.831140388294254
-1.8896786103106327
-1.9308029668947158
-1.9625204223336006
-1.9879003143181113
-2.00830269369572
-2.0243946455636754
-2.0365268251734077
-2.0448914746977658
-2.049596048889823
-2.050700019132117
-2.048235227841613
-2.0422169358354147
-2.032650786701179
-2.01953690122646
-2.0028725883441214
-1.9826540860449269
-1.9588777106130852
-1.9315405689504386
-1.900641037067641
-1.8661791935537684
-1.8281568428663784
-1.786578109263739
-1.7414495507153194
-1.692781241415198
-1.6405878368471258
-1.5848906518322234
-1.5257214142753126
-1.4631272174854495
-1.3971791743302782
-1.3279839876104542
-1.2557005975973485
-1.180562868536735
-1.102906876606324
-1.0232017515407406
-0.942076827419279
-0.8603352876608075
-0.7789386505439462
-0.6989490711532453
-0.6214254628900151
-0.547290377777535
-0.47720274920342215
-0.4114787684974817
-0.3500847419923177
-0.29269598183617557
-0.23879275728801186
-0.18775829739161257
-0.13895481183625866
-0.09176882113778413
-0.04562848463903163
-3.7894850642925587e-16
0.015943825661976836
0.03166600191801265
0.0469665428345734
0.06168660482482648
0.07572399487435161
0.08904352784854844
0.10168216537022354
0.11374999246719639
0.12543246861451396
0.13702128291341956
0.14924513936095585
0.18163511904017565
0.650227518902969
0.6955529382473198
0.7369610987327644
0.7765331957863004
0.8143954705580991
0.8505242232786389
0.8848560863338671
0.9172882461338552
0.9476267545033611
0.9753584003119942
0.9980661613380638
0.9661080629089056
-0.569574857285208
-0.5967157170310415
-0.6002760882694667
-0.6037533427524673
-0.6092893817093795
-0.6170143806278752
-0.62077465647005
-0.2432239941720971
0.06594797492064211
-0.02242618302047936
-0.1065658131835654
-0.16896293555369063
-0.20679309934199994
-0.22390998293264913
-0.22601445444815882
-0.21829829024392045
-0.20547206199782617
-0.1978408576568277
-0.4804537309517777
-1.0765852821156192
-1.0995488599426875
-1.1028949240776127
-1.0961761908519285
-1.051817283756198
4.8579547531060405e-06
-0.06921786522777128
-0.13829508384679606
-0.20706315857036328
-0.27537570009743195
-0.34308203965952766
-0.4100284213994838
-0.47606492421884644
-0.5410373871286722
-0.6047916922517764
-0.667172141821023
-0.7280227401022055
-0.7871731783442686
-0.8444728772044502
-0.8997437043541323
-0.9528105905800636
-1.00346454358237
-1.0515002668742275
-1.0966783376802423
-1.1387229285482703
-1.1772963050652514
-1.2120074401179388
-1.2423422456298878
-1.2675540584890406
-1.2866683924917541
-1.2981975372954215
-1.2998848258953213
-1.2879229559762055
-1.2556806758718224
-1.1909513469733652
-1.0718907782756661
-0.8799947867331293
-0.7392099984748457
-0.8741225971079423
-1.0715006744426707
-1.2056433635271933
-1.2896165516803602
-1.3426265335733525
-1.3757924956552188
-1.3952389969640342
-1.4044803183561692
-1.4056386308369673
-1.4000768071607772
-1.3886960492848135
-1.372128894490265
-1.350834742075883
-1.32516082587538
-1.2953800451075326
-1.2617203327260396
-1.2243623533434098
-1.183481419529926
-1.1392314895575573
-1.091762197676208
-1.0412208839766262
-0.9877598812330866
-0.9315384626758945
-0.87272963223262
-0.8115265942857705
-0.7481459739598292
-0.6828432854433836
-0.6159211927972748
-0.5477503009899684
-0.4787938305943392
-0.4096441240042271
-0.341068826707968
-0.27406139876977326
-0.2098590771588454
-0.14984026448664756
-0.09513016264872659
-0.045795353309618786
1.2489609127128154e-07
-0.00037672230001465495
-0.0007416853598572609
-0.0010832970240794715
-0.001390821724837038
-0.0016545191794389014
-0.0018659457282666908
-0.002017929266870909
-0.0021047993425335546
-0.0021224849125024634
-0.0020686844171504647
-0.0019431541343445553
-0.001748020281773087
-0.0014881321464795608
-0.0011712295479010155
-0.0008081513401533985
-0.00041246343356746845
1.305644467403111e-07
-0.0466140903889459
-0.09344118545076525
-0.14065504410309548
-0.18835780136134644
-0.23655829411143475
-0.2851653841666528
-0.3339901580886245
-0.38275595282409386
-0.4311125330026735
-0.4786470693354763
-0.524895919186225
-0.5693470255672185
-0.6114436028795587
-0.6505781734380301
-0.68609146546656
-0.7172788685685842
-0.7434315552928891
-0.7639503816848718
-0.7786584043715834
-0.7885153723290459
-0.797007216021353
-0.8120392077799465
-0.846058569132411
-0.9096986706696459
-1.0009587377213773
-1.1048608785345995
-1.2056318384439095
-1.2947215651046995
-1.369885619310871
-1.4319170160081127
-1.4824945640596099
-1.523300810387914
-1.5557451815263712
-1.5809384658251993
-1.5997377833627768
-1.612804915443884
-1.6206476625296333
-1.623674266730916
-1.6221968916507037
-1.6164807383868873
-1.606738062275784
-1.5931619373613644
-1.5758941134561721
-1.5550884474318543
-1.530866502359218
-1.5033585465491504
-1.4726713405034997
-1.4389229323748924
-1.4022105634216817
-1.3626434110189454
-1.3203318663714814
-1.275375872149128
-1.2278843643947495
-1.1779658054280622
-1.1257276956738302
-1.0712877403885348
-1.0147568471513992
-0.9562513020086271
-0.8958918396245097
-0.8337941021800535
-0.7700805199540686
-0.704882324752224
-0.6383271019408747
-0.570537529818901
-0.5016453318816763
-0.43179199058090934
-0.36110203727270707
-0.28971832751379434
-0.21778213133705512
-0.14542134125074302
-0.07278134533001963
4.857954589694222e-06
-3.352474670605345e-16
-0.08877733282682561
-0.17739875703989733
-0.2657086338829969
-0.3535519075788903
-0.440774314747377
-0.5272226807478899
-0.6127453189992733
-0.69719198607929
-0.7804145174659611
-0.8622669175245461
-0.9426054669094569
-1.0212893388457946
-1.0981808693713861
-1.1731477703605915
-0.7136392929693393
-0.7629418905793154
-0.8125946258262214
-0.8625560546059584
-0.9127545081237204
-0.9630768643399744
-1.0133631609340985
-1.0634031468527025
-1.1129360920749476
-1.1616537150234731
-1.2092067535609567
-1.2552152135142973
-1.299280939842376
-1.3410016902789816
-1.379985296423545
-1.4158625051283251
-1.4482979854398552
-1.4769974120738487
-1.5017122929216984
-1.5222412349774102
-1.5384286681848673
-1.5501614811902091
-1.5573643375331743
-1.5599937754903088
-1.5580321405754376
-1.5514811438904637
-1.5403554236678776
-1.5246761397547721
-1.5044646626648424
-1.4797359873661677
-1.4504926173238193
-1.416718586173802
-1.3783722557909814
-1.33538227289551
-1.2876426621200718
-1.235011151545986
-1.177311110914948
-1.1143392434662418
-1.0458814106159962
-0.9717390518264251
-0.8917680924222092
-0.8059308070378711
-0.7143598829823002
-0.6174424652161753
-0.516056153497289
-0.4168683738777873
-1.9764751962005727
-1.9354247632094939
-1.8873493579714822
-1.836637261889607
-1.7834869890021259
-1.7278292404417621
-1.6694249493779558
-1.6076061826086372
-1.538582075474607
3.069159038449065e-05
-0.0034835401972846403
-0.006930372372763116
-0.010305829881327666
-0.013573124157964078
-0.01666304006841876
-0.019624671169134078
-0.022316778911588758
-0.024707279795356668
-0.026708949864797882
-0.028176407625098293
-0.02899844283964073
-0.028822374566200862
-0.027241528973208664
-0.02383248031799232
-0.018012393457694717
-0.009832077081076446
-9.779499319517715e-07
-1.6395950170008584
-1.6946699429333127
-1.7432311563940321
-1.7894489031070715
-1.833910578441242
-1.876745410263808
-1.9179448659784022
-1.957384019167323
-1.9943621394376565
-1.9733581852087656
-0.5058806815666239
-0.6206218766345125
-0.7307886508830114
-0.8336239016086462
-0.9285453487630182
-1.0155829749782006
-1.0951071547551978
-1.1676595236879945
-1.2338344187437025
-1.2942032050387806
-1.3492720228268826
-1.3994634976580924
-1.4451132902386736
-1.4864752088643618
-1.5237306103070558
-1.55699931069393
-1.5863506296231489
-1.6118136322988483
-1.6333870908606825
-1.6510477594456918
-1.6647583537602237
-1.6744746221523923
-1.6801523538754215
-1.6817538465518587
-1.6792548074902753
-1.6726510834481993
-1.661965970529647
-1.6472575145572943
-1.628625761652625
-1.6062196536930293
-1.5802424131127841
-1.5509552524515309
-1.5186776265886583
-1.4837839386632132
-1.4466955025484909
-1.4078680930373344
-1.3677752262209104
-1.3268884617878138
-1.2856560441299312
-1.244481087913325
-1.2037006744114902
-1.1635650171743848
-1.1242173135650477
-1.0856721860317553
-1.047792544671511
-1.010266292997098
-0.9725869540064869
-0.9340491819484604
-0.8937722858708922
-0.8507652914509434
-0.8040366078800023
-0.7527321516650297
-0.6962655355956859
-0.6343997208765313
-0.5672556084717999
-0.4952533340423747
-0.41901646681506177
-0.3392734936872844
-0.25678085867470285
-0.17227638509514948
-0.086460857705943
1.2289634621839292e-15
0.05402176492665081
0.10789751027831876
0.16148280938997467
0.21463636990761403
0.2672212146544939
0.31910563585702206
0.3701632507747683
0.4202709986845995
0.46930054838467994
0.5170763170645232
0.5630294562687751
0.5878141881342179
0.17558426074805777
0.18598069001300224
0.19978312613512728
0.2149727636659733
0.2313947714496455
0.24893026198409957
0.2673630820138074
0.28635007918629407
0.30541072221964294
0.3239214220343493
0.34110722800897614
0.35602262337413004
0.3675096054006302
0.3741200694499377
0.3739885407285435
0.3646458761076517
0.34277421134670116
0.3037607418147187
0.23733237667091303
-0.23510057986258193
-0.6584784211546233
-0.6896882449714353
-0.7126120112327449
-0.7318731898127318
-0.7466238680357784
-0.7557241503065764
-0.7581364709246816
-0.7528066851736812
-0.7384416101122172
-0.7132702353675158
-0.674815041356193
-0.6197061288065404
-0.5435615001965817
-0.43973925676799025
-0.1192130236440613
1.0347443169690096
-4.8681271228034895e-06
-0.0746162945362983
-0.14909765199965924
-0.22333759685081786
-0.2972086051372559
-0.37058905059219516
-0.44336254703506095
-0.5154118433072294
-0.5866267916103441
-0.6569013114850311
-0.7261351420997335
-0.7942328259851931
-0.8611189255136793
-0.9267037895809369
-0.9909314534006661
-1.0537497091872492
-1.115147575959287
-1.1751173928269418
-1.2336936318339413
-1.2909557638198872
-1.347053337409122
-1.4021981051321697
-1.4567341171966584
-1.5112475526304798
-1.566561894143193
-1.6240236817592018
-1.6857582743730943
-1.7554518970847672
-1.839624853807725
-1.9503831005400443
-2.1094802233212557
-2.335340339850786
-2.5039466278335176
-2.390652853805996
-2.2086407609518144
-2.083570882702102
-2.002346462921854
-1.9457396605918547
-1.9026188210591775
-1.8668557017917888
-1.8349407593991862
-1.8047648508382055
-1.7749860021478892
-1.7447316692544166
-1.7134051353225614
-1.6805902415000404
-1.6459907661384499
-1.6093908045120313
-1.5706277142979461
-1.5295935273446846
-1.4861937881843659
-1.4403640982915742
-1.3920542874463535
-1.3412273918273099
-1.2878537922303424
-1.2319109883941015
-1.1733789462098978
-1.1122354889094568
-1.0484549452413687
-0.9819963697204473
-0.9127946469981625
-0.8407450908625288
-0.7656781571045275
-0.6873244779909795
-0.605268819963733
-0.5188995265971786
-0.4273881756537188
-0.3297905286687589
-0.22543686333750712
-0.1147332151880719
1.3841314963625173e-07
0.00030438281082079827
0.0005992405063135683
0.000875675947279643
0.0011251378148713354
0.001339841714177746
0.0015129030605460295
0.0016384300462296206
0.0017115990499352446
0.0017287424366450102
0.0016877486168654227
0.0015879232275061647
0.0014307001860148147
0.0012196876235575985
0.0009611030272278533
0.0006638300381526692
0.00033909046696631393
1.374597488230933e-07
-0.1080036784934603
-0.21539644487479703
-0.32160926036407944
-0.4261502376784322
-0.5286272952472475
-0.6287596363504651
-0.7263767393647911
-0.8214097612145826
-0.9138799741930868
-1.0038885200233936
-1.0916065855422858
-1.1772727202267692
-1.261190518612739
-1.3437337758890553
-1.4253478279671392
-1.5065420634455677
-1.5878483888873267
-1.669705778893333
-1.7521471346305488
-1.8340833213211607
-1.9119126489356515
-1.9776263143535513
-2.0186851182409207
-2.024373976830235
-1.996621696988568
-1.9503428652800858
-1.9012561766031038
-1.8578645657156572
-1.8223735206208829
-1.793958423757715
-1.7709164820124967
-1.7515486823052553
-1.734436842539239
-1.7184693746944721
-1.702796496311469
-1.6867718787106356
-1.6699120910412246
-1.6518418748434627
-1.6322913569019988
-1.6110465578452202
-1.5879561277993386
-1.5628972163452168
-1.5358076813647776
-1.5066231252806244
-1.475320733540962
-1.441878434363553
-1.4063069422953296
-1.3686150533806385
-1.328841064448186
-1.2870201344478764
-1.2431950272549404
-1.197426793386119
-1.1497755432572339
-1.1003094178600816
-1.0491048581513245
-0.9962348405559762
-0.9417856990852638
-0.8858441726606465
-0.8284984418708209
-0.7698465859747623
-0.7099847293945185
-0.6490043608533895
-0.5870042291126428
-0.5240911659954364
-0.4603660837567087
-0.3959220570118876
-0.33087137445402404
-0.26530941862148383
-0.19933461990438334
-0.13305949747730586
-0.06658004702220703
-4.868126948123774e-06
5.671204522797774e-16
-0.06617993435185059
-0.13209189448399586
-0.19746747700213801
-0.2620374929749591
-0.32553162006703845
-0.38767825581912035
-0.4482046392589993
-0.5068369265240216
-0.5633011075401027
-0.6173239910258583
-0.6686347895021608
-0.7169677190168783
-0.7620650863153626
-0.8036813591745992
-0.8415883173704584
-0.875581277768552
-0.9054856777673593
-0.9311646747154763
-0.9525267209467032
-0.9695322807894936
-0.9821995194704878
-0.9906075551600221
-0.994896714538033
-0.9952649861398983
-0.9919605000888637
-0.9852700157789429
-0.9755037403138764
-0.9629768546001921
-0.9479874580363479
-0.9307887554933315
-0.9115479331500042
-0.8902716567069175
-0.8666383568446574
-0.8396078141731372
-0.808980199035559
-1.257969066488502
-2.316817190101492
-2.336008350855595
-2.3515895572518986
-2.364206290248216
-2.3738851466949935
-2.380635015096125
-2.3844648127443984
-2.3853862330729605
-2.3834142698724152
-2.3785674336593567
-2.3708675396020826
-2.3603397615766237
-2.3470123889382064
-2.330916654828342
-2.3120865028753514
-2.2905582894350838
-2.266370375355553
-2.2395625012588054
-2.2101746705885894
-2.178244693970332
-2.1438011669487564
-2.1068351481916276
-2.067105452621139
-2.0188455079847527
-0.30659471643610703
-0.1910928152829902
-0.08003902748919031
0.029689048102453174
0.13715337412946685
0.24121466352366708
0.3401723221518558
0.42908388609673137
0.4762265226861959
-2.2842394915290054e-06
-0.00011727552055842971
-0.00022967812495103268
-0.0003341590887263324
-0.00042711384009097575
-0.0005069194815154054
-0.0005662227066427217
-0.0006076676168408068
-0.0006283328477960648
-0.000627086985842018
-0.0006078403301770785
-0.0005624619770767114
-0.0005014264294273263
-0.0004257673498774539
-0.0003302547342809159
-0.00022947809080947623
-0.00011530875643503413
-6.051846596008548e-07
0.5598432782995176
0.5157403712188027
0.42893245925823376
0.3300923188263315
0.22341974481416937
0.11015524779824268
-0.008683336052656233
-0.1317380480887344
-0.2576797119322531
-0.43960258874811287
-2.063480324374302
-2.098358273441777
-2.1292892618883834
-2.15793010254412
-2.184368692818226
-2.208555639114554
-2.2304115626011773
-2.2498454956156886
-2.266759001426907
-2.2810463817978897
-2.2925937778097616
-2.3012771841570707
-2.306959850752407
-2.3094889673001266
-2.3086910853278972
-2.304367250710227
-2.2962862264450714
-2.2841775573318843
-2.2677227134099254
-2.2465426687444428
-2.2201757261698143
-2.1880151995778876
-2.1490938076009316
-2.1011210082571474
-2.033978782958442
-1.764550907724981
-0.802339775613245
-0.8289752719106377
-0.8536203828470075
-0.8750932721557793
-0.8945081817047632
-0.9121868420668395
-0.9281116380444527
-0.9420999947320916
-0.9538781930401843
-0.9631215504939178
-0.9694835042164827
-0.9726201101594072
-0.9722115185090743
-0.9679804488110576
-0.959706173128909
-0.9472334128180816
-0.9304763084646969
-0.9094172444520991
-0.8841020745242192
-0.8546328316579601
-0.8211584973623581
-0.7838659232666766
-0.7429709552096619
-0.69871049773305
-0.6513358215434399
-0.6011073015527473
-0.5482900616110935
-0.4931510239664434
-0.4359569213498009
-0.3769727180525885
-0.31646098467103995
-0.25468163089948415
-0.19189190519701604
-0.12834662899252702
-0.06429878808187978
4.59786690134019e-16
0.037609954778064225
0.07407693114847003
0.10841596594220532
0.13990005628607063
0.16807826843241763
0.19272851714277808
0.21378115439429252
0.23124527422897428
0.24515503932974894
0.2555393976353952
0.2624115252245991
0.2657719261167226
0.2656200085785476
0.26197020327340415
0.2548700185767359
0.24441781691940795
0.23077858005640453
0.2141955100358031
0.1949957126738616
0.17358840419861735
0.15045452448055313
0.12612880036087976
0.10117586833245391
0.0761631396825576
0.05163447759904485
0.028087689516637634
0.005957561432408637
-0.014393406940922518
-0.03267789291944907
-0.04868035206850296
-0.06224945169451908
-0.07328731648770621
-0.08173658610299392
-0.0875653280278281
-0.09074780107827496
-0.091230028805278
-0.08881109788878533
-0.08196062136612046
0.749581131469816
1.0020483030801166
1.0205667987246374
1.0365005721632876
1.0506974324199758
1.0629680687042828
1.0725412683492968
1.0757573236849307
0.8818810802045108
-0.1574791885987874
2.3498812119771006e-07
-0.06824011420450034
-0.13633417907275494
-0.2041350077227313
-0.2714968937413007
-0.3382745252513749
-0.40432325407715164
-0.46949975866053756
-0.5336615983341286
-0.5966679686003881
-0.6583796899647041
-0.7186594102807151
-0.7773715803203161
-0.8343839133949696
-0.8895657813466017
-0.9427899324907154
-0.9939316091126078
-1.042870122213323
-1.0894883235739652
-1.1336734403837
-1.1753168737773196
-1.214315826141035
-1.250572797386078
-1.2839952667582701
-1.3144988231328312
-1.342005480358036
-1.3664460468418433
-1.387758855902766
-1.4058918531712556
-1.420802939427029
-1.432459917911118
-1.440841556359609
-1.4459374907335858
-1.4477485714465157
-1.44628678196931
-1.4415749140069316
-1.4336464606832835
-1.4225445064307274
-1.408320984991476
-1.3910358540272156
-1.3707557257983025
-1.3475525707219198
-1.3215026785386876
-1.2926850390124507
-1.2611802641267724
-1.2270696736030056
-1.1904346696405095
-1.1513552364751225
-1.1099107063117601
-1.0661786548050292
-1.020235911779369
-0.9721581905519179
-0.9220212342797953
-0.8699013942902563
-0.8158767382682413
-0.760028244185818
-0.7024413982766455
-0.6432077765675083
-0.582426928841886
-0.5202100836347144
-0.4566827244625971
-0.39199294015446395
-0.326321997222607
-0.259907237906632
-0.19309032218279412
-0.126431479796385
-0.06101161922303834
0.0006438328899607167
0.051274531392300704
0.06675425061582387
1.5216678350693513e-07
0.0001410083000279727
0.00027658815447502427
0.00040175070581419114
0.0005119405464705101
0.000603289773454474
0.0006727552282418392
0.0007182877308922059
0.000738705944446652
0.0007336490481744812
0.0007041941821206293
0.0006513727805337183
0.0005776678345374708
0.0004852656914110798
0.00037770482950631734
0.00025855250818541953
0.00013129499359876284
2.1872167955960808e-07
0.0774452237014335
0.061026488916174446
0.008857784915533986
-0.053859835612050905
-0.12011927545945426
-0.18754699174432776
-0.25512213754737123
-0.3223003715532209
-0.38873532823884915
-0.4541748157996788
-0.5184189510098579
-0.5812998301561694
-0.6426729095957244
-0.7024107984401903
-0.7604009978748519
-0.8165429564043318
-0.8707473290468306
-0.9229333191786292
-0.9730281980144386
-1.0209657304403499
-1.0666848916475158
-1.1101285659436342
-1.151242957032971
-1.1899763346498387
-1.2262783669726942
-1.2600998423602263
-1.2913920344170131
-1.320106350524418
-1.3461948851143646
-1.3696102374677812
-1.390306083290209
-1.408237465017439
-1.423361623768162
-1.4356384302613407
-1.44503129760231
-1.4515080366829407
-1.4550411552398015
-1.455609047442528
-1.453196020401691
-1.4477934547480311
-1.439399501600358
-1.4280201933031087
-1.4136685676526484
-1.3963659297337525
-1.376140739861976
-1.3530298002753751
-1.327076520248852
-1.2983319748396207
-1.2668536158017667
-1.2327058475300663
-1.195959294195779
-1.1566902417304994
-1.1149807156192981
-1.0709180067289086
-1.024594024281677
-0.9761062136990686
-0.9255556840949892
-0.8730479983711446
-0.8186928005875109
-0.7626033147004951
-0.7048965756541226
-0.6456934079439819
-0.5851177789379313
-0.5232963386686186
-0.46035924052271066
-0.3964395703493139
-0.33167221371313205
-0.2661950114739142
-0.20014773762579724
-0.13367093113337175
-0.06690732571031684
2.3498812398714541e-07
-6.298688145063091e-16
-0.06724884828961418
-0.1343778558632169
-0.2012678107869582
-0.2678008020139466
-0.33386083426458485
-0.39933454126094453
-0.4641120212332884
-0.5280873926885887
-0.591159935418945
-0.6532349009125085
-0.7142244290645564
-0.7740489427926983
-0.8326382902786731
-0.8899330702243048
-0.9458862126588493
-1.0004648958063667
-1.0536518614150725
-1.105447452349693
-1.1558715658842236
-1.2049647899508131
-1.2527897889388415
-1.2994315094887265
-1.344996490303834
-1.38961010323974
-1.4334114845067671
-1.4765459663344294
-1.5191544004268334
-1.561360491733849
-1.6032586008931935
-1.6449075493744114
-1.6863428460601497
-1.7276315366221662
-1.7690358882964026
-1.8114213555544016
-1.8547907511681463
-1.4344847398666565
-1.8089588958890657
-1.8733770253518645
-1.906683743816059
-1.929453703115371
-1.9454556286328035
-1.95581908829458
-1.9610014504126378
-1.9612463261243742
-1.9567220065879793
-1.9475692027884415
-1.9339177751732417
-1.915893046980877
-1.8936175948349896
-1.8672119199126378
-1.8367947544536696
-1.802483360768822
-1.7643938615688004
-1.7226415254708025
-1.6773408844486142
-1.6286055369169996
-1.5765474703013753
-1.52127570767021
-1.462894347967981
-1.4014977508663196
-1.3371669722955972
-1.2699601050793414
-1.1998985710019328
-1.1269409250894404
-1.0509249791396884
-0.9714107505093545
-0.887133576745035
-0.793322706817757
-0.6582099793678111
2.6386375034381793e-06
7.560142266715975e-05
0.00014756417389735765
0.00021443849413579907
0.0002739110079495177
0.00032564664047823877
0.00036282721936696516
0.0003892659790299263
0.00040239881458435656
0.0004013505542937862
0.0003900763336898497
0.00035987100260971225
0.000320964523500316
0.00027367715681577906
0.0002114307354570133
0.00014814700043411233
7.401372384911731e-05
8.314448618207404e-07
-0.7304430155412699
-0.8580756946777683
-0.9451913193790196
-1.0233309425359778
-1.097245930817402
-1.1682642812932973
-1.236887719094851
-1.3033239759568382
-1.367643654072571
-1.4298408789543982
-1.4898629009097906
-1.5476274460410342
-1.603033812252617
-1.6559710838261947
-1.7063241084201375
-1.753977924605048
-1.7988211814391988
-1.8407487340843218
-1.879663721192105
-1.9154791589849578
-1.9481196572751456
-1.9775230488575715
-2.00364237889614
-2.0264485799289425
-2.0459336661653924
-2.0621146611956336
-2.075037426395318
-2.084777298952075
-2.0914285455723887
-2.095046286905941
-2.0953422557693475
-2.0885984775510926
-0.8121539089250018
-0.7887283890740631
-0.8315173762722209
-1.0711048195942978
-1.9989981338628655
-1.934739589169601
-1.870408133558907
-1.8083280817516645
-1.7482452057453368
-1.690302971289478
-1.6345739740063732
-1.580947197348852
-1.5291513960282714
-1.4788162911544063
-1.429530874630383
-1.3808865403537656
-1.3325046359441748
-1.284050913757254
-1.2352417624361531
-1.1858440647940582
-1.1356726857190313
-1.0845860288913471
-1.0324810358486813
-0.9792885630695704
-0.9249683310798382
-0.8695050714943061
-0.8129048095630701
-0.7551916714810292
-0.6964051553067107
-0.6365979387922184
-0.575833636492716
-0.5141851971329002
-0.4517335851846605
-0.3885662128880668
-0.32477597207480097
-0.2604602844225082
-0.19572015624943798
-0.1306592980001487
-0.06538354146753131
-9.91016446420428e-17
-0.051798283413310206
-0.1019818013487555
-0.14909501292314845
-0.19194066715956576
-0.2295932489490504
-0.2613428353881901
-0.28660628606628413
-0.30484108929068876
-0.3154858080558868
-0.31794164277104003
-0.31160729685137295
-0.2959784083316841
-0.27081439368163096
-0.23634827437821537
-0.19346519187338612
-0.14371825303957433
-0.0889125046977868
-0.026437140071568332
0.4546045674879702
0.5048805710188681
0.5340870184583613
0.5623843018063667
0.5904578145998769
0.6183796604905937
0.6461301601476686
0.6736659678715604
0.700935664355572
0.727883906745521
0.7544533994219529
0.7805852903606474
0.8062191374640053
0.8312929467531935
0.855742055427217
0.879497491269674
0.9024804941086513
0.9245833025844774
0.9455674524489488
0.9638999211439303
0.15937430596325716
-0.0641186904521482
-0.05151687809942514
-0.03402093528615533
-0.012640397457682886
0.011558256765466447
0.03541225977243328
0.05239288619919223
0.05379384850407122
0.034532695159908144
-4.9317862450132255e-08
-0.0562842718732546
-0.11259313906862695
-0.16895453218939305
-0.22540219892332986
-0.2819781803205343
-0.3387343022830168
-0.3957320012346367
-0.4530399610665524
-0.5107286998551546
-0.568860902221826
-0.6274771024115053
-0.686578040052033
-0.7461035820997689
-0.8059151292439805
-0.8657840088883321
-0.9253937234814789
-0.984355361512035
-1.04223811203478
-1.0986057383018202
-1.1530509676451777
-1.2052206361248918
-1.2548293503927843
-1.3016616318017902
-1.3455628520604817
-1.3864296853050095
-1.4241963904617443
-1.4588254244692127
-1.4902971594311252
-1.5186034485947195
-1.5437432776746542
-1.5657196833568552
-1.5845377044504823
-1.6002035823493816
-1.6127242527260501
-1.622107412206574
-1.6283612006181145
-1.6314948898624224
-1.6315190166421134
-1.6284454989998676
-1.6222880062905463
-1.6130624029337264
-1.6007866557522132
-1.5854815955289019
-1.5671706812010122
-1.5458805911958926
-1.5216417218940572
-1.4944875682983325
-1.4644560293477222
-1.4315895928913327
-1.3959350145499947
-1.3575443315240365
-1.3164748838855573
-1.2727897300737443
-1.2265578000522703
-1.1778540935612432
-1.1267595852401766
-1.0733608017952823
-1.017749042941783
-0.9600187972962781
-0.9002634682568755
-0.8385710922720764
-0.7750118712219642
-0.7096157729655541
-0.6423238101798526
-0.5728732340050193
-0.5004938159575958
-0.42298286038837446
-0.3334126465799431
-0.20799737607470142
9.923080895174463e-08
-8.690747885142791e-05
-0.00017072620012503759
-0.0002481695873245149
-0.00031645477934227895
-0.0003731821729703322
-0.0004164657770409641
-0.0004450101179731547
-0.00045802601140622345
-0.00045519048026841646
-0.00043726771676373677
-0.0004047051779742239
-0.00035917853736019967
-0.0003017940683768261
-0.00023492331822970447
-0.00016081721763547274
-8.154771029772467e-05
3.3102950977581536e-08
-0.21811034019524714
-0.3420112966325068
-0.4294734823216436
-0.5053600024283604
-0.576345283360254
-0.6444809867608762
-0.7104769224986356
-0.7745788553145602
-0.8368493049542293
-0.8972717486723865
-0.9557941838781523
-1.0123490954328618
-1.0668631436628842
-1.1192623695832773
-1.169474620841698
-1.2174311775156255
-1.263067060384153
-1.3063217422301663
-1.3471390530483571
-1.385466877414335
-1.421257289358667
-1.4544663048867768
-1.4850534224546545
-1.5129815317963113
-1.5382168228767705
-1.5607280978773308
-1.5804871403007401
-1.5974679442019402
-1.611647046621779
-1.623002808641337
-1.6315154447417632
-1.6371667016372498
-1.6399396564179312
-1.6398183906069126
-1.6367877126390145
-1.6308326383080796
-1.621938281164228
-1.6100889846312583
-1.5952686101356144
-1.5774593814097455
-1.55664246892783
-1.5327973240866795
-1.505903679091366
-1.4759414761256582
-1.4428953291364874
-1.4067582615478578
-1.3675403141564928
-1.3252778786434396
-1.2800482719367228
-1.2319836604827006
-1.1812863481613813
-1.1282382093863248
-1.073199994777057
-1.0165966937603579
-0.9588879627627578
-0.9005277951283887
-0.8419234287229939
-0.7834024471147099
-0.7251963110772351
-0.6674406728073237
-0.610188929872906
-0.5534329191056271
-0.497124826695814
-0.44119623111694717
-0.38557243799249896
-0.3301819547883962
-0.274962286206347
-0.21986212539257288
-0.164841529368697
-0.10987101167333219
-0.05492906092368445
-4.931786031642238e-08
-4.0190644072084375e-16
-0.0867306344321005
-0.17334270115266703
-0.2597178278658118
-0.3457380756157205
-0.4312860755811057
-0.5162452511941645
-0.6005001425465046
-0.6839362939974917
-0.766440812054946
-0.8479023853552975
-0.92821131238917
-1.0072600096109898
-1.084943024636465
-1.161157110009365
-1.2358014520012346
-1.3087781764893598
-1.3799919125451203
-1.4493502528532183
-1.5167641655293242
-1.5821475804143228
-1.6454178920711389
-1.7064959111085471
-1.7653062254584289
-1.821777130670772
-1.8758405871612955
-1.927432541513781
-1.9764929233379696
-2.0229657065903184
-2.066798948350831
-2.1079446807815145
-2.146359244144749
-2.182002257532357
-2.2148356408279204
-2.2448163735040283
-2.2718290464655926
-2.2769488820333077
-0.8710896829669593
-0.8082352324251812
-0.773072834082621
-0.7441249586736228
-0.7174073954494515
-0.6916571992522789
-0.6663382719911953
-0.6411676138582416
-0.6159639253031897
-0.5905887802264479
-0.5649196797965993
-0.5388391067992967
-0.5122298678467632
-0.48497838860908954
-0.45698795025931177
-0.4282087052228184
-0.398695209987655
-0.36870204845009263
-0.3388080263965758
-0.30998819590522325
-0.28343148498232096
-0.2599258190387144
-0.23914058246298292
-0.21965876843736964
-0.19990257151811458
-0.17897283043793474
-0.15677516217459248
-0.13370842935052565
-0.11032974700875876
-0.0871412681176856
-0.06448201475816037
-0.04248397204144731
-0.021071585962010884
4.092878166939151e-08
1.9946271550511097e-05
3.905091064020094e-05
5.6839901775129764e-05
7.271064117009285e-05
8.599014397991933e-05
9.66218425066806e-05
0.00010384583900707733
0.00010754591821507398
0.00010758342045828762
0.0001038505378592458
9.681382912038461e-05
8.636634797740128e-05
7.283137561417408e-05
5.706289560378219e-05
3.909387079850668e-05
2.0032490216953525e-05
1.741771068763942e-07
-0.01976829026085429
-0.039902076721412105
-0.06067409213062276
-0.08219437629025926
-0.10437147859493444
-0.12691063558071852
-0.149340647294918
-0.17108468498820398
-0.19160490194481009
-0.21066442492332638
-0.22868201091698842
-0.24692762726579628
-0.26710973152631806
-0.2903598840334308
-0.3165516124785093
-0.34463284703164015
-0.37340741153633017
-0.4020060743619285
-0.42995355666264456
-0.4570609196491879
-0.4833054420752348
-0.5087473056503119
-0.5334817861667449
-0.5576151363336427
-0.58125409650281
-0.6045042277815917
-0.6274738674713057
-0.6502857160504253
-0.6731055994027662
-0.6962237259963495
-0.7203969266629886
-0.7500136388160411
-2.0488420763275466
-2.0966829922853885
-2.0907872293654126
-2.084107287142983
-2.07612270559952
-2.066178789014961
-2.053525156483262
-2.0374271468412424
-2.0172996943696937
-1.9927887153528832
-1.963778013719105
-1.9303421797782252
-1.8926796768373992
-1.851051998905985
-1.8057398400256033
-1.7570166950944444
-1.7051360604718415
-1.6503268198417134
-1.5927941043210825
-1.5327214452753586
-1.470274435901223
-1.405604266116648
-1.3388506057898553
-1.2701446128202138
-1.1996106601281202
-1.1273683776333214
-1.0535339345443568
-0.9782212202445757
-0.9015425485611345
-0.8236096013908043
-0.7445336342831916
-0.6644260455896045
-0.5833987638433324
-0.5015642205686106
-0.4190356353824442
-0.3359270714724717
-0.2523533926122132
-0.1684301256411808
-0.08427346820101568
9.17274813506837e-16
0.02292550168543838
0.045910300931428435
0.06901206572916073
0.09228531294814467
0.1157798527190142
0.1395396507323439
0.16360167720152613
0.18799511974336655
0.21274082481424422
0.23785112456259797
0.26332936973817517
0.2891698038535079
0.31535682621804306
0.34186218820557246
0.36863556995314695
0.395564474593788
0.4222208190746215
0.44355781671316175
0.04646329275385091
0.07858033096066687
0.12915167127006202
0.17750747646409115
0.22284380970338058
0.26519737934245424
0.30479569687105457
0.34190537648261343
0.37677038142490793
0.40958400345394613
0.44047853979470636
0.46952177803767026
0.49671589474991285
0.5219959726162617
0.5452249667766838
0.5661846952891325
0.5845600118536544
0.5999142788413093
0.6116527524149579
0.6189699713434103
0.6207770878052152
0.6156080947727831
0.601517051654682
0.5760156895279013
0.5361861305722027
0.47924960558509966
0.40391362003962444
0.312245638480583
0.21023989247348066
0.10493329613371173
-1.7059533424790274e-07
-0.06295335263330816
-0.12564586284514834
-0.18781505973523815
-0.24919269011140144
-0.3095037468928635
-0.36846549424948877
-0.425787870385257
-0.4811763263346427
-0.5343379183320027
-0.5849912360142282
-0.632880816787124
-0.6777961956726095
-0.7195917388646336
-0.758206193186209
-0.7936735670397949
-0.8261226877948439
-0.8557599512322427
-0.8828405189079718
-0.9076321227910507
-0.9303804515220224
-0.9512839116548739
-0.9704807731777492
-0.9880482608418046
-1.004009292304202
-1.0183439911703476
-1.0310022629359108
-1.0419148785195702
-1.0510025090025445
-1.0581824692095516
-1.0633733790955158
-1.066498274728603
-1.0674862334263229
-1.0662734951961355
-1.0628038542709297
-1.0570286661024353
-1.0489068398125405
-1.038404488807338
-1.025494685799072
-1.010157220657006
-0.9923783050049152
-0.9721503632785036
-0.9494718835779217
-0.9243473108331307
-0.8967867397110527
-0.8668061448483889
-0.834427610167152
-0.7996784613292371
-0.7625924769733681
-0.7232093338539467
-0.6815751189497965
-0.6377423749310809
-0.591770457411321
-0.5437258123007458
-0.4936823315184945
-0.44172176267372
-0.3879342276788028
-0.3324188571809561
-0.275284682362721
-0.21665229281571569
-0.1566549680194675
-0.09544433120123844
-0.03319695890547139
0.02986956335668007
0.0934611219139479
0.1571187956369074
0.21996620261212962
0.27983441950468957
0.32923805668775724
0.3270611116119624
1.311581329099809e-07
-1.0743024149773017e-05
-2.118992260211061e-05
-3.092870616319687e-05
-3.962415256790475e-05
-4.698295473551384e-05
-5.2750211929769586e-05
-5.670295137423509e-05
-5.87311059285639e-05
-5.89984772381702e-05
-5.689053734073135e-05
-5.307672205254188e-05
-4.709888049336808e-05
-3.997021194936112e-05
-3.1339498357874085e-05
-2.1390279637545362e-05
-1.0937232528207552e-05
2.526022928883709e-07
0.327869409483627
0.33490625853948797
0.2885166083872923
0.2311009552092498
0.17048795123527583
0.10894173765273478
0.04736663503580542
-0.013773035941692227
-0.07418629660584479
-0.13366215622235153
-0.19203187913370362
-0.24915229626709878
-0.30489751191231174
-0.3591547644114925
-0.4118218378738208
-0.4628058041569321
-0.5120219671856694
-0.5593932122268386
-0.604849506225529
-0.6483274264129814
-0.6897699006867879
-0.7291258045171367
-0.7663498139684681
-0.8014020836783552
-0.8342481404629704
-0.8648587605279348
-0.8932098677952958
-0.919282345280285
-0.9430622467300158
-0.9645408238485371
-0.9837145703876227
-1.000585411798174
-1.015160913211497
-1.027454614639463
-1.0374863496925193
-1.0452826559660484
-1.0508772372117252
-1.0543114409424694
-1.0556347646576072
-1.054905212588715
-1.0521896230867256
-1.047563499996851
-1.041110393582077
-1.0329203497816224
-1.0230869408785512
-1.0117023300913521
-0.9988498289611912
-0.9845933931046287
-0.968964237655011
-0.9519455616228352
-0.9334580393537733
-0.913350044321121
-0.8913979956771011
-0.8673210584548856
-0.8408104014811513
-0.8115694581024093
-0.7793546778459828
-0.7440082169748502
-0.7054740327051813
-0.6637976720665444
-0.6191118817156892
-0.571615741073605
-0.5215525396990695
-0.46919061803708856
-0.41480831141739044
-0.3586835720646738
-0.30108917416154746
-0.24228870965752436
-0.18253660310447567
-0.1220792209738039
-0.061155564565463595
-1.7059533317237419e-07
1.2210418056491443e-15
-0.08005755711823796
-0.15996544247679634
-0.2395737610797561
-0.31873220099591565
-0.3972897270610181
-0.4750943237995252
-0.551992790998216
-0.627830088438706
-0.7024492290630977
-0.7756906033689128
-0.8473912259527467
-0.9173843111624305
-0.9854982896776046
-1.0515557654736347
-1.1153724929291164
-1.1767564761460925
-1.2355061911173046
-1.291409569446095
-1.3442430079340908
-1.3937699835883919
-1.439740928691898
-1.4818935516927265
-1.5199548251858142
-1.5536446463282227
-1.5826822525693522
-1.6067962466936296
-1.6257382937131395
-1.6393007296700781
-1.6473371367732264
-1.6497837891656986
-1.6466785984251204
-1.63817324870329
-1.6245345620941392
-1.6061324939884378
-1.5834152984033887
-1.5568757488704248
-1.5270142384363945
-1.4943065976511831
-1.459180371009944
-1.4220028851539865
-1.3830801064227165
-1.3426637774993775
-1.3009636210537803
-1.258160860601036
-1.214422296703153
-1.1699121820883076
-1.1247995082711
-1.0792652878866194
-1.0335025469878412
-0.9877113716056488
-0.9420836593104774
-0.8967708219057298
-0.8518236888837751
-0.8070941273418539
-0.7621080168293096
-0.7159904398757312
-0.6676454216819667
-0.6163684267268157
-0.5625622386471998
-0.5077015633820777
-0.4534085906725798
-0.4006112122482872
-0.3494170202338466
-0.2994250651329867
-0.2500615509736845
-0.20079420122098993
-0.15124198882396334
-0.10122096251110961
-0.05074696782450722
9.894661683051975e-08
-1.4955398129033737e-05
-2.9507046792415226e-05
-4.305557399261056e-05
-5.5141788475682185e-05
-6.536059304539099e-05
-7.334616608865863e-05
-7.884304806630299e-05
-8.165559021436342e-05
-8.167751810844032e-05
-7.8940772278914e-05
-7.346829437473307e-05
-6.55124232098736e-05
-5.532721335916452e-05
-4.319978000795477e-05
-2.963061092266933e-05
-1.5010188154709891e-05
1.0465427321970644e-07
-0.0493190606415424
-0.09833035913103662
-0.14681590916058385
-0.19471672730495562
-0.24216650330177586
-0.28949538789971047
-0.33719870640863736
-0.38586547926916476
-0.4360324817224797
-0.48792207083017625
-0.5410866310607432
-0.5942129681075172
-0.6455364901400824
-0.6938566516047628
-0.7392199688870363
-0.7825890834421935
-0.8250633910967841
-0.8674105969612848
-0.9100023164959785
-0.9529245295107401
-0.9961006705727976
-1.039378010693137
-1.0825785270163273
-1.1255258758592692
-1.1680585016671046
-1.2100341052408907
-1.2513295571640963
-1.2918356907393125
-1.3314497871352278
-1.3700634715848647
-1.4075469951087145
-1.4437312124266883
-1.4783870710606684
-1.5112086148962847
-1.5418015685733681
-1.5696852386937254
-1.5943101816289398
-1.6150932645580316
-1.6314657847834009
-1.6429248826061442
-1.6490778223607478
-1.6496695864993272
-1.6445908150473934
-1.633866384154086
-1.6176323250184628
-1.5961065960251666
-1.5695604236144063
-1.5382938616658262
-1.5026167668399628
-1.46283573354434
-1.4192460175570147
-1.3721268730515601
-1.3217399800573573
-1.2683294091701094
-1.2121225688567963
-1.1533320842700199
-1.092157132248625
-1.0287855192047546
-0.9633952833778636
-0.8961562222860144
-0.8272311158654946
-0.7567770523892094
-0.6849460891148615
-0.6118861728165121
-0.5377419130812645
-0.4626548521602337
-0.3867640969618146
-0.31020672571696295
-0.23311812140525506
-0.1556322397114676
-0.07788210156190328
1.148519796868245e-15
-0.003918788643601047
-0.007936292067899713
-0.012172407617229895
-0.01678928721083549
-0.022012156158253443
-0.02814911838751965
-0.035608733704437234
-0.04491192489709897
-0.05669228304615079
-0.07167424671226483
-0.0906142241034448
-0.1141877621816357
-0.14281514527209266
-0.17644521052681003
-0.21436517674636565
-0.2551427235530916
-0.2967871684492717
-0.33711227718451225
-0.374158304398844
-0.4064970834356251
-0.4333317645976802
-0.45442034193261094
-0.4699149566283528
-0.4801978538235655
-0.48575395759754825
-0.4870887525183045
-0.4846829899779346
-0.4789720940843085
-0.47034029101958874
-0.4591223497574135
-0.4456086329663985
-0.43005126540451594
-0.4126702364095286
-0.3936587930791823
-0.37318803176169457
-0.35141080663814994
-0.3284649025042833
-0.3044757706075716
-0.279558367450305
-0.2538190928787968
-0.2273572370883873
-0.20026605747623955
-0.17263386110815027
-0.1445449801088448
-0.11608030689040547
-0.08731800395106687
-0.05833426086169933
-0.02920375012775613
3.169379470544312e-08
-0.07249264505967844
-0.14486253354921275
-0.21698695643643123
-0.28874381431533946
-0.3600116434280462
-0.43066984174753814
-0.5005990927366462
-0.5696812159340405
-0.6377997491291678
-0.704839991735889
-0.7706891006886962
-0.8352365255036884
-0.8983741627612729
-0.9599962766933444
-1.020000030904168
-1.078285494914966
-1.1347557185697748
-1.189317008826854
-1.2418792348608183
-1.2923555732969743
-1.3406629740303087
-1.386722157390504
-1.4304575990900814
-1.4717979266714831
-1.5106756830623593
-1.5470276809469306
-1.580794795258833
-1.6119222345430009
-1.6403595217527707
-1.6660604581100749
-1.6889833384162887
-1.7090907192656566
-1.7263496040437496
-1.7407313998069858
-1.7522119499344273
-1.760771516037736
-1.766394751994123
-1.7690707460504398
-1.7687930153765001
-1.7655595185283204
-1.759372664399342
-1.7502393949174604
-1.7381712046386024
-1.7231840529339553
-1.705298657752615
-1.6845407962785017
-1.660940518706862
-1.6345334107771605
-1.6053600105003145
-1.573466250882128
-1.5389035394818993
-1.5017289345348483
-1.4620052870746958
-1.4198013615481218
-1.3751918287025848
-1.3282571834813486
-1.2790834606222383
-1.22776155006577
-1.1743863184315533
-1.1190531929825962
-1.0618557030050821
-1.0028763303423864
-0.942170422795321
-0.8797299613773545
-0.8153941598079872
-0.7485957229036586
-0.6774842671112656
-0.5949007850880496
-0.4600616412901998
1.0604529132596241e-07
5.92901683368896e-06
1.1501740698527385e-05
1.669217552519031e-05
2.1326502005314385e-05
2.523986268788969e-05
2.8314070028817584e-05
3.0407721701833368e-05
3.147668576208851e-05
3.173144348295187e-05
3.0532511214903524e-05
2.8539441737723825e-05
2.5238402458341302e-05
2.153947003337431e-05
1.6980797516219504e-05
1.1603954763961255e-05
6.072233908027691e-06
-1.513194197722001e-08
-0.45672656976954074
-0.5923099060395947
-0.6738467262561897
-0.7434326840357879
-0.8085949663024685
-0.8713051542104685
-0.9321826656362939
-0.991416582706325
-1.0490334047601517
-1.1049912891174183
-1.1592184530082417
-1.2116304676147833
-1.262138774581893
-1.310655074362633
-1.3570938459387225
-1.4013735556788856
-1.4434174951024916
-1.4831540850795224
-1.5205170610539516
-1.555445498922992
-1.5878837441593927
-1.6177812909503806
-1.6450926895087687
-1.669777364749871
-1.6917994749698448
-1.7111278135657757
-1.727735675853428
-1.7416005407006443
-1.752704342443256
-1.7610331301494488
-1.7665770700429024
-1.7693303846624775
-1.769291323156204
-1.766462133843159
-1.7608490273229496
-1.7524621721072386
-1.7413156929461548
-1.7274276615454964
-1.7108201063533448
-1.69151899489218
-1.6695542349197439
-1.6449596890837193
-1.6177730625949456
-1.5880360562958074
-1.5557941767566488
-1.5210968772180449
-1.483997322564418
-1.4445525354492088
-1.4028231518840721
-1.358873488333685
-1.3127715639600115
-1.2645887330298031
-1.2143998170369292
-1.162282955773723
-1.108319422600827
-1.0525937738630269
-0.9951933683018621
-0.9362083753237032
-0.8757317738246447
-0.813858969529843
-0.7506878347501086
-0.6863185142488124
-0.6208532006155034
-0.5543958479338115
-0.4870523826513735
-0.41893009783415647
-0.3501376846787321
-0.2807850149283555
-0.21098305376185783
-0.1408432894900991
-0.07047807676255805
3.169379556846805e-08
--------------------------------------------------
