# Supplementary material for: Magnon thermal Hall effect via emergent SU(3) flux on the antiferromagnetic skyrmion lattice
Source: Nat Commun. 2024 Jan 23;15:566. doi: 10.1038/s41467-024-44793-3 (PMC10805809; doi:10.1038/s41467-024-44793-3)
Supplement: Supplementary file 3 — Source Data [file 41467_2024_44793_MOESM3_ESM.zip › Source Data/main text/fig2c.txt]

runtime, float, 1
74.63725352287292
--------------------------------------------------
n_work, int, 1
12
--------------------------------------------------
error_info, bool, 1
True
--------------------------------------------------
M, numpy.float64, 1
-0.7446800000000156
--------------------------------------------------
Ecl, numpy.float64, 1
-10.801309384038463
--------------------------------------------------
E_list, numpy.float64, 31104
0.03919294274307025
0.04346897377114305
0.054629947248874995
0.07013350263953252
0.08853922265236602
0.10918338425002432
0.13169377338573843
0.15575823437471895
0.1810245098269686
0.20704971579805967
0.23326584273783738
0.2524090431211341
0.23681928394274399
0.22529857386462387
0.21779475190712935
0.21415921445425193
0.2141736503477171
0.20880303690030302
0.1836825845432126
0.15952036227595862
0.13647573471950908
0.11466763101790847
0.09422560926539761
0.07540295553160863
0.058822272940150175
0.04592761527236656
0.03919294274306191
0.04219008622942766
0.047979348315844834
0.05594168776799459
0.06548844582428279
0.07620495752203822
0.08783475636687908
0.10022582898913292
0.11328653035673389
0.1269569474524327
0.14119163497268641
0.1559495002233783
0.17118811597586656
0.18686073696050345
0.2029149791257906
0.21929252608914482
0.23592944003277488
0.2527565176100309
0.26969961106956886
0.2866790871104898
0.3036079018574977
0.32038789040888116
0.3369032547650758
0.35301247026806637
0.3685410139819883
0.38328202825343816
0.3819115072474812
0.37216750388257813
0.3617015995977374
0.3624615571003771
0.3647234889042039
0.36843360647676854
0.373501431922999
0.3797991364751218
0.38716090952642435
0.3953827293533113
0.4042229417335381
0.4134038015673317
0.4226143176455519
0.42928882956271464
0.418131718321935
0.407375069721298
0.3995176948496252
0.39474311255106803
0.39313588911135083
0.38919187670030736
0.38516292068397706
0.3811274852538037
0.37716901619612314
0.3733798682921121
0.3698680530498385
0.3667653054283111
0.36423383487259064
0.3624699990875575
0.36170159959773174
0.33269794622836657
0.33572943832635654
0.3446478306691293
0.3589686561547371
0.3780048310180855
0.37776166033279224
0.355884589532422
0.33338657612079015
0.31112698320561955
0.2898308491860474
0.27009674362563824
0.2589499893968916
0.24760119417114876
0.239317163913477
0.23431978623886796
0.23274817678323062
0.23465875492895769
0.2423857482194675
0.2710958282242065
0.2997732326194508
0.3277915343083785
0.35443231538377756
0.36441766052390867
0.34922246141801905
0.3385636031211678
0.33296651509372766
0.33269794622835536
0.3310455637162277
0.3313008132390323
0.3334008978957438
0.3372402114650321
0.34267565503066305
0.3495340176747105
0.35762025831629884
0.36672560716179003
0.3766348457673639
0.38713244151794923
0.3980077763267151
0.4090597000634398
0.4201010685395413
0.43096357329468593
0.44093298670058056
0.43902284777633693
0.43645344049892804
0.4332108002317622
0.42928654499656393
0.4246743945453976
0.4193664451333086
0.41335141717461954
0.4066139516765195
0.3991365735134748
0.3909044406896623
0.39701486190521573
0.40954612951610375
0.42076170017698716
0.4208881066502068
0.42125714905973816
0.42184074939722466
0.42259977157283085
0.42349111925891564
0.4244723067797815
0.42550225056616026
0.4265398788908928
0.4275432894924592
0.4284715082012626
0.4315149109375323
0.4422917860333454
0.4496800304992928
0.4503579744633791
0.4503578247328846
0.4494775258951578
0.46747209427051983
0.46495883353012607
0.45579268093851566
0.44781885403281946
0.44101496642212956
0.43530554721575176
0.43057504615745107
0.42668106785636106
0.42346516542439067
0.42076170017698156
0.43469778957550553
0.43271958408672156
0.42689399044768456
0.41557839470963515
0.39802649724735994
0.39050125587424905
0.37423751761233637
0.3571684754084172
0.34001702627628255
0.32342154890175573
0.3079206336194021
0.2939526244679619
0.3280422358094668
0.361834999519955
0.3931696720374409
0.4155843419102475
0.41495829885861757
0.4155665427117322
0.417814802384467
0.4213836658633403
0.4055638747218286
0.3834540980499365
0.37890931062852035
0.40042359408138667
0.41825373144538286
0.4318694578854771
0.4346977895754931
0.4364726271518107
0.43750024405273147
0.43675753302633263
0.4366080330139536
0.4369592927223584
0.43770081387343324
0.43870742433238435
0.43984427846386215
0.4409731668041686
0.4419591276556747
0.4426769124414886
0.4430159533540196
0.4428838333081117
0.44220754228701914
0.4415033852530583
0.4516077499344202
0.4612025069408542
0.4702602921298592
0.4788087201815299
0.48693811739861464
0.4948071780444757
0.5026459986064505
0.510753736242963
0.5194867783316285
0.529229002274343
0.540331274460765
0.5485689932344134
0.5482092589076102
0.548662347252724
0.5496363261869792
0.5499518995849858
0.5477611926747163
0.5413233333400594
0.5302273266187134
0.5155311949106739
0.4987567091651433
0.4811984827586937
0.46383045830899894
0.4474105692818103
0.4485974921021177
0.4553970143241801
0.4679000407675508
0.4787926863205814
0.48661901440603833
0.4752743982102352
0.4859310569765222
0.504110041707058
0.5209131279955
0.5347674466189662
0.5439865690406495
0.5481587394303613
0.5489048947951408
0.5484289371961775
0.5482092589076183
0.4410377709214831
0.43802022386170403
0.4292677413594538
0.4175442129819078
0.4051893766412886
0.40098107372907266
0.4271168493057097
0.45566643155478537
0.48592405703745145
0.5172079472796567
0.5065084003743068
0.49418411594301515
0.5034749597914454
0.504648048993813
0.4984868685338314
0.4913077951649304
0.497846397151656
0.4828544541320776
0.4559706118091045
0.42997922486777723
0.4258092692029436
0.43051800212338964
0.43486042461094954
0.43814143032971176
0.4396508216141137
0.4387036494494033
0.44103777092148133
0.43890910102269126
0.4391024491873364
0.4425436059297497
0.44675417793157474
0.45169869039116
0.45735111509093557
0.4636959814340476
0.47072759666930303
0.47844747975110374
0.4868601985217024
0.49596793355939334
0.5057639555565199
0.5162253602415372
0.5273049252902141
0.5389218570201436
0.5509500232927532
0.5631994359166577
0.5753767400406131
0.5869600036195338
0.5966091647926943
0.6000869768702747
0.5950570605563544
0.58544390217564
0.5739041544283496
0.5626490781100688
0.5536919413776231
0.5530121385735388
0.5672288645012161
0.5678664300068265
0.5697868039009164
0.5730039411049064
0.5775135964854984
0.5832600118626561
0.590101075830526
0.5977764945823711
0.6058816253406865
0.6099188493041658
0.6035940897009209
0.5971643444806043
0.6080900006980223
0.6130567519800709
0.6056235179131363
0.5982849970918265
0.5918142887563701
0.5854410277913413
0.5786379089862301
0.5721793122216318
0.5666837886007217
0.5625983837170649
0.5601949502928155
0.5595736847107255
0.5606776834814003
0.5633210118033755
0.5672288645012253
0.5032729791347382
0.5049998343369639
0.5101446224021365
0.5186008694919136
0.5301942398192708
0.5446879652262361
0.5617917930667897
0.5479996871966242
0.5338018522193978
0.5198398499581602
0.5488358735546727
0.5433661706970149
0.5403568470690824
0.5374151599230945
0.5311329659226074
0.5193184769702186
0.5099802842556588
0.4999545621521482
0.5047795037771275
0.5122660661612597
0.5222700464589748
0.5345426771968578
0.5328682630349896
0.5209546497296856
0.5119321644057733
0.5059948761974308
0.5032729791347288
0.5041423486067201
0.5062527603591414
0.5095939021985326
0.5141438202988667
0.5198694293517012
0.5267271470846631
0.534663595176338
0.5436163912010266
0.5535149218517532
0.5642811593952508
0.5758302588554719
0.588071127420548
0.600906619660435
0.612720995952197
0.6141787894451064
0.6154769339113597
0.6164208084042423
0.6167785506823084
0.6163658981983362
0.6156074603859992
0.6176616932565785
0.6238687148486216
0.6298823919954313
0.6336467551719928
0.6346250297698235
0.6333158615411971
0.631021534386218
0.6291665799832594
0.6292409376951964
0.6292637637269862
0.6291018987680156
0.6289124010045631
0.6274433302519112
0.6247107343933027
0.6207583034510213
0.6157489844082864
0.6138546390461163
0.6210051134762946
0.6266400035155786
0.6201649333126034
0.6178946977128468
0.6257343165178916
0.62254738573681
0.6209380131836241
0.6247228655406454
0.62791291862292
0.6304719179572427
0.6309860533839755
0.6281046863018989
0.6284627892495568
0.631857690045748
0.6332790870093936
0.6317325153591659
0.6291665799832658
0.597829409824016
0.5978405348371352
0.597712817858815
0.5970398389381272
0.587483900903579
0.5753513488507612
0.5620082417210815
0.5805411151670001
0.5723003491659658
0.5629639357653383
0.5531140942892349
0.5801059648323563
0.5617705198872393
0.54534774638502
0.5352962313637232
0.5346649090902105
0.5360431611393189
0.5634861606098923
0.5892185758198539
0.5830750920833264
0.5642781631167945
0.5474158238078289
0.5487176855441442
0.5643018772911587
0.5806639494992784
0.5970109314646966
0.5978294098240172
0.6012384875581234
0.6051750085097527
0.6089522951046471
0.6080784218709552
0.6073907157490991
0.6069248094002002
0.6067124712236225
0.6067783387476713
0.607136757322639
0.6077886867165304
0.6087188970813664
0.6098930303785893
0.6112545710492966
0.6142334456710287
0.6279414891873681
0.6419124284930248
0.6560170706858579
0.6701110315965099
0.6840273737697516
0.6872623277806794
0.6829312365074387
0.6770054561521269
0.6697385502296365
0.6615318251336907
0.652897811782136
0.6443896922397759
0.6365160904769326
0.6296608083001305
0.6295347623871358
0.6293911915999139
0.6294032309625156
0.6293156605682984
0.6300808400776676
0.6314330185880083
0.6332489883332874
0.6352466596005024
0.6370123685300506
0.6380833728223764
0.6381006455976
0.6345200049676111
0.6300096771788471
0.6261730201523712
0.632692106596599
0.6374157330080933
0.63873317436451
0.637964261744367
0.6350105466051132
0.6323828989762871
0.6336397706934251
0.6342301614126098
0.6341217013178684
0.634736706352883
0.6337355711881766
0.6296608083001249
0.6123409737530984
0.6106509733956652
0.6056936065596195
0.5978004746702987
0.5953306351090922
0.5921526376904066
0.5872346596694654
0.5811751408332029
0.6024845308498185
0.6253635171447032
0.6494671855750127
0.6744492404483295
0.6616222033690685
0.6521140961127844
0.6445019394083137
0.6397921202301124
0.638129487890117
0.6246439274339751
0.6033653807613395
0.6118674451930352
0.6295537655923373
0.6402028121850748
0.6426612852276963
0.6376493024680834
0.627179074032396
0.6133573198682009
0.6123409737531208
0.6111153587677131
0.609975988535406
0.6096605004127472
0.614703983976982
0.6202956205904006
0.6264009900392983
0.6329566070901962
0.6398672650362204
0.6470057498634566
0.654215138799917
0.6613137668768589
0.6681021821258675
0.6743713003535677
0.6799103091584817
0.6845133519330768
0.6879844553488224
0.6901414778218283
0.6908213227903992
0.6898900801582477
0.697564286866212
0.7104666222502616
0.7224001361923782
0.7194728110019702
0.706939989077483
0.6981882146793383
0.6922717529174367
0.6881402870675072
0.6848822916631828
0.6826184602022898
0.6767109068928944
0.6695176679544319
0.6641898622527999
0.6635485660606937
0.6685644993816278
0.6782167776565684
0.6908384114177909
0.7049283201167893
0.719246783687995
0.7327192446266579
0.7261538582349065
0.7211608825277291
0.7182737276521525
0.7178154299382116
0.7198358878941397
0.7093665436816058
0.6993511128589985
0.6908615999482324
0.6840682308312884
0.6785536478897437
0.6741327595399141
0.6715222546531745
0.6724992614809775
0.677764958379378
0.6848822916631808
0.8057886436736447
0.7993889209791116
0.7863560035158967
0.7730328070504949
0.7614209871913381
0.7517857680258928
0.7437936483641978
0.7332096661730403
0.7176308552954894
0.7026083380970561
0.688304348250181
0.675095390317461
0.6624101278861734
0.6521153150595107
0.6462792163155785
0.6443198342298899
0.6463351875986086
0.6623467471880944
0.6867282677795948
0.7106322358258348
0.7336379699930656
0.7559728642110279
0.7778112708562399
0.7872238198270699
0.7969282606075818
0.8047124711957931
0.8057886436736482
0.806185151870425
0.8078575089831782
0.8106832698296831
0.814535452304106
0.8192911891536123
0.8248393540761012
0.8310853884577295
0.8379516331539377
0.8453715341112484
0.8532752763492184
0.8615613938121995
0.8679270914067021
0.8663324782026133
0.8638172796383343
0.8603102187623476
0.8557280876652053
0.8499600296158346
0.8381496164734439
0.8109136796438925
0.7833459931631808
0.7580302603766812
0.7364741523556062
0.7329294778699181
0.7415262451610749
0.7442331362164555
0.7270245493478059
0.7117044044335085
0.69891030646455
0.7001923123863337
0.7038560951767714
0.7094195464246345
0.7162294458245997
0.7235673382161998
0.7307264019800249
0.7371002727558257
0.742309402952251
0.7424161283505828
0.7384213149245503
0.7358324066544587
0.7393708557531194
0.740057053548211
0.7371499131554883
0.7314770925725882
0.7253778993506095
0.7349958441233957
0.7296413686220217
0.7232324365191695
0.7167877449142399
0.7106416793898275
0.7051778332727131
0.7008424162653014
0.6981127259830768
0.6973978244504209
0.6989103064645653
0.8601790904464811
0.8493542819815868
0.8285148398543519
0.8066309541943779
0.7859488775052474
0.7669537437944856
0.7495116816166278
0.7369302650778663
0.7306942471167197
0.724712055471177
0.7188096647758146
0.7130284135043129
0.7379082722534793
0.7546365762164166
0.7617082231278798
0.7619340390425773
0.7581291968030246
0.7560327363834389
0.7562009066607509
0.7585980460986194
0.7631284787198632
0.7696238165321787
0.7785130214949048
0.8019040377434162
0.8257055165584148
0.8475315581956605
0.8601790904464746
0.8595588377067886
0.8595124776153532
0.8600093895178533
0.8609782972797391
0.8623079289754343
0.8638529821288409
0.8654435055079159
0.8668964395890113
0.868028754312362
0.8686705997416885
0.8686759164229069
0.8700383451242423
0.8782868419852282
0.8852788696783755
0.8763794854195027
0.8634370121913432
0.8506486408687677
0.8387317648880654
0.826016085860894
0.8142549770730949
0.8027896738929691
0.7914794131290032
0.7801786356596675
0.7623389183319176
0.7475015697608117
0.7485585425596062
0.7459070149962787
0.7456986544038283
0.7465329588222988
0.7488330142633505
0.75190096983637
0.7545002919695634
0.7554340895356593
0.7542671602958987
0.7512440939534556
0.7470044784702355
0.7463374233496476
0.7495762935508461
0.7526658456467094
0.754474228277203
0.7535112425806254
0.7502342542510055
0.745733499152498
0.741130471371472
0.7357058765931374
0.74406698080939
0.7514177396375252
0.7560501033924812
0.7574307044237043
0.7559035105836441
0.7527437954340185
0.7494174817937133
0.7469146966292504
0.7456986544038268
0.8731355610500234
0.8820390683866056
0.902193003523506
0.9095059030358621
0.8927502920920047
0.8753753639402702
0.8596237143928329
0.8470422894375296
0.838591762913733
0.8345615848014724
0.8346136364689384
0.8379807670017946
0.8491066285158645
0.8636027563398462
0.8803362304935799
0.8977721764534211
0.8921801020616036
0.890123297466386
0.8882602340122925
0.8794457481654537
0.8758473669257157
0.8789314749322094
0.8883883382662671
0.8996557476917764
0.8920163928127984
0.8802925659330814
0.8731355610500077
0.876275994709652
0.880368690457062
0.8853598539925054
0.8911287097156284
0.897493576142657
0.9042256604710406
0.9110733458187897
0.9177937863449961
0.9241796154430046
0.930064054959597
0.9253488621030568
0.9140400535458654
0.9019297849452637
0.8892881286875294
0.8883177940220638
0.8820306666507569
0.8639763188249336
0.8428531809833406
0.8342043332834015
0.8237691732267972
0.8113106670160466
0.7967162974387381
0.780269953591157
0.7695448953762116
0.7605547729683385
0.756870859730917
0.7589321179835417
0.762139190214847
0.7628448108834848
0.7649539397159897
0.7685625709049572
0.7740147592431265
0.7815117080187788
0.7906323883882849
0.7955800538807333
0.7984797329709862
0.8010245936394844
0.8031286849127041
0.804987911744796
0.8049614776511447
0.8052167202651983
0.8040466709549196
0.7998678547018911
0.7985023548979192
0.7978300484349828
0.7949529095135928
0.7902946787052227
0.7846424966902885
0.778919457525494
0.7738194487777108
0.7695276057587576
0.7660283391494385
0.7634705037855145
0.7621391902148441
0.9142813926434307
0.920900549423674
0.9215856319022865
0.9252795186709963
0.9311878234903398
0.9201123170097242
0.9085650423607418
0.8984950570250004
0.8907912013329404
0.8860051164808858
0.8843565716747831
0.8857004108261861
0.8761490091418402
0.8778029426807484
0.8901687669854828
0.9014221571833404
0.913832010356668
0.900299403961711
0.8899548170262479
0.8915005711103342
0.894395181591393
0.8979287187483174
0.9006392936399493
0.9016446687093599
0.9136159379424718
0.9155928585765133
0.9142813926434131
0.9133476197568023
0.9136582896539452
0.9153037728115271
0.9183323875552905
0.9227565689805456
0.9285534555880188
0.9356642455373159
0.9439932128654146
0.9446760235928399
0.93561695821225
0.9352907389187657
0.9396373944301417
0.9426742121069044
0.9436031873066808
0.9419136202188098
0.9405661241116112
0.9435156435232374
0.946324183465623
0.9235985778928675
0.8911946094492627
0.8604234187078351
0.833511518598092
0.8117359926921925
0.7958537698275455
0.7859337994139107
0.7812690251906194
0.7806990177753467
0.7831306627204482
0.7834028993499611
0.7842067450127496
0.785533152892968
0.7873952383788982
0.7897801513296414
0.792582455911276
0.8006149348765923
0.8107235544435851
0.8204042931894752
0.8289945986814
0.82503968242969
0.8241568885384313
0.812269152169741
0.8063570835625671
0.8086034188994813
0.8118063133872893
0.8096252442402464
0.8069757857883442
0.8041420237710469
0.8013386081123763
0.7985980213334525
0.7957968823535204
0.7927818812863887
0.7895184641892238
0.786181634843398
0.7831306627204535
0.9596040262576191
0.9610081203314316
0.9580337153014884
0.9491209181821497
0.956796402425289
0.9804269524794395
0.9837112992198983
0.9785632234872542
0.9691628272529095
0.9548914854758701
0.9360942801000494
0.9139320909336031
0.9308598932449891
0.9489847866238633
0.9652492926930579
0.9718381036858038
0.964665977085465
0.9724435038321073
0.9792315237876842
0.9844967149646351
0.9850924125089858
0.9793969727542806
0.9712011053694407
0.9632454128372001
0.9528669311559804
0.9510141948661681
0.9596040262576091
0.9638952863992795
0.9687521509883544
0.9704114116961423
0.9726425693298675
0.9689082507348582
0.9644244280450175
0.9589993273608703
0.9524576754851739
0.9534032308830827
0.9637010199595896
0.9746033939343457
0.985671249701603
0.9961886632231541
1.004950507254087
1.000924461193834
0.9941809900824886
0.9778151016313337
0.9537473012405905
0.928725083275523
0.9039287432589641
0.880748991508211
0.8607004309424304
0.845229762980616
0.8353267497397296
0.8311614788755765
0.8321061369195594
0.8340950748443178
0.8256043126930606
0.8261014786242749
0.8275248620934207
0.829660331110235
0.832126887713151
0.8343797909156849
0.8358036958395708
0.835933586914813
0.8346735841289014
0.8322619197944228
0.8293700788337851
0.8376267918092457
0.8301053225380792
0.8338389912143274
0.8364398763987918
0.8386768851441984
0.8407994080497485
0.8497129792860069
0.8552184657893108
0.8565787815165451
0.8542630937077175
0.8495905906465593
0.8439063993135165
0.8381981934165552
0.8330719728453414
0.8288390668205354
0.8256043126930506
0.9677862351640498
0.9651470013316992
0.9737476712678076
0.9852239227113329
0.9859607723016061
0.9857780277369583
1.0036221841360569
1.0250990827354147
1.0450241670433986
1.0452122205801258
1.0295238754367164
1.0121011549913748
1.01664684119409
1.0182040895254039
1.0036960545019658
0.9837067801635431
0.9905634748389671
0.9902371347965939
0.9896443089944672
0.9882142782160933
0.9879575953748378
0.9896133492736345
0.9866516013714353
0.9675196754316158
0.9602070296262246
0.9629050594613435
0.9677862351640474
0.9678507371563286
0.9691770611913125
0.9754065539308934
0.9727698180874362
0.9757742785934155
0.9793615315680901
0.9834458828317098
0.9879164474108802
0.9926439467777779
0.997483020342239
1.0022440993346384
1.0065965578702403
1.0097684337679445
1.009168574939009
1.009976386901912
1.0000369084190692
0.9869045349375688
0.9641620575473236
0.9617705668498955
0.9427150728604144
0.922208536231407
0.9029045660930917
0.8852897738014479
0.869615825549813
0.855940086600814
0.8441588155516767
0.8371285896070398
0.8453176433821932
0.8455798248769111
0.8464159034135146
0.847975784451108
0.8504997051015329
0.854264519493168
0.8594742673257794
0.8661450586223685
0.8740476902025204
0.8788252523962803
0.8748039875489978
0.871204682519138
0.8659016294414127
0.8658580789173217
0.869926954100114
0.8758961674740469
0.8819823163719498
0.8851888463419133
0.8741208379110632
0.8636194255420845
0.855672662941752
0.8503523088560585
0.8472166646588665
0.8455527190004526
0.8447978749210507
0.8447211036319102
0.8453176433822158
0.9832340329423696
0.9835099733532512
0.984257085155619
0.9974547521952178
1.0229747415124568
1.0466164308475092
1.0676252898971572
1.0748101729465231
1.0600977719364106
1.0638637310028396
1.0819366794888268
1.0991508663464578
1.0676542954262371
1.0346905903214842
1.0193318780510845
1.02756279975513
1.0470902613209487
1.0632346732533051
1.0635550180603748
1.04637713806691
1.0272155252631947
1.0069880106522313
0.9897223460566573
0.9887129066692792
0.9870564636498674
0.9851499067621285
0.9832340329423651
0.981010338280923
0.9785592269160297
0.9758084996297941
0.9825592419267396
0.9906226141866117
0.9995947898721576
1.0094840836712609
1.0203028841267046
1.0320482598930902
1.0446648260810811
1.0579904877739408
1.060911558486807
1.0430934857831335
1.0257499326490733
1.0171665271703285
1.0083863520532954
0.9967749446917564
0.9832244746286223
0.9635591708976347
0.9682562386987404
0.9690692299164947
0.9506145835192891
0.9357558851254415
0.9248416814939755
0.9152520922701333
0.9018390248612684
0.8912503628133297
0.8830849507741018
0.8835285372495238
0.884736317561135
0.8863494211043939
0.8878161095001664
0.8885081512143626
0.8879301352804058
0.8859279955508581
0.8827303744671748
0.88270772030521
0.8914395374073574
0.8994185205208267
0.8962045091818325
0.8949502680106428
0.8954830648219629
0.8975177924055355
0.9006387333345014
0.8866951304480305
0.887737526647277
0.8895678806389775
0.8903186908750187
0.8897782452783162
0.888244681026266
0.8863056240518002
0.8845406645433946
0.8833835145445088
0.8830849507741069
1.0554027220922257
1.0574720660047454
1.0633565012665307
1.072526884811962
1.0847510536778047
1.0999779091957185
1.0893044851595632
1.086522906945688
1.103815641111099
1.119331840186423
1.1320530970270992
1.1406437194457344
1.1530882508400158
1.1523510238564065
1.134320557140513
1.1115919880378873
1.0889950234807122
1.0779205877340494
1.07774485227648
1.0907529830707665
1.1025044492945835
1.113210245941055
1.1043922815186225
1.0905056641082518
1.0767953744680405
1.0651364344699994
1.055402722092211
1.051200114998559
1.048085304241772
1.0461140841380179
1.0453722955678453
1.0459651940634707
1.0479899555428718
1.0514795392576404
1.0563031804510297
1.0619970487034236
1.0673882096936618
1.0692774109230476
1.0657386775639746
1.0523609174950297
1.0372430943413053
1.0198860062513286
1.0086183200832883
0.9992454609897177
0.9982486873619627
1.0032837133562527
0.9907306577219903
0.9745654448061066
0.9784947002088341
0.953021581983671
0.9320876607961672
0.9181604149364786
0.915891313836342
0.9180463801589904
0.9244427904345563
0.92505508137246
0.9269209443569957
0.930109605289115
0.9346725462648778
0.9405431637169653
0.9474280769418685
0.9547548939316647
0.9499336179630042
0.9370584338094936
0.9237469109202074
0.9107646630737881
0.9224351711892141
0.9314825313150336
0.936040323487574
0.9349605970306067
0.9288525607310691
0.9417511051435805
0.9541376981135551
0.9569890199544693
0.9566614351532897
0.9474646581840365
0.9395332673906845
0.9334169693628279
0.929123137645161
0.9262890451561139
0.9244427904345434
1.0596989351551984
1.062659228200393
1.0709727819940784
1.0838125682914455
1.1007786385167415
1.1030706400412005
1.1178677241864314
1.1373672968074664
1.156692514657138
1.173865804399688
1.1837443070728824
1.1902762157327686
1.1822603117026416
1.1779428964832663
1.184028509095493
1.184117143466271
1.1777062900455506
1.1786592252927808
1.1650626433902174
1.1495489193989508
1.1341098736014374
1.1189546949563305
1.107865884022439
1.0907515312605562
1.0783593144650976
1.067678279283921
1.0596989351551944
1.0605209188815412
1.0622184886342796
1.0649293084960934
1.0688095682995222
1.0740103233272356
1.0806391070361638
1.0887038901169295
1.098038268740722
1.1006492827892487
1.0894893075240795
1.0779509262226807
1.0716820180033246
1.0850858206288716
1.0968574066404957
1.1034640417733348
1.0989412356119665
1.0700127287068728
1.0418088954036357
1.0151560571064777
1.0095721782226648
1.0082940772047557
0.980076950324906
0.9847819701485313
0.9887592911862205
0.9920684160713752
0.9840612749165554
0.9749027595116755
0.9697084397330805
0.9691148573884356
0.9674610588204026
0.9651479533665639
0.9628766826277608
0.9615900590430312
0.962231021330708
0.9612852435921313
0.9617394695655697
0.9676057540983697
0.9719065449807694
0.9620995902788897
0.9648741246087286
0.9624982786191011
0.953671792175371
0.9475763381911785
0.9446549851782564
0.950015773838919
0.9548958772612043
0.966118083934272
0.9594714339425849
0.9623023655915872
0.9653676026932451
0.9681089036192031
0.9699629944656827
0.9705457304828788
0.9697084397330752
1.1410246640516926
1.139256525576998
1.1341180361586474
1.1260264485013987
1.115499176649869
1.120976133727463
1.1416728621481886
1.1588461762819289
1.1704016271919144
1.1777728461309245
1.1874724126974447
1.1967575993082844
1.2005278034979103
1.1960228064777647
1.1892954598352206
1.1907582623585375
1.1815833842862076
1.1805775314876092
1.1754112358012627
1.1711695782148674
1.1560880579071413
1.1301846200318677
1.1228791921690047
1.1311911813643178
1.1374747216922623
1.1409085405614785
1.1410246640516963
1.1448153085938255
1.1468440039393946
1.146638923226501
1.1438600773821883
1.1385010656147327
1.130924938357074
1.1217140368922565
1.1114681150864871
1.1082067065378511
1.1183855077355338
1.1079481155090782
1.1021846724599929
1.1042326371839686
1.109163410510403
1.1147838259575176
1.101123848621934
1.0964078028091233
1.0913352464911015
1.0734396562105144
1.041129841548245
1.0157515166381987
1.019948889622736
1.0199886564169065
1.012907089918243
0.9969299865824777
0.9946878433878269
0.9921324399520018
0.9880043420165835
0.9872581410990624
0.9857886426282276
0.9838071670791423
0.9809274164633922
0.9766118352468646
0.9702260127590123
0.9653263499645235
0.9706056181196767
0.9769312904981713
0.97413133598966
0.9747391169428663
0.9736683860599171
0.9683412790024457
0.9729473217322857
0.978890377059806
0.9852624008519772
0.9825384587538483
0.974845433677855
0.967135465273142
0.9775073070755086
0.9852649649607218
0.9896460437656018
0.9906859285719193
0.9903315408544209
0.989728246212254
0.9880043420165855
1.1748655455030987
1.1766980592606884
1.18170974731928
1.185826993867171
1.1898049209520052
1.1948523485067253
1.2010602444599314
1.208579425118289
1.2174920847337505
1.2274386740703087
1.2372242788696972
1.2337190735996184
1.2423805396034617
1.2391488906241306
1.2175808110209374
1.1956411320298437
1.1960503579418145
1.1917809214484398
1.20307282418642
1.1937560322424348
1.174861553212699
1.1710523454056079
1.169689686806043
1.1697498013698366
1.1714187765007662
1.1749678229313119
1.1748655455030868
1.1738028335196231
1.167793251610684
1.1623371592811989
1.1572959476277065
1.1525193535332956
1.1478254580760416
1.1429327424926583
1.137302369181867
1.1299240715330088
1.1196543911805423
1.1272317182787859
1.132870548988939
1.133469305983034
1.1290040557109167
1.1239093079243279
1.1182819185325397
1.1108348809250237
1.1031600182029555
1.0907291763668276
1.080366947475572
1.0665933844134274
1.0495147888974907
1.030955313669754
1.0151100872465728
1.0072213059807225
0.9990777446076275
0.9970850469847625
0.9987596434372139
1.0021505944144742
1.0102988502023151
1.0194878531293028
1.0254003682762143
1.025109617482696
1.0190315774836525
1.009525975739033
0.9984387285586177
0.9864929987264429
0.9826968496894716
0.9866024119785931
0.9801642450129301
0.9842880763263163
0.9871975696023542
0.989016826621814
0.9897002555366914
0.9926611935242572
0.997783690159911
1.0000912995399418
1.0002753141044758
0.999561688593236
0.9992571888645525
0.9997290619501956
0.9994815356767991
0.99835201520774
0.9987596434372371
1.1804929567962723
1.1811056874882095
1.1829088034171351
1.188833551760617
1.1972199799717782
1.2068900199096668
1.219044726975842
1.2353658238771414
1.243781787049207
1.2416356244900784
1.2382370083923717
1.2455215713013397
1.2446818062891114
1.2499965409312244
1.2618451395788015
1.2732758598093605
1.272201343920132
1.2565172684520856
1.2252736960262507
1.211457131944555
1.2172853548136648
1.2168882345931924
1.2028103044699794
1.1906244738223093
1.1813807694678335
1.1759991789739057
1.180492956796265
1.1837689822686306
1.1933458839953157
1.2035693111026518
1.214396897284847
1.2257621854639205
1.2375632735612887
1.2496417145775727
1.2471292883505505
1.2260012133905802
1.2110431388195855
1.2044633692600113
1.2041192204877094
1.1808642387592603
1.155236704294381
1.1276631806057331
1.1238278395607113
1.1209235414791607
1.106578696467862
1.1003958056975078
1.0988742261174758
1.0955135636998499
1.0899581297013305
1.0851027642061941
1.0834494445616394
1.0710515247875174
1.056294672301485
1.0435008942716155
1.0330677073814702
1.0327090860229649
1.031707020757878
1.0303138236323595
1.0289986183956508
1.0283921051082665
1.0291128381343244
1.0315631970028454
1.0358253844696965
1.0416618257819883
1.0483960638937075
1.054685496089503
1.0483674774349228
1.03839307445975
1.029642697052499
1.0246213260864145
1.0243139055601662
1.01417358825738
1.0089052592172985
1.0088775104991872
1.0127055639743738
1.0182692243968763
1.0238281264531224
1.0282937229609208
1.0312021317230107
1.0326346607760175
1.0330677073814678
1.2307983053958724
1.2314664059425777
1.233336678835192
1.2360442610328588
1.2390748329805523
1.2418496159546435
1.2438105768707834
1.2445225826371147
1.2551597830487011
1.2734070885777014
1.2832589169344404
1.2828591868796666
1.2846029121409692
1.2736116150478163
1.2742885361483929
1.2747655690919395
1.2816568170105103
1.2762756023918196
1.2618374638634984
1.2470265136689018
1.2318880003858363
1.2210574093385183
1.2232250048440139
1.2243256028114862
1.2252293565479448
1.2270922884489817
1.2307983053958755
1.232411149946562
1.234340306324831
1.2371379095902646
1.2412820498313062
1.2469706769732913
1.2540186462240681
1.2618268606944003
1.2617347376732249
1.2612117942748862
1.2440745866665635
1.2250708156881196
1.206068291460101
1.213534225270291
1.2092196235285233
1.1736067429732426
1.144768024671636
1.1393575181486462
1.1467818797377924
1.1467860188299421
1.1363561500464086
1.1267692101021312
1.117993113351599
1.1054306571155548
1.087488517699597
1.0843299020115666
1.0857537643996016
1.0862921480665604
1.0852420144576638
1.0854015419677234
1.0858000240407673
1.0861681633077425
1.0858494270690526
1.0837259660813054
1.079354887140289
1.0738030627309183
1.0687832848353973
1.065597319952271
1.0643221806697054
1.0629154894774668
1.0614975883156255
1.0567919753393424
1.0521473632815341
1.0488074086166326
1.047221907943475
1.04841572938211
1.0524766042441795
1.0595954904423095
1.0631951816852883
1.0670819080399805
1.0726788803184524
1.078903067407541
1.0802662170999973
1.08137749777681
1.0852420144576405
1.31382373931279
1.3148865100641738
1.3178563952389064
1.3220850763286947
1.3264744227960767
1.3294901358951243
1.32959400171578
1.326007460174506
1.3192116343244351
1.3111137792565128
1.3035006764316561
1.2977095145489133
1.291400301283585
1.2967389047066549
1.2967710839648068
1.2934494498055684
1.2905518508733642
1.2812240345989212
1.291232093759998
1.3016011053343206
1.3101860633640852
1.314208155116786
1.3138472919512476
1.312090447544827
1.311100522632966
1.3116724597471299
1.3138237393127714
1.3198768331634827
1.3253293063827727
1.3296821929246687
1.3255719829294708
1.3162630670301605
1.296008253965537
1.2714083191525127
1.2687129409493956
1.2733489626088563
1.2771363069797028
1.2679414455964948
1.2520419064875752
1.2339337990015435
1.216067571885718
1.1994435277303834
1.1843132384359674
1.1706082079446067
1.1581571190074558
1.156322029832282
1.1616757955992785
1.1443971746184822
1.1246936690961422
1.1101317312582721
1.1034695276751545
1.0983946228828882
1.095247275550295
1.0942153615838555
1.091302507684902
1.091983449986326
1.0940435892626776
1.093516164196625
1.092709435684294
1.0920780268209267
1.0915519658854183
1.0908187171790893
1.0894079536521273
1.0873195926576087
1.084996205942232
1.0820717192941955
1.0906747663303078
1.0916776674252149
1.0894731831609823
1.0854642996601795
1.0803464575401112
1.0713953467973056
1.0649992245092956
1.0622221699034144
1.0682701377273955
1.075938223618954
1.080212642084807
1.080819797871631
1.0849902943751748
1.0905165803300245
1.0913025076849185
1.3270786358328084
1.3288225953295902
1.3337824389737143
1.3411107096103274
1.3493766485168577
1.3497714292885277
1.3420731075991477
1.3355237550620689
1.3311822484163196
1.3288813201344136
1.328141182414046
1.3284736013224265
1.3305540570530836
1.3287648247111459
1.3273492938606783
1.3263440162212017
1.3265249966129784
1.3442707439420272
1.3542477488154014
1.3496881297350758
1.3465103335880577
1.3442231286261885
1.341777572998514
1.3384238596355607
1.3342676702644722
1.33012037290337
1.3270786358328126
1.331227745127751
1.3353888044356017
1.3305232945382393
1.3306220035224168
1.3222989714760898
1.3092129400500467
1.2948175637031976
1.2803004877652646
1.2773057614707177
1.28337905757575
1.289132237227336
1.2875229784869986
1.257584314434826
1.235124726164172
1.2489945882007292
1.2488954315241132
1.214807406132466
1.1902474322831482
1.1751765900549298
1.1646801363529047
1.1687800511207964
1.1563251325788955
1.1427622655348164
1.129887396542706
1.1179136032610697
1.1072457188355964
1.0982680056015375
1.0953025718775082
1.0950467683573013
1.094374615115227
1.0974468910108954
1.10191921652973
1.1068299483647037
1.1112793344987504
1.1102033270764464
1.1049683654877782
1.103300778433185
1.1048274630933341
1.1089654137738973
1.119586233556651
1.1301202039667875
1.1387687866853353
1.1430160309556023
1.1386089209904466
1.1347170730665144
1.129502281332791
1.1236358750533644
1.1176042125149719
1.1117028535592806
1.1061544048258134
1.101181047847701
1.0969857944068206
1.093689424435944
1.0953025718774974
1.3478582977998066
1.3507806328542258
1.3590534231872418
1.3647731660286608
1.357567073667818
1.3559611915308023
1.355417910705319
1.3525696030836056
1.3499471006245929
1.3488381932647722
1.342530692612351
1.333110772347222
1.331950998547206
1.3440296540235956
1.3587151701660427
1.3646550533727497
1.3634485326930965
1.3594111106941975
1.3576883356221634
1.3609228544031595
1.3576684660541907
1.3593187477089146
1.3650584561702206
1.3704997594925503
1.369257448275943
1.3566559686570545
1.3478582977998055
1.341328635394272
1.3355540236480763
1.339579041725875
1.343247994428258
1.3357910543758775
1.3302022409508898
1.3292498235071075
1.3295935026424854
1.325550805852284
1.318619917129853
1.3154915935655542
1.2918197684763089
1.2824040188427202
1.2791723965311994
1.277418672150326
1.2673582075649248
1.2561486573132978
1.239658700238345
1.2166065282101934
1.190720508973604
1.1713199402153245
1.1712860687188167
1.1614731163725287
1.1552974071686497
1.1525207824039958
1.1527951111548052
1.155775301387747
1.1611448837625298
1.159530885395076
1.15483297407716
1.1475049345359105
1.1383020358000449
1.1282130876874203
1.1184033457277398
1.1144651313517415
1.116204332613737
1.1172451317520564
1.119179667698248
1.109303047708465
1.122505234314415
1.1330974297718608
1.144786614023333
1.1524090896691548
1.1547608218893386
1.159618064825172
1.1529163960705873
1.1488698467064156
1.147418416573208
1.1481265886771423
1.150477885236826
1.1538896019385094
1.1575749941463902
1.16041929410111
1.161144883762538
1.3692027326859475
1.3687690630675602
1.3675089049313702
1.365550924946162
1.3631772063668681
1.3617868425430988
1.3660901368030631
1.366400806939863
1.3593819920273946
1.351419402391714
1.3505824999727472
1.3534293611270958
1.3555779849211667
1.355522145937589
1.3593271664020665
1.3717657256442513
1.3783586522098021
1.3731760617868989
1.3668152646338867
1.3674683699880306
1.37521037382635
1.3733626606920895
1.3714751070031674
1.37133547895073
1.3701757698299923
1.3699009460669738
1.3692027326859424
1.3711326357128482
1.3627516649744513
1.3524790879401845
1.3436470633763677
1.341015654503005
1.3408768434458005
1.338682220144727
1.3333704345656856
1.3295427087000682
1.3264533523823319
1.316519725515528
1.3168424099995548
1.3150257913227061
1.3080061650531587
1.2881137802605114
1.2738812683161473
1.2631658503219452
1.2440598154402387
1.22025244392912
1.2012928923797945
1.1846978112968483
1.17130090817313
1.176246211281986
1.183371194190958
1.1912038938276601
1.198339780760381
1.2035759175972778
1.2059606487493537
1.2035243221434113
1.197379676257722
1.190677496213646
1.1874388276535057
1.1897747529511178
1.193996213539607
1.1910512595192086
1.1759048277964477
1.1532513178131465
1.1292526520565596
1.123966470664559
1.1230500687427274
1.1412075855440342
1.157722093969478
1.1673926026735804
1.1680344113177683
1.175865048996837
1.1964194087742483
1.211630675911931
1.2161031646880551
1.2110564348281796
1.2038922534799463
1.202283359631979
1.2045065898550436
1.206749164003313
1.2059606487493408
1.376291954329714
1.3748292801628883
1.3707596968533795
1.370739625102849
1.3785696877918325
1.37702518267226
1.3723993034555555
1.371358915906359
1.3761561409621514
1.3818092992555502
1.390831823826822
1.3893134078851372
1.3920675242657463
1.3859675450555533
1.383014360494202
1.3831455114319762
1.3898900154687426
1.384940902496316
1.3813649924608467
1.378547661602719
1.3758667975077827
1.3813790602836555
1.3853835652454891
1.3825577777149143
1.3756466975177464
1.3772069025659508
1.376291954329709
1.377222210620447
1.3790851662637953
1.3672226062531139
1.3509532654043523
1.347262568428589
1.3498669650871566
1.3506225132583711
1.348504057316143
1.342841173480343
1.3344908694835098
1.3272251887502717
1.3258358473777443
1.326493503979166
1.3164305290615215
1.2931145112682711
1.2799058132750634
1.272240047219362
1.2467135479685685
1.2262638891861566
1.2116136485946105
1.2105303221092327
1.210474306797768
1.207275123115078
1.205428356520145
1.2047430747002357
1.2050639751240857
1.2062568173330734
1.2082096299705105
1.2090999280361958
1.2117122517814907
1.2158514919685282
1.2211877034022234
1.2272946433419387
1.2293479902429783
1.2297536263364026
1.2286685900718746
1.2267349918010728
1.2266281168681705
1.2296841073885447
1.2187516767111195
1.208896971051956
1.2003561951929311
1.1958286868320274
1.1988001065892617
1.2017490873751644
1.2064551668636365
1.2134703933350726
1.2188390144848391
1.2196141511470089
1.222769439588187
1.2242275937858749
1.2172948687632672
1.2117481640787329
1.2082096299705136
1.391098613800846
1.3908018596122742
1.3899855067414078
1.3893296010020795
1.3938831171186181
1.4054805060827094
1.4131358242629575
1.4136654075927333
1.4092345780067117
1.4027166037458254
1.3968948548521343
1.3939157974361107
1.393679280972332
1.393905218586397
1.3940441224232922
1.394341747075461
1.3950420217630013
1.406461734738144
1.41536700311004
1.4221150659668529
1.4229956391206253
1.4167857322538637
1.4050814779060958
1.394690776543559
1.39319474403765
1.3924491108020107
1.3910986138008419
1.3865407889165677
1.386618978903209
1.397251696108136
1.4089407869122612
1.421351447641784
1.4296028922464894
1.4260168456410507
1.4175188632767768
1.4083703958215112
1.397124976810783
1.382493234597005
1.3640939405831174
1.3426846243400083
1.3203601964035339
1.3008525025730304
1.2828834128515925
1.276537372927519
1.249039206361285
1.2311589761989548
1.222010464130188
1.215274889053876
1.220996781822598
1.2369007490894506
1.2553436659288724
1.2569904845814355
1.2508161176840846
1.2444796084545502
1.2383398176300637
1.2376671178379821
1.23582990072903
1.2333383239163578
1.2309433236861025
1.2294630465982903
1.2336685125330635
1.2397177415460823
1.2447566905661844
1.2480391365892174
1.2488867414068832
1.2470061705612252
1.2559199836974122
1.2615909689041387
1.2610254330647017
1.2584333678879778
1.2547252158235103
1.2581312780877283
1.2589813173141458
1.2538347433273769
1.2472641425442021
1.2397618751731676
1.231901907777048
1.2262309600182404
1.2301942844861011
1.234393898168103
1.238339817630058
1.4322962468333147
1.4335577354502897
1.4374760801190563
1.438208725491369
1.4293266090380625
1.4224379115751407
1.4190316276156492
1.4179809074355
1.4154558443467251
1.4087114377437095
1.3991477505558003
1.4049625318939354
1.3938090827444534
1.4012286113138184
1.4081425716506144
1.4088461171366744
1.402146335017891
1.4084364308605162
1.4174716290865852
1.4233116456956667
1.4278923179858745
1.432453556708072
1.4362940375387168
1.4401988663198027
1.4412901620701932
1.435712546411256
1.4322962468333142
1.4379542776552077
1.442482922652041
1.4390911339054484
1.4337179470862027
1.430803465747249
1.433371171080457
1.429057760244781
1.4279806406697995
1.4249990439674871
1.4189994400440284
1.4110586676799493
1.405065149401794
1.3815435858787455
1.3554893518168374
1.3347798220197817
1.3091197955374116
1.2812944158537511
1.2777043267696069
1.2755625814770835
1.2738442750423415
1.2723275336893713
1.2702760471015244
1.2670703865835156
1.262556407151905
1.2749500820584803
1.2942361037044656
1.310407670483714
1.3181507905346648
1.3152474076540064
1.30737613906735
1.2965067263197627
1.284708447710951
1.273409956172034
1.2635144203841766
1.2571157904502488
1.2557967660492542
1.2569731531200439
1.2583344369491563
1.2591050933797756
1.2605953979664744
1.2632546909146147
1.2667365321996449
1.2665716169876082
1.2652514126023158
1.262588689590313
1.2590689616390731
1.2549664097944921
1.2550685203665704
1.2673257589934641
1.2829316961449755
1.2976360370718916
1.3093771156744975
1.3165267204659088
1.3181507905346765
1.451900971727538
1.4510158530338229
1.446401607823239
1.4444230747555449
1.4548521088985737
1.4657091808646538
1.47681138003534
1.4942274387652303
1.4890300007519448
1.4878372943178024
1.4885242491672925
1.4868433306403852
1.495844546386682
1.477465445693852
1.4592502989152496
1.452844753586658
1.4644737849864364
1.4776197094363754
1.4890027388466958
1.4825590893298148
1.4745355318356552
1.4657672353598366
1.4569021282879893
1.4485438875441798
1.4444966630327152
1.4487504200359198
1.4519009717275437
1.4530572780909439
1.4465387900533828
1.445880759632178
1.4477134262629634
1.4419537885691087
1.4343702263897375
1.4400236626729683
1.4392609403221228
1.4364795891965298
1.4327107334209213
1.4255557241050196
1.4086321922915577
1.39847065268893
1.3760574733852513
1.345490037826842
1.3153398561719185
1.302203235283806
1.32139702916246
1.3460298205814356
1.367257624735174
1.3635383893616206
1.3601789820853163
1.357326570091957
1.3549762225376127
1.3529847669603174
1.3511709823874802
1.3494010243453607
1.3476243212746795
1.3447747623124489
1.336442884107113
1.32355870977898
1.307935738306725
1.29188479874997
1.2779915193545521
1.2695347125079455
1.2699075656327663
1.278588227667122
1.2919295621536713
1.3068935679167364
1.2983040652368099
1.2912173803228437
1.288070521585765
1.2903729718398675
1.2982342353040892
1.2920737239626507
1.2885756413146432
1.288740289230407
1.293394810605995
1.3022774407873332
1.3138642470318345
1.3260318265028888
1.3366740969501014
1.3441407850160856
1.3476243212746797
1.4605841357286515
1.4604435947939638
1.4601320214354712
1.4600461613510762
1.4611628896117757
1.4688973051922607
1.4857737569186076
1.4968611440033577
1.5128271279299106
1.5104214722874638
1.4985782374854733
1.4886502196616729
1.500534963607416
1.5039705301153334
1.5012659190055098
1.4960304999724037
1.4919000021688902
1.4925806338133394
1.4920427553053996
1.49671131572047
1.4865872064255938
1.4717011442834484
1.4609539376138674
1.4563220671470276
1.4559560313675777
1.4578758595597041
1.4605841357286575
1.454267088956647
1.4526888643983442
1.4511333099088235
1.4481186933930057
1.4492534373762973
1.4501031171542984
1.4554018159810298
1.4667999649778511
1.476373942105316
1.4716389754819967
1.4522123862008565
1.432622043437293
1.4156778568184814
1.3991523671450998
1.3877917870216314
1.382643984437327
1.3790120981665592
1.3751296142319973
1.3711571097056774
1.3718730078730847
1.3934232828562738
1.3940439951699035
1.394705596968612
1.395245304698749
1.3955494214275004
1.3955538570384867
1.3952409460468846
1.3946339364994376
1.3921953711607626
1.385649934596683
1.3767178348580797
1.367169113960555
1.358440670778107
1.3515808248575925
1.3472250471056204
1.3455219430128087
1.3461032222843687
1.3483057946457118
1.3516630978763344
1.3433640585470263
1.3370024035999997
1.3371039090003944
1.3449863162188291
1.3276504218923857
1.3282496451862569
1.3281533360066369
1.334559068414223
1.3463631589951917
1.3496370486810458
1.3559882629986693
1.3648129631560824
1.375183276919432
1.3857640981425672
1.3946339364994398
1.4698762638350997
1.4711329448176513
1.4770765768373724
1.4879131234158598
1.5005674830528355
1.5108581969847887
1.5097074661215704
1.5029804732582521
1.5141247729803748
1.5136640346536343
1.5151153933376424
1.5051236227886398
1.5053529501144134
1.5068817815431932
1.5025729411121729
1.4977667678982525
1.4940436360562452
1.4926786183426817
1.4957588824518144
1.5051602629316618
1.5116110023328175
1.5082243264275759
1.4994408061634905
1.4893368059631278
1.4804357344473091
1.4738559029407146
1.4698762638351321
1.4687864437172005
1.4702556144178252
1.4726042374797996
1.4751822372726435
1.4779782352684752
1.4807794683296398
1.4825784616805369
1.481610644752114
1.477555710175059
1.473291421978593
1.4620116565224348
1.4430242653085366
1.4267122094160682
1.4141832849087423
1.4053463362953613
1.399557907015109
1.3960095529059604
1.3940332422994057
1.3931597972205731
1.3930486480532707
1.398001823757561
1.4229230609628898
1.4301110932533136
1.4390643763108528
1.448623074216795
1.456697962428989
1.447725205906757
1.4395799058866392
1.437831009017983
1.4313078782125255
1.418076215637837
1.398996717272255
1.3788212375359539
1.3645303185214075
1.3621148922410236
1.3713771103923227
1.3844491734586286
1.387790485573475
1.376970551205894
1.3768843592730013
1.3736804385221075
1.3668620976703367
1.3480464194457304
1.3579735308718506
1.3542661419679038
1.349506815028068
1.3464229656410671
1.3500047733734046
1.370525716874703
1.3915254696802706
1.4094879311594128
1.4228302241935327
1.4322998726018814
1.4395799058866252
1.5610410760060816
1.5615806186967627
1.5620145328251724
1.557894689048819
1.5457644758168683
1.5298205613268572
1.5196259676240615
1.5185400127995996
1.5158620917545373
1.5224987523497868
1.5171351098919872
1.5212027203349936
1.5127551126513201
1.5290080866409312
1.543063338470953
1.551406957284188
1.5451627850072753
1.5494091367757843
1.54212389470555
1.5376760229398505
1.5400817303471934
1.5491262877615328
1.5558936414439402
1.5591815717416755
1.5609118757333718
1.5613069928536478
1.5610410760060844
1.557481101631171
1.5521692592486607
1.5465624449347037
1.5413810383961868
1.540451324591191
1.5385465990259803
1.5239103823383235
1.51093596963197
1.498597290353907
1.4826559514702937
1.472849166649335
1.452075312223768
1.4274386595412236
1.4231754057788697
1.4299182946687292
1.4398642868258755
1.4313733683518055
1.424722401258776
1.4199817367745518
1.4176475026181465
1.4185677376840207
1.4236704914649987
1.447818275744223
1.468232929009014
1.4656614547112294
1.4578024349474026
1.4659236881155961
1.4604856875444145
1.4617827651539108
1.4652771391141652
1.4648258110513779
1.4646745124309095
1.4665075350757089
1.468185714297759
1.4601016766154264
1.448651773172493
1.4376723239975213
1.432686812873256
1.4290531155742145
1.422816583709309
1.4000015640514105
1.3840719354031457
1.3873758163243577
1.4011358415991628
1.402162103705878
1.4095046382155154
1.42227239187132
1.4378140636214676
1.453571654499784
1.4665474776968148
1.467968854084732
1.4705426714205818
1.4665677327659812
1.4604856875444177
1.5897481266635618
1.5876948029442353
1.5821685958327323
1.57652417434188
1.5734701454211308
1.5710940299069451
1.5701622006654679
1.5624457990788168
1.5555663446846506
1.5546044116050663
1.5486897758881577
1.5376332976858338
1.5362090072321521
1.539968561709485
1.5492007576546156
1.5522043441947062
1.5575525317608747
1.5518574127386289
1.562214539351376
1.5531743168252188
1.5561465530677052
1.5662160130762885
1.5762961676994847
1.5843313262340541
1.5900595446309531
1.5936349261975653
1.5897481266635436
1.573589350176801
1.5571159530709735
1.5477800294559452
1.546265915373986
1.5471477778219918
1.542719884550192
1.5473291340728117
1.5339527946696685
1.515133391793575
1.5082693423439903
1.4849889275109365
1.4735646555893627
1.4758534925046098
1.4744503180243844
1.4556212031983198
1.441087721149985
1.4512640621406077
1.4634343805894732
1.4713695090988657
1.4690738650107027
1.4677471429025628
1.467628785757507
1.4687997171065736
1.4711889309154649
1.4745809750838164
1.4786238936512097
1.4672468218866332
1.472626703348545
1.4708013329242724
1.4672358290073346
1.469526643534552
1.4723812619614836
1.4721606759827952
1.4697016657400976
1.46447402500134
1.4521052306696023
1.4407477118381176
1.4363850318768179
1.447206402359576
1.4395824958212151
1.44817209814197
1.453261528767837
1.4553953199028802
1.4567817594607488
1.462675236773977
1.472210941928677
1.4703911170506856
1.4678668513699917
1.4665486651227202
1.4667712467385494
1.4732765225681668
1.471849188725237
1.4729473924206782
1.4726267033485323
1.5953104749835127
1.594480177399726
1.5920616218946868
1.5882386787786622
1.5832239530605337
1.5771712697487195
1.5709246475331424
1.5682129024587714
1.5581310225434835
1.5562101374427226
1.566192741713468
1.5677362819697283
1.5718028392191672
1.5767196766611553
1.5820731426841852
1.586752390197554
1.5888832969956357
1.5793390678754742
1.5636455455184561
1.5734362994216875
1.5759501191953504
1.5705897607241301
1.57660393023515
1.5884911768766277
1.595778291574203
1.5950068606836512
1.5953104749835239
1.594273699370384
1.5940860453502923
1.585778249262568
1.5730481973101653
1.5595523144613024
1.5583042403136607
1.555060617344082
1.5532326840866693
1.5545636639759142
1.5230241061835545
1.5110371298308463
1.507671575681368
1.493881759757812
1.478235304184136
1.4795355097213783
1.479076090991984
1.4770532403008172
1.4742267765652937
1.4759857489938097
1.488660035858082
1.5012939341217106
1.503139872059527
1.489207926015339
1.4770872678114966
1.4822010463784854
1.480047863079118
1.4828411770659184
1.4866604400690722
1.487355639671331
1.4887685833659037
1.4894529008705946
1.4880270638001434
1.4835062836391162
1.4754830104954226
1.4737517875319686
1.4783156845382184
1.4830574143493047
1.4873264433640907
1.489661002581529
1.49318769864989
1.4954330358095513
1.4955457413245066
1.4924049650752884
1.4848896198928547
1.4789798243151966
1.4740970721261257
1.4820670684166304
1.4903152199604541
1.496051195929296
1.4989772636395138
1.4991085177344543
1.4966518769075439
1.4921154499639362
1.48666044006908
1.6130101461863648
1.612116819404974
1.6094381388375274
1.604969600791676
1.5986748200066512
1.590448924775172
1.580154735813149
1.574154533832031
1.5801898088297994
1.5883979704388915
1.5985568747124577
1.6089789205446876
1.609606430136077
1.6010115183276215
1.598353772391256
1.6037830633617922
1.6100006919045735
1.623241742895589
1.605308444555244
1.5888339905781912
1.5839326331782784
1.5931215038786477
1.600775160409413
1.6067292387980392
1.6108295194406022
1.6129509248748748
1.613010146186371
1.6218641746085845
1.6201436618286778
1.6214713423874074
1.610541782530125
1.5947384767127752
1.575764070013657
1.5664291217648887
1.5679383868258916
1.55563813575979
1.5504991341040162
1.5515996981554125
1.5546593015111503
1.5493791825663203
1.5405563576813601
1.5345158193919468
1.53362893810435
1.5367285045678107
1.5359318745486443
1.5373351757254037
1.533601360530985
1.518159383282497
1.5138899038135254
1.5265244244945722
1.539486374314547
1.5464470882839576
1.535033485285648
1.534471404238694
1.5373045577448798
1.5337680727172907
1.5251382393943616
1.5161157024271437
1.5101733831452544
1.5072219791486645
1.5056709186614134
1.5058210548316677
1.5096865960811992
1.5182867536350877
1.5303933674023527
1.5428597216589799
1.5428999741547236
1.5415408329699603
1.5392686491888734
1.5367411943416003
1.534379233243012
1.5181514767146542
1.5086752109513606
1.5048284146479947
1.50427964393024
1.5047870140911612
1.5059542958324674
1.5111570952447013
1.5215614407951632
1.5317677180898626
1.5373045577448814
1.6289083994033533
1.6246334222818635
1.6156622009048704
1.608181818889518
1.607477001411217
1.6166907545362759
1.6354600761678277
1.627161659982417
1.610985753091565
1.6052019307492766
1.6109290606432183
1.6104781941958146
1.611182197269042
1.6175168032737963
1.621024253140334
1.6206906057161405
1.6196591544745333
1.6275974689042279
1.646509996486633
1.6561464748846577
1.640905155658774
1.629405786244719
1.6213609785896077
1.6175638775006655
1.6212357994445858
1.6289803965197014
1.6289083994033253
1.6226913777315088
1.62581668921889
1.6244699655398633
1.626974960398903
1.619723101602291
1.6050262490217577
1.5876615138417296
1.5796464167816904
1.581101421474636
1.576707358393603
1.5734089890638292
1.5581733710864132
1.5506492908671008
1.5473926882829259
1.5486797898360023
1.5465281553120764
1.539806607485267
1.5420919273721372
1.548194379459983
1.5426821528102623
1.5499447089035014
1.5574864869060978
1.564207620896109
1.56668196126501
1.5620244398936631
1.5715408227637813
1.5745987343590573
1.5747854177650213
1.5789040684429307
1.5805608151639943
1.582322228047146
1.5831570110899964
1.5820695529387176
1.577534418847566
1.5760666680335824
1.5770030310421947
1.5788403064789562
1.5689642247471705
1.5512837948050087
1.5728808078935987
1.561186768880474
1.5520652490971443
1.5484002335347957
1.548995202294625
1.5571239983170502
1.5645452335616883
1.572256305239667
1.5721744656480494
1.5696922245456555
1.5736712270571285
1.5835584090968273
1.5860412833650066
1.5777209245960375
1.5747854177650318
1.6683535155318734
1.6689233686990006
1.6731591749079002
1.6822736156539775
1.6957669388475411
1.6736598654663624
1.6491593280706256
1.6588038918332806
1.6416741941747062
1.6249156442926695
1.6125013759918014
1.6252873058039077
1.615197384600238
1.6193303876480207
1.632269932392035
1.6450466727800026
1.641810555232338
1.6361115138557232
1.648261257462589
1.6565191381029292
1.6666039202842273
1.6794494966596758
1.69372193833394
1.6848448424069957
1.6740150269150007
1.6670451218253126
1.6683535155318818
1.6733425388337488
1.6712547735905514
1.661616840699946
1.6546700299978714
1.6555046474075046
1.660561847265086
1.6515762340742293
1.6218708070109027
1.591161900132311
1.5922129269770413
1.5838656062583938
1.5762984212775233
1.5690642298079067
1.5737372195418113
1.5800769105703873
1.582851536614694
1.574608301324606
1.5628504243989694
1.5487990863371763
1.5538827652481013
1.5584654039053323
1.5618549715709746
1.564432795936396
1.5694624718524557
1.5689699128693384
1.5748292219366493
1.5752860226544416
1.5783961777937752
1.579002035072122
1.5885906297011836
1.598964832349339
1.5927929273916872
1.5835835719025593
1.579466566969103
1.577268728056532
1.5787943110195148
1.5849525122418069
1.5812081359565804
1.580791268469765
1.5823920509499434
1.5931209560129582
1.596994317305431
1.5827238814002953
1.5676579747460067
1.5852061718465362
1.5906307366935672
1.579734935974217
1.5801241080501267
1.586793368623622
1.5900892192698437
1.5893241261296807
1.5864929536175907
1.5819999603011774
1.57839617779378
1.690651010179109
1.6979237638606999
1.7141204213248278
1.718708765862197
1.6979098095828682
1.6922375349493943
1.6759112278247283
1.6617467449821126
1.692750008806629
1.6952131420539756
1.6786593233159683
1.6642822406273572
1.6708601815817985
1.6790394390586902
1.6854333028493502
1.688907626946447
1.692470059277487
1.69235518752164
1.6754699182586408
1.6662891461126639
1.6859247238279005
1.7041862964598555
1.6970650217767664
1.7075513987017044
1.703058776761712
1.6927996680607273
1.6906510101791086
1.6816115909487257
1.6816312815180499
1.6911355260713623
1.70198522910392
1.6884319240370949
1.6704458481340363
1.663996254267934
1.632083823306699
1.6121657157072509
1.6033339358762908
1.5955526252272192
1.5884755081152127
1.5888608305235343
1.5883877922431098
1.5870691184668606
1.585630255816993
1.5893632750791011
1.5915291547603436
1.593374180944473
1.596129612724968
1.6005091349504719
1.6065621418013345
1.6138529354780007
1.5831546767890945
1.5729851582099657
1.575681136676923
1.595042207800549
1.6141894017149312
1.6125236483098042
1.6085883450071994
1.602027115219843
1.6068460927869113
1.6111175151669948
1.6112920822476644
1.6069168299000636
1.5979432152566584
1.5852372498812672
1.5955829659516418
1.6033062177942996
1.6118504015768
1.6128134802089593
1.5999587338647248
1.5994298500398527
1.600546029954125
1.6037011163614032
1.6021922396947794
1.6135684333208573
1.6151632080348601
1.613146481973074
1.6069808916234516
1.5973733384985804
1.596914598625758
1.609432974507688
1.6141894017149336
1.7347019171690796
1.732893012401237
1.7275122702618826
1.7197328078705216
1.706776741219126
1.7124132423939205
1.7303760556753847
1.727263128795103
1.711863594166835
1.7034946008228598
1.6909838039625777
1.685642739807968
1.6886440151496223
1.6914126671077208
1.6934712030860262
1.6943846795838862
1.6938176303334964
1.6985931248765498
1.7080767175237517
1.7303774027157979
1.7255957334909364
1.7107158341398538
1.720050802836275
1.7195722052009765
1.719447009999608
1.7285833551652472
1.734701917169072
1.7443929188720133
1.733460784116978
1.7203233718426802
1.7051886795896647
1.7129593193223556
1.707941244945988
1.6674508789349691
1.6595332621111862
1.643295742837451
1.6217615490282224
1.6193890623895515
1.6199285823606753
1.6221254657094246
1.6162772439037312
1.5957049753041919
1.5858451465538932
1.589914007937408
1.6001532648649632
1.6120551920299238
1.6236940550030803
1.6339346810178885
1.6420432916161394
1.6160419909695305
1.6218565264328444
1.6302075656477168
1.638735556469023
1.647313784179589
1.6348513021002298
1.6352339344861606
1.6351640808651937
1.6332430759660157
1.6241952328680263
1.6174467424345473
1.613534853887495
1.61127345535593
1.6093874597622329
1.6076836414937443
1.6077674117624585
1.6087917161827994
1.6134480891647107
1.6174981845612966
1.6182940928772527
1.618250815791351
1.6183727471273777
1.6049618087213016
1.609678353819132
1.6140924535989978
1.620458611541018
1.6243293381744053
1.629300875210236
1.6366004264209175
1.6283444746263196
1.625981586737174
1.634851302100226
1.7532702128723563
1.7490487661150373
1.7373278499456162
1.73379091288551
1.7547344860123706
1.7509990512419282
1.7404555344798542
1.747327610939983
1.7231942462968577
1.7254197945996825
1.7554968803852213
1.7716475364282556
1.7685686779055294
1.7581190085312681
1.7400834155280611
1.725013307229993
1.7242344085598031
1.70600659521294
1.71864676841961
1.7355990589566
1.7411982750904962
1.7510683183819615
1.740227968139673
1.7329726391353977
1.7428839127538849
1.7498590080611411
1.7532702128723452
1.7455185819556807
1.7473523711208325
1.740938185988286
1.734908505937199
1.728648054748987
1.7166566986806158
1.7072018932755364
1.6992737576105483
1.6700785049043703
1.6446121351511964
1.6265452557799536
1.62087906355101
1.6245733452375948
1.633801251245527
1.6364354692743208
1.6365529724712626
1.6405966535365992
1.6486312552285167
1.6592687942308142
1.6708015983031317
1.6696318205661846
1.6468909263120495
1.6476074186241079
1.650541066630491
1.6511446994301808
1.6500413954334434
1.64793054708372
1.6453792303068642
1.6472594991557648
1.6428517940092486
1.6346916581835835
1.6344491232280733
1.6340342758643054
1.6335545983852526
1.633813212082775
1.6357204209969185
1.6369003836996072
1.6190181236817942
1.6130350670773927
1.6137389624146752
1.639488757846392
1.6488445378930834
1.6418374746994138
1.6315549370139568
1.6406359277468918
1.648438870977933
1.654999383149725
1.6604183073714696
1.6613508771067542
1.6547156234781228
1.6388424783379227
1.6448227237991229
1.647096808824025
1.6453792303068697
1.7616292253616996
1.7649231233183038
1.7679394550004301
1.7644624873330845
1.7589143521427286
1.7756251366679556
1.7766521367916726
1.7484174315581988
1.7610343899190948
1.7707127966485872
1.7785530092927162
1.7943357735429417
1.786507874566055
1.7804325255936264
1.7756147606045833
1.7671530205756876
1.7672522759887066
1.7706135439566422
1.7561839524257297
1.741013474544437
1.767173715911735
1.7614184750399353
1.7597760065402972
1.7610675015749448
1.7570091588903232
1.756854299534366
1.7616292253616954
1.7543784409973464
1.753471178149664
1.7573593850642106
1.7541530022109881
1.7381546860081911
1.7269939175864135
1.7312042686582045
1.6997316544751149
1.6831067807134705
1.654675887604578
1.6320165883403954
1.6301170694986578
1.6369250072693609
1.6379617995971487
1.6435662919742715
1.6529167572079124
1.6622262638518202
1.671388071860916
1.678704621532219
1.6799812523514333
1.6814504122920533
1.6893174550496268
1.6931302767692187
1.6931327984712787
1.6795609666282374
1.6645545401469455
1.6493640729950043
1.6550533582228009
1.6511673971666117
1.6529560865766229
1.6620255512054867
1.6721928835980109
1.6794834671978478
1.6799625152384972
1.670310896009846
1.6546823840359166
1.640083305992648
1.6480661235038572
1.6591989077021871
1.6564872956183825
1.6453326971260593
1.6532928223185281
1.6648673059146653
1.6669444740636146
1.6636548258055268
1.6614767093623306
1.6604969676225088
1.660472989714817
1.6634964486501007
1.6617633389752278
1.656479834828825
1.651044712496597
1.6520003860115358
1.6550533582228044
1.7700259061666008
1.769625563667949
1.7744005734864008
1.7888974122877606
1.805301101693149
1.804656067804503
1.7950325470086177
1.810893531865395
1.8225407330167238
1.8319364344253521
1.8321128099550927
1.8293339724153252
1.8114628701990334
1.7917892934081203
1.7797569026514932
1.7819417430652165
1.7842460869473824
1.7906414016957388
1.7923689311172821
1.7858756758994132
1.7766564248974006
1.7789382579243171
1.768188545748405
1.7667814618711515
1.771208811886828
1.772219079654415
1.7700259061665924
1.7758657286168942
1.784149441881845
1.7943217135534875
1.7949126688290324
1.7805224537935087
1.760792585807217
1.7332918022498358
1.7132449666917313
1.6985874198995936
1.70082381094063
1.6984040820582331
1.691055892650434
1.6572653086586464
1.6443481288505681
1.6576514950184962
1.6744353891244086
1.6904248090296488
1.7044081879380126
1.7153100744957217
1.7193919584620125
1.7196084967781387
1.7191860678024034
1.709696444450551
1.6945608799368308
1.6904407148254252
1.6860393356221743
1.680578818467796
1.6751561472890066
1.6780980494279318
1.6838117871085045
1.6901169220143788
1.6970213114712638
1.7035972077356343
1.6936365652435554
1.6878108368616087
1.683134007438989
1.6766821097639708
1.6682119215617146
1.6622119716216697
1.6594512393089258
1.6665809765184973
1.6829840250803316
1.704829768190493
1.7203226461254943
1.7221237475590527
1.7189165348085127
1.708601733146008
1.692387160719482
1.6734468268261837
1.6633887850861804
1.6665595021859057
1.669955195529051
1.6722781906027981
1.6751561472890162
1.7996786173471908
1.8007340995350907
1.8035532333131408
1.807620315705578
1.8145105658077876
1.8142721613954054
1.8215941075677238
1.832784502186652
1.8329991760153688
1.8323047977171618
1.8396049173489912
1.8307839069764555
1.8359998115721354
1.8278170318157165
1.8198314983787591
1.8108618865313024
1.8036100332268867
1.797689254042184
1.8129057956505936
1.819228052951274
1.797069601431783
1.799268281301668
1.813719750544613
1.8091174080232788
1.8050051301636327
1.801574981747227
1.7996786173471833
1.8064613974234371
1.8101040199811473
1.8096785209968376
1.8004156786962398
1.7918433875927944
1.7701093951623352
1.7428343626614098
1.7335397639324353
1.7265192339202162
1.7170715046927498
1.713012571447251
1.6914730015625528
1.6886510063100153
1.6928890999802184
1.7014117568203289
1.7080763683947715
1.7130491596001787
1.7180231737250191
1.7202767885385444
1.7206303613141931
1.7222987821554268
1.721476991882645
1.7196139942164075
1.722053825366225
1.7270390453309583
1.7326351948657985
1.7368464524257665
1.7270979354671083
1.7269418294159167
1.7257249579436902
1.7215567102808782
1.7137346588026332
1.704789188235072
1.713137698045299
1.720629827237089
1.7232374369202215
1.7148700855710632
1.696901918310153
1.6759761804314754
1.6635898876085886
1.667595080218142
1.6851736980405894
1.7067332573677605
1.7274008093033284
1.725804242582397
1.7225691999533228
1.7163472296524247
1.7076806001808038
1.7005110678229542
1.6995920982728914
1.7044729208806337
1.7116016363963595
1.719236424801981
1.7270979354670943
1.8435315975776254
1.8429779689269878
1.8410759624790995
1.8367828240144026
1.8263778258460541
1.8328757711580106
1.8390397125742066
1.8351883683885002
1.8494650101161316
1.8537687430898038
1.841491465336144
1.8453976907682557
1.8394092497909063
1.8456733963585044
1.8448624410439036
1.8466208647263471
1.8506531882077852
1.8552478527359617
1.8396217861139081
1.8331635281498417
1.8275577572617363
1.8193519064405286
1.8283058002230406
1.8439530600120075
1.8463651858082748
1.8456506356214304
1.843531597577638
1.836455690702156
1.8251627802625223
1.8106355834977848
1.805670761076513
1.7989561661733977
1.790747660298836
1.7837780330400261
1.7771771852208624
1.765891221402714
1.7535393552118237
1.7292514775249268
1.7158689903592859
1.7178029323654525
1.709890637263241
1.7064462326486596
1.7103953650499035
1.7176985459998102
1.7225801298870045
1.725447766153002
1.727270077388374
1.7283014636184293
1.7280554839753848
1.7275576753379247
1.7279317068986935
1.7296152142164185
1.734151525556165
1.7377210044099174
1.7420014537930189
1.74361080234746
1.7474916562388605
1.7475497037668308
1.7515677727910557
1.7601152086353038
1.7718307269246725
1.7788081185022722
1.772551022253197
1.7631233065225551
1.75660578200508
1.749381828950061
1.7596196283442904
1.7730389168181226
1.7602207297324441
1.7440083235223054
1.7340399496712309
1.7360186466206782
1.7423671490789763
1.7536793963662336
1.7509867485013695
1.7478959663504905
1.7459994315155956
1.7452658724423233
1.7459624362827952
1.7416639421451183
1.7420014537930304
1.8451163010167555
1.8479124155099613
1.8562846061592473
1.869982109714524
1.8566002078051256
1.8451182373694874
1.8574506518475342
1.8821593481390528
1.8676273558583547
1.8692727994350213
1.8600734088831423
1.8529975324775512
1.8493654425850583
1.8458429481815575
1.8505283273686932
1.854035115155936
1.856691600187401
1.8598459976960946
1.8546346115081462
1.8415153899167276
1.8512756306068894
1.8552050323447498
1.8577230994709026
1.8677263894667286
1.854949706461218
1.8473577038239775
1.8451163010167533
1.8460454534960653
1.8483419147364697
1.8521676630470825
1.8550316998645084
1.8263692893645345
1.8006990237324052
1.7875229811494018
1.7824350108660167
1.7873454649772784
1.768288393415625
1.7408247110792536
1.7285773708641692
1.7198835361846692
1.7236059602290192
1.7266832367982323
1.7272848629495778
1.7239096951328385
1.7232849965093044
1.7256121439818193
1.7338655345283325
1.7352887147904836
1.7401257973939166
1.7433236600890416
1.7466140201819405
1.7500130160788063
1.7475808976793605
1.7430943479208152
1.7501509067432368
1.7492413940581357
1.7484600904680863
1.756221525555361
1.7657461366447573
1.775126223834656
1.7817889342720956
1.7827284846662634
1.7787940630243313
1.7691973332075352
1.7590389292013104
1.7534683961182582
1.7647124584350349
1.7753777480933184
1.7930894235656916
1.796201981198617
1.7854943788163835
1.7761334784960419
1.7650452771522769
1.756299478435025
1.7658876831030994
1.7713061854142862
1.766743679287099
1.756654718729093
1.7468762500017991
1.747877710559749
1.7501509067432173
1.9095344979202828
1.9054816084309432
1.8935869361449342
1.8754440466618882
1.8882922608743817
1.9056360514312916
1.8952700612500795
1.8845808757539722
1.8805299601458514
1.8694413533711867
1.8613570980162784
1.8564392339661224
1.8713539444740934
1.8853174203915155
1.884347832284217
1.8826107811308017
1.881388680770514
1.8664799152493101
1.8638772732973892
1.854517284125759
1.854672081414052
1.8675795548806688
1.8824046498549079
1.8704198764629258
1.8903196493959686
1.9043707237354062
1.9095344979202795
1.9041383419388513
1.887648468238214
1.869729464791964
1.8565351570210071
1.8509447912435066
1.8518737559072964
1.8457352375181937
1.8249384589292197
1.7995671559179638
1.783143497918341
1.764798965351075
1.752789663464078
1.7456587759484266
1.740850940538874
1.7336378206354588
1.729065934744639
1.730897881483062
1.7323447562522871
1.7333286506883274
1.7340186279866068
1.7448134786522285
1.7459864551042648
1.748915774253553
1.7583298916409242
1.7543221425691409
1.7525574390689465
1.7539967779337104
1.7540689723822043
1.7581062610520495
1.7688404498133545
1.7825684089068843
1.79351535511957
1.7967956997431738
1.7942178766526975
1.7877908250994896
1.7790711598879179
1.7786398176510343
1.784870199062267
1.7926893142647444
1.786161906175741
1.7810756718584273
1.7952024355718605
1.7998505324336804
1.7859763186850965
1.7776968637333421
1.770757757823202
1.767721298708911
1.7687067960696972
1.772209101329263
1.7771039767955712
1.7815826214087995
1.7765293965473898
1.763082841556524
1.7540689723822132
1.917195088140764
1.9172957553100345
1.9172245703381372
1.91605919060116
1.9125566820203155
1.9101089663231774
1.9126031303347089
1.895631690355294
1.8851615423580854
1.8716612954890441
1.8905554285207806
1.904431572053322
1.897921804329253
1.8889390718329606
1.895412392022194
1.8993780139395477
1.8931940060963262
1.8916257384460182
1.8815287767905409
1.8949542288797516
1.9056822763122518
1.9056741537446265
1.884966739093345
1.8956870151565082
1.9065999661493913
1.9134869242770587
1.9171950881407807
1.913199919843912
1.909157731616156
1.8926237317015409
1.8612459297319803
1.8603974530080638
1.8633985208062158
1.855071011691079
1.841353271668663
1.8137336284774812
1.794639799700395
1.793527384573989
1.7763204830155117
1.7610251501998153
1.7501902869172856
1.7484942308268452
1.7525013522271082
1.7592726304842787
1.766881771525907
1.7730650875955491
1.7766383757205542
1.7656822242119636
1.7538061134545984
1.758548092815064
1.760602765855239
1.7738617009280557
1.7877431010200127
1.8016501073245703
1.8039064867530803
1.8018773478514496
1.7987975015415558
1.7991509260344678
1.8057536057764902
1.8169965948653608
1.8128631464381018
1.8122409175641592
1.8255904974114272
1.8297399540172194
1.8323188917277995
1.835665745497403
1.8459507365825396
1.836471492694156
1.815494402799297
1.819318486077518
1.8375246086947807
1.8429982248241044
1.8458626080938583
1.8447197352755007
1.8408499939546454
1.8363065799062954
1.8212805139311123
1.804651966145172
1.7977075625563272
1.8014754454823134
1.803906486753082
1.9340036587204836
1.9338350902481591
1.9332216913783382
1.9319998587796454
1.9304123558368944
1.925467972599837
1.9149542004968605
1.8990736517086466
1.9128129464554993
1.9308693890438093
1.9173792788149644
1.911186760799689
1.9202440637590275
1.9149368856737057
1.9071639816281625
1.9023061656060634
1.9058909744785055
1.9080956814249517
1.918309157304633
1.9271196656441936
1.9288397027061701
1.9130886798955349
1.9174416642974383
1.919861449271075
1.92227717257869
1.927189336309495
1.9340036587204776
1.9439610961912166
1.9399280942634836
1.9167893656978494
1.899369996266016
1.8833084989776367
1.8680632499970788
1.8581036789831455
1.8453491767385741
1.829718077128224
1.8115075482419059
1.8019047411918472
1.8087496490898816
1.8157953294531564
1.818351112924329
1.8117876124392702
1.8046038088007372
1.7980096197135507
1.7938363936981139
1.7939370184358598
1.7958063065981202
1.7782994803725427
1.7796989444685365
1.7825479476833221
1.787260226640865
1.793004094088814
1.7996671193083036
1.807910703612326
1.8150585887355737
1.815889218392543
1.8179790743259339
1.8180170859887048
1.8182231155593078
1.8191426948779574
1.830009603393051
1.8283060067067314
1.8280126139908583
1.8455912771612943
1.8646935872076635
1.8608762169234656
1.8615161148326944
1.8571705370347857
1.8615726315491075
1.8571802401545245
1.8614510368361235
1.861726670772686
1.8591808657864768
1.852339735980825
1.8455894999617035
1.8363152985788096
1.8323329195329157
1.8290863857745798
1.826074742162228
1.8226805716932644
1.815058588735568
1.9745079468683595
1.9707703853509568
1.961487773625432
1.9499064598170317
1.9378104302305188
1.9286861168868425
1.9304345740267999
1.9304903758534844
1.930983616700732
1.9328082694040465
1.9291396451367182
1.9257406758217965
1.9284977530132417
1.9377665486325568
1.9398971111353307
1.9280643864480387
1.9215678816784123
1.9106341858777594
1.9228208388446046
1.9373235913161206
1.9356550842643176
1.9434749371546158
1.950772156075296
1.957815513627292
1.9646876547345171
1.9708808584470432
1.9745079468683633
1.9618131595721633
1.9454385517745274
1.9382703454683647
1.9238936566452558
1.9042218170093959
1.8811428385588287
1.866075314102194
1.856886434009998
1.8388042521684607
1.8344626391910503
1.831141118031705
1.827814140831123
1.8237007266097536
1.8240486016161468
1.8345472443778768
1.8480844238430834
1.8649336009663968
1.8597235126506038
1.8290701969573122
1.7985718655401766
1.805324808406645
1.8119348133981366
1.816393033375194
1.8178020121031524
1.8162767033705365
1.8125865792075724
1.807934443242028
1.818514866602495
1.8183069430936192
1.8183351093239972
1.822101957034796
1.8263662847146456
1.8295867581999334
1.8348624989712252
1.8494404541303575
1.85991774808309
1.8648361111982983
1.8670173534642793
1.8873484714325717
1.864281865421984
1.864796188853742
1.8682411648232269
1.8726509911751363
1.868389657699035
1.865504564609379
1.8596942969304338
1.8544401079733346
1.8471919092077766
1.8419787652041444
1.8407452495454153
1.8377664178982
1.8313740888529146
1.822985254738549
1.81851486660249
1.978573024802964
1.9795477302354745
1.9823103645886975
1.9805177750648
1.961443536468667
1.9396026283644099
1.9339845937421292
1.9577037140356117
1.949542111703931
1.9393059221726632
1.9564391320799532
1.9524641176662638
1.9420550110867536
1.9464326335428377
1.9419488325304781
1.9512416135385733
1.9594668944778888
1.9647688469916715
1.972799545769143
1.9535261062916454
1.951444448560811
1.964799115141151
1.9769714908443548
1.9876370017518128
1.9833646104542206
1.9796585759232026
1.9785730248029656
1.980169553598178
1.9807480589974118
1.9776032021493504
1.9661291457240624
1.9495412012912
1.9253295022052452
1.8933491609374176
1.8696599866097638
1.8753627951817615
1.8838293550338148
1.8950368363417616
1.908373144716692
1.9228660408601839
1.9135386637891065
1.902470609259721
1.8932266297242724
1.884043231096772
1.8846095341948257
1.8891083404873699
1.8971202282767217
1.9050757214254324
1.909837208043248
1.90324903344684
1.8931371768860175
1.8833932750341726
1.8744179398687226
1.867033604217096
1.8513038032335987
1.8532568589537783
1.8587280775068002
1.8660788567918867
1.872057977086606
1.88269299324798
1.8948216381322847
1.9029706615793025
1.9112960738780724
1.9193776915654832
1.9171635250362078
1.9071507697998324
1.9132591070270015
1.9160778311944244
1.9048570878224378
1.9042381722159023
1.904136219052131
1.9044562683482678
1.9014686415428574
1.89568560478077
1.88825318409237
1.8810762538602213
1.8759790958168825
1.865883959408594
1.8585805803407827
1.8537718906664684
1.8513038032336055
2.0054865759710636
2.0027345443292606
1.9944320060717615
1.9864155828657544
1.9912616578661553
1.9963352388309747
1.984437643325869
1.9669973378559036
1.9746914338844948
1.9640199925220119
1.9587689748835608
1.9530234623783165
1.962249505720499
1.952654307083568
1.956588406937884
1.9602316632555254
1.9630601199621283
1.980176983062959
1.978851059621815
1.984462650339653
1.9998634267538438
2.0057687901125436
1.997243975358899
1.989445639759649
1.996424545056288
2.002706707933955
2.0054865759710747
1.999461402176071
1.9912112978342806
1.9805549847344572
1.9670655148767828
1.9498296567559763
1.9362471980961213
1.9290110779645657
1.928438643664844
1.933191544514026
1.9416743809137744
1.9524022768212699
1.9388374099892556
1.9257802712060605
1.9234923989187227
1.9133718792751837
1.9011975242196486
1.8869581918367708
1.8852424896571158
1.9055695669849115
1.9244821826941707
1.9255757525697532
1.9139314386192032
1.9118085552950181
1.9122259243695212
1.9070070947423794
1.8893818028980136
1.8703793253282381
1.8620681536714025
1.8625090233700956
1.8635778586424359
1.8667814330541888
1.8762710872091086
1.8859603802472515
1.8963664670339793
1.9108952775908858
1.9248673004296926
1.923593822244359
1.9247577531553977
1.9236374582403435
1.9255747740593787
1.919102096482693
1.921246587240008
1.9085537012366638
1.917978020149348
1.919520511667276
1.9179168117498384
1.91179096856487
1.9011353920677803
1.888296075562463
1.8759796067268328
1.8732644111488614
1.8718923076274177
1.8691450060276715
1.8620681536714057
2.0128690353911147
2.0137955480293286
2.015536657696119
2.01589791717282
2.0116159632129764
2.000316144456429
2.0016481563966337
1.9873869000673907
1.9775077114743826
1.9924634768341984
1.9730265687667672
1.9698669825708388
1.9862860983416233
2.014054045602647
2.0148339599833207
2.020358705267757
2.026136399411318
2.0038754298932164
1.997824145580151
2.0161513844463723
2.0139279496444953
2.0174452577062603
2.033112925312511
2.0342344647953134
2.0271818535687607
2.0197525371895786
2.0128690353911294
2.0194513001307426
2.0219024180473766
2.0167151522205873
2.0098318984754107
2.011372230948442
2.0036941226817837
1.994913666546954
1.9881923218577426
1.9784549117996622
1.9659589822860297
1.9524505241305086
1.9448343243127377
1.9336536128752606
1.9374428607174503
1.9510868559972439
1.962889239760835
1.9602550453586665
1.9540411881779851
1.9508253437749556
1.9383347974008869
1.9361727785414116
1.938281705189914
1.9328453040388365
1.9212295948627476
1.9095756495565122
1.8994372467543523
1.8922480417558651
1.8888652147179503
1.8928653458551468
1.902413016225638
1.9134555976772278
1.921572345031081
1.9198684276484195
1.91878350205803
1.9217743322611727
1.9259967983654633
1.9417061028451088
1.9562722761223634
1.9573775887458527
1.9504004757944788
1.9358951132861895
1.9238127030652605
1.9275436664081227
1.9301931236402732
1.9294503490070505
1.9295577260049195
1.9316762350969288
1.9347814102849283
1.9365224509061911
1.92736037356679
1.914924214387937
1.9018740745546363
1.8911042690547577
1.888865214717943
2.0440017067639893
2.0442947564858915
2.0440973006517558
2.0413943181930345
2.0368389909037674
2.018020088311305
2.001690178425274
2.008620398720109
2.011125618607128
1.9929930617497158
2.0106826208760022
2.036574990522338
2.0215040667790114
2.0181108640037206
2.0351931552272933
2.035431713812028
2.030201434127514
2.0297390669810134
2.026115415282376
2.0208538465010206
2.034933931466686
2.049225137292595
2.045879177362132
2.049660015882907
2.0518183143477957
2.0486326370579566
2.0440017067640155
2.041959161776075
2.0322037903826233
2.022947829915257
2.0224977785042895
2.019796318979639
2.01431784710803
2.0060209757371954
1.9953766654488836
1.9831401024701554
1.9701310574762627
1.9571356687238592
1.9641331407317415
1.975199849450668
1.9840217582354578
1.9800815264463922
1.9690311577085675
1.9720383665859322
1.9675002764759892
1.9522905789513736
1.9516852678534555
1.9582085891300414
1.9463597489630053
1.9334282489527639
1.9219406991206336
1.9116702159013845
1.9102592477087326
1.9078634229370428
1.904333685046545
1.9063367606627089
1.9116134602292274
1.9180028507137332
1.9243172406478635
1.9356115514014915
1.9487705226807832
1.9644341761703552
1.9627756404096839
1.9605998027556615
1.957672648770424
1.9655468821898403
1.9572847566269453
1.9656012823492999
1.9458723751613987
1.9390336569586506
1.9417521988420865
1.9564490788800217
1.9641279795082887
1.960099039517505
1.9504034241033361
1.9391363207000873
1.9345429708298632
1.9281755142271149
1.9194525963272873
1.9109874509745859
1.9043336850465429
2.064363277045319
2.0658398636129904
2.0702267574350737
2.0597239331299253
2.037314040550312
2.033694659594437
2.0309388052648885
2.0244768182493043
2.0213554393568267
2.0432046312179777
2.049575748507769
2.050922341808777
2.0492682925620653
2.0476356680292778
2.0442768787850145
2.0396273572951715
2.032875160823186
2.0349810524611875
2.0405850810412134
2.046060857785295
2.0496378437010607
2.0537186769415023
2.0716856561850094
2.073789517127419
2.068391071405409
2.0652107072187644
2.0643632770453166
2.0493150232151196
2.046752197619356
2.0524624649784364
2.041510351941964
2.020062528670796
2.017066910283428
2.0250767738586988
2.034504389963499
2.0409083297090196
2.0355687531551863
2.0300062224186695
2.021703037068566
2.0071412029350126
1.9929911073473567
1.98951146184009
1.992078378235683
1.9828583632334806
1.978111978157295
1.9825085558252127
1.9758481642565289
1.9604699752051167
1.9697909301976062
1.9821901281013057
1.9908378366464776
1.993090018731733
1.9891318544223846
1.9816547384365761
1.9741384794267987
1.972336639214979
1.9671640839592759
1.9599106190659132
1.9546906036931448
1.9564008053996726
1.9629132730072547
1.9649788826050443
1.9811805372389024
1.9956682959783083
2.0038889460660245
2.0042181000552057
1.9904776621760658
1.967027654790053
1.979059723261768
1.9897436330544953
1.9994923524468458
1.9956898179513336
1.9885986325841278
1.983871448200208
1.9866504672400782
1.995127424183853
1.9863422876746466
1.981184616627342
1.978695232709877
1.9768753163004045
1.9741384794267807
2.1059510863110633
2.099740732639634
2.0825298139522257
2.0773659440546908
2.0736857251760363
2.067334654123006
2.059397436032928
2.0519626719628397
2.0486111859982117
2.0484128163630655
2.0682464681739163
2.05357327019561
2.0516317645664475
2.0498296661287
2.051221982057478
2.041116709077142
2.0334360955877355
2.0540663939307686
2.0671184193440264
2.0775945405746614
2.08018577652229
2.0782947419618267
2.0785865940162562
2.0815983046788884
2.0904684614553473
2.1034722031372657
2.1059510863110726
2.092275013029546
2.078069386280071
2.0617024846843086
2.056065076313703
2.0565248651949237
2.0542776181298525
2.0504777720858773
2.0459197926150003
2.0444671003209343
2.047026361934957
2.035560414249425
2.0243061014757378
2.0184657725560693
2.0122738684748476
2.0051040862015617
1.9957124911215052
1.9935944924608848
1.9962560869617574
1.9924611556231526
1.988939308917993
2.000927965204422
2.013975289642708
2.0232710065609614
2.00951364878845
2.004426549970376
2.006718662135244
2.013805849366311
2.0233273565890326
2.026845372909515
2.0368845717357846
2.0338560352865875
2.011181365002459
1.9885647004261664
1.972322876664616
1.971790819938102
1.983768771707121
1.9979944069274815
2.006888536369513
2.0068117219045605
2.0227552001196036
2.022066814382663
2.01751142912795
2.011305808583561
2.0008339710075504
2.008131444432303
2.010562579235834
2.0142097693111793
2.0055957759591947
1.9991325962128161
2.0204210375644718
2.0457419660284337
2.0521171927062793
2.0360482988695283
2.0233273565890437
2.1139693023077206
2.1035612925874956
2.0906046717896754
2.0805212798879493
2.0869169987651586
2.0983008247663926
2.098935140391605
2.0930794047108954
2.0868879111605394
2.079089561683217
2.06871174478736
2.056182207245413
2.0829495184013758
2.0659882988119325
2.062704681940922
2.066494809352847
2.056735770050266
2.074092569880797
2.090218464236993
2.084573944976886
2.088962629195978
2.0912223966711414
2.0813702031625727
2.0875334119474993
2.099640952275151
2.106342232857304
2.1139693023077317
2.117830279538331
2.1215760865069764
2.1160933418838357
2.0992178304078855
2.0842099628262014
2.0709908518256914
2.061149447663689
2.0565119408076797
2.053843072186555
2.0538409327516614
2.061438721792022
2.066778995960715
2.0708418871970986
2.0665960133982644
2.05766153989393
2.0505027992999114
2.032210536956434
2.0107331072303896
2.0008696018109866
2.0070250268146426
2.015689222067022
2.0324364216439146
2.023735185096323
2.0329044130463076
2.0420313581631087
2.0506855156041683
2.058066796191041
2.0631188841138126
2.060282009362533
2.0508966488638065
2.0512905385981077
2.0654464630087057
2.073517058035643
2.073070568299746
2.06541436577074
2.0569021633078677
2.0495638100953397
2.045446805422886
2.0438619906650737
2.0294748119534254
2.028748585963911
2.019689877018923
2.014806018414245
2.0144594531163884
2.0125494797406107
2.017529075061898
2.0243123398225
2.0420083842962415
2.057971054132666
2.067653767933133
2.0655471804097676
2.066160167349744
2.0715105613905687
2.0631188841138077
2.123531869740509
2.132541917305845
2.1349571985543623
2.12288510960445
2.113241869718642
2.105430261919912
2.1106842365335283
2.112948142441404
2.0985830561841676
2.083475501300664
2.0710961475748992
2.101106736375533
2.083850768454645
2.095765423880452
2.081881849257295
2.0852483957774375
2.1013269365517098
2.0960258384073023
2.0977137850624974
2.117862029484066
2.1034398820806954
2.1020271029783997
2.11633617971181
2.131036470605302
2.130055541644969
2.12612997579054
2.123531869740496
2.1315150824253197
2.134369138518516
2.1234778714103286
2.1233099929430956
2.1226253759509484
2.122309002880057
2.1215751416525404
2.1160566699413197
2.1106133965099483
2.1059328946241656
2.0977572759891157
2.087435205723413
2.076732848949992
2.075657241692639
2.0777357971332826
2.057364396380543
2.045645622533235
2.0431734059432163
2.041170781971619
2.037385763799394
2.035217995337614
2.0374229685994
2.044681831486959
2.05634936257282
2.0711793295513394
2.0877060781664136
2.104174505355277
2.1187442608419853
2.118850152766384
2.1140321565692077
2.106071141843651
2.0965482671239863
2.0860975342680272
2.075335419770784
2.066304380738525
2.0576906523503116
2.0503529427197624
2.0490830130862685
2.0450673014479714
2.0451421183593723
2.0510852902297096
2.0616820285175343
2.067675890473662
2.0390512347496856
2.038719577876718
2.0454088614877923
2.057822433298652
2.072640115144236
2.088237726727799
2.1030491071816124
2.1142055577797536
2.116731578708995
2.117970867967553
2.118744260841961
2.1597428850636002
2.1497430316192516
2.1411093406342045
2.14397969127081
2.1412983458752297
2.134873993513055
2.1254135788739315
2.122983788082092
2.1339638518117314
2.129251199386051
2.11987560818599
2.112474669526777
2.1060871494234097
2.114743288938882
2.134309312208724
2.1291179841608843
2.126433126231711
2.138740121238857
2.133869218711955
2.1229420405861403
2.1378167608187275
2.1334810964388167
2.131673567794097
2.131375953555682
2.145209032115773
2.156959167219776
2.159742885063608
2.1507225434940196
2.1365225151891605
2.138851354312891
2.137241193322577
2.1326677807948866
2.130618500638593
2.125224738713961
2.119872507234114
2.1172935552874788
2.1138919955358357
2.1095536779588575
2.1040958477511063
2.0973439393100226
2.089052771704289
2.0827929479739247
2.0886769321506895
2.0799272271922606
2.066833335155016
2.0606615343283288
2.0650132418358065
2.07100521191642
2.0445768073368047
2.0577173582605224
2.083708378265674
2.102230289767018
2.111048591995448
2.1166666770985194
2.1211298151196307
2.1193149325397838
2.1181015012821836
2.112829936904228
2.101752778759659
2.0890204464439117
2.07705754238928
2.0666004458328384
2.0577604789630355
2.0528603119222733
2.052489863988785
2.067133005095191
2.0554175547947255
2.055296682894355
2.071768317310844
2.0746613969115515
2.085520775914143
2.095266620972033
2.104447116034768
2.1123619715562043
2.118183603762165
2.121440283454529
2.1218331952824836
2.119550115585051
2.118779007390162
2.119412492997062
2.121129815119626
2.168676090834941
2.1689242715729304
2.169426538291219
2.1696569614675982
2.1693351272926704
2.1680714361449565
2.1611881122900822
2.1517093144464865
2.140446147664465
2.1428105232579338
2.1498888746443283
2.1564509737402666
2.1491939587732833
2.1410792284572144
2.1420867616512047
2.146929605318306
2.1458034591705264
2.1454224579726726
2.147599600823052
2.144046064333446
2.146368049088538
2.155701582322127
2.1589313894664803
2.1620105904009437
2.1646926541079567
2.166856287593878
2.168676090834931
2.163720722968477
2.1541386656115766
2.1445794675642595
2.1389072599286663
2.138193197559184
2.136335462688649
2.1304960468839718
2.131587976426804
2.1333895151183184
2.1359360158739937
2.1395064414661458
2.143333912568091
2.1455822368304607
2.134723461862037
2.1083018190195073
2.091974946544059
2.0829473758875756
2.0851145316765485
2.093432220402258
2.0997945119236405
2.0773109688596256
2.0946114066118473
2.1143142791019534
2.1261282292212385
2.1373202493277814
2.154381046269765
2.1561323711083284
2.1534243961394535
2.151104975017626
2.1453129437982987
2.1409671983720275
2.1419460859525206
2.1461463456248326
2.1516427607353448
2.1574665283156627
2.1449252862694794
2.1302859461485184
2.1169976958275827
2.1075186005180804
2.121413896364252
2.1360084443718015
2.1078946992325935
2.095767834170251
2.1148725598799594
2.1147954328401273
2.1151333161377583
2.1168176537423227
2.119796776200926
2.12309208071311
2.126260314037129
2.1307488665978327
2.138668281356311
2.1471228282882358
2.1534243961394313
2.1820262614974837
2.1805109982600945
2.178474270673554
2.1759701342657984
2.1727196702004012
2.168808545704548
2.1689290608198912
2.168204219368631
2.1679273222083792
2.1672126379827357
2.1635649884701014
2.1564919927945976
2.1535517649103815
2.1508490994586813
2.148588689812987
2.160392064194886
2.164153054001559
2.1516440759186763
2.151121373002009
2.149753595466069
2.1525636021621404
2.1653962320927906
2.178234732990617
2.1852016140021218
2.187496481424921
2.1865949950714647
2.182026261497468
2.1734923711675056
2.168463245521532
2.1634643959260274
2.1566151614978994
2.1473340445887112
2.138387505842544
2.140422246740286
2.1439808404792844
2.1475004421010224
2.1512033854516037
2.155495344988977
2.157756588442186
2.1539099508169746
2.138810780548347
2.1151041648983093
2.0964964773076753
2.1015439075411404
2.1102644961174013
2.1177186810737743
2.107074799065272
2.1221951243855686
2.125552037949232
2.1242565031432243
2.1329785205253127
2.1469157403813353
2.157386728355213
2.162044689409578
2.1561560499163197
2.1559851802020917
2.1555447516008437
2.1553438459219043
2.156918052067817
2.1615312399642588
2.1631558187180473
2.1576716009773316
2.1626897746589444
2.1653718546890564
2.1603711020831793
2.147083216765062
2.1509493803543713
2.137640529975258
2.1446527421543298
2.1340886967396284
2.1218074854475324
2.1214323558107786
2.126913241759803
2.13693036826375
2.1496486223131415
2.163012325366341
2.1590216978673924
2.146774240487131
2.14583993173209
2.150521099427287
2.1561560499163046
2.1942770490922547
2.205729064669978
2.214080480784128
2.20582408859509
2.192604163141895
2.1798930171945394
2.17139621216793
2.1707680236128364
2.175351739283575
2.183030831928444
2.1736201103921355
2.1582488375870477
2.169824117652044
2.1830243287914803
2.18006649939815
2.1733240914268084
2.1682136683674393
2.1581012687062398
2.1543583914821878
2.1715908972359363
2.189149651430969
2.206693647749009
2.2221202256305874
2.2224402985492966
2.2153887737538698
2.2059143360934423
2.1942770490922743
2.2040192640223535
2.209741310109415
2.205646840243463
2.193936839040954
2.181807468685726
2.171025194937853
2.1612903775121683
2.1526814151183338
2.148116092802572
2.152104243445258
2.1638761044372066
2.1693034733510674
2.1564951025785812
2.1464954926585538
2.14873975142308
2.1550384027596143
2.1671000476244426
2.1568695897432875
2.1302527727068923
2.1232975007806596
2.1259569542968544
2.1380509419762377
2.1519007027849906
2.161747260283306
2.1663833808244815
2.1659954996483664
2.175261267872687
2.1821119060096037
2.1800151554025775
2.1744566295960897
2.1682466789814985
2.1641531083991246
2.1626425850389404
2.1641467794510008
2.165254508979604
2.1686546005808327
2.170105149617012
2.1616972649208392
2.1524254751680894
2.153751119170705
2.150781754062286
2.14932856779857
2.1592006537996533
2.164057917165691
2.1678776066952024
2.172123873807964
2.1763119816375376
2.179211037237611
2.175475354045491
2.174217193614114
2.1797734046269843
2.180955967449896
2.1817952061097934
2.182111906009599
2.210490888664726
2.2112871722618483
2.216048071117698
2.2198301209273623
2.229348512911924
2.22861042966057
2.2219228163590157
2.2129452716716953
2.2017124858561425
2.188472272337897
2.192793727370451
2.1934285743507544
2.1952601484593983
2.1875571020174376
2.191132243326863
2.1910361225306425
2.1926360884718212
2.1946984291691605
2.1985694422225093
2.203472827217799
2.2089455281683983
2.21510445928979
2.222727884140849
2.2280486285156718
2.2212706430691473
2.211798050440964
2.2104908886647343
2.2100428028137085
2.209836555237926
2.208961080541048
2.207252430820482
2.204891283569386
2.2022389091445245
2.1998144616606754
2.198170148801785
2.194537758973291
2.188425335826958
2.1821961787266444
2.179702980368153
2.1856133904906185
2.1758474768936167
2.174118444766333
2.1748582489265575
2.1721612450177745
2.1848972154848765
2.188576937545773
2.189491368135225
2.1914132403442164
2.1945881102014018
2.199479926661052
2.2071583488759607
2.2190547999219032
2.215028119943754
2.2089216667761375
2.2053827940178943
2.2047884412092698
2.203164883043858
2.200916953514662
2.198487903773877
2.1967760192322703
2.199393170197997
2.1959631207500574
2.1856832426566957
2.178842116500819
2.183798874106756
2.187283322737902
2.175851868009755
2.174013886270127
2.177104065161281
2.179749185733024
2.1808066104739883
2.1772762258993943
2.1797320842947587
2.187750221622435
2.1998471299215074
2.2027463382230055
2.1986469166820535
2.200510702262116
2.202859602426991
2.2045704212660793
2.2053827940178836
2.2240691823922734
2.2220800673993555
2.222388596455333
2.233812376393835
2.2356160720637837
2.2312685086737334
2.2227499882552326
2.2150214632033127
2.208118166542956
2.2018632808373346
2.196995798360247
2.202926493620606
2.2093472583918117
2.208984207257486
2.20750578734066
2.207698785633561
2.2083482539503905
2.2149152848800973
2.2214819683875775
2.2287018595047003
2.236984327354749
2.245466553463361
2.233587242288401
2.2317359219504875
2.2358995828928627
2.2324563199612233
2.2240691823922742
2.2343074158637855
2.2412867994361267
2.232297156648059
2.2314247220485095
2.2333306632472096
2.222843161576283
2.2117739067836193
2.20215905496536
2.197478637551901
2.1971047050565398
2.1966626957992035
2.1985546174341257
2.1943719559048165
2.1877716115851213
2.188548127798624
2.1887298382069753
2.188575371888512
2.1883938982435263
2.206744053448514
2.2139236463680625
2.214368854501698
2.21297952292712
2.2177952440156017
2.226028638549357
2.221699869785569
2.2349003022961615
2.2415583661523057
2.2452692268511423
2.2422919854086922
2.236593547130925
2.232508396507473
2.227611395446395
2.2174373163001064
2.206675730334572
2.2079340744566522
2.202391235366325
2.1925291132600244
2.18761770711874
2.191720961115305
2.1904961322760212
2.1881056184132857
2.1868197659253434
2.187408508903981
2.1898973396025023
2.19333505770426
2.197348731338715
2.200970399291667
2.2038348431355352
2.2062214452683535
2.209995329432659
2.219230832586507
2.234314364117946
2.2486240983904855
2.2452692268511347
2.268032891584406
2.2691204882053007
2.258440601606091
2.2448499254315815
2.2363308249980594
2.242560542986685
2.2570484573154297
2.2471556687329888
2.2379586053450926
2.230542766240162
2.22442261153418
2.2186106160494217
2.2126734026915145
2.219642053825275
2.2305765167536564
2.2490527541391723
2.2665289025414292
2.2610802037769586
2.2553643078050833
2.2504365555185264
2.2470379551388606
2.246193803365936
2.2455840121130337
2.248035850658885
2.2581237451434752
2.2738187967893873
2.2680328915843657
2.254323015472945
2.241934709661686
2.2378730114840715
2.2386341984626843
2.2408814711644887
2.256782188029879
2.264667842156117
2.257421559255625
2.250727875411696
2.2472221774876497
2.23542203685172
2.229209354422483
2.2068087705284984
2.222397021460688
2.243056583394445
2.238784274570334
2.2169278994086086
2.2069317553908703
2.2084501221076946
2.2214565860590114
2.2200785238711735
2.224967670608769
2.2270778135231137
2.2267513652808133
2.2351081633611947
2.236822761844737
2.249334835561601
2.247474653576235
2.2486003489649984
2.244475593051097
2.23650958564484
2.2303438034117895
2.227592808914827
2.221866195576947
2.213002026113461
2.2153524046566226
2.217720689792585
2.21564242519278
2.2108082146726664
2.226711616442914
2.239397611022407
2.244912735434964
2.245548522258436
2.2463105186845502
2.2487385764690258
2.2491314580219752
2.2413235999542027
2.2217873285427334
2.214351140197263
2.2299366144375123
2.2453684377354963
2.2571078414085988
2.2539680010678116
2.247474653576214
2.2825837992894007
2.2742009422902325
2.270853959701234
2.2711354163250075
2.2696811169059465
2.265236187723676
2.2579438948167914
2.2719903633034364
2.28110225632698
2.2862011835271683
2.2814442060071936
2.272730475930274
2.272423844403976
2.2720496662072023
2.271682559639564
2.271343703735853
2.271216605693149
2.275710862182038
2.2797367208940877
2.283095560840171
2.267210440710607
2.2487934146931883
2.256685716359749
2.270918951393961
2.280819340816059
2.2762755924790117
2.2825837992894056
2.271938522848563
2.2553813553015605
2.2643084288627024
2.2783951690994226
2.275938322436187
2.270963354005814
2.276005356036376
2.288195111328387
2.2715147098905573
2.251952170342895
2.2494113571610135
2.2297558662648744
2.239405154495976
2.255455869176624
2.262510887675905
2.265130636051222
2.267863415814787
2.2557441664888755
2.239021301986714
2.2347425255318507
2.2588010001301586
2.253196466326815
2.245101030663624
2.238309443690908
2.237983822736055
2.2499291263417263
2.2592493289075093
2.25424999601071
2.251468891708801
2.251702310083733
2.255901467745329
2.2598414889859884
2.262509334442605
2.2645884383700503
2.2682789616811267
2.269792889811794
2.266838066621642
2.2612382476653226
2.2606478534681456
2.2568174786075947
2.259054035605029
2.266344142836164
2.2695642257287885
2.271280557786235
2.2764836561025237
2.2808409146970177
2.283400398464794
2.2803936058421987
2.2784796639706317
2.274531799066277
2.2684754881419593
2.26127164960342
2.2567127404301703
2.2542499960107176
2.2955107211319508
2.2965702909601355
2.2995765028164015
2.3040012919711144
2.3058311566993326
2.3067806189182605
2.3068162886132586
2.3037184092851977
2.2984930083805057
2.290690697027885
2.290481143269728
2.2961882350698044
2.299475183446541
2.3041913860317957
2.3092472827414268
2.3134010718473434
2.3154729620976657
2.3122256676985855
2.3032081506408013
2.2867459281570475
2.2859574736015813
2.288695417064291
2.2915871484330466
2.2947977089535105
2.3012996687849565
2.29754672634341
2.295510721131938
2.2908237715580615
2.286881068358869
2.2833874410738177
2.2799060081077864
2.2837117743663864
2.2912564050266093
2.2953093317126565
2.2963486915922124
2.314779485587751
2.29720109213132
2.2652226219064495
2.2575201742828295
2.2698677341835625
2.283496073191642
2.266259156478011
2.2684935600940346
2.2710729569520134
2.2671236987345633
2.266388729191354
2.265068791332639
2.2618420705752658
2.2607548270639555
2.261835202170086
2.270243267308367
2.2877857290722603
2.2977116764419296
2.2861859590521605
2.283879516898152
2.279309189284734
2.274306536546523
2.274537700774411
2.2703110212099205
2.266925123788354
2.266634811635056
2.268535822773425
2.274780147514852
2.269934962163833
2.268865264889717
2.2679754648558657
2.2663865731803563
2.2662549135502426
2.2675709712754695
2.2753930371176905
2.28261701872703
2.290738410945687
2.2912747202777193
2.284130440037656
2.286190679497523
2.28641037567378
2.28442996178069
2.278405843133432
2.2759552961562592
2.2796769105097527
2.2838795168981365
2.312993657736846
2.3122718141062646
2.3095476386139135
2.306785167171998
2.308924240707119
2.3094256525351473
2.30853613429615
2.310030606330185
2.311001488623154
2.3119456304093435
2.3134954305784228
2.3157078837813825
2.3161957589987336
2.32101618863025
2.329366695489611
2.336279812104806
2.3386748353114566
2.339386108873676
2.3318984574101305
2.3254090131580902
2.3207823242468826
2.316190601866667
2.3112003577517135
2.3060650896850885
2.3039163653802266
2.311406588105632
2.3129936577368504
2.307122636962457
2.308105394730246
2.2921294688816376
2.2824339211056177
2.2923471740039747
2.3045539967764594
2.3133513391666796
2.317814493329504
2.3169682718273488
2.3252520096147116
2.321455966873018
2.3128860140074567
2.3003518316327183
2.284445187234001
2.2981306068464993
2.2952194973663156
2.298546827970882
2.2888333642482412
2.2795762696614785
2.2706612290128843
2.262854760003398
2.2833932866522892
2.3044875071216824
2.3158300463704156
2.3107674789540513
2.3119220562159395
2.2945518141198433
2.2881215059307864
2.2861110083343967
2.2814685748178616
2.2757531313416735
2.2801538224153073
2.286076411643906
2.2863639349519027
2.2820283059379536
2.276371350787005
2.2873168368200205
2.2988951039245498
2.309435430627314
2.3041274857453784
2.3009833569845837
2.303838485849891
2.307201196293826
2.3008531198512316
2.298356813763289
2.296756006645468
2.3004662056515297
2.3018266432111543
2.2983549511154506
2.286669303296999
2.281304593655504
2.279919026026341
2.284568676143503
2.288121505930777
2.344554080872953
2.3391386549889885
2.3297872424220767
2.3207853717396283
2.3137392784874864
2.3132577566186225
2.3172773778768003
2.324242083268704
2.336857613954756
2.344556437757552
2.339802816538842
2.334394295220252
2.3351990515529546
2.339296752737683
2.3441554388761836
2.3467574405766474
2.347511971982903
2.341561843285925
2.338062206145055
2.33448761321063
2.329226756926356
2.323233795223042
2.3176497675549568
2.3135367056600376
2.3114883639233743
2.3242839282494865
2.344554080872967
2.3263162226843104
2.3118478871983315
2.3166965704470894
2.321089643924739
2.325686356503999
2.3314715630332405
2.3371625100023192
2.3310733915467057
2.3273165271636507
2.327246403836593
2.324045264812932
2.3175184162521165
2.3082517659603057
2.3029743934239786
2.3067106249753024
2.3098465382519873
2.298830508445785
2.3177702044127404
2.3261155576731123
2.326687388459873
2.3234506999512665
2.3206018061178164
2.3183710439801177
2.31879017614091
2.324644009479045
2.31281708014038
2.3139537698294523
2.2993739055290456
2.2983398516448137
2.296699901009207
2.2966290853764404
2.2993976955501374
2.308630919984461
2.327375336449574
2.351355906602733
2.3550152065141154
2.36097963931482
2.3671299519759486
2.3717786775705796
2.3701194209944925
2.3673661686294847
2.3616719315033836
2.3562868142535267
2.357767036979145
2.3588404680971005
2.3530008524351906
2.3440216869736887
2.323813594699333
2.3079884706133402
2.303264968956228
2.2999421574438337
2.2963357534969937
2.294309390030304
2.299373905529051
2.3446332014842266
2.3508238452429735
2.362375328021038
2.3569467543505698
2.3513085505195597
2.3495715718609964
2.35263485578487
2.3580902172952927
2.350399631628579
2.3510149286688904
2.359724283935304
2.3621916851621516
2.3617553342324364
2.359413294643779
2.3555945649483787
2.3519311386853348
2.350717154751872
2.362092969444452
2.3715665022091392
2.3732159444129266
2.370007858163508
2.3695531744499276
2.3624817577483337
2.354282628625852
2.346391885529832
2.3414032154731457
2.3446332014842226
2.3605193329731478
2.3611164228019974
2.3617275102292816
2.3636248593584437
2.3560931074540474
2.345712999187302
2.3394218389290193
2.3460343125822845
2.339220920439634
2.333299178700163
2.3277303727920144
2.3227695308414793
2.320374433003008
2.315785542226433
2.309235148979321
2.3147679290731986
2.323651299452706
2.331214712927216
2.329612790990219
2.329282319820076
2.332122473758305
2.335462168250151
2.3390706347604278
2.3393861259704067
2.3305424498922633
2.3249546965857224
2.3247162574178066
2.328485773162011
2.330937622719523
2.3374333786094117
2.3475199970204628
2.3593580242274284
2.355359930985258
2.351491299238703
2.351530257791611
2.372046734334979
2.3784370657219362
2.3758099156340657
2.3721291168114385
2.370627697007622
2.369088508973003
2.3681741508418104
2.368602260971652
2.370192920781326
2.362819057124214
2.3545262332599486
2.3440448648070547
2.33830393684536
2.3372668207814806
2.3393723226550387
2.3393359573308765
2.334432772508076
2.3281776968644947
2.3284857731620128
2.3583105215965094
2.362855764702703
2.3644381761545614
2.371997637313278
2.377980116298433
2.37496514617729
2.3667812936016017
2.3591970823937722
2.3672792030893324
2.376117486819777
2.379557620575631
2.378599901051433
2.3802397111558298
2.377715127869635
2.3739308377884067
2.372825671597109
2.3758491275310067
2.379623051733799
2.379541201042989
2.377585379374286
2.3766802515195393
2.3700590354890627
2.3712812571455415
2.362880180217793
2.3561438656551745
2.354592847963066
2.3583105215965494
2.3610776831587645
2.3753133862738816
2.3769152454260776
2.3670443633222793
2.3653139721092047
2.361441216934091
2.3521461363794964
2.347374514826057
2.3423551153679747
2.3365523645540907
2.3437705697402333
2.3470809274109565
2.3428011678681404
2.33339456713597
2.3217092714910232
2.31888717434757
2.3288419021160993
2.332046547849077
2.350238006409943
2.369578303108575
2.3667738618728156
2.3584431016925564
2.3513175435182014
2.3456554478635407
2.3429069428167666
2.3476262730858592
2.354527425903485
2.3344101780538433
2.3399510097731087
2.3489725631856992
2.356406705802856
2.362420677782158
2.3678278581212093
2.373325237422019
2.3798175572471183
2.381650947261722
2.378795117426852
2.379579954201675
2.3775016037680543
2.384524710392588
2.3916809444251097
2.39294826752539
2.385735947206156
2.3787882068389306
2.3737369409439286
2.3619880385012837
2.3521019875659714
2.3558324193130904
2.3565017218654383
2.35112581786221
2.3476655856020168
2.343974117068266
2.3379351111184015
2.3344101780538504
2.3744401853054873
2.371369953917996
2.37070446421713
2.378792907474948
2.380756397585867
2.380743060507574
2.3813744432301025
2.3810828728407687
2.3806309149630276
2.3801763883876514
2.386068002886728
2.3952614984437144
2.3933410044404773
2.3856278761013394
2.3758734915288886
2.3733564649873076
2.3771895378121854
2.3893401384618302
2.383087432218705
2.3817710183510434
2.380028479535111
2.3780541687776324
2.3716143657292896
2.3742625973648863
2.3771874541860374
2.378090355596338
2.3744401853054353
2.381152693811781
2.3830142064650106
2.3874101395586083
2.394828543674099
2.3878498821568956
2.384746932378175
2.385391881074018
2.37092171208261
2.3715070792780306
2.38378778775832
2.3759243144207973
2.3696340855930327
2.3644325427233257
2.3600332155618355
2.3566480344706107
2.3554469547121473
2.359568463022657
2.36918582165973
2.376362409596455
2.3746030647239387
2.370542019481306
2.367699679929478
2.3715169151559348
2.3705603027220405
2.3678159603862077
2.3635995192215336
2.354707221603505
2.3470231747680557
2.3516825215553268
2.3610217732704535
2.365460447548785
2.3634947144936205
2.3776074359285198
2.379998417809777
2.3824915475471307
2.3930635401447438
2.40901640154204
2.416438061842522
2.413674134420592
2.4183455370887343
2.412138674063607
2.4079528679366344
2.4029442118165294
2.4014120418988036
2.3919609806039626
2.3875203118328416
2.375851861953372
2.365025175152491
2.365304286053993
2.3621168749074504
2.353567537835606
2.3454694367277185
2.343493274545598
2.3470231747680432
2.401541746937142
2.400608233257706
2.3979157343598145
2.3948798759888485
2.3980634578967175
2.4083428040257
2.419441021011584
2.423309188677314
2.4204681726857507
2.4170223535020217
2.4130420886881883
2.4093097858058576
2.3997514435384986
2.392885635894503
2.394396843271236
2.3976449193572855
2.4017864605614094
2.3936249917268215
2.399049098193216
2.403744956284912
2.4127723505881926
2.4080646682077727
2.4027455140247933
2.3992990095368936
2.3983244562982935
2.399580149950045
2.4015417469371907
2.402316790138325
2.4019020683561565
2.399684494363218
2.395619235494004
2.398763796874422
2.395613454696141
2.38908681238744
2.394658375849021
2.3922129687470797
2.3855458536608984
2.392267310637534
2.391764485185942
2.38167799605461
2.3742675406453375
2.3700572724185114
2.3697822836460984
2.3741524065250865
2.381062703427413
2.386375236652619
2.3776669533909662
2.3794085358560917
2.379563979058157
2.3752495587637217
2.3826075055770146
2.3814740897283158
2.370634367795773
2.3731050311446378
2.369839021038785
2.3735089592652288
2.3825633357801546
2.393644249688268
2.385664756810018
2.3799234830030933
2.3937565215904066
2.403711492677478
2.4060800235837356
2.4198170745532
2.425682354582888
2.4274661345895265
2.420504231416778
2.4156940337802926
2.4083231466068495
2.404578992982173
2.4019929783873954
2.3975126428972424
2.3922113231572397
2.391849382759737
2.381689121481868
2.371545058168944
2.3790484396689626
2.395206293841272
2.3893713418505724
2.378099725930372
2.3698390210388163
2.4107022909474365
2.4133728285436216
2.4193569819071796
2.4260625253013575
2.432170795809113
2.4288382085811957
2.4259155221119064
2.4290399202966215
2.435050005908118
2.434321456159612
2.4263950586780356
2.415853567501582
2.414221625657916
2.417712800730897
2.4183710242409515
2.413703260243953
2.4037096913573137
2.400376168102931
2.4110474147867245
2.4184694835610228
2.414387973966848
2.4231278779285224
2.432797897498658
2.435306358615439
2.425360557631457
2.416200935391676
2.410702290947396
2.404751329536474
2.4033564861578673
2.4074656494603395
2.412951794248621
2.418451093164527
2.4240014913096006
2.4239343177395867
2.4140754606945096
2.4052744006835405
2.398279830304163
2.4049229334482614
2.392123652628934
2.3943091472935127
2.397655005174115
2.399969423651516
2.4005024144474487
2.3987838285642673
2.3940600148370117
2.3875178102385215
2.394190702752241
2.4064777443048553
2.412702070375346
2.4046944794537675
2.3936725531448904
2.3988627939855305
2.3989545586897085
2.3777696336565883
2.413267520483416
2.4109780586926557
2.406861542705666
2.396974516103198
2.405130052538881
2.4166680138248875
2.4158867011643492
2.4094664377985
2.4119648813891135
2.4203799165337188
2.442843108125322
2.4460574181108496
2.440138380272841
2.4277338542635296
2.4190902414488695
2.418625226120997
2.4206775247298
2.411220762531701
2.401549270997321
2.399352355216942
2.409043869062698
2.4189107227927615
2.4051171635092277
2.399129522191202
2.4039776323569977
2.4112682369591827
2.4132675204833864
2.4225776396575562
2.4249865301454325
2.4304619327574004
2.4338852997889924
2.432185080798169
2.4369428748246134
2.4400996031527113
2.4422954406232873
2.44538476637782
2.451701345959178
2.4612734815982233
2.4677409443655063
2.461478411925661
2.4524071180697256
2.4437406232752834
2.436595187722379
2.431878516067324
2.433248545778059
2.433834912565845
2.4396690555289062
2.4505712178085455
2.44984782879285
2.4438087370770436
2.436872301098246
2.4326972656503525
2.426654491010658
2.4225776396575602
2.4332658498995645
2.447913562853104
2.4563812403156624
2.4534729172954384
2.4449859578348048
2.4345472709576352
2.429777778307168
2.4330459096688246
2.436688214860567
2.420879483668647
2.4053546602551825
2.424524490950698
2.4422933413989676
2.430051726298473
2.4176868457508696
2.4110876155888317
2.410147934732766
2.4133546989920913
2.4181550680602126
2.4178933351059873
2.4166779878129847
2.421968270161902
2.4236459058115303
2.4228359779196498
2.4274568809946344
2.4164305510816515
2.4312021603340708
2.4383888820100807
2.4273388232576885
2.411700088229303
2.4074187106111484
2.413839686644648
2.4198683352541313
2.4239965889919506
2.433146821477975
2.4508253693580633
2.4592797663831343
2.451169625501969
2.4491288571917447
2.4458033377425883
2.449998704810894
2.452567400829016
2.4493902079198233
2.449474156939249
2.4516315467937035
2.450488939174269
2.444921638882119
2.433691025646301
2.419889763954482
2.4160004624813047
2.4022496581642416
2.4120461222447718
2.428017036409798
2.438388882010098
2.4306692664305793
2.4314651482026686
2.4341112678140706
2.4389760837135843
2.446359890411118
2.45631687605473
2.468038691210802
2.478400911489377
2.476251715173958
2.470333870987981
2.4684691043586597
2.467998403422318
2.4698332773748386
2.4719543744239756
2.4734120475254513
2.4735203871043496
2.4725747382194436
2.466249971135444
2.4609137447381855
2.4570279427940087
2.453812134459628
2.4549230534449378
2.449801957697903
2.44218620800637
2.436643144476645
2.4331494744297264
2.4306692664305665
2.4549879253985
2.4716292606388652
2.470300746604286
2.4644309966437365
2.4597450819623954
2.455412301824987
2.4439244311658945
2.4357238981277565
2.436837674546452
2.451101894220595
2.458330760560746
2.4521689564639626
2.44608576429312
2.437664643101925
2.4340990924045407
2.4301050870342893
2.424628545291598
2.419832305722131
2.4183377387175
2.4201412499262935
2.4255048118907814
2.4270836867308563
2.4384005974707996
2.4435352259384016
2.4280923764237285
2.439122977059761
2.4530841860838537
2.449324610352333
2.457492595145728
2.458990355744505
2.4504395607065894
2.4389259548770212
2.4267952748757837
2.4282813453973326
2.439973371355936
2.4511231731127694
2.4704407177793786
2.4638988017290173
2.4494632140819204
2.4578527133824837
2.4581561482619807
2.4568679668586704
2.461698888151819
2.4628772861684123
2.4742045582738617
2.4684120797770603
2.455485711640601
2.443066429077365
2.429862415764382
2.4312804157401793
2.44251835229044
2.4518736204902236
2.4533965848090835
2.4493246103523374
2.480000372094293
2.4749198808544253
2.4665605640276014
2.4631459934600146
2.4670193094677373
2.474066165805113
2.481845645646362
2.489665232654546
2.49691032701924
2.4936937164148656
2.484624344944736
2.4766092361847614
2.492026264463287
2.5013076534975536
2.4995851838580108
2.4957282418164377
2.49188763555309
2.4894296359512276
2.4850474599981998
2.4794125004535883
2.472964425295842
2.466148690500186
2.4602700909963344
2.460201543107763
2.4686325342047186
2.477967148641442
2.480000372094286
2.482360963253523
2.4832178716501367
2.4888319404644066
2.502481445379094
2.4937991984832095
2.474419015270195
2.4684602397865674
2.458941559131061
2.4457531661331484
2.453197998455733
2.4631839054524116
2.464480020993472
2.4464968027007585
2.4643884332459742
2.466462009168544
2.463673097103845
2.448276414908492
2.4334079755344864
2.422147950022592
2.4227805140930223
2.4257177304032496
2.4347049129863465
2.4464477048994446
2.4593684799728797
2.46950495182703
2.4689898211870194
2.4598945455713923
2.464965892750128
2.468034508830311
2.4730635042346685
2.475526526132685
2.479321050587614
2.4846342339967435
2.486560584421871
2.4818554605560945
2.4769473319344453
2.4719374972117545
2.4686441729962225
2.484686884572856
2.4860556448847064
2.483516683301767
2.4796972206544092
2.4750569596336573
2.4711876043915755
2.4816070485053037
2.4845400257888346
2.491507268773576
2.4939126680835333
2.4917964321403474
2.484423007415304
2.474723192971119
2.4654626628357565
2.4614900060706155
2.4649658927500937
2.4971327792333353
2.496968464794283
2.4965489992079477
2.4961262040845975
2.496188436127477
2.4974040735632195
2.5001635757044265
2.4953654618966334
2.498651339613291
2.4997971374489167
2.4998496567136983
2.50336401140541
2.502296962572799
2.503726968442412
2.4996312263133986
2.49825390443606
2.493163269668662
2.4916808129677492
2.4937700791720148
2.4984965354443824
2.5034937231702856
2.502972494426134
2.498472913595421
2.4954051469429235
2.4946098589083925
2.4954712490342894
2.4971327792333753
2.509695425844639
2.5218527991416235
2.528390321807109
2.51765978094656
2.511968022205254
2.4959155835950937
2.4778848987502076
2.4713183287279965
2.476657710322546
2.475288196899937
2.4733270322267957
2.4648201427010705
2.466685109859073
2.466245811991481
2.475710360580162
2.4683982340592943
2.471526368129953
2.4756843544943528
2.4809609280104548
2.4793716318381334
2.4801475316940054
2.48268847368197
2.48126332060895
2.47447750243477
2.477492732053049
2.4809228044723906
2.4758424612693197
2.470974540425163
2.471535232484991
2.4743229339194968
2.480561267645928
2.4856625925348936
2.488120396751602
2.489878179689621
2.4917144908703097
2.4876965094731407
2.4765752185011993
2.483492533225097
2.5013445509855576
2.4904527953414304
2.4850687817196366
2.488140457363755
2.4952428283411043
2.5005203854041587
2.4835576827104577
2.4985124557130067
2.5027754003313913
2.497370368227635
2.4919928548490216
2.4844730557710513
2.476328235525786
2.4695812743062397
2.4667520804460192
2.4709745404251575
2.514189871136757
2.517882491966235
2.5246446304635506
2.529176648738069
2.5240987998949773
2.5157170094677106
2.505012318596531
2.5032438907587444
2.502673005729724
2.5030864503743464
2.506097757656905
2.5088490660558196
2.50675942739705
2.506906067409621
2.508630286215607
2.5021506694539415
2.4974351044459024
2.4988129614706778
2.5035530288661283
2.5081625653752893
2.5073011085785075
2.5067045451668304
2.512587192414334
2.5204729260006506
2.5174030444823354
2.512326168882552
2.5141898711367765
2.5223993793667447
2.5269189458288595
2.5298724291203163
2.5254786993369
2.5160035818784903
2.5151534463746597
2.505816818037434
2.4948005222760328
2.486352326627653
2.4799688795799937
2.475324489017599
2.4741396626150145
2.477982525568916
2.485373914337197
2.4783400448129407
2.4715380850247266
2.473116084712909
2.481222521863893
2.482280929260275
2.490112628412654
2.4936742177437536
2.488658867307805
2.4852013845216097
2.4860513064196827
2.4845652389761628
2.4858179929103166
2.495138513688781
2.476068512833483
2.4751691848147654
2.4794096778602936
2.4899006638072767
2.5006614400267684
2.510001865668591
2.5155062215230224
2.511483320229036
2.4950864384075326
2.478068359839535
2.4884237133808464
2.5016136010547183
2.497806170537059
2.504494246872011
2.511630929406702
2.514837488873073
2.5151925816165397
2.513732871642328
2.5090969462892434
2.5034832060414285
2.4990325550963584
2.492558940043784
2.4868991910208043
2.4799371936427073
2.472947338952467
2.4715192941560957
2.4760685128334563
2.5310131878085045
2.5312336361571885
2.5311468136371755
2.5315275371369177
2.5356171494878703
2.5332222708386043
2.5252083750174723
2.5147439040663486
2.503942491079021
2.506579108850884
2.5076266629773003
2.510857981650367
2.514845711955363
2.5176217832383285
2.527752162348907
2.5344228101616095
2.534730214190825
2.5374154210540283
2.537973967229929
2.529486876112477
2.522534410007172
2.523571121576647
2.531532097876443
2.5245319805736695
2.526001512581467
2.5288154609577873
2.5310131878085085
2.5251327034152444
2.5399419247383737
2.5418703808946406
2.5272989348864425
2.525368462601719
2.5198738376609793
2.507577307603519
2.4981024442211646
2.4872009920274087
2.482810340236972
2.48322605278902
2.4885810872234253
2.4935784200499302
2.4911261803780733
2.4863467521536045
2.491840962364896
2.4881976760523155
2.4842481293970313
2.490425834720702
2.4950462189887532
2.4978897694105733
2.5032401557461808
2.503460529876455
2.499293117567202
2.4951031500603773
2.4972845824120027
2.495221248893563
2.504599267188023
2.510523807146676
2.5163837312351753
2.523725917732782
2.5311689996319426
2.5377293841982778
2.5420695620405316
2.543263669687358
2.54299650149542
2.5441086555043375
2.5489498818167418
2.548993705497096
2.5381342917019665
2.5243672515680626
2.5172346943150448
2.5178296367715127
2.518684072595952
2.516352566593232
2.5106337984985507
2.518345073571914
2.528624863784789
2.5304821221448295
2.52735659980363
2.5155729220166734
2.506515082655689
2.5023368862674307
2.504599267188039
2.5489455364651867
2.5539086874330637
2.559605612800593
2.552137554998988
2.543275275130912
2.5340315053727998
2.525576674510571
2.5200711233287456
2.5217276278881977
2.527926868263279
2.5290547183292196
2.53661267801811
2.5351600249022472
2.534531815995563
2.5344290201792474
2.5365650187507693
2.538821376816047
2.5384672901816816
2.53907124506074
2.539892748474194
2.5397190130831135
2.5370222895742818
2.5318005558425893
2.541848545537172
2.5517860428806847
2.5491061105445207
2.5489455364652374
2.5648274889302494
2.5635872358080016
2.552975379291524
2.54539318415417
2.5353137497903617
2.533210157006525
2.5390342834635087
2.5278596536671136
2.514748227208638
2.499787527493016
2.489325481337797
2.49929757745872
2.5026240664057133
2.4916926768417813
2.493176751953811
2.5004900822354132
2.507891560052342
2.514851351262313
2.5229877965112424
2.5329935850027083
2.540648807275471
2.5448962489896663
2.5428365162701403
2.53947703786046
2.5361789117686473
2.528791139530711
2.521503596479301
2.5081834450803493
2.5106846019919304
2.527637169202836
2.5356899114470535
2.5392742227467693
2.542258154416822
2.544340598577467
2.5468382658556306
2.5514543853609215
2.5558210769985337
2.5514436901734943
2.549820807917779
2.5530229833192553
2.548389557111034
2.5390059636824613
2.528109737357105
2.5241807888633687
2.5275082090112395
2.532470997612932
2.5349496043359303
2.536264542569274
2.5365092691303963
2.529003400640072
2.5212302547177297
2.513889770841173
2.5086529952017136
2.508183445080319
2.5664475683457484
2.5646640478003246
2.565101374286064
2.575122965813252
2.5787569450032075
2.573924704112771
2.5657960720916684
2.553356059398021
2.5388583208917046
2.5294827739461003
2.5400189601920697
2.5523998153380867
2.5448352371901586
2.5411244347565805
2.5423733180529395
2.547155505947243
2.553266175647077
2.545719949675955
2.541605180633089
2.548985894961463
2.561608249230676
2.560710664590182
2.559196567422425
2.556823518196589
2.552885995547549
2.5604314234853818
2.5664475683457475
2.571124480572677
2.5648623874722527
2.578410601777821
2.566310236034922
2.555679027750977
2.5481120178612846
2.5420347222668216
2.546821099174317
2.547355014235754
2.5434314040270194
2.5337133736691153
2.5210852792027527
2.505543889567274
2.495188448678124
2.49435801521851
2.5007455293867147
2.5144253555189575
2.5265626023091614
2.5365355828441443
2.5432173931903117
2.5455239075496534
2.5471359348644658
2.547869992556812
2.550324403203271
2.541009802131011
2.530975327050542
2.5219215751963966
2.527382757145142
2.52870852020532
2.5319094233813866
2.54318007513771
2.5471123193448184
2.5483060901039334
2.551352280878981
2.5554609349482904
2.557596475451238
2.5559960548476566
2.5565458996107435
2.558884777954532
2.5660738646496783
2.571061585577522
2.5723939362611596
2.576511394468158
2.5710548114380547
2.561848721578686
2.554377431333469
2.550031136047142
2.5478051920942617
2.542213527023442
2.5353108267409605
2.532823525112309
2.529850079736452
2.5275984500692807
2.5273827571451086
2.5756999691496016
2.5774247681265967
2.5825048576184404
2.5820641859524565
2.582237790500001
2.5910562608407064
2.601936599329767
2.609780143471458
2.606796240565944
2.599091117707895
2.5935049227902276
2.5908999195246363
2.601302747450348
2.610828630228725
2.6054197769531195
2.5876686792361174
2.574763515374245
2.572963609613726
2.570236043051581
2.566700737760645
2.5631344388779995
2.5743148417918147
2.5829311832685007
2.584542083477076
2.579955104463596
2.576564909253974
2.5756999691495737
2.5796831198149675
2.5797651405668183
2.5809284069677645
2.6018606178180166
2.6012710172584206
2.5905839711937624
2.5792926585959512
2.5678574237721308
2.556399671863977
2.544958611861014
2.534519788659433
2.5242256935705067
2.529988407953386
2.5504747953605946
2.5719115703475266
2.58218577377734
2.5771342129340113
2.5729880191877665
2.567034415255167
2.562597546289711
2.5544974542654066
2.547635390715701
2.552800991410027
2.551443688834401
2.5562837843986785
2.5613723217668056
2.5656245587009594
2.5693082514409173
2.569390396955716
2.5715251031824975
2.5847351397725364
2.606227683315423
2.5983950879078797
2.5887889079548096
2.5821883678883286
2.5798545440645615
2.5781809244918557
2.576191745606266
2.5750923755033384
2.5720200335365826
2.5797989603098688
2.5844196315452073
2.57979771983134
2.582602975767269
2.5904851758810907
2.591371604244661
2.5827732229863307
2.5830230533137817
2.5761449239568655
2.5735805139466716
2.5750200712735944
2.5752937201579287
2.573178253281869
2.5693082514409205
2.588549484423096
2.587355241895938
2.5848687068232814
2.5903761304443735
2.600001188032112
2.609734844007781
2.6171234804483405
2.614297417287457
2.610057580532826
2.6081514004227757
2.6072168302201426
2.6067515008715936
2.6101717917234475
2.615576574583547
2.6081187636994323
2.6039240792312834
2.6042466606984664
2.59991100208781
2.597542098772739
2.596421032067453
2.595246742746922
2.5929515762912816
2.589208989913963
2.5882299650557123
2.5913987189587537
2.591992573011738
2.588549484423059
2.594396959843337
2.594241016541115
2.5923821688059263
2.6096364376409125
2.6082427337212692
2.612629130240069
2.6165064187112588
2.6151541875032702
2.6088512591599846
2.6038765986748897
2.599154329127672
2.5929268162193444
2.5877293754198267
2.5849812457167336
2.5843054329999005
2.5846972295912876
2.5792091126600853
2.573305005506447
2.5733715944864923
2.5634411938710953
2.5610638895666047
2.5604226337327147
2.5585729800352155
2.567460946249007
2.583016443782821
2.5982761878706144
2.6087088527222204
2.6134301503322765
2.6132294334798853
2.612480296797343
2.6105693636176195
2.610701963866789
2.604294442918837
2.5996746929939287
2.6039056336559625
2.615467008755029
2.6114149950702323
2.601323453466501
2.5917620116297284
2.6111462874926477
2.6211558627829237
2.6235092208998916
2.615749804713222
2.6113010485604513
2.60189594391496
2.6007259627836588
2.6073990114137375
2.58927926464319
2.5946605877233373
2.611341063321121
2.6169295950218787
2.6172035407313885
2.6162016293170676
2.613430150332276
2.618020275695299
2.622439427422212
2.6311647039515313
2.6326192046313834
2.6340044605390833
2.634851884862016
2.622625991964776
2.620980187513323
2.62318330830172
2.625589506317477
2.6287211104976334
2.631681552910605
2.6242738130213294
2.616654886786986
2.6238985049936736
2.630572422757982
2.6352773380561496
2.631566758818788
2.620115631273157
2.6123717097291945
2.612827083459769
2.621581976786624
2.6326294748122607
2.6319030467664524
2.6253948862584573
2.6180304896704043
2.618020275695287
2.610709944584378
2.615550691662017
2.6162320987300265
2.62339181575608
2.6463200481436044
2.633949141895289
2.623834301023243
2.6211092394329047
2.6230543661890233
2.617810913289035
2.608090146839051
2.6021584438911
2.5986672288749064
2.594275531039106
2.587685123661882
2.5858401684503756
2.587767313020116
2.586161215390119
2.574166638314326
2.5822499050461474
2.6035192367438387
2.618258504559128
2.6285956932560324
2.6358985768403396
2.6347188032525035
2.6373721783780075
2.6391407872883517
2.633096955971809
2.6350173302076434
2.6350658954729633
2.626871984363687
2.614834723461862
2.630446201174355
2.6364222156072974
2.62884325655699
2.620547004390566
2.619018773989785
2.6113146717009914
2.6077717215453524
2.6140571708127642
2.6344866338777795
2.6320450188300732
2.6412740424232655
2.6339570194707274
2.6320888062476926
2.6229918927609406
2.6100734193511084
2.615364050931195
2.616570650747647
2.6165678330090625
2.6272978635195
2.637847709004141
2.6384792104248884
2.6330969559717863
2.6291992471571426
2.629792242094229
2.6336972597629043
2.647455418115103
2.647427725934425
2.6361695146662596
2.6410595247681408
2.634006099970463
2.6337939557798102
2.638043711885585
2.640471547875044
2.6394444745144168
2.6381462126164874
2.626422273982212
2.6241390211841407
2.6348628493063497
2.648016967051088
2.647691117875576
2.6518138542034277
2.6556018074199463
2.6490791883005245
2.6412774167006505
2.635657478464752
2.634161789418835
2.6296017883785265
2.628658826642799
2.6291992471571493
2.61807092927971
2.617695289341439
2.633545864173719
2.6498267075147717
2.6587093312938928
2.666091680045829
2.665484974213387
2.66013306301682
2.652575511488462
2.6468349663825523
2.6301943211890224
2.615114670994064
2.603131907630762
2.595005499111515
2.5905414230768704
2.5909888295697994
2.5971295173284457
2.591324215865229
2.5960066510466557
2.601886576215021
2.609249149052197
2.6306313920299567
2.634108878937536
2.636548132391525
2.640135334774346
2.6421287578167534
2.644400145522968
2.654544906266101
2.65593353702363
2.6598744238544687
2.6598134693829283
2.6517645342480844
2.6438171899547207
2.6372897548224596
2.6357990940465643
2.6285904427129214
2.62962424043363
2.6416453426142628
2.6490857863123503
2.6436961188293115
2.63480051005475
2.649373794075739
2.6467015887536696
2.64456739035288
2.6388722086900374
2.6393746714120456
2.6456639954534418
2.6549889295880416
2.658015343871726
2.6607635732866375
2.6553179823090205
2.652953065899745
2.6530509839490644
2.654544906266099
2.651451561439111
2.650218988036736
2.648766921342106
2.651148923898333
2.6559001436786605
2.6542216690942055
2.644084812575063
2.6496273182712686
2.6601116366736997
2.6709542237663593
2.665646138295071
2.655171766129215
2.6630160490925703
2.6567990049472834
2.6522094635386066
2.650509497471464
2.651462909612746
2.6492375025494987
2.653286508246754
2.658792372014693
2.659164945985536
2.6592846908904284
2.6553412873541236
2.651307559114111
2.649827200907936
2.650517725555926
2.6514515614390866
2.6572517065372208
2.6623983194120053
2.6597754915330443
2.658449506610029
2.6630594905722322
2.6682110723475687
2.6710914960384557
2.671236192325074
2.6616565036834423
2.648630094785002
2.650104202461224
2.6530850489955546
2.6564939401235517
2.6502462946819216
2.634842340314808
2.620286754578571
2.616740928029734
2.62714698419875
2.6341053059083923
2.635872419634126
2.6348322018616104
2.633693308755892
2.638072620092666
2.6396216829666974
2.6507771379740865
2.661691959774979
2.6669024201230123
2.6681760225583386
2.6677253371070906
2.66649263359168
2.665988263842009
2.670803146718873
2.667513568744904
2.664837354635516
2.6639772226545193
2.6655243320683386
2.668241763339799
2.663956254745414
2.6584371766125527
2.6631414888415406
2.6534109643888746
2.6566198356967057
2.656189228521693
2.6600379672909944
2.671381004312085
2.664615636277583
2.657954715082331
2.6555118279133385
2.664651257134209
2.662604538648115
2.6668380871921626
2.6698575446316264
2.67157934827405
2.668176022558369
2.6806476910920742
2.6781512062398782
2.6715853659955004
2.6631038031878265
2.6656649357801196
2.6749220287303292
2.678635667682429
2.6780134687025017
2.6759572404750105
2.673795613222526
2.6716951024806677
2.6693037779391076
2.669623844470648
2.6875250432350284
2.688743505087821
2.68642926925696
2.681123716993789
2.677982663240265
2.669306411952029
2.661159240645813
2.6691987113547837
2.6719060526503777
2.665473609137941
2.663361300195831
2.6697463073775607
2.67653469494829
2.6806476910920605
2.6738006095647497
2.666007545236171
2.6661657998434816
2.660530888399023
2.663125657842518
2.671661519322854
2.6745164492693037
2.675123690618286
2.6779144801311605
2.679179408209799
2.678156580635087
2.673428210961255
2.6630888032056856
2.6530459801814086
2.6448261923043903
2.639387306544457
2.637243643566011
2.637939229836808
2.640269866692955
2.6428921896383746
2.644855367337019
2.648176553179623
2.6724570716905554
2.6682217736547815
2.6646529127918424
2.6643141749869486
2.6670656886101147
2.672226314361137
2.6707644376013207
2.6696350758183742
2.672457166476252
2.6747514792286404
2.678580934738564
2.676372423547696
2.6744191349792814
2.670995407771934
2.6685884484056395
2.666332191597282
2.6639171871561835
2.6668924035204467
2.6689141644756216
2.6631422756922807
2.670557858318268
2.674406884048579
2.671459119332465
2.681092196693739
2.683426314745965
2.677389697680879
2.66870242400481
2.6726123110985025
2.677257522954042
2.676406608089997
2.6716900781385067
2.6722263143611498
2.710284582599836
2.7105494497364186
2.710700025021026
2.708519112778892
2.7025253646706395
2.696604930277748
2.6929132873159496
2.6887635468555935
2.683180465401701
2.6756274188828773
2.6812675395023824
2.688016741391568
2.686361421065813
2.6914432610342987
2.7108908124454576
2.712610612069255
2.7073076225229626
2.711235012633827
2.710748927727127
2.703945477047542
2.6977623548137695
2.696527991460163
2.701340517778017
2.7078257575661637
2.711611378847044
2.7117777205316926
2.7102845825998236
2.701874166964326
2.689899177257722
2.6755818365044677
2.6683696451881587
2.669055375194227
2.6860296927811143
2.701112880704726
2.7085225183328894
2.6977004445450063
2.692384384465874
2.6861768233502827
2.6741919830635
2.6638571209793653
2.660513203839455
2.665281021516888
2.670593017346158
2.6758669469915595
2.68015464666275
2.68237316787902
2.6820684031387083
2.6798171411137948
2.6764449151546663
2.6724757738984684
2.6791587900870915
2.6741687887065315
2.668742084398976
2.675708632003147
2.6922963784639307
2.6912229104643393
2.6884282396441725
2.684874116289084
2.6814361519387067
2.685159302241289
2.6853009222048727
2.677209504804871
2.6720086822383635
2.6694061342872186
2.674428549708808
2.677450140369739
2.6688297327458064
2.6750843813082468
2.687018132035628
2.7006096784789166
2.708158690235002
2.7045760923499067
2.7043117202227873
2.7068400189926054
2.7099657975166385
2.7117207698410906
2.7111789857634654
2.7082476971130536
2.7030160580700295
2.69776893414722
2.6922963784639324
2.7109422056096153
2.7118951344975697
2.714959950279797
2.7144821585541443
2.715101563638446
2.7146507173328147
2.7152724795450567
2.716165648816267
2.712105775794867
2.7072163684644024
2.701865165037599
2.7002148463195264
2.7072964141696114
2.7101071147419713
2.7120807476160973
2.714256496421657
2.7147014605805815
2.7138154807201103
2.711490141312456
2.7073658118103294
2.7010595041614316
2.700256083008259
2.712023629143408
2.722651785332107
2.718240787841948
2.714119726328605
2.7109422056096184
2.7024569819857276
2.697275632328932
2.6987290788038982
2.7064605312591525
2.717589963840277
2.729026338735019
2.722410653596173
2.71073409988896
2.716631835848759
2.699810636370675
2.6912362407639607
2.6923882842819387
2.694442347946993
2.69660092930759
2.6987000859196026
2.700911956982712
2.695160095342875
2.6896982418679114
2.686538998101647
2.6854931258186836
2.6850684702551098
2.6841557938192295
2.6823269079261256
2.7047477461486666
2.7119927662381307
2.7050081852101955
2.700986177458934
2.698374643557251
2.697882456074709
2.6992115813966944
2.710447785656905
2.714059436903128
2.7179565629002327
2.724136205529253
2.7315037029144795
2.7387003965735106
2.7333169689836536
2.7298623919918668
2.7263236948477436
2.7272003201975186
2.731233532337235
2.7366927693129544
2.7233206781661803
2.7102671560814957
2.708894969626652
2.7082776686133547
2.7106929207382504
2.7174412466874984
2.7240256506316687
2.727787685035748
2.7203763812511683
2.703424326522927
2.698199874222823
2.6983746435572584
2.7175291340914285
2.716743479909471
2.715192613514071
2.7204720715029587
2.7281717336410236
2.724259590231727
2.7200174820278074
2.7200845358962327
2.7271778642425124
2.734202479345713
2.7384243449731183
2.736413433155475
2.7329294740278964
2.7263295988570135
2.7192476973630586
2.724111875267062
2.7207003823148415
2.7146827798325286
2.7140275127851985
2.7176966381460685
2.7220607077560723
2.725353248626115
2.725700820048993
2.7251204359795866
2.727004065538371
2.723594607556615
2.7175291340914174
2.7143203416642487
2.7162281327747455
2.7221972989242857
2.7312917199259217
2.73827597660711
2.73358754437234
2.737612123821678
2.7342950922056017
2.717351338255969
2.7218714864590954
2.7245826869966505
2.7250528288319362
2.721290787628884
2.7151228981949855
2.708636796765686
2.7018314147443503
2.7033658712467923
2.706206538945898
2.7100369735337706
2.715625736365444
2.7231338602364965
2.732255277562845
2.73294279008237
2.722000905742373
2.7331100181550667
2.7312547367428373
2.7250789674325424
2.7194276760348473
2.7182646431922723
2.7156217073118936
2.7135173618725275
2.731921892911669
2.7445724046857984
2.761655023878707
2.754974883383872
2.7425474435901758
2.745654835804425
2.7478382917986504
2.7449761619583275
2.7431694274556273
2.7431900175591886
2.7383639301814426
2.7416662619689713
2.7444559416005974
2.7519567945340193
2.7535918143627947
2.7541655109417205
2.7540783806013205
2.7527719717321495
2.742107808025698
2.7277173092160734
2.7254393852601195
2.722632067309307
2.7194276760348446
2.732213977812625
2.7354007369216653
2.73993251152052
2.7345443539981718
2.729413937062043
2.738246791047698
2.7490327848024343
2.7535880060687727
2.7501695226081324
2.7468314041567035
2.746778744093056
2.7501568750074794
2.7470961226003268
2.7434800677843505
2.7424369199361354
2.737875826544894
2.7271262021216836
2.7259946267258246
2.7263774288633793
2.728325137349935
2.7305387489787556
2.732348371034289
2.7332470740606434
2.732825352136594
2.7316211772762697
2.7309027528030736
2.732213977812643
2.7344103776660065
2.7360603992971417
2.7373328766675447
2.738427959135484
2.743305196541974
2.7560034965366262
2.76642593439387
2.767170489949794
2.7691675716029924
2.7620790041823855
2.749344083490141
2.738215645442838
2.7335101277772074
2.7335078054524935
2.734744263214934
2.7364633692229425
2.738697552726989
2.7417666808632863
2.7456593401206395
2.7488909750296577
2.748301662279994
2.7424334419802006
2.742534935849279
2.753526242544688
2.7413074357184817
2.7569055506425357
2.77189040650698
2.762062719808205
2.7644145044554773
2.768678317355475
2.7581512976328875
2.74734950642748
2.7543470407214348
2.766922215132057
2.7741601405181755
2.765740989987305
2.7554639431811383
2.752806519447739
2.745539273007575
2.7514667572404257
2.7456631549861137
2.7437554736827225
2.744027655526289
2.750709502700248
2.752219538644261
2.7542502178043855
2.7579868527047826
2.7597824151075483
2.759073344315177
2.759601539711025
2.763895573827764
2.7696022021675124
2.7644703004796
2.762062719808188
2.746138325952265
2.7443403774288555
2.743390269057503
2.752027629345677
2.744391287809136
2.7422473342521716
2.74977907583635
2.7581284987806436
2.7621729900688092
2.7611400218642874
2.7581758382050885
2.7578761146958986
2.764104647488488
2.771367639044748
2.7725166374780255
2.764787579573164
2.7685370522379356
2.7711939884919383
2.7713108833033697
2.7669588683085355
2.761170131521568
2.7540393531022453
2.748138725270169
2.7499729338414163
2.752647399823981
2.751168526735626
2.746138325952282
2.762453540733371
2.758749760385774
2.760218036475384
2.7668793920224877
2.780613451775561
2.7845702317270833
2.7824049515789318
2.77259392345807
2.7712857679061607
2.774816342139235
2.7804519537336176
2.7859233701788013
2.7916445227791757
2.7969390649021495
2.7923657383536136
2.788407500405149
2.7863220466474177
2.787171748475186
2.7907456675078817
2.79518239994234
2.796356996887031
2.7923073490777504
2.772261214846788
2.7542353003947624
2.765160494650293
2.7774249329751277
2.7773379597351626
2.777578817179255
2.7754846631327115
2.7701538442038895
2.775989837081092
2.778344449667636
2.7752871386740168
2.7706611316056904
2.784286948801349
2.785146128584643
2.7692247434989197
2.7531203421533483
2.7593010994209655
2.7515713073977897
2.7565082569286434
2.7611278415804286
2.758926813966691
2.7575578321885383
2.765623183737979
2.7806327413217797
2.792758633250481
2.794160981555244
2.7956291333587417
2.7868644675357688
2.7773647188609814
2.770144634448863
2.7751158442808435
2.7775788171792617
2.767792011473683
2.7674313213058976
2.76538286816615
2.757813043344971
2.7516236234363034
2.7518317560630674
2.7538510309551945
2.7599267113117616
2.770052680232274
2.778419306141568
2.783838067881679
2.7853938545779435
2.790748772351081
2.78476085658468
2.7761459118178315
2.778013702925376
2.7777252108427786
2.7751701826126602
2.773164855596674
2.774101746375219
2.7665377982211914
2.7576075486726586
2.752773912058939
2.752117133935345
2.7612158957806465
2.764032007261377
2.767792011473668
2.765289854372402
2.7767954167854962
2.7821388355607874
2.785265135518105
2.784927510224486
2.8033643760663494
2.788281852191038
2.795043748353336
2.801895903590798
2.8064541911471004
2.807463149801569
2.8053029572075254
2.8014190044742535
2.7980873923939535
2.8056390515808234
2.8145375305625207
2.8143830265769196
2.8078144136721006
2.801382312274327
2.7967514328819143
2.7983018416819903
2.7994056460962478
2.799059815202871
2.7979837107144356
2.796240744356459
2.7934755469957615
2.7963467279199588
2.800970732253956
2.80117592274228
2.8030322901660907
2.8071173135886447
2.8114487619670463
2.8050357665591545
2.798058648526106
2.7960396362903848
2.7925465431441143
2.7931089563273392
2.792486018124834
2.79089731251341
2.784059701497507
2.7729183578397256
2.7619033104332433
2.772585901147857
2.7909401922046793
2.7939406530443405
2.7954394929138893
2.7929202697952493
2.7989776130602353
2.797813692866474
2.793638259609835
2.79678207320574
2.8028377195744145
2.802220988241916
2.8009707322539152
2.771856353699727
2.7742277640525383
2.7723090448598846
2.7617872822068548
2.7693922905767945
2.780655791341942
2.788253048204792
2.7911279097173094
2.792097140718425
2.793220517369383
2.795218106136351
2.7984280945366757
2.793467549798093
2.796608505539905
2.802057539291368
2.8049166790686195
2.8047687896980533
2.7987294702095156
2.789103950638727
2.77767171833042
2.7729968752449308
2.7694203688552887
2.7646715119219634
2.7612944307425775
2.7620097100922307
2.767364385838864
2.7718563536997296
2.771563814706384
2.780179571171273
2.787857423441276
2.795354195747798
2.8059306551027
2.805978570552496
2.827865773417942
2.834534997001589
2.8354433998191015
2.842384166254441
2.8394570117009956
2.834294458743528
2.829056345731371
2.824737440090533
2.8223429631930763
2.820646410903423
2.8234927425515846
2.826148491353905
2.8304450304821187
2.826262183435539
2.8111319952253724
2.800199076861611
2.805205742235896
2.8090153605353416
2.804195541622505
2.7984080154708093
2.802803880882847
2.826623514792902
2.8246379793050007
2.821048397612217
2.816697160746005
2.812418574115437
2.8173785331437466
2.808523959946898
2.7981894995598764
2.800649433789475
2.804689602447837
2.8053267286036405
2.8021047118715776
2.807160885358615
2.8137048023710522
2.818445022011709
2.8166758864286017
2.8131632113473497
2.8026218041342723
2.80043136692865
2.8094344868550603
2.819506554545579
2.804594987618519
2.8013292565882013
2.802950269823988
2.8064522365218423
2.8171714855559116
2.8266235147929066
2.8082119111393937
2.804028847346999
2.8022252208592686
2.8000946993832203
2.8067808364532323
2.8194670187236364
2.833043309177052
2.8263840500803528
2.822806554449388
2.8221712401017194
2.8229876656751856
2.8246839973583393
2.826208980866655
2.828353313269514
2.8318800992859137
2.819762956438062
2.8078065960814365
2.807649923506039
2.8074428436405947
2.8071294545293743
2.807508727826512
2.809370585060733
2.812530160468257
2.8064815895009825
2.7971774055119267
2.802822624881324
2.808211911139376
2.804711313121757
2.8072040662098283
2.820495193412109
2.82767117289533
2.8321739832830164
2.837769819137682
2.842023836534662
2.8464409075705057
2.8466424479284393
2.8438775364876507
2.852573433072664
2.848499169524296
2.8409590396374913
2.833615236919621
2.826899422039018
2.8220977272642798
2.8247092099919766
2.8345431738887226
2.8356567824157004
2.837548521394689
2.848424039405662
2.8500146475214825
2.8300698830391435
2.814428588138281
2.811732118492799
2.815324627025793
2.8212941193783987
2.8291605057062013
2.8289961782303092
2.828468241392903
2.827205236078695
2.8239101036545016
2.8174928382553217
2.8209390759900956
2.8266005469445155
2.8256440508070795
2.822613360245307
2.826058145144108
2.833657295925227
2.833070234738266
2.8286400562347316
2.822526018146147
2.8231072109913207
2.8160249792440992
2.8277712984742616
2.8315674642411843
2.832032148321598
2.821547573493213
2.828790099409672
2.8321969965950813
2.8319200239703695
2.8308869324296837
2.830009711302234
2.8291605057061853
2.8105163931362824
2.8118068724285066
2.802623051263021
2.814638435878399
2.83085766810047
2.8386476559079834
2.836387137118051
2.849311487820956
2.844417503146686
2.84177174468918
2.8427302341326537
2.846999786913673
2.8405726220192915
2.8370888554986653
2.837251799587141
2.836711099626563
2.83808137950564
2.844895740648665
2.8507020282013187
2.8541749915853805
2.857607542227754
2.8504750930669847
2.826319049187177
2.8161751232215426
2.819476275201722
2.814577369572977
2.8105163931362815
2.8132839014437803
2.8188688618237725
2.8234668577407533
2.8336956174486176
2.839890401667791
2.840090997261473
2.843078276504884
2.8502423750506707
2.8588887116109616
2.8600542245513463
2.856752336504947
2.8641077571041405
2.8661055755796174
2.8689105833412802
2.867058323227062
2.8619234533290636
2.8570635390458654
2.8537954206877445
2.8595366747470305
2.8743314181076505
2.869349282678429
2.8625592042368475
2.8569089348749803
2.847604759386827
2.8401186427606997
2.834937105647395
2.8322521947299997
2.8332665878539967
2.836015379055689
2.8410684998624505
2.8461996165641916
2.8505316807262084
2.853463635112081
2.853252991119349
2.8365416831484533
2.8409679374034837
2.848386099887468
2.8444573085345097
2.8342904943150242
2.8427184708599627
2.842023377550383
2.846683852868701
2.848757886381206
2.830441531465608
2.8290829163395848
2.8374689291918247
2.8385226501419885
2.8426179995556047
2.849106146916012
2.8556269831488126
2.848762454082329
2.8429562255110374
2.837976768656689
2.8332665878539887
2.8167861323782533
2.8137581603733324
2.822188104511521
2.833308446466662
2.844645195721824
2.8528704429985066
2.853755799710493
2.854625170548173
2.870582771410956
2.872558475649421
2.8689409485574093
2.863089984944063
2.8677684623088773
2.869122710254584
2.8445166715700245
2.8419216217999668
2.8419309057230477
2.849249557520197
2.852684124799131
2.858490398689344
2.859153589396571
2.8553387185495995
2.849923359424337
2.8372389061896555
2.8242174166904523
2.820760969633253
2.8167861323782386
2.81609202500894
2.819508477526061
2.8265014152308
2.837254016665524
2.847065390755732
2.8428368751443696
2.8568666749063714
2.8621656850979877
2.861695932273546
2.8619065572723152
2.8627129016192265
2.866800583427924
2.87726338574483
2.872245460343801
2.8730815915888095
2.87937474311044
2.8884386305415277
2.900556676600072
2.8997036005295755
2.8858581400955283
2.8783970200912172
2.8673783802081005
2.8783239816133968
2.8697526338981687
2.864392192123119
2.8633455490626276
2.8638887378533426
2.863164147584949
2.8638155837280563
2.8660186606578693
2.8702682128995507
2.8707323631156556
2.8658209970786834
2.8551637813435287
2.8562623834485747
2.8565568831866917
2.854388446455796
2.848961417516155
2.845629429337912
2.843348053541337
2.85679051392762
2.8582191845003613
2.852994660365399
2.8570760389963343
2.847065973254025
2.8396588767281217
2.840675778246171
2.845529528781668
2.8570709222306694
2.8623316828168544
2.8638919669599403
2.8579788764371954
2.8577804531560664
2.863164147584932
2.8576492612866513
2.857383559158312
2.8572403546953207
2.857686268791526
2.85904585220219
2.8624728429930495
2.870211657307457
2.87488422131237
2.874634605706995
2.883479638148471
2.8931456131194406
2.8935300176156606
2.8908020469014146
2.872404989176917
2.8695476621613016
2.8614386712074067
2.8503430108783294
2.8561515377374493
2.8699427164993607
2.8773269008817253
2.8729394362826493
2.857435546761681
2.8504427982408114
2.8471568805420397
2.847076489675816
2.8507702858715813
2.8576492612866424
2.8527853429635495
2.848566438043493
2.846635864036677
2.8492015514322246
2.855053688112513
2.860256917278909
2.862389677234452
2.8754258458708843
2.8845960585682433
2.886682639719
2.8852013838815034
2.881764619450664
2.879907259376177
2.892547450126738
2.903665826568862
2.911570000545882
2.9134759305176976
2.9084271767762493
2.9011362660153455
2.8893850562510837
2.8935151092973763
2.897550462396518
2.881105466157509
2.8937032761597345
2.897825601419749
2.887130505392655
2.875818075540451
2.8669374807914263
2.868326032952165
2.871177924077246
2.8727222839431854
2.8774484601530625
2.8697215121853348
2.86236999954453
2.8641534998655
2.8712008946664906
2.866563994291268
2.8656080332681184
2.864371548352187
2.87460275197021
2.871095802053729
2.865496581289679
2.8569544780857417
2.8685677035085773
2.8645426605304642
2.861404642013403
2.861658695258555
2.864059004722593
2.8617779730918578
2.866703157355771
2.870474303873151
2.8697112391624024
2.867578231565796
2.8669374807914427
2.8998470998756227
2.897321155974033
2.889036942754633
2.87759038192382
2.866438081406643
2.863606088538271
2.8708670192260834
2.8841819365334005
2.9027177984090233
2.9134600498642103
2.9085723181418586
2.901186858669587
2.90557599330736
2.8968986433637562
2.8839323991798937
2.871020327708343
2.8749827438808877
2.88113813082432
2.8903662747394154
2.8994068266337214
2.8902201047819815
2.890226840823026
2.8922300270856494
2.894163532407785
2.8950913474381985
2.8963434122913423
2.899847099875636
2.899541724133652
2.895083770828993
2.890553678683598
2.8870437387877947
2.865327730171442
2.8736783444818372
2.8865948659020555
2.901741472095315
2.9080392107417286
2.9132555328878147
2.91850284544669
2.923528418840502
2.9268612527516926
2.9285555326730397
2.9284503396064854
2.9267522401184967
2.924773219118427
2.917877517234705
2.9155863986889456
2.923294338897166
2.9150812621408497
2.908053455106397
2.903953407555486
2.902655426981746
2.9057840025855177
2.9085128160011986
2.8974337217462294
2.884020207980479
2.8863238346171722
2.889440210909274
2.884892082933504
2.879587978012717
2.888246862513788
2.885548260783448
2.8800071192929875
2.8728938283181504
2.8725130689407075
2.8670824946898232
2.868711885717798
2.8822553353410227
2.8871346053747198
2.9001275643119375
2.906150832293272
2.899821113240776
2.90037406940271
2.8952824789827303
2.890610051639866
2.888081604969067
2.8835551295447233
2.873483902771846
2.8765928682738244
2.8870197864953084
2.8843148882405485
2.8840202079805053
2.900297494815454
2.8988114723343044
2.8958042159752897
2.891214233047926
2.886059378568902
2.883025718752029
2.886360708825546
2.894667221586141
2.9041783099027754
2.9170857944071535
2.920659461615605
2.9166775415440873
2.926406351384413
2.9316653949021605
2.9215252869209665
2.914106894246196
2.9188819941641824
2.9115546239050967
2.9043270810084034
2.900208992788057
2.90223209277621
2.894667743928642
2.892898797543019
2.8948389268585677
2.8970495232121896
2.8991861535860908
2.9002974948154527
2.916099243307563
2.9152598837179595
2.911454329615889
2.887248586722842
2.8864527859593605
2.8905571666124414
2.8985241664992474
2.902813585693891
2.91071937512132
2.9143440698261402
2.91903924552646
2.9241843246959305
2.9304866755421286
2.9371923950884433
2.943815843848946
2.949873858868272
2.9348130763584215
2.924158463618576
2.9240435171902526
2.9330495997830313
2.9211718467465952
2.9141547758845774
2.9275429749499775
2.924872484725586
2.919322391206621
2.910153806474046
2.9015500735139486
2.8941128914019254
2.8928504142720355
2.8918546062187076
2.896209668175689
2.8951797454491586
2.8918375843915594
2.8992887629075605
2.8903966477983056
2.880686473009949
2.8840272639366056
2.8964749502602705
2.905257548028712
2.8875872426251266
2.8978354417501304
2.911281661853688
2.9138795679835314
2.903148788155449
2.9039517385102034
2.9062329890266922
2.906201993109364
2.90931732058283
2.906236841097226
2.8976879991561812
2.8914420429519176
2.8873546538336003
2.893107823007551
2.894112891401921
2.914687842033306
2.9180841564147904
2.9257579460880936
2.9348955292357024
2.9412878677871146
2.9421824960653344
2.94285338895716
2.9396115435476355
2.9322494850772225
2.9258209283683
2.92156383017493
2.922485959364013
2.9283609336296825
2.9318547585765566
2.9322244101594857
2.9286963906136774
2.922147441374742
2.9226069585502157
2.9193471285368338
2.9122099322135253
2.9027521144052155
2.909235623438354
2.9170501106147917
2.9221788312152364
2.9227242800830493
2.9191703674981455
2.914687842033295
2.924796006855907
2.927994582316041
2.912253121407428
2.9055943944976894
2.899987274489004
2.897182653593485
2.9000104584743087
2.9074493504074708
2.923197414684988
2.94596051088667
2.948768550888928
2.9525197094428552
2.9578722860518503
2.9641256291157596
2.9613563223210035
2.950494762169885
2.9539772919571914
2.9534722995134564
2.949261889090412
2.9385894286811505
2.9297794217383824
2.928488992421089
2.9341585680355067
2.9462945094554667
2.938394355561367
2.937218455343625
2.9390832375853306
2.941523938557112
2.9412543564538973
2.9345443981230637
2.9255795922776686
2.915372572312588
2.906473554480922
2.9069031564261767
2.9265964485593816
2.9423457170022225
2.9423716106265783
2.94043546678185
2.9354475078850975
2.94691762328182
2.9402277522004536
2.9291085107522075
2.917926239303885
2.9214728201032694
2.915473906707575
2.9148246381558813
2.917736336191697
2.913070584967974
2.9131389934454375
2.912902619234947
2.9189466246233016
2.928573978239833
2.937806219104663
2.9415239385571192
2.924984671081115
2.926514180306276
2.9311562045289135
2.9372283693015175
2.944496310039409
2.9509987515732297
2.9462264251616275
2.9419807887819043
2.935786020187271
2.9274193166202385
2.9331700348093537
2.9370093592571163
2.9297353501411156
2.9399933551094692
2.9543843681902855
2.9525562236703533
2.9510240515825426
2.950375417097984
2.9400614952280266
2.922033493352379
2.931339060829798
2.9463928471804985
2.9534627297461236
2.9462335816339946
2.9366811869382325
2.929731667189563
2.924984671081118
2.9290752380849683
2.9339890483739883
2.937297906016425
2.938806583357448
2.9390141864840125
2.9384913176236447
2.9369414423155553
2.93846785487721
2.9448003598775103
2.947612853993633
2.9644703035131803
2.9752755251568397
2.975510874897547
2.968719709355987
2.9636673369652944
2.955950137921622
2.955166841745156
2.959850837630403
2.964205657026321
2.942710932175032
2.952157816458436
2.971432583055038
2.96709833356231
2.9524790284444604
2.945852616682271
2.938443606210543
2.9417152730055127
2.943950149450398
2.941564070843062
2.9414206412977593
2.9410711850109985
2.9414330450401516
2.940469081847007
2.939640751312492
2.9414152886132734
2.942484806591075
2.949846044015428
2.954003954570884
2.951608554262826
2.950814986608213
2.9463347490810543
2.9299451088673547
2.9257044980072737
2.9275862760374247
2.9253693671248064
2.9219293976175518
2.921896054375082
2.9184676363776534
2.915227561754547
2.922390056265489
2.929099428728875
2.934544335338891
2.939353310069362
2.9439501494503877
2.969133264429996
2.9703518990736204
2.9709615119338544
2.9691539860011935
2.966342289013568
2.9611408776147456
2.9690733453921427
2.973252050181018
2.9774309466947675
2.975949522154389
2.9629422783182413
2.9395971819715965
2.94919031429112
2.954880486836049
2.954693201220613
2.967559456132822
2.972151886482693
2.9617631534916598
2.9515832456395112
2.953877587200583
2.9563188479567284
2.958433616717576
2.9603306208188767
2.9624691454643894
2.965328356112167
2.9691336176156686
2.969133264429974
2.9730783897560933
2.971136226592014
2.9650262401702547
2.9572683773148967
2.949717502754571
2.9452790261159714
2.9511294930498866
2.95542500684032
2.949863807581099
2.9552882085735197
2.9681004003311404
2.9770546581543837
2.977581781465225
2.9731309095559597
2.9709395322492282
2.9781712630935555
2.985620444840677
2.9857948657666804
2.965985575306641
2.968275003254561
2.9715413323154993
2.972734550320039
2.969512863744316
2.9599616741823804
2.953121051286193
2.9478674803411
2.9455567253574038
2.9531458516751323
2.9516383598369167
2.9468101404142946
2.9451836141570684
2.9480363204667253
2.94327142615194
2.9457620649186564
2.9472146570830993
2.948173107152101
2.952263116939972
2.9559671664346356
2.957868555798177
2.964947224453915
2.9611751603086405
2.9567641627732186
2.954118729035325
2.9486755464484906
2.9427226726732036
2.9350557937047292
2.9264132406534302
2.9304478177190596
2.927241315880903
2.9313514837087253
2.9401082961406706
2.947633918792863
2.946735470464909
2.953145851675128
2.9737556821660633
2.9742221108419176
2.975544675191498
2.976119835415693
2.967760634402161
2.968508180666401
2.9696295135182385
2.9771408854296575
2.982125906020729
2.9786194755969704
2.9802024448729676
2.9900766190919557
2.9775851260750406
2.9673584547171137
2.964873856700888
2.9687403031800783
2.9783896537088173
2.970366013234933
2.969948656639448
2.9711590707341746
2.9735979205365717
2.9764852414609893
2.9706453698805024
2.9707409343926825
2.9705752371019774
2.9693030922717902
2.9737556821660474
2.9825393246441556
2.990271108591358
2.9864314883438094
2.9829724419485175
2.9781094589141976
2.9712182912736007
2.963118915256285
2.9720153065891366
2.99666807664054
3.005810501318894
3.0063162997066293
3.009218829954618
3.0161930411862934
3.0208500134164784
3.0206672222886968
3.0123369525512427
3.0010243896683724
2.9929035888057554
2.9995608872886312
3.0052545406734543
3.009677042388838
2.9875826009026736
2.9875551054158693
2.9941098114633573
2.9912995392147215
2.98428031414023
2.966695640937099
2.953992631930404
2.9542238136967875
2.957632926045626
2.9598459133715767
2.9512557685633753
2.9618026185381816
2.9704785644766245
2.971368350729337
2.9710200998061524
2.9682144992978463
2.968247688777566
2.973670911618556
2.9740009133451326
2.972414612157885
2.961580081956251
2.959370112700849
2.95740484379632
2.968177485040765
2.9639237918493113
2.9591551644499985
2.9410647488257444
2.9396869872699964
2.9499609481952933
2.9507566118263235
2.9480742698021016
2.952984762587196
2.9539926319304004
2.9972253827063287
2.993089962764314
2.9855814667351703
2.977472218765411
2.9796053326479086
2.981540346740913
2.982990265893778
2.983692689057123
2.983012739236545
2.992071505461607
2.9986277567065267
2.991328521813389
2.9926848555042525
2.996495893856428
3.0029436195954182
3.0091428792677686
3.0119284574789535
3.0126518119686705
3.0028833189065756
2.99253598177175
2.983893594261136
2.976590145220863
2.979394667425098
2.983137622489359
2.988533368291718
2.9945414496386875
2.9972253827063398
2.9956812964237782
3.0001155817674277
3.0156241150378276
3.016241136361443
3.0147682367420385
3.012936452410222
3.011737016224138
3.011499740844286
3.0121829755867005
3.0124848884717927
3.013038238019337
3.0157819815166853
3.0264910448076003
3.0260789374395225
3.026134101801353
3.032191474834859
3.0381074120334253
3.0380291087942397
3.0302103659792197
3.02690560087801
3.0099648246850514
3.0143213336729247
3.0207137488899254
3.010758379933465
3.0044479380951756
2.9844968565701233
2.9757296731928586
2.965924719040811
2.9670453125539487
2.9670669317711034
2.9633808788033593
2.9708670275888953
2.977557950457051
2.973502351153815
2.9729138411982188
2.972745306283907
2.975218728418417
2.9762299950263573
2.979093307748219
2.9817203231214124
2.980920375918714
2.9676552040589073
2.9619576919837987
2.9708154875307433
2.9694878103545452
2.9681405098797895
2.967123457171327
2.9564514751686004
2.954852486725683
2.95331611511424
2.960195324690406
2.9670882265237473
2.968275541056692
2.965924719040822
3.004166924926535
3.010955278581153
3.022025098832662
3.022534235003791
3.0137534469079017
3.005378384903079
3.00040150991765
3.0008433287667935
3.0106396904478196
3.014455715811426
3.000148577592026
3.0065212085906157
3.012529368947879
3.015157427554657
3.0161687898009206
3.0151639271703186
3.0129566617715504
3.017864216019865
3.023564551363821
3.028178735311918
3.029970601220744
3.031040928275551
3.022278940318947
3.020464751430253
3.020389752365205
3.0151200057945795
3.0041669249265164
3.008531083293383
3.012107226171172
3.0204978544688834
3.0374894940529944
3.041289330717245
3.0423582095402777
3.0329895141714887
3.025370448521146
3.0204486063952394
3.018209074834712
3.018797654282044
3.022355756133558
3.026733189611392
3.0463773644138765
3.056497946333198
3.0610000223864913
3.058626661835525
3.052186107974552
3.0559728548292298
3.03381206448335
3.0286809481686086
3.032798043975043
3.0215697570503997
3.0237630027293414
3.013572422698259
3.0200704193609234
3.0165719329362672
3.0132990374191064
3.0106964762255424
3.003774320104588
2.994752711334955
2.986019676669704
2.9805116437244927
2.9874739247555118
2.9930089111229035
2.995068802895512
2.9991142755886977
3.007748521531917
2.9995822101051193
2.996263715085066
2.993036279016876
3.0041230465118955
3.0069693229107894
2.984176655613501
2.9721186733210163
2.9796109518463503
2.971777104013252
2.9808809215534287
2.993709563849758
2.998793572799158
2.998304836993176
3.0010584945435625
3.0079290129930496
3.0132990374191255
3.0087283448297653
3.012840387379329
3.022271621491899
3.031999453801036
3.0417679465659626
3.0445031742674207
3.0415337117101275
3.043242163593572
3.0329145110044764
3.024219169596916
3.034702203071425
3.0378092713096243
3.0227330925452986
3.018963180263984
3.0240599826343137
3.0249878024320545
3.019847140243712
3.0370662698821906
3.0547017816114295
3.0499991982983627
3.0447217119773082
3.0313270571134274
3.0351090094126616
3.041871373076378
3.0325572136504473
3.0155045135541068
3.0087283448297395
3.010467172372578
3.022438626130704
3.032192293261319
3.03828812165735
3.0474989771873084
3.042634939692131
3.042466434777206
3.0423919219557765
3.042804571343518
3.0442665006434915
3.047179529310934
3.0517236404875248
3.052615159991325
3.0526285740557757
3.0636971039132432
3.0676331888335095
3.065038689543501
3.0681697852844567
3.060262735824513
3.0596462330879075
3.056675845972586
3.0395459860675698
3.036468058825997
3.0322900053044353
3.025357835368383
3.020111729041206
3.019018721266266
3.0149696279992253
3.012508571347541
3.0077574369166133
3.006576654405705
3.0054094538323746
2.9982045614886585
2.9941923032737545
2.9987239589249066
3.0067693743489725
3.0093028584912607
3.010205002211151
3.0048247477247885
3.0050467634682767
3.006151713548771
3.010867347150101
3.011929747692576
3.0102402644459514
3.0119235864064744
3.005679202811878
3.0107689025305104
3.0151261294620713
3.0105227777699857
3.0052576736945174
3.0044523576739612
3.007633791945334
3.0116574867759014
3.0149696279992355
3.0532583574827012
3.0530022119254716
3.0546203775051697
3.059110173643722
3.0620239365341826
3.0585934754026036
3.053438500734084
3.0456076142370305
3.050061715588949
3.0598342707745005
3.0697595410380774
3.0696010616993004
3.065842594234396
3.062269382047704
3.058364546832399
3.0611672358885302
3.0665349065169196
3.0611532322483312
3.0552061624969005
3.0545838526525566
3.0503110593806597
3.054886634479846
3.058488196906411
3.052466604960451
3.0537030768136955
3.054304632642101
3.0532583574826897
3.0517558172407147
3.050829793968305
3.052012980750296
3.0547587074922995
3.054981001931263
3.051082384417724
3.046023499500711
3.0433084403737043
3.051147713532492
3.0677616723336927
3.063525649964994
3.0574728770854933
3.0577953846492885
3.0647539928627126
3.069764941609511
3.0709828538546593
3.0714384819661573
3.0718431073030454
3.069996133504713
3.0669764472729444
3.059382245161599
3.053322938097814
3.0422807112572547
3.035848393445093
3.045310159120893
3.046309452862975
3.045267573118326
3.0425860493328414
3.0438552460598234
3.045802284635809
3.044430754909581
3.0367542012752966
3.0244313816211403
3.0125494863124826
3.0066860924486685
3.0091093422286663
3.0169922358328565
3.0108700148312217
3.0107966422321764
3.01270510833688
3.007894590502053
3.010934335528097
3.0155262414484345
3.0123063469445484
3.013736721800606
3.0160851868837772
3.0170486703306603
3.0179470943323494
3.013708555050099
3.0254386451341237
3.048890470029466
3.046818704124733
3.0433763238240257
3.0425860493328734
3.0639151798054836
3.0602441759706474
3.058873369077648
3.0639952319582617
3.066347255133532
3.065924075427545
3.0628230525334237
3.063291445703343
3.0698277007183967
3.0796146162842994
3.075062186435452
3.0764196468754754
3.074049360831259
3.0643392705477446
3.067159512624537
3.073266810961917
3.0778885133539484
3.066508357571021
3.0599880239094963
3.0645052940390967
3.0683584505256913
3.070034015709
3.070486306714008
3.0698484451438017
3.060394235298074
3.061116380811583
3.063915179805411
3.0627170952636718
3.0670112194024246
3.070626391742627
3.0706919255157086
3.0611033674465857
3.0609592690785328
3.064676825478617
3.067529203886556
3.06892020295958
3.0794841160313364
3.082333986379388
3.0787177253966838
3.0761593535429705
3.0752307698074524
3.0782473414334683
3.086382268336276
3.0959304347792935
3.088636618171718
3.0719756669800953
3.0710745411382847
3.0676852739200045
3.0598764785568546
3.0473896117489585
3.0424941444637117
3.052207875309725
3.0710300543749294
3.088222502596348
3.101535583756512
3.0924391989665856
3.068760625218568
3.047093103966387
3.036811313901562
3.040929463995905
3.047427685025286
3.034381896191731
3.0312543816673405
3.0263674448236717
3.0176268219290865
3.016144748555711
3.022166095389468
3.033637778134035
3.0314541008302847
3.0196777507782566
3.030827165189201
3.0315335961236523
3.029709263886713
3.0249028652014958
3.027888427463532
3.047398231729344
3.057107077010964
3.0521867308688444
3.0756463225432755
3.099415257273521
3.101535583756525
3.0646308897097323
3.0647253401015275
3.064724387222009
3.0749592338362586
3.0670145215793667
3.0691164964803948
3.0843567183131455
3.097543679139176
3.0881807619086397
3.080190722067299
3.0860628234071044
3.0875652470764665
3.0743820965152477
3.07180320654126
3.0712343654977383
3.0733277207357115
3.080612931598381
3.0939498131241865
3.1039420789747485
3.1077672435003665
3.0987821648135214
3.089949944808263
3.082088371288832
3.0726593810443075
3.0684322142084737
3.066626070033315
3.0646308897096977
3.0645281034299945
3.067563033009951
3.073814564915332
3.074689105665638
3.078989017336958
3.0833039396769997
3.0869707505432706
3.089099313700135
3.0888441666544573
3.086180929446765
3.1100514929068317
3.1189383923475273
3.1202477872677616
3.1210325374224355
3.1217559421413887
3.1264564184263635
3.1148438438293713
3.1054669483551
3.114266294857773
3.1215662259904335
3.126046457859192
3.1256867495465506
3.122078299500118
3.1093534017528683
3.098402743557983
3.0998071942811256
3.112097836791518
3.111768308386528
3.107328645081475
3.1087796694401173
3.104126987724067
3.0915940440895264
3.0686181549302787
3.0482168515281316
3.04696486248355
3.0385336517423394
3.0376869512258464
3.049421412188387
3.063769601082501
3.056833200935895
3.056428974924374
3.068230074451016
3.0621465997040733
3.054773393170439
3.0678139937244144
3.0704617645805143
3.0696426189065456
3.0685646375354234
3.066127658307408
3.0723143897490273
3.0914266910643224
3.103140765695924
3.10506011816964
3.1117683083865315
3.091711856625997
3.0914782853002847
3.087004579807956
3.0789171432774416
3.0991566050251858
3.106074404615115
3.104062660826909
3.0998744889770964
3.1057886525250136
3.1047793486426425
3.104224772514417
3.102704922178165
3.114630169133443
3.0990440857092505
3.0933324309610795
3.103419795541824
3.1186905966421854
3.121364074738284
3.1171541420930824
3.10906606785957
3.10286639868134
3.097737201467337
3.095357534608736
3.092329812643113
3.093603333511085
3.092717262277273
3.0917118566259854
3.094720206876006
3.096104729397116
3.0943383863710743
3.091429330438356
3.092782004716675
3.100481660909814
3.1116504009045007
3.1224690939579296
3.1266255897665003
3.126550130100604
3.1294292947386593
3.1397100966079448
3.140836330755319
3.1336333044670517
3.128383365449934
3.1321951532030887
3.1279036490088625
3.1283872119549034
3.1281351279124188
3.127638386623717
3.1281114830454597
3.130734459997866
3.123827168713306
3.1186598247262305
3.1160674757432565
3.113941410024442
3.117907627342716
3.1298595637246804
3.1250001736381714
3.1147729364528183
3.110091124356469
3.096040298374484
3.0906042031730134
3.0864430473063913
3.0766245138369896
3.0645926948455497
3.057449990931229
3.0610915821840434
3.069885364379136
3.0609114965947803
3.0652312885506583
3.0728627341163186
3.0811358772786375
3.082931022502213
3.082735525736266
3.0826732493159197
3.079016137005764
3.0818876769727943
3.0899440204268314
3.098529365489725
3.102156845407705
3.109091403882216
3.122882185720653
3.129859563724669
3.1016573111921044
3.101722841551375
3.1021557152189336
3.1033471346522745
3.1050982363247517
3.115773094586928
3.1225458219778517
3.1262306567916727
3.132506532011955
3.1319598696418645
3.1190584640036327
3.1083009589531128
3.121745127360743
3.125257662627146
3.1338940987752233
3.137296534630277
3.1310747689963865
3.1252587900094584
3.122816802006469
3.122026269524678
3.1177240850158507
3.107368987183233
3.095752135181032
3.0956597170722335
3.0976561753178005
3.1000260223945224
3.1016573111920662
3.100367358010842
3.1004646276215992
3.0988194052756097
3.099012774621561
3.107016162407081
3.118368835799071
3.1278326690113256
3.131794539524264
3.1316873387992876
3.131785135308641
3.134582661573737
3.140819764361103
3.145280762078997
3.148959254801514
3.147249726651377
3.1357130150462003
3.150874425025884
3.148709494615078
3.146861715831017
3.144555491681181
3.1398065541154048
3.1345937851145336
3.1355587443464157
3.1401269482783882
3.1379134180992914
3.1350631936428375
3.1323265094266426
3.1302614687145836
3.134167255089911
3.1311509338828296
3.1136242767986575
3.1074897865148032
3.099622969590565
3.088736124472606
3.083697509850003
3.082556534410919
3.080659407521367
3.0756204085049363
3.070527814455949
3.0791636162616474
3.0806050935834013
3.073409510358102
3.0813670869991245
3.0876546589469673
3.0881464474780826
3.085532397976543
3.0903316939183014
3.0971231735653126
3.106446273978492
3.111379040529912
3.118453771640328
3.1259799617117228
3.128010278789049
3.130261468714558
3.1107478173763017
3.1114404351846607
3.1116072194132993
3.1116962856963255
3.1164843650892866
3.1257386979500885
3.13204373346061
3.133471963583425
3.1377252282330246
3.132502036297746
3.1368155253276258
3.147450941863345
3.127001142334143
3.1405492769496393
3.140782333396241
3.1399942613757226
3.1413562627063762
3.132309499160365
3.124038580099468
3.123460523998961
3.1250432297600015
3.1134505981827134
3.104340293739016
3.0959978055417396
3.0983215217987117
3.1051850235492178
3.110747817376318
3.1079229997671525
3.107752711962843
3.111798130966393
3.121124250691958
3.1348891697175083
3.1388316595453727
3.1376465115992893
3.135802853219238
3.133089639023782
3.133689499863812
3.1374954794657155
3.1436685124798656
3.151490663389184
3.1599456501251777
3.1591990270326185
3.154219282346858
3.1528580734932654
3.1730810255888082
3.164827452283181
3.1500623684615787
3.1418942300337602
3.1407750986077807
3.1409488349408354
3.1419047293029565
3.1493303737569898
3.1569981720817886
3.1485228138391523
3.1426264942803264
3.141668662518227
3.1348866179802983
3.1309761343359317
3.1255563893366713
3.1205017939815405
3.1171502522858385
3.1199227021508937
3.1281809597161523
3.1239342917311403
3.117867495999883
3.107680423741442
3.1107196379981135
3.104849695135082
3.098579156396712
3.1034735884529465
3.118227434315576
3.1155262962218964
3.112422417263978
3.111425889098387
3.110424417788999
3.109729711331719
3.1175601587644044
3.1285591069251297
3.137449378505165
3.143242323196511
3.1426264942802846
3.1551308884220486
3.1602211406266183
3.1699128651366406
3.1675887810571846
3.163431278999096
3.1591205690447066
3.1546453916286414
3.1493411333673196
3.1422892227685075
3.1549492314074463
3.1598838764456896
3.159953073000888
3.1474195267714014
3.1417109616226924
3.1423321925993837
3.1427072010757806
3.1477485405225156
3.148748658878809
3.1507559019336386
3.146504596173763
3.1361377021858026
3.1505530973992357
3.162422505178413
3.1662802356102606
3.1661174742107403
3.1585024965069426
3.1551308884220313
3.1531340447157103
3.1487370619117705
3.1441695982398135
3.1415679847786664
3.1401215934252362
3.143557853845227
3.14018973258437
3.1384224813475408
3.1468807831609635
3.1606529850570535
3.1746462002004048
3.1889906781289623
3.1778562552260987
3.1688976091292314
3.1723559874127147
3.1765497670572382
3.1752210715273357
3.1790525351322727
3.172295817154963
3.164904473820633
3.155824611090124
3.1469399978832713
3.1470908778559545
3.153485454935272
3.1615825807784255
3.158894985906065
3.154404962789238
3.1450269849247627
3.1466917949650304
3.1539743427609945
3.160619611226281
3.160083365488112
3.1513233126629414
3.142067023459985
3.1339575730868856
3.1293062834618226
3.139528915580761
3.145369469389338
3.14443054322752
3.1430542260630476
3.144361103761916
3.143952397595813
3.133065654769846
3.1250107783351564
3.1187354708146175
3.1213450774173026
3.1252052649903166
3.1298482077016416
3.1381222031598655
3.147303947320647
3.152804502885003
3.1516571511545495
3.146547386077135
3.145026984924779
3.1610626216634166
3.1658663522033397
3.1711236929684863
3.171605843849628
3.1721280465632073
3.173632418040248
3.1728140374977203
3.1704566453026537
3.1639496278001737
3.158681634406068
3.1713628876924336
3.1700896065972834
3.1785751765787373
3.1838621821449853
3.189023896758888
3.181889186187348
3.1748853980762837
3.1837922712954403
3.1753833630999213
3.1556688646200475
3.164154285344082
3.1751003336095276
3.168878174685783
3.1706512486157603
3.1687285016119446
3.1586899392162864
3.161062621663445
3.1538132530129244
3.1487980799247057
3.1463030646304753
3.1457800076796176
3.145862951089031
3.1526308423995166
3.170663536422563
3.181926639515362
3.1869393328426767
3.1914175367129376
3.1939085804441825
3.1893651198644366
3.1914185406361373
3.1862241374554263
3.1800944907770976
3.1832357859358096
3.1951895891479483
3.184023288265844
3.2056490893877467
3.2199394002340362
3.2123889444637386
3.202655545173993
3.1920608203089333
3.1807387539768737
3.169395585601723
3.1695727773372075
3.1759507772436772
3.180504762113746
3.1779262923116867
3.1733333579135103
3.1674108529360496
3.162984541806526
3.161645630727958
3.1596333096447125
3.1580987478965006
3.1560593132811574
3.152278074702732
3.1480782903879923
3.1464950169798906
3.1484958220502106
3.149352426794565
3.1491575285142015
3.148828998705177
3.1417538122607325
3.1313769745376794
3.1251503504154345
3.127986545872715
3.1383787428772143
3.1501136174926425
3.160497665442734
3.1671402055570472
3.1716221898717665
3.1776485328842896
3.1805047621137095
3.1743072125196345
3.1734836393786736
3.178111230292989
3.183816925050953
3.1776940665543845
3.1789839606608887
3.191382307853991
3.200767947030633
3.202897012109951
3.2017349134024515
3.1886044171934462
3.1847651785432234
3.1825253995511162
3.1894271077683327
3.194639520113458
3.2071642840545596
3.2000991178557805
3.2036624419978246
3.1918955497833745
3.1988955855089465
3.2037563069108734
3.1826498393202587
3.187012983158641
3.186937565174612
3.174773697254255
3.1754313826884006
3.174307212519624
3.1733600424967023
3.1601860477780126
3.1594561707584514
3.1796886389627814
3.182085380102633
3.1799742511317786
3.1792098467678005
3.1885069071986254
3.199780972014269
3.198484740223717
3.200281697569277
3.193988091081546
3.208245909764599
3.2271673131982848
3.218933907594654
3.2090311645925587
3.197539724247957
3.20780314650546
3.220829060964406
3.233826013827115
3.226646415496961
3.2124460049189945
3.202216949095718
3.1964753879029146
3.194300437554315
3.1881431724506526
3.1761949844204387
3.1820406778392
3.1839183293622226
3.183739173528391
3.184673587761714
3.1844924891981785
3.182757475533669
3.184519738790749
3.1791383473240398
3.1720270221537596
3.1661738464861338
3.1621567588297013
3.1606726875119544
3.1655474816113434
3.171503695147315
3.171983722130712
3.17036658119941
3.168801477967313
3.1653060380605
3.1646181556952255
3.166474335642068
3.1691773759634114
3.1667746867389637
3.1657637000803693
3.16824671928235
3.174073942112887
3.1784188097070576
3.1820406778391908
3.191521837360773
3.189754788741944
3.1915800609098377
3.2011474973726677
3.2093215097334906
3.2091374660453487
3.2064338128641228
3.2054836432219838
3.205539713242463
3.2021620207083323
3.2033895776430246
3.2091338830963965
3.203271628230109
3.2010569439457446
3.2012525570431456
3.2084752601128734
3.2136216501689976
3.2139553918206776
3.2217929209472613
3.219074975716586
3.2050039017142797
3.2099999464367803
3.2034144818761185
3.189581057010888
3.1802648213684646
3.1853900365385566
3.1915218373607877
3.1837815727754903
3.1778236117669474
3.1781456411442157
3.1821352935425518
3.1877989113508964
3.1935562087979164
3.197990387342693
3.2000914376037435
3.2031490921942183
3.2077986777437353
3.2005841226236376
3.2128644530419597
3.232466225606339
3.2275504787287006
3.2447406100453136
3.2571105692489293
3.2531097783119156
3.2446473722966767
3.235657513688276
3.237633866647209
3.246754240493733
3.2437793806066817
3.234510250323182
3.223741524922113
3.2088250286342213
3.1945285617990873
3.1861274186493813
3.1842318271795715
3.184037628971798
3.1868058246001896
3.188771420424971
3.188099009544169
3.1898001024592
3.1860290037452725
3.1885373265873134
3.1919721888374992
3.18563699733917
3.1735810668392226
3.1656922488299832
3.1843998206217194
3.1763632357717357
3.1797481346262506
3.190067512746257
3.186714228467935
3.1791707333802766
3.1757730633341223
3.1724797210132913
3.169865676779386
3.173756270573844
3.177393413330051
3.1805582804564487
3.183995911509248
3.1894496013994225
3.1842318271795675
3.196553629250428
3.2002033009515327
3.2067359894834184
3.208497377789942
3.211839574466533
3.2168713674520073
3.216980949203837
3.207372615915962
3.2071814230944438
3.2144759930658453
3.22458455212537
3.212146589795162
3.2229152635252762
3.2321282156765014
3.2291824897735237
3.2169800850716834
3.2229069378909454
3.2213146917280575
3.231470296146202
3.2364598994999416
3.224164764748177
3.214984796378027
3.211996455751691
3.2026402194825563
3.213403933860425
3.202281606911876
3.196553629250469
3.18792612270514
3.1831386349893367
3.183812913179317
3.1843021160100617
3.2091037618083194
3.222771976744523
3.2247538134149774
3.230402242958587
3.2372064014791966
3.2411346533653607
3.2430178719715963
3.239916757275854
3.234673845286649
3.2493371878648474
3.258228722809706
3.262083827087119
3.2673392704566706
3.2616072532106313
3.255762950244099
3.2424712882076174
3.2511976957690534
3.247786524101058
3.2425377132276516
3.2311895272298257
3.2126590105338306
3.19665552581971
3.1960561319331937
3.197546679410748
3.196442279192156
3.1933086345777664
3.191260678384806
3.197931424598303
3.2063524553670315
3.214052737597841
3.2127396555384777
3.2002141215946667
3.192657933982516
3.1929182047874565
3.1935366096013227
3.185859466906422
3.2093735218190593
3.2196989050960654
3.211684315963528
3.20477411004504
3.2016375622554523
3.200672490864754
3.2015040473413627
3.203352139405884
3.205874419893041
3.2081440849983607
3.205257853846271
3.1977730230697063
3.1895264225345836
3.197546679410733
3.211171442581345
3.2115729921191285
3.2096207847301472
3.212937351968758
3.2246945898069326
3.227642587067403
3.228077331256111
3.246918708519206
3.25783315392527
3.2522309167993773
3.2327604808810526
3.237729640748354
3.2353911881374504
3.23213313144051
3.2302376161356543
3.2274642860334897
3.2316116636882772
3.229493349228342
3.2350564670434094
3.239049221174899
3.2390976830912845
3.230272938729516
3.213521679078545
3.2152119322549897
3.2140535668832224
3.213236647662435
3.2111714425813247
3.195367724289082
3.2004174076475636
3.207386949707291
3.2159596210373467
3.225416345812523
3.2292161828160415
3.2369595583715816
3.240774817799228
3.242527186687464
3.243989297099048
3.250543226469534
3.2560153059878822
3.2609561118163097
3.2652793025545166
3.2686311364269747
3.2703692211113715
3.267943854236794
3.264936490765432
3.2588660838259496
3.2588121742423506
3.2540048799853976
3.2571505090089126
3.2534359274996154
3.2377353574470127
3.2259043478213933
3.2185598204041423
3.213762826704325
3.211071905645784
3.213481246579633
3.2174397714531167
3.221826047647929
3.226462411098891
3.2298087129585618
3.2298634053311766
3.226593291775748
3.224147166757026
3.227476481998926
3.234986171733394
3.230011248115968
3.226944782554366
3.2266635361062463
3.2315603282041847
3.222051183595777
3.22656523448522
3.2276841648153667
3.227268596001868
3.2256855598673555
3.2234495361585824
3.2211257004332987
3.2192853317735315
3.2181005860226266
3.216338133043138
3.2120326961624266
3.2110719056457837
3.222403071274141
3.2170624661681493
3.2124722119927545
3.2304642821702654
3.2454611034964223
3.248781526226381
3.253194118838269
3.2571144281965205
3.269143539970838
3.2700817983710286
3.2608553089821126
3.258527685947671
3.2556924610180276
3.2527881420060543
3.258354005965856
3.2687439938674707
3.2740659853669505
3.2694752725250065
3.254154377661227
3.24222185083139
3.244258723572817
3.24222660304684
3.2392001173398506
3.230906708819512
3.21490352396607
3.221497546347719
3.222403071274213
3.232993220788189
3.2443270179911123
3.245623795631418
3.2341479462799434
3.2260082880898753
3.234749943095297
3.2430508017195403
3.2500545146509467
3.2431143902476465
3.2446415370131607
3.2511433017617968
3.2639962887328218
3.27381552913345
3.275835242151226
3.275544133326874
3.274956583057739
3.2695263607675997
3.2667774233174085
3.2640060473122725
3.259475975426199
3.260155234350602
3.269677235495343
3.2632443233585446
3.2536888539115347
3.2522838423973264
3.2382502293057622
3.231121931868985
3.233406528824529
3.240046151363387
3.2526388245416187
3.2500427192425962
3.2472750232859955
3.246245036328026
3.238987018333588
3.2354800254762246
3.2381181922958335
3.2383076705661447
3.235815761246119
3.2398649203962644
3.23770515270451
3.2370005259387575
3.2362637141069026
3.230541807140426
3.2309443217429474
3.2353380458837084
3.2392220350081655
3.2433838909698056
3.2453978151663496
3.2356465636854157
3.229317236563495
3.2326164498856995
3.2416644137937234
3.233911759475152
3.2334065288245326
3.245261360310431
3.244933435912267
3.244242540057994
3.2440557855389525
3.2618851578111103
3.272714983558075
3.29075209401737
3.2935518125435697
3.281408904884766
3.2886852828015525
3.3017172441264857
3.304659257721902
3.301023217274298
3.296171668422404
3.2916433608218143
3.2925168403943927
3.2842047416105364
3.278208773575999
3.2826248531453777
3.2934727503856474
3.2976057845744102
3.2807878181685926
3.253744351410213
3.2372143913161957
3.2378144271633924
3.2409373707920297
3.2452613603103955
3.2463133405317524
3.247194508798334
3.247404286793952
3.2481206044116515
3.252521062417552
3.267512193002258
3.2600636544110935
3.250788235109172
3.2561187506637737
3.261538433073945
3.2663299958786594
3.2704511186329954
3.2767818855968716
3.2886465653098704
3.2853193862149705
3.2764699987762484
3.2814977995444115
3.291369790196824
3.279389049764531
3.2679601743936493
3.2671100908921358
3.2760240067627775
3.2703061763168098
3.2660652865127826
3.253747993026054
3.25841580590171
3.258463484930355
3.255638842573841
3.255583846745514
3.254493216403865
3.251208942608433
3.2493661681557335
3.247370481118534
3.253516231846461
3.260964569315898
3.2543422854295607
3.2441185734339304
3.2405092961781623
3.2414250670611366
3.2437531688815002
3.241465061345234
3.2384660037773685
3.2613401678501903
3.2641803297602787
3.2674903988870083
3.2649697941385836
3.2557424537877324
3.2470353299649894
3.248365990206485
3.248100824555443
3.249412934654066
3.2442342702603306
3.258769936179102
3.255638842573811
3.287356296554428
3.2868645471654494
3.2830185026342757
3.274633744295301
3.2662290974993096
3.2952079084085897
3.3079922358382103
3.2994851964204104
3.3035449862145025
3.307355907226524
3.3030033968015102
3.3064038921752883
3.3049264059098
3.298307971778929
3.3000996161928846
3.2925298899887445
3.2977013892176075
3.307711968139758
3.314368077654703
3.3087812086763777
3.307336472983573
3.2887042189891367
3.286183893494128
3.2864640313827613
3.286573487518064
3.286515217552077
3.2873562965544636
3.2739710821050116
3.259760696204265
3.2562971234873026
3.265867589595054
3.2703470386553812
3.268893213921086
3.288294413397215
3.2922729145880716
3.2978330265730107
3.303268501813011
3.303368896985854
3.302105280255112
3.2987265788298727
3.2930276660735327
3.29918522050173
3.3080490608207525
3.310314385996008
3.2944650192057052
3.297567812139276
3.299255050410637
3.2969499244239975
3.2800065035781887
3.2819213412484025
3.2771195570102076
3.2714539592205405
3.264032968964679
3.2656420000951725
3.2723955442189996
3.2605190955891756
3.256108562907909
3.2726229529671715
3.285059117253807
3.286616608105561
3.282762453818519
3.2724402494583114
3.2721376679683374
3.2767311241401873
3.262484396999664
3.24518453491534
3.2474995574630006
3.2533791667250496
3.2606027829764628
3.269048293554419
3.270290268971995
3.2697720025477404
3.270638567298231
3.2716248865249447
3.2708693010136587
3.267641647947249
3.261804449051351
3.2529020315990795
3.2543905387598095
3.259975599546518
3.272395544218995
3.3121716149272875
3.311260718063471
3.3091935512512882
3.3069214606202078
3.305087095923722
3.3045343852820497
3.3084087223190974
3.324309236601329
3.336831037096827
3.31150610648331
3.3103984802663735
3.311676044305889
3.31033199903296
3.307793571409661
3.300852002205116
3.304803139297469
3.308899114758284
3.328243855868852
3.327339779413895
3.3267030705557916
3.3085786328511406
3.3216530438449103
3.327029456461968
3.323783381470454
3.320414830190312
3.316263995293273
3.3121716149272644
3.313637349283773
3.3072921190036495
3.3002004290464733
3.2938476336647695
3.28924812023016
3.2872070550399726
3.2963195019197564
3.302496740359233
3.30305870161443
3.3033587733879024
3.3077533060634328
3.3108196533435845
3.313534048943589
3.3180045979802184
3.325202621768716
3.3245937882057457
3.3148585807600757
3.3191324251413
3.319972391850051
3.314846056582857
3.3001742514851427
3.291720330895801
3.287756849794693
3.2855036517449596
3.278642483598102
3.276464732529746
3.2792133213234895
3.275712723655257
3.2852786745893057
3.287239261600863
3.289763162267492
3.2908055382190646
3.288764580163785
3.283042285107158
3.2822588745710615
3.281670381515001
3.27721077901092
3.2796890314458786
3.2831746003211917
3.2739310250006937
3.2639956296635875
3.2622782101342476
3.2706785996290937
3.2711605465766693
3.270063275819958
3.274893745765175
3.287996115893538
3.297302302685869
3.3016143962380973
3.3035385798130252
3.301900370263852
3.2950703464591413
3.285774375710045
3.275712723655255
3.317632092573544
3.319829834673657
3.325047137511159
3.329893540185412
3.3323897461616876
3.321802700267683
3.322346198455284
3.3348196844902747
3.3408723814228716
3.337373579832063
3.3380096169299764
3.3314296535812122
3.332278465012786
3.3289849322246337
3.3269897234333294
3.327572059046827
3.331503387400676
3.3325089671156993
3.3389288748400747
3.333621600492877
3.335089625430813
3.33101852416891
3.3307720601881976
3.3318706475692497
3.326198671969066
3.321013428584753
3.317632092573526
3.3152694608165936
3.316000287879811
3.3148584905179397
3.3107858638505285
3.30510681833133
3.3013950579188815
3.30010814077048
3.304031170824575
3.309357212933782
3.3197455749704985
3.3308890006190492
3.3392193820245897
3.343723707586664
3.3423010415932106
3.3354613962316777
3.3330135459700823
3.3399998443650687
3.347106869841408
3.344498890700093
3.337204777827933
3.329012627236502
3.3197359695254676
3.3067762056734087
3.3038059787270035
3.302060470439075
3.295521439126776
3.2857522792508354
3.28462809783312
3.2897524815175867
3.302235536272028
3.3033559497627563
3.2946688318910944
3.2897786193791787
3.2859940937885823
3.283224756000884
3.282778320978608
3.283197745498243
3.2840045588628626
3.286239338671022
3.287785875669787
3.2861969453905377
3.280673139513866
3.275421006035504
3.293717380093499
3.293944477292995
3.2971907018485056
3.2998919717511246
3.3022455799543016
3.304640235955938
3.306496211010231
3.305795335568661
3.299683419838655
3.288060854365614
3.284628097833083
3.3414203963578646
3.344356782453161
3.347594110712659
3.341783973970235
3.3332471454180883
3.335093428938633
3.342900658113515
3.341859922482826
3.341420424903037
3.3448038573281056
3.345716517275596
3.3399822269410206
3.33362111303309
3.3390425221843434
3.346275828996473
3.3554283397238436
3.355201668640174
3.348130166098657
3.353049989584769
3.3561677819999787
3.3442992701673577
3.3395217965931026
3.3363944437373916
3.3373914791886214
3.3433308462241738
3.3474825574683966
3.3414203963579
3.339619647954918
3.33279750123899
3.3238200664272286
3.3174776542749522
3.3171677773010275
3.3135126914435853
3.308145578968654
3.3234099907417827
3.3405728742019445
3.347393403976601
3.3485057960093716
3.3477100754031652
3.34591221581648
3.346337464015309
3.3482705932627725
3.349623746808386
3.349955120395231
3.3485851110151645
3.3551926022260785
3.362033770111312
3.3480704209725203
3.321353562160804
3.309033328131667
3.3046003039353957
3.3073524993972185
3.3130062842037806
3.3175194958332264
3.319802019803623
3.3202105985696635
3.3201349352192713
3.316594469060976
3.3097359825439443
3.306624906110987
3.3128272410786743
3.313647614022283
3.3138700841208633
3.3130987922662922
3.3132180166284395
3.313143402595651
3.3076322393062965
3.308753248694892
3.315305671132371
3.310282583184522
3.31303845107211
3.315428815928094
3.3177977096748097
3.321043528296798
3.3256348222813257
3.330596578486189
3.3329876244507877
3.327680316528005
3.3190196618243824
3.316440460052483
3.3198020198035714
3.3493926226432498
3.3490846224391064
3.348847891751119
3.3509642255534247
3.3532414354958044
3.3493370872042743
3.344818800977985
3.3611992360137375
3.346479535840251
3.358874694551957
3.347498027196507
3.3501264464986384
3.353454990167498
3.3598744974158454
3.3654956893048102
3.3649350481337374
3.3662049166748043
3.377053516773312
3.3723564379181714
3.360967760259059
3.3607211455001744
3.361591149141252
3.362331742222288
3.3585838213047774
3.353448921068667
3.3491000030842595
3.3493926226432893
3.350011368639855
3.34601151649534
3.3386189794627588
3.329909434182221
3.3211507646572915
3.322310363750472
3.3305114824406084
3.338679356348465
3.3453135851905396
3.350304267635659
3.354938840291238
3.361519753639744
3.3702516342219373
3.3788378867894813
3.386121867472553
3.3923398441244035
3.3981356184876286
3.3940921479072865
3.3907671427307475
3.376238264966906
3.365643067527115
3.369568568647004
3.3644008641880716
3.351799338493028
3.3460643905636127
3.346096229569573
3.341804846157718
3.3323434525714273
3.329852661563397
3.3240204258055757
3.320798959344698
3.319265390713462
3.3159199622183424
3.3134520730297248
3.316513952113559
3.3165498282371897
3.3212570690263163
3.3273141179480676
3.33464037017923
3.3299289173809656
3.3266247982233184
3.3167603805449986
3.3245415034721515
3.328048024089031
3.3278641966635347
3.327175296142585
3.328102371859154
3.334238613474402
3.343475531354453
3.3409456986479538
3.336728858445176
3.333217804077724
3.332087829504162
3.3323434525713975
3.35224837046153
3.351053107055615
3.3500815491905818
3.3537256822709747
3.357067925256929
3.3649020779147647
3.3697208335886786
3.3687200069133096
3.366315280570122
3.3594496620242214
3.3680851859124856
3.3727395728107457
3.362096083129446
3.360767359791576
3.366081237446605
3.3740782948994794
3.3828459081980817
3.381006205944975
3.374410735922916
3.3641798754304304
3.3616591256102404
3.3630286265044913
3.362383944385766
3.363103373576578
3.359625401032373
3.354586281530267
3.3522483704614916
3.350929726096165
3.3527412456631356
3.3567359320679215
3.361118578813908
3.3654660068430067
3.3697205989318677
3.374055791487209
3.378777791447381
3.3842427169079925
3.3907234527427663
3.3981300952248668
3.405497897095048
3.410486002213444
3.410787735834714
3.4073111240870873
3.4026211662727044
3.398337486471179
3.4047919032629106
3.396445849133798
3.3904837890849246
3.3820758251346614
3.374244769271859
3.3691634785007216
3.369069631545682
3.368267733602976
3.354664888293025
3.3482113128638273
3.3523463044461184
3.348986397713801
3.340651608684949
3.3318775677208854
3.3267584041464264
3.3248888516713766
3.3213955552548793
3.321414395827976
3.3302618778366284
3.3390026486783198
3.3473915035817385
3.3549922521833513
3.3415016811618923
3.3292003348278456
3.333032163658724
3.3386683907964994
3.3424241651028774
3.346178321055629
3.3463171657710697
3.34540686911069
3.344585005796903
3.343511012149127
3.350987977462583
3.3551255264752395
3.35440254681972
3.354783138246324
3.352346304446093
3.3628881283237755
3.3635483396749417
3.36509852636258
3.366861957693942
3.368377695479023
3.369396179316356
3.3716443816173167
3.3769975718424816
3.3746236548997754
3.380522623450935
3.3864062338934366
3.391441829722639
3.3998461466518295
3.401741927623443
3.4030340614913914
3.4019347072632318
3.3975928942213267
3.3880347323209934
3.3863139662543453
3.380504581256857
3.375842738539289
3.372174176671108
3.3681975871479652
3.3640902131960417
3.36294455283346
3.3619577933874902
3.362888128323804
3.37111609394717
3.3806582255253916
3.3896386464033994
3.3964915979483945
3.3999797430569645
3.4001607720878995
3.398789321965885
3.398928069377022
3.404218335827891
3.413398348267867
3.4170154320680193
3.423827939823174
3.4243185217991368
3.4213000394712787
3.4180836551026617
3.4148845007037893
3.4108645796667685
3.4050806210618596
3.4052023498603274
3.391257091201022
3.3953106838302793
3.3942353056659007
3.3935336750087455
3.394184435423523
3.3849544768674518
3.377321020578462
3.36825157896108
3.355284867734452
3.356690700338134
3.3622200698323903
3.3615100758301986
3.3543122666323417
3.346878826378613
3.3434627365950758
3.3458641532409996
3.3517488029812075
3.3599671992130067
3.3613583426780282
3.366243212814558
3.3640291652002228
3.3667355301389783
3.3665328796724445
3.369251021508884
3.3720756268064704
3.37842784655295
3.3831682397719813
3.3867763726079376
3.387479629592597
3.38066263070682
3.3659225290623866
3.356020112454144
3.3564005940751698
3.355715878772013
3.355284867734436
3.384837571324572
3.385047082903579
3.3844230279149214
3.3811523305409916
3.3780167143738073
3.37830004265864
3.3817558378195702
3.37875854006301
3.3888696978514123
3.4079204787362603
3.4028032929929615
3.397754433773824
3.403663601734641
3.4152738031360284
3.414918728968335
3.4088622909130835
3.4001878212675742
3.400198222738698
3.3887504949792673
3.390541952452817
3.388050112463299
3.3885565902530717
3.392331957142733
3.3959580990960276
3.3950908700774525
3.3898296652724365
3.384837571324609
3.3895494441775837
3.3983993294590356
3.4069420233770438
3.413654211331444
3.418724274870584
3.421455196683559
3.4201999939673877
3.416345269591194
3.4133652165403707
3.414172085591834
3.4225221561670893
3.4255469751799184
3.433038105406085
3.4435550596162217
3.453295211305535
3.448497487166554
3.4392668221868026
3.4245426620865738
3.4111441391762733
3.413086018930621
3.4095825950227256
3.4078344525951296
3.407912019596643
3.398145126795583
3.3878251525188254
3.383247897332769
3.3722814824384244
3.3727383446167862
3.371166403134355
3.3671990800598564
3.372270322057279
3.374749749077971
3.3813720143843926
3.388806163530249
3.394991990148922
3.39151890086227
3.3710194077768345
3.36930320361303
3.377467450199253
3.368538364593651
3.36693312712308
3.369096778683171
3.371123411450569
3.3740614689029362
3.3786353724790295
3.3834028679922814
3.386798758236599
3.3899679503188302
3.3830143051377917
3.376212391726494
3.3736413549770004
3.3756420165693544
3.3783228041930498
3.372738344616817
3.409692973943983
3.410153457711182
3.4113979581443528
3.4129685672200125
3.414526347333721
3.4168408611251944
3.4113083795544243
3.3878573388311137
3.3969109785089637
3.4087257843568204
3.4208609106867125
3.4300574007621325
3.420926487339125
3.4160648508481883
3.418174874418975
3.4164278154960837
3.418797895854195
3.4080223264174876
3.3966509816625567
3.403115900014031
3.4143132534870086
3.4181102268408785
3.423290286458399
3.4266359780630453
3.4251305337730855
3.4187270299639856
3.4096929739439696
3.4200545726015417
3.43046470878956
3.4411167452608655
3.451804900143135
3.4536668298648086
3.455292364900601
3.4582847798123013
3.4617507190429757
3.464152905066159
3.4623048061703066
3.4593470063992484
3.4575895714027403
3.4566415919198126
3.4555220887427374
3.4538304956742625
3.461561672680479
3.463057601794511
3.454628113422451
3.440226877152981
3.432324887044738
3.418170268794277
3.408664824081003
3.4107553898890166
3.406845281715477
3.397979730771726
3.3959905125238734
3.398039465837737
3.385529496609366
3.3824462738086747
3.3760712073856385
3.3736740195906623
3.3878037141907016
3.397925150298363
3.400061700819697
3.396922419361655
3.3915626062501665
3.385561835009843
3.380357371426231
3.3779105021944216
3.3709768440202255
3.3675135978627977
3.3710227251338982
3.3756320304937435
3.382070270963448
3.390319468632632
3.4011751596448105
3.3995416644077543
3.3917340683103823
3.3913596489868616
3.389285445893232
3.3853799256223347
3.382002433554177
3.3805907791976777
3.385529496609308
3.4580617962619056
3.4476065513197707
3.4374760466236767
3.4358170439106677
3.4386090749047473
3.436884262242591
3.421494896546946
3.4280302297429257
3.431052929256985
3.4132759959368486
3.425928682022245
3.4384328428180018
3.436754836601802
3.4281970153571337
3.424270364202169
3.4263111612067965
3.419058819686046
3.4207061529053395
3.4216364681283675
3.41441085387516
3.422085792959523
3.4362836441934443
3.445464301903218
3.4527238939441545
3.4522922124120234
3.455055335109614
3.4580617962618843
3.450501725165452
3.447035743020975
3.4481592708623414
3.4520471088333973
3.454203038391593
3.455358127993472
3.459878886853486
3.469881318324523
3.4733119833545953
3.4757214101942435
3.4779338903329693
3.471751363293995
3.46876903328439
3.470580322627284
3.4740831024960763
3.4749753377958768
3.47163364026436
3.4640221879739275
3.4522020782301692
3.4362610578886663
3.435574249093444
3.4333376248976926
3.4132890127736144
3.4145812934971382
3.4264869278043735
3.4329659085222364
3.431888997735975
3.447407207928537
3.4441548504225934
3.434704946950158
3.4260029383237716
3.420249577040186
3.4185368441534267
3.4215727363189883
3.422424140833651
3.4152844619328397
3.41574924097775
3.413859997760089
3.4149958462290813
3.4266911084953735
3.425413937133691
3.418747393158162
3.413683248349741
3.411992488388124
3.418132307794102
3.4219785380329006
3.4215003423706216
3.4162666285347014
3.4120740039882147
3.415130825836235
3.423058571693061
3.4333526049186687
3.4437622849298934
3.447407207928531
3.469562624600146
3.4686463110556853
3.46792190049195
3.4626158611018876
3.4535617677993993
3.4419819841626014
3.4453531162549718
3.4489839332276793
3.433440703610191
3.4376612543215965
3.4447719697079955
3.4408370156337895
3.444759859164183
3.4508497557520097
3.4562342750522204
3.4585814467449887
3.4493546694807824
3.4379283701444265
3.439674911645522
3.4514937373983345
3.4611971811248
3.4569940677881204
3.454071244231988
3.453987747998601
3.4573913947238784
3.463253149453301
3.4695626246001785
3.467939251497387
3.4621753146725256
3.4573677788203088
3.4543103616015873
3.462873849547961
3.472859311344126
3.481030824876609
3.476969617699275
3.48367642000182
3.4840634184599657
3.480740554899236
3.483843780809103
3.4844032461263947
3.4843365019778236
3.4849258174588464
3.4862978471172013
3.487037179510036
3.4844499196168064
3.4782617251343533
3.4677494922182266
3.452215425746776
3.439046823020633
3.4367352363930754
3.429876167134224
3.4283237999490286
3.433460386490212
3.4410349240469227
3.4490410657693724
3.4482332399357825
3.4493531929898786
3.4484719431524855
3.4435693200871715
3.4354864233909677
3.427861027438741
3.4263582868028952
3.4186895886762114
3.4169943566851075
3.4235381278725683
3.4303371184455678
3.429842702864793
3.4277975553332762
3.4255448811119735
3.425630318209192
3.428697355180697
3.4269589666906475
3.431096885715602
3.4385742689866943
3.4446236561032233
3.4483112829458458
3.4527011173769693
3.4578320272082745
3.4602734642437376
3.4555492490367445
3.4490410657693578
3.474068075500402
3.472452161452079
3.468370007622055
3.4697910877511267
3.474411819669501
3.4773687373993654
3.4695239012145014
3.452163176506209
3.452867291286904
3.4566740733406323
3.457226465985734
3.4585774929280495
3.466161103672453
3.4697647520034978
3.47261782802526
3.462961045986989
3.4592371102702995
3.4643443358140846
3.479591827728786
3.4701126604799413
3.4623775935197196
3.473912676130564
3.4664441023981762
3.45682470445389
3.459836413739533
3.4671477152244043
3.4740680755003615
3.474049419470855
3.4723914587038243
3.4697202452758336
3.4695705123964533
3.4727397323551172
3.4780093988257037
3.4828671079483953
3.486250435388625
3.4873541408147677
3.4987720164226213
3.5125908785283593
3.522572194629001
3.5306621516462777
3.5326947868012732
3.522191658722913
3.5100575371165896
3.5012353325332395
3.4973638140298946
3.4837288402080007
3.4690549787016933
3.462208647876748
3.4620213161676263
3.463591654264551
3.4594393945868416
3.4515764459015
3.4353927476365183
3.4419013164324017
3.4525245644924025
3.4541132825937244
3.458009361576431
3.463858469913935
3.4627312348266335
3.4632276573147607
3.4626090311803566
3.4362188112713374
3.430696557136028
3.434165896766457
3.4367722166597083
3.4386784294407
3.4324892505106597
3.443976371150146
3.4592389324594532
3.449913643947514
3.430012651641581
3.427207605526711
3.431334598013349
3.450157492029878
3.471207750946171
3.484772311026765
3.478509406073528
3.471960846167176
3.464893990030814
3.4573809763873156
3.4525245644923603
3.4789882323922265
3.484461414035246
3.48849680120788
3.4888545733281777
3.4872576812432454
3.478770528122377
3.477146236445876
3.478655034848176
3.484294062391246
3.476381641617916
3.4598980097469347
3.4619338583662955
3.472067505879753
3.4805231073110763
3.474879980044106
3.475129649793218
3.4739553870863027
3.480586892920183
3.481085125607088
3.4864105637748937
3.483563341043932
3.476347069901227
3.4896489907716597
3.4941218509038117
3.4894060128047264
3.4856934112964364
3.478988232392265
3.4756584430342636
3.4837193394333745
3.495590685713648
3.499931947973092
3.4949569812343806
3.4890934050121243
3.4854355002159507
3.495496934723431
3.507965967699334
3.5140594088099264
3.51615800819679
3.523386025967286
3.531259630694423
3.5344303864140874
3.534215410415096
3.52865497784015
3.5191128457501692
3.5049839947721835
3.4950355534172686
3.491937897091254
3.488711527993492
3.4851254945915895
3.4738725748903283
3.468784480531573
3.4647610579809593
3.4716201528726605
3.466528145787482
3.4530550905261777
3.4568859622317345
3.4660920543058023
3.465534351971824
3.470374315147964
3.474833780557185
3.466829228783044
3.4714334440183072
3.467050548577073
3.4637079144576948
3.4620694782655774
3.4618375392736995
3.474800053647971
3.4745141948800207
3.4746759156957276
3.4851730728302925
3.478099979209338
3.4902748817912252
3.494019596825433
3.489594368113449
3.486788635611061
3.4848443174921324
3.4866133088814397
3.482435045580835
3.47424007771212
3.463003692418231
3.453055090526203
3.4850263468716163
3.4864659712143786
3.4912025917299863
3.4971496799587376
3.4886433656524285
3.4937120524865954
3.5016533201493742
3.4947764111789454
3.489500500182073
3.4935208561378683
3.504870374999287
3.5175801293021696
3.512118500800045
3.5010963483739594
3.490339671234986
3.4766155979049738
3.4778544534565645
3.481487563728604
3.484691769301156
3.496395721791974
3.510664443434332
3.5106569749274668
3.501078498009004
3.5038266235689175
3.494326702079857
3.4863247660645085
3.485026346871593
3.489156514767967
3.4926312464425964
3.5034999098991406
3.507271380710284
3.5167428757546904
3.516402226010919
3.515125417615861
3.514598030800622
3.5141387050919595
3.522402704007022
3.526315658002933
3.5302694679131017
3.5361206301917933
3.545082341837173
3.5567746483847924
3.550664723728989
3.5288785442370223
3.5114248216238897
3.5063151269616752
3.4999085334433926
3.492047075981016
3.4868570517267465
3.479488703727187
3.478826815349219
3.4889027559392587
3.4800307540983977
3.47252281221617
3.470702174282442
3.470433284110214
3.468946384297586
3.4761403296137856
3.4820974876850084
3.4788949158350673
3.4749023677997113
3.4727085313685095
3.4780952580587106
3.47911625027525
3.477394398174488
3.4762636408432357
3.476200171715733
3.4878153499692863
3.490457578961814
3.486691430333368
3.4832507340312486
3.4916077380868975
3.496444826139777
3.494999590759424
3.4905595526972877
3.486819063995648
3.4880694596076536
3.483515276257408
3.474879590569132
3.4709476169818037
3.4707021742824526
3.4929601077662924
3.505148717860831
3.5035200904526693
3.502578726598385
3.518753824510065
3.515979549833083
3.506962857753702
3.5249726435694955
3.5264750270753016
3.520611373160978
3.5205505576478955
3.522265795706286
3.5161797293575012
3.505146095431091
3.4954793742545025
3.4964249122728894
3.5000160757961085
3.4898446439666757
3.493080600428114
3.511361853217178
3.5227853550822466
3.52487784770167
3.5171552910968797
3.5047104400090836
3.51133082477677
3.5104057735032077
3.4929601077662658
3.503669716532331
3.505237115769527
3.503725155133223
3.518929111265111
3.519571305878769
3.522130490902047
3.523586954904411
3.5230886619370443
3.5226911880694645
3.523734434819471
3.5379756201691084
3.5524468067205133
3.5589076434105342
3.5551813934467082
3.561991298703699
3.5606202888012555
3.5581411432135033
3.5561952573674445
3.5531891723634286
3.5350029293985155
3.5126285803388964
3.4895088103934224
3.487229495290314
3.489697852682082
3.489335957493247
3.4988453533396724
3.5009432501444313
3.5013951947135276
3.5059780779136718
3.514565727399507
3.5222278752531877
3.5250064906960445
3.524049802929673
3.5208357225410185
3.516352402666001
3.5150299837816514
3.5178508152016974
3.5171826336312924
3.513785026702297
3.511143209068446
3.5073081638218193
3.501590532971552
3.4917577829820554
3.4957281361813597
3.496189685865073
3.500149167311507
3.507442196483796
3.5139756114067935
3.5186909884708992
3.5178376340555966
3.516261542230235
3.5137444059698635
3.5097012973482116
3.501395194713533
3.5052657182937708
3.5052637106562763
3.5264796018084645
3.532660331847219
3.53003455197922
3.5343477252351905
3.5412450901334718
3.538882885914828
3.5343867171399186
3.528821190249923
3.5250464270563735
3.5247317598449257
3.524922130595771
3.52539526151275
3.5272222337169694
3.531419870752424
3.537710060105111
3.5418259773116585
3.543454669780687
3.5371906050452795
3.5301211127018095
3.5305782254322056
3.5369236603932097
3.537220751360055
3.5289440076143404
3.514450326017906
3.505265718293793
3.5053563532055882
3.519996013920336
3.5299837032410677
3.5257108352706683
3.5203178391228747
3.5258932034915995
3.537497112892351
3.5508504306140023
3.5637295169518546
3.575537906440211
3.5798752993311966
3.569381555889976
3.5624911106546593
3.566158019615245
3.564332516190284
3.570369704519367
3.57596642086224
3.5686999432859388
3.554186315758597
3.5493814353612194
3.5454290918869167
3.5266084230819765
3.5091972837703884
3.5011953496858728
3.498260823121538
3.505981169905322
3.516739900334248
3.512144079438247
3.5143673528195674
3.52019121092098
3.5224958549231733
3.5250456286783183
3.5244625323104986
3.521922077028344
3.5204988746589048
3.519314103832666
3.5212622463480576
3.5182555369429527
3.5186786421791196
3.5122357793223102
3.5089144826309537
3.5053030097506097
3.508521030346654
3.5168174674307022
3.5123028053875798
3.511859718784723
3.515941281101911
3.5185767029528616
3.5221206858339986
3.5278561494267393
3.5260102729485876
3.528568129401643
3.5176812649999873
3.512144079438244
3.5219230537254913
3.5229731894601786
3.5320010502070667
3.5393803144929326
3.5408070355164063
3.550102833505022
3.550963464874107
3.5395581879089093
3.5447642369919077
3.5628580617784267
3.578005358807096
3.568026774680662
3.567822034636214
3.560002860610979
3.5544774677272493
3.550946175308426
3.5421807372696716
3.5548036127935614
3.55357005531318
3.543981260486561
3.541273331865428
3.543254908132371
3.5476995329566385
3.5424988783272684
3.5438790062793517
3.523900894316662
3.521923053725473
3.526456999767605
3.533716475747185
3.5354749316968634
3.5292607140899848
3.5417847975950605
3.550131563158814
3.561364356716921
3.574025009096701
3.5857005541344873
3.5892318740799065
3.586509103093762
3.586195913721475
3.584053404036221
3.579598809867302
3.5708330449578805
3.5726189379433966
3.5778733584384583
3.582504251091844
3.570245721408886
3.558386403849016
3.5500879153637204
3.5435315321072167
3.5342887173244004
3.524439315629257
3.518177137444101
3.516178772306583
3.5190138121194
3.518575912539381
3.5189624350042608
3.5213205865756136
3.5261348662074252
3.5275346216575008
3.528997374724502
3.528755890828262
3.5279303393642327
3.5259954190737086
3.522635411197887
3.5315143630974934
3.5378247526327065
3.532118117056594
3.51802036328092
3.5115441395439393
3.5160829820651402
3.524726482047916
3.520227629774825
3.519666083004215
3.523512207683318
3.5287583831747584
3.5309443749153036
3.530347801234827
3.532285718304205
3.531184179438361
3.5234591582830426
3.5185759125393976
3.553522581950031
3.5514351607036843
3.546156399797957
3.5631713225941803
3.5675432584905242
3.559967438850649
3.5604001119915476
3.572382091049397
3.5849723699503793
3.581018972079681
3.57827063674796
3.590532915902709
3.593643999870461
3.593567569214322
3.5918050781959807
3.5807911715803464
3.57132100222087
3.5704649918108267
3.567323965953142
3.561522339838028
3.5567809384226052
3.5591241274261174
3.5511527723248064
3.560382201344492
3.545238798954027
3.5498464766024718
3.5535225819500478
3.55581516027568
3.548644650255762
3.538464509062524
3.5358977541110677
3.5467787065925074
3.5747386338028324
3.6046467615505824
3.6024619749296867
3.5969928686517756
3.5897276154514475
3.587996300187667
3.597067172634524
3.6066282864176835
3.6125188813731324
3.6125698560813926
3.607718235900108
3.5998559417765454
3.5902959308923816
3.5798785977123067
3.5674897204991014
3.5507071166403983
3.5441963548663016
3.541022920652251
3.5378038343063154
3.5357010047257296
3.528396323135678
3.5297096681332816
3.5549717719313514
3.5426106656552556
3.531344494366534
3.5310421327787127
3.5411884246442256
3.554108187095122
3.569660293655799
3.577561369959728
3.5751430777425863
3.5727943107915676
3.5725218536104135
3.573039965143085
3.5693794568061183
3.5622860278813007
3.555041204825177
3.5500989084023304
3.5459628834210473
3.554479141294691
3.5654172062406904
3.573763685830356
3.574192311073012
3.5691078668507017
3.5641158245384066
3.5520600486410165
3.533569295670401
3.5426598780555696
3.5549717719313985
3.584147133229602
3.5837061638308216
3.5824748718283965
3.5754379244286185
3.578829506378618
3.581308641707633
3.5913493953619042
3.594470630512166
3.58706896896996
3.6034679078265883
3.6161405234440185
3.609293324070394
3.6050925836646353
3.6000255644787655
3.5918386599003918
3.5905877520842377
3.5896931901812126
3.5714778184469047
3.570722594622608
3.5841542990295916
3.5713279919811334
3.5592195126036885
3.5640681381513977
3.565710319981392
3.5716531721258353
3.5817702200734804
3.584147133229591
3.569404668443399
3.553507884320572
3.5473759886985716
3.565264304668221
3.584142596587205
3.602590534096116
3.6074477448198037
3.6068749791358083
3.6016577558932257
3.6050898869179275
3.614095853457679
3.6214885529297
3.6259303395277924
3.627839549151902
3.629095581685193
3.632805819979583
3.6165568537226904
3.5941014879207787
3.5940261475398576
3.600678985823134
3.594718165453627
3.5797514283348986
3.5678950869026917
3.5575422960964485
3.552179483953678
3.5607154488897956
3.561675349890299
3.561546797773494
3.5630415164422042
3.56621322328871
3.567820809493713
3.5666764721903785
3.5684062349202508
3.574566729942515
3.583569710863965
3.5896766850065367
3.5888358578134456
3.585447695977447
3.5813978440328436
3.5868977652931098
3.593685185704824
3.594661050724893
3.597271747906844
3.601050099063458
3.603798571032492
3.5955456858598223
3.5848951527803194
3.5788752413133045
3.5770813390388048
3.568339111918331
3.563681369165434
3.5647517598833027
3.563539612017622
3.5615467977734765
3.5894839222597716
3.5877301990152572
3.5827378153934117
3.5809712769283237
3.5976306274944094
3.6108481804131682
3.6097273680020834
3.605343163249357
3.615599150855417
3.6189638948863783
3.6177819797657556
3.6159142435422105
3.6205798110983856
3.624308726870182
3.618457128348111
3.597698616582125
3.5898456998812445
3.602742955130227
3.597549516745804
3.5902929301313105
3.6106142306429327
3.628778135888828
3.6145101732259364
3.5856212925684092
3.57917568116176
3.581770562232678
3.5894839222597517
3.5698136670030487
3.565969384769112
3.5750748988637335
3.5861227016869393
3.596055477149846
3.602792368520159
3.6139060630483546
3.6401236073187304
3.6568796033732176
3.67286729094818
3.687296622935201
3.694541967827173
3.695204406375171
3.6902483037269604
3.669148697220826
3.643477139535132
3.640534238942067
3.643378825707566
3.636411900344347
3.6171292562352098
3.6080254920299755
3.5941221243010997
3.581396140044375
3.5714239970600503
3.564707299628349
3.561568880889448
3.5638213747174645
3.5647192498114593
3.5784132913205577
3.590138760968957
3.591737355250342
3.5891953148583418
3.5871755794122575
3.588320662315081
3.593097120426233
3.5998621338128216
3.604330424378503
3.602314046310495
3.5984734192519303
3.5953416618941194
3.5940116452108177
3.6009248301874455
3.6057067232860187
3.6072303065006652
3.6044212945754657
3.604101608649211
3.598300644515773
3.588643967658582
3.5823836253869894
3.584097689369893
3.5883331440345003
3.5865938952785092
3.5759339823494765
3.5647192498114673
3.593267354474982
3.5941931937565936
3.5968434503443936
3.6008237469888686
3.6055826507294846
3.627802736603503
3.6170752757080105
3.6253014200461715
3.6367980857957476
3.6429224586795943
3.6278965822758495
3.6287288825898223
3.623959691511199
3.631457615486528
3.62490578239329
3.6232032190016423
3.620020030405041
3.6100304136412076
3.6192834630318966
3.635889089473283
3.6432771387682066
3.6400637980571964
3.633538672321764
3.6236441277788276
3.612451585410212
3.602015194015846
3.593267354475003
3.604020819904607
3.614647962766053
3.625143440111539
3.6347132186563043
3.6347757670109373
3.625965206026766
3.623746017118939
3.6433681789401353
3.678629654966191
3.6983675370420497
3.6974230347320094
3.6976805239449324
3.699177855504418
3.69108144940735
3.6774660894417583
3.6676113251650473
3.6640159421008227
3.668022177336543
3.645408493123179
3.623717319656492
3.6087663387211126
3.6142153875480014
3.6028859983301866
3.5879210896802127
3.577114354778653
3.569222640000677
3.5777693795352112
3.5979125008443713
3.5976487172912623
3.5969489293391788
3.5971037704369833
3.6005609770833815
3.606037827581681
3.609450066617612
3.6092572693696665
3.611337786389067
3.612278250644191
3.6103560923917093
3.6065176272700987
3.605340307977946
3.604800156087214
3.6049763314057235
3.6057495314226835
3.607626954069015
3.611195931741776
3.6122094643537372
3.6134978689199597
3.6091100712424162
3.6020000933373115
3.6037745360893294
3.61063330565309
3.609608090788859
3.604030569929103
3.597912500844354
3.674145722795372
3.672752560513264
3.668027467680469
3.658900888397453
3.6450738512560714
3.631851042682443
3.6656184531980007
3.661564681911647
3.6541073259089467
3.6528013386144162
3.6449332174788003
3.63299249897626
3.642127463389659
3.6446959807191925
3.65737918927332
3.666570338736926
3.6634264053958208
3.652518725816857
3.6470148520457517
3.644873770614531
3.6511249611528007
3.6437331184035386
3.6443122122030442
3.6567890718336837
3.6655833500224624
3.6711153340308407
3.6741457227953873
3.6767915636144965
3.6680824368735365
3.6588950387961447
3.650254050122571
3.65120034465675
3.66187034889636
3.6742089043476382
3.687235643494305
3.7004681074932644
3.713344585059199
3.725310686987295
3.7231755851280677
3.7089701540415048
3.7017292044401233
3.707426519630173
3.6972588311334236
3.6861368158814827
3.6701743360091106
3.667551270472605
3.658769340991534
3.6487256136428394
3.62767194332603
3.6263836261240154
3.6209512298633437
3.613550556990241
3.611990956846846
3.6092734379632607
3.609303785694873
3.6100009254035843
3.6145800632279164
3.611853497011987
3.6112027817874073
3.61190744249636
3.610359527361976
3.612197969881301
3.619353379607897
3.622724421851551
3.6298737015433784
3.639011626431362
3.6380674972059994
3.631939809670946
3.625391168519116
3.6210037639455748
3.6191992214112343
3.619472032209057
3.6187283812036335
3.6160522512882247
3.6153460575346714
3.6147364294859408
3.6122660586830815
3.6115694427445546
3.611017590735513
3.609544659146139
3.6093037856949226
3.6850273499693706
3.684272439221044
3.682467731716934
3.68085785886596
3.6810320306279056
3.6783680484633967
3.6689157232753162
3.6956619481080906
3.676834271670197
3.659455044291622
3.6717026861097333
3.6869282611604826
3.6892612077853997
3.6800757463681646
3.671603432817941
3.670749948073534
3.6728517466963257
3.6795009702751456
3.6805489865558307
3.676978102768745
3.6657277450147188
3.6665246973260675
3.682686743451914
3.6927247009934137
3.689093689778031
3.6870666737093987
3.685027349969349
3.6840783259683847
3.6925745967211703
3.698981579568878
3.7024395289504053
3.7042460801475463
3.7070242338881836
3.711995592765769
3.719147566040162
3.7275036399180843
3.7341702671064194
3.7328087125597076
3.736214184490343
3.733192506738364
3.719445510880851
3.7142202284804675
3.721407492435951
3.706265453502392
3.6945333896490857
3.687506610373377
3.66988889120947
3.6487791928716273
3.6393800888359364
3.6310022027844924
3.6234303558803034
3.6168768663249504
3.612928501161709
3.618115385035689
3.6260341039641237
3.6220519744181177
3.616111427338282
3.6225865870376435
3.6262307343054245
3.626012980926945
3.624738883491373
3.623216868444781
3.6216820947207577
3.6291989568868734
3.6371173803955035
3.6417808228846473
3.6451503214044454
3.654211573671786
3.6625960556305874
3.6430334395903183
3.626353150760005
3.6325118918374444
3.639171318746378
3.632144683764712
3.6273487129462225
3.6251668675999444
3.6210452569569513
3.6157066809934193
3.6131217418814363
3.6207410974507037
3.6260341039640904
3.70645037215897
3.7057182496083776
3.703769072144452
3.701244376906613
3.689846338768731
3.684180239422489
3.6904487915967374
3.6957172213047804
3.707352322878628
3.7102040914957986
3.707305993321343
3.6944749004206883
3.6947799940612844
3.689786166156939
3.683343767616128
3.678228579114113
3.679652467189137
3.6828459151698016
3.6847857773551236
3.6902081474873283
3.7030982495040656
3.7148743223970326
3.7006238728257435
3.698466872911037
3.710397716748029
3.708588262751634
3.706450372159
3.71273410226972
3.7180931744522003
3.7185747849646282
3.7221106866658977
3.7293590797056306
3.738564518022876
3.747736227780603
3.735874625567413
3.727522826010961
3.735058840104792
3.756105291373282
3.7478717330770297
3.7464625245172227
3.747580707230461
3.7360283966577144
3.727605451636729
3.71489952375363
3.7019400535148135
3.694088635226592
3.684202546033201
3.6720097713152695
3.654228740329472
3.6352919722668915
3.6329561798967616
3.6376525774340474
3.6384555543700543
3.6344186720738962
3.628563491444507
3.6275920556783383
3.626204085895925
3.62687186405894
3.6302393220345546
3.6366862282139802
3.6471999700432107
3.6600165120630384
3.6682001867263994
3.677565283018826
3.6764061253045868
3.6724017828995112
3.6746256051610895
3.678055557014269
3.663416723154099
3.667734892721245
3.6702269252771056
3.6644957560556524
3.6444732381394846
3.6374127761809105
3.629877678574952
3.6253026934761188
3.6215722028695847
3.6163791086098604
3.620554670670249
3.6259700057883615
3.628563491444518
3.7189494183592116
3.7169368451877847
3.7109361767708213
3.7014354357987895
3.6989926535814
3.697973059662868
3.699212953394145
3.699060134764811
3.7090812928626375
3.720216927717069
3.7299666180665914
3.7325147142248776
3.7307604139569843
3.7203458688126796
3.710786785229874
3.7007343533995463
3.697316513914507
3.7182747620826966
3.7332688401378578
3.736764895108576
3.7264457046911494
3.7183222278677706
3.71452591605116
3.712240495659522
3.711791280097162
3.718995974063329
3.7189494183591894
3.718290968323306
3.720548068599412
3.7292695977772197
3.738299786496262
3.7467463684644255
3.7529896214533114
3.7481705507761673
3.7545578707245495
3.7568564339619845
3.7563246357147975
3.759942652137239
3.7679806374223452
3.7641644495024624
3.7589369397610493
3.743271997686579
3.7282912771529007
3.730364821211261
3.7122287079245218
3.6955541401768737
3.7011913965710175
3.7054880138093287
3.700536663711161
3.6884976786563706
3.6778526581137365
3.672768144447697
3.659158352247438
3.645416618657455
3.632832445406238
3.6368542579983063
3.643477418800941
3.6505653895566703
3.65611574252522
3.657211519765835
3.6567391157748683
3.660493636515687
3.672870267374351
3.681926693225838
3.684698572506495
3.685480848666034
3.6865087952034084
3.681467696161571
3.681888906716579
3.686827793550517
3.687524487879901
3.6660876266780553
3.650368910806461
3.645549416667026
3.6503866695051546
3.6486888531523447
3.6439639113182536
3.640211731396579
3.637225965521008
3.6333143726506067
3.6328324454062217
3.7510578458509634
3.750260573976607
3.7484413457421843
3.7459262227293353
3.7405830808296634
3.729481107166215
3.713721247520681
3.703559372386231
3.7191291929141257
3.728703284044822
3.7325653880657725
3.737082773231079
3.737559892627772
3.7225237941830014
3.7128889869494905
3.7167628960093024
3.7254658055366323
3.735837923790127
3.741446857493714
3.7422124990150745
3.734489641252206
3.7223279862267247
3.733399753936184
3.7350976481341918
3.7375119358128734
3.7431714267561507
3.7510578458509594
3.7455781068884324
3.742312948073004
3.742450061567455
3.745684957321801
3.751633407528807
3.7588273905696776
3.7568972903866125
3.7614734109116945
3.7683501955491696
3.7721123237161662
3.7649965963864407
3.776898433805487
3.772512571672189
3.7625329653412796
3.773202125078177
3.7680226338025924
3.755294961154458
3.754704425191523
3.7468054899356056
3.7287083975402
3.710265390470514
3.7006019321230297
3.6980284838718456
3.6866032586407056
3.6730198180002125
3.6743955337470564
3.6825574324126937
3.6962339235119175
3.693211544328155
3.684535571786429
3.678334930861144
3.6774209017433033
3.6834859232607515
3.694416970179379
3.6915078952958527
3.687174481986165
3.6843771953084055
3.692994418390247
3.6974572079477306
3.6937629723915006
3.690837650061425
3.6889309726375594
3.687448434780582
3.6915880795697964
3.6875655977407833
3.693797955147012
3.686811890505462
3.684002068630293
3.693799550494738
3.688970513594771
3.6868269585157307
3.6901315603993217
3.695907559807945
3.6962339235119366
3.7992076756700537
3.796777166699927
3.790058996251185
3.780400263164819
3.7693185785359056
3.7582681420130912
3.7488514353072766
3.7435612050056895
3.7464754135887874
3.7583510989534044
3.770793312789944
3.769390253204964
3.742685909336558
3.7434374827815735
3.748855065491197
3.752517621232916
3.755031615194861
3.7629578202802763
3.769380402031214
3.7550238062889254
3.7410039876380594
3.741130531716023
3.7543212581283076
3.770498476108932
3.7809793315595273
3.7910664097505506
3.7992076756700177
3.7904919207671823
3.7811076237904184
3.77264953819925
3.7661277417027423
3.7620708317816622
3.760591472218016
3.7725838183835467
3.776592920349679
3.7783148999080702
3.7817550690119077
3.789563529400897
3.7797969703091474
3.776200567303601
3.781427081644741
3.7820159889241567
3.7778507968168915
3.7706584892220767
3.7614654225155806
3.750606212777446
3.738450852856025
3.7256490850637385
3.7127412762232086
3.6997963143641375
3.6986165284498176
3.7006249847109065
3.7029361299336343
3.7033285177118573
3.698379893899194
3.6940306215623666
3.6898271347369866
3.688818133339249
3.692283777833562
3.6945498241296404
3.695052594999808
3.6967377655154254
3.697289123234935
3.698046084526531
3.701691909475083
3.7098677993887774
3.706049169793548
3.7003249632220556
3.7024348890364673
3.706431485835949
3.7080974750855704
3.704471992323537
3.6958450285817124
3.6997375031291764
3.704133822134914
3.6974904357818428
3.7038546511686365
3.6996155415204486
3.697896780021817
3.6979901542016234
3.6983798938992143
3.8064853529620812
3.8044565244781414
3.798460867596823
3.7894810474503693
3.781394616841154
3.778716769778599
3.7805885838594118
3.7840029682487786
3.7865873484447885
3.782330468763811
3.7744620492878687
3.7724064004721263
3.766448173307291
3.7685673235499415
3.7768501719580594
3.786311972876283
3.775778021247761
3.7746455355183723
3.7711988964135097
3.755684021614491
3.752245453759798
3.7551553898470673
3.761394280911177
3.777058050870388
3.794490871996063
3.803491027264412
3.8064853529620537
3.805001570522651
3.8043166966517017
3.803741967530356
3.80227325810495
3.7862080241183387
3.772742179830165
3.7726715749609383
3.785547769001777
3.790637212376823
3.7923520357058096
3.797017765209129
3.7828954594733646
3.786970439151859
3.789237641195917
3.782427318747938
3.783720372428359
3.793413312149062
3.802228123534871
3.793229756458523
3.772855560554131
3.754956034851261
3.7473033945729544
3.7494698902316133
3.743713264479306
3.736952304396922
3.7330854677786123
3.729222505435755
3.7290031780858075
3.730680543098471
3.723252352245975
3.711783769262621
3.7004683129273315
3.6949928509972993
3.6958131541367107
3.7110573931416972
3.725409605445588
3.7374960178840735
3.7393827793296723
3.7377687313540613
3.7322220882411283
3.7297098465205063
3.729043004530296
3.723789617481266
3.718723906389894
3.720893218116849
3.7227019876590783
3.7195172155583704
3.709626860048561
3.706040611782418
3.7089232351355497
3.7218373450204405
3.730301064936052
3.7346315303836324
3.7290031780858186
3.8119919185621636
3.8125882321173905
3.81420512059022
3.8113053836836492
3.805520123622396
3.801350261835558
3.7982677613723563
3.7955672331778123
3.793122875148176
3.784431918556982
3.7778311509115077
3.7894792342649546
3.7862449861530028
3.7916092003695354
3.797224077389437
3.7893529121210023
3.8040180205255893
3.7899254753404703
3.7776884059477975
3.785779356361755
3.7964032589537675
3.807197607618673
3.8075206850226593
3.8060308087605788
3.8061644367773013
3.80826631330076
3.8119919185621653
3.8224595865060507
3.8197887155140116
3.8169092518307086
3.8048404998220455
3.7993011011205002
3.7954096369882957
3.7918164387641706
3.7906776302064533
3.796997347323383
3.8030895820762285
3.799948682949131
3.8110045698163773
3.8180931833374205
3.823588322091894
3.8213978460379106
3.8203496266718653
3.818243060550048
3.8122265424124753
3.801817223621612
3.7887126259317494
3.7752658116857014
3.7630403145698117
3.7525090560323897
3.754439503864147
3.749774610440442
3.7370345216323084
3.7328875751077835
3.7347850088656664
3.7320456708764564
3.7357200521633667
3.7425000818971976
3.7458113574209353
3.748972626325369
3.7417164540836922
3.737650689415107
3.737427914319308
3.7388552800794237
3.7485790684212854
3.7391290797563674
3.749864116754949
3.740380615700971
3.7312758374729365
3.727881487425337
3.728212399375428
3.72989245007872
3.730885000582806
3.734200979015797
3.740742081486965
3.7412575378845014
3.735814307549184
3.7367846277177637
3.7421402475200614
3.7354709665031245
3.7347850088656873
3.8246765756348906
3.823079074739284
3.818057440781796
3.816311832887461
3.817930942121493
3.8175337934890847
3.8135405054688896
3.8056252232318744
3.7947785712584334
3.793557071011429
3.7964711425125968
3.8003919674232867
3.80545162875464
3.8049433423764345
3.800525423904589
3.8054099475045495
3.805137498387544
3.7949007538916364
3.7849658829326747
3.791257543867192
3.802137110412481
3.8080661585170907
3.816687824078392
3.8239916905808338
3.828336801180685
3.828442757108512
3.824676575634883
3.8301787981094844
3.846182180524061
3.825208259581911
3.8145892853056207
3.8133915077478417
3.813052220371172
3.8134876428158484
3.816056834031686
3.824832493561494
3.82085392214373
3.810426882358889
3.817777687265233
3.82303089599944
3.8239328211017423
3.8301243620580108
3.829890659409461
3.826481240560791
3.8181461912262717
3.8197634873022137
3.8163909329047927
3.8107029316945784
3.798109302349419
3.782057058862494
3.7652719628313442
3.7589261732113624
3.76191427258308
3.754244928869703
3.7358887453106098
3.7431335043579206
3.744935843835425
3.7428995122047617
3.751366550638173
3.755586017360456
3.7681474996222253
3.777807819909095
3.7793910872946572
3.7696586919432256
3.7536875715419495
3.759814198607435
3.7535079438382692
3.7611972446553126
3.763226369651084
3.7629069678760905
3.761852425767207
3.762409014341151
3.76267805096373
3.7590218190425904
3.7508213624779447
3.7493260022526345
3.756988151312877
3.7521832486914013
3.7439885860165343
3.7432959149428884
3.7358887453105907
3.877846121036358
3.8772114352666778
3.875242108138096
3.871984895752451
3.864522635122754
3.8536057101202434
3.841787447497498
3.8309685235137594
3.8248890550240495
3.8280259099816716
3.837183650103261
3.8438036545522234
3.837646686583244
3.8377234403227978
3.8442308391444913
3.8562492896371148
3.8514032361579713
3.865860250237883
3.857956679284236
3.8461698135543845
3.837688844929563
3.837230323569238
3.845522954585274
3.856282247705227
3.865934750827032
3.8731356622663364
3.8778461210364097
3.8665343224046826
3.8481628346831602
3.8635045324877275
3.8694127649928536
3.8684221340738136
3.864287166765485
3.858300630003471
3.8512826411544228
3.839579835929916
3.8402118160961245
3.8389475527123467
3.8357251245122
3.8332202011970278
3.831494028334433
3.830764405348337
3.8338886512813657
3.8332343083065643
3.826100467390906
3.8227913737379153
3.818627165933529
3.812299002075108
3.806860882097544
3.7959293755398766
3.783451926885693
3.772864005316603
3.7640645589805968
3.756336139029289
3.748871207728196
3.751511048637216
3.756002906849075
3.7583993190805196
3.755858875935693
3.760810707037485
3.7712515290872837
3.782631238770846
3.7928908946406787
3.7962885436311344
3.79409078236231
3.7904897006980804
3.8002390954077256
3.7861906704948622
3.7752125740738007
3.7694580359746777
3.768188317947831
3.768260987196915
3.7737812253580847
3.7684374720345972
3.7634459292515476
3.7612117824275124
3.757991794137752
3.76013033082084
3.7583785323327907
3.7508769425979436
3.7488712077281794
3.8790507400343692
3.878639514816514
3.8797533420734176
3.8734917892060206
3.8680658036037006
3.864878081441027
3.863904819557354
3.865219781428322
3.8672974252978687
3.868039580647727
3.8644828026529936
3.8558243604153506
3.864923594420944
3.8656464966987736
3.8615856719670667
3.8577959684199503
3.8682205505831475
3.8674738664112907
3.860134830173636
3.859178321037009
3.862165750528102
3.867246126857566
3.8725013360754206
3.869566073549963
3.8710706198114306
3.875790511669939
3.879050740034397
3.875369899628624
3.8741686815750156
3.875360000459589
3.8819945452143845
3.8851598016920708
3.880977018811553
3.8692179034070238
3.856124093663901
3.845557886106817
3.840415695107895
3.8435715688264387
3.8605932945958044
3.8610875015639623
3.8515500445775928
3.8505463920775953
3.8513185064844464
3.8384720937995076
3.829369766376561
3.824228947499479
3.8375760838478152
3.8244038324503165
3.809860724995765
3.7998453061998796
3.7915733007537615
3.7827437584101435
3.7743369046683704
3.7628238660889526
3.7602224058592024
3.7517355559859995
3.7606700106081705
3.7815978542202715
3.803443838612654
3.8050705707534815
3.8070698031556383
3.809327066069294
3.811491168502633
3.809780591212834
3.8035917547436724
3.7982820087449465
3.800777241001111
3.8076590127940966
3.8157859467190693
3.8150168086273974
3.8128169912566823
3.7952825511031625
3.7795360846367925
3.780041254877486
3.7849782405199366
3.7882906238776166
3.7905963941974035
3.7844288055348954
3.761426214123589
3.7540456113733303
3.7602224058592406
3.884621457706596
3.8835042739483865
3.879887699257246
3.8842537045439625
3.890421592178815
3.8955425730192634
3.896007657823875
3.8899582739109095
3.8826415853867124
3.8741389231284744
3.8651619667245427
3.858177466833445
3.865153615245535
3.8714803343511313
3.8733984135340256
3.8716812886515033
3.875212362324846
3.867555109640622
3.8826142146138247
3.888276479645366
3.884706853376148
3.878234787155971
3.8727159384752166
3.877475251499335
3.8810797549117266
3.8835051985236118
3.8846214577065856
3.8849098696538347
3.8916174907943497
3.8990068666792057
3.9069399396160422
3.8972479404548745
3.8831827744183136
3.8722261376551903
3.85991191964789
3.849011543556114
3.843144766857812
3.8569380426823883
3.8696646115351014
3.8774227338775895
3.8676876011844676
3.8610535762989064
3.8523008477293033
3.851033918194005
3.8496076456054795
3.8460261404239584
3.838181451607043
3.853591541990454
3.850721915024498
3.843086122102962
3.8241130190949586
3.800801621291822
3.77690846871645
3.767900884433866
3.7662842084582433
3.777951625221477
3.7931631776052086
3.801705267717543
3.803842008441653
3.8261075603639005
3.8243533906270453
3.8187608937671986
3.8166719320116558
3.8130710281716573
3.8132101807395498
3.809500171878838
3.8053158727049294
3.8170575071665995
3.818237518601884
3.8212469808940486
3.823714703823324
3.8302146473608185
3.83625989285043
3.835304665473353
3.833821019640232
3.8319470194106486
3.81012310055154
3.792756581938045
3.7881126287614486
3.7751587221851994
3.766284208458169
3.920675466647277
3.921205567135889
3.9227196667557473
3.9248143955195456
3.9269792737371647
3.9224529824848795
3.913455663467687
3.910073632201564
3.9036528962173027
3.895288356601262
3.8774551622649183
3.86337543654617
3.8775001308466592
3.890197965094622
3.900280695043579
3.906290171414435
3.9063584008713064
3.8986212313289372
3.9016429607829965
3.9117933973976737
3.9198712225727963
3.9206554120007855
3.9213953598016076
3.9218431547827572
3.921795072696857
3.9212576867671474
3.920675466647264
3.9218098494272122
3.9232933399183776
3.9157541375243734
3.9109194436848216
3.9128127569265145
3.91926143699717
3.9143632340937495
3.9060848140406996
3.8994274026598945
3.8964347610107777
3.8977141817120113
3.881074824923315
3.8811059153312475
3.88911825506484
3.887780746721452
3.8808177495313525
3.8768880014327616
3.873805534231414
3.865569642147528
3.8586656521303153
3.8539562584918747
3.8586388451636817
3.846550902097567
3.8350982362688364
3.8243887966147523
3.8142776309375006
3.805001739085374
3.7971336827180386
3.7978119147226965
3.7995811865158373
3.8073876069411052
3.818975077589433
3.826817719397931
3.8299557836200098
3.827153615158948
3.8185043102319502
3.822050996898263
3.8303728067742058
3.8217930573292547
3.8247757882868965
3.8267292392102745
3.830107477179182
3.8366669139093843
3.841254798521041
3.8410327706707057
3.838133588393602
3.843052775838718
3.843809346083961
3.8324162981346874
3.8169718143254587
3.802183301501999
3.79450385306877
3.795671924487571
3.79713368271798
3.9378056559898296
3.938264708191813
3.940059750900674
3.943727162632802
3.9343689658861885
3.9291451772811685
3.931694653576414
3.9349966777032863
3.916317555415245
3.896114567747599
3.893915454548277
3.897099464379089
3.9027582748926393
3.918297514895232
3.9341787930360383
3.9360453593349725
3.9218592829480077
3.919713050218982
3.9189290513885853
3.919225296246619
3.92421994658824
3.935792674745223
3.9371967038991595
3.9338287287408424
3.9322000030203634
3.933615133325557
3.9378056559898047
3.9311161376860118
3.9266670981414085
3.924547699669401
3.911105723856817
3.9150983882494277
3.9209787068177695
3.9255148975327216
3.9306549238463147
3.934304190036681
3.9219324430834566
3.9049723162245913
3.8916426468295757
3.883743111604213
3.892621036497882
3.896932764929558
3.8941406060181816
3.8935933053117853
3.8948308063611417
3.8896771385048443
3.8793953041068217
3.869647466395821
3.865106864701099
3.864250307210214
3.86255341561929
3.8637608105464
3.8647169768378435
3.8646650194760697
3.8636194662628482
3.860717751213776
3.854105715084887
3.846378834041413
3.8386470087630187
3.8313358089616987
3.8474041546721542
3.855064185078202
3.8505546660036876
3.8431179292861852
3.833215344701855
3.8364279530677385
3.8315552435630713
3.832168664758302
3.8418159609259748
3.8530384725693425
3.8621444491231713
3.8698110394551737
3.873302808244492
3.8713556803900278
3.8597010212064813
3.8394680132735295
3.8379860559051546
3.842559203107335
3.849101463181401
3.8567293777350233
3.863619466262896
3.948787533664483
3.9495372754869953
3.949156406668445
3.9441516986227563
3.948908956519913
3.9539812764428905
3.9516946508814668
3.935126940732417
3.9247229522684903
3.923458453163305
3.925483174057784
3.9289505837282066
3.9265980549215667
3.9292572433338386
3.9416267970464682
3.940777753271557
3.9462749569116804
3.942506428461513
3.9396301992124694
3.944673155665906
3.946116439737909
3.9429472220887285
3.9475927336272507
3.947032737982445
3.9416625372526233
3.942213739968878
3.948787533664501
3.949077053327646
3.9384252169603924
3.9344230413066916
3.939599020776436
3.932615110787159
3.926672531582457
3.931864238720831
3.9364647567438027
3.9343790678559585
3.9260216066306324
3.9086689412689695
3.9124977413267357
3.929887434880615
3.9180888681259116
3.9038425414652402
3.9056240777201907
3.9153581525418186
3.8991254138164613
3.893890433006518
3.8946311972516465
3.8890358419705553
3.8754469498641915
3.8716076197097467
3.8734599520273054
3.8726734363918385
3.8715094122445817
3.871080036319345
3.8717194222567795
3.8723499823724707
3.8669178052239324
3.857100973930053
3.8530810902695047
3.8543310988016897
3.8561128919360352
3.8647071094248373
3.859975253684413
3.853439002798635
3.847785907540323
3.8424380168031864
3.8453625898791475
3.851375994625097
3.8604234367700627
3.8688699878821327
3.8715701977426598
3.8765848795505002
3.8757884119100185
3.8751322522478393
3.870775243857635
3.8754595441506194
3.8752921401197367
3.876899301800039
3.8785130696161874
3.8745344451538117
3.8717194222568287
3.963983871803744
3.966093733703969
3.9719548977023535
3.978274590927938
3.9793510535687617
3.967325673388971
3.9526502699193653
3.9363600961320127
3.9387087092624613
3.940529666997271
3.9385206226065015
3.9411724682676486
3.9409917211134244
3.941461144971947
3.941686369827772
3.960052395194898
3.952567301433418
3.9467058560973425
3.9467692493471622
3.949513777228301
3.954758169028813
3.95746641710472
3.954576834960446
3.9549752892028556
3.95669825310156
3.9592390472918506
3.963983871803731
3.9513803925984425
3.9480517719794204
3.9449314280605003
3.942528153638711
3.9508785637296473
3.95843261207038
3.964140108800508
3.9554561500990815
3.9427776983792895
3.9377117629796374
3.9382963187563362
3.9362978926355776
3.929889476271689
3.949049347904482
3.9611634781772302
3.9393770508300636
3.915489266222268
3.913391107631504
3.90628789842185
3.900716552641927
3.8928643047672327
3.8852220400002673
3.882796107224211
3.8822663730085414
3.8828803926765234
3.8847848450846687
3.8869623968568674
3.883306161046928
3.87821716189358
3.874098704490916
3.8766134458975734
3.879468030640487
3.8816152829701775
3.8788225596802346
3.8692410540353084
3.87409534332947
3.876769223811325
3.879130643449499
3.876803512075366
3.880008101695536
3.8780482829390275
3.8776565123382576
3.8773168550977117
3.8763900201433255
3.8802342787106805
3.885825242202323
3.8767029784356737
3.875785524700441
3.877851925026428
3.8840078941684197
3.882612443225758
3.880248568404127
3.883847251433916
3.883306161046909
3.9688721941331426
3.9703507030898764
3.9741009718735123
3.9804478784120043
3.979417858448356
3.973101005867672
3.9641648132889524
3.963513740447393
3.9616544522701296
3.9570364605555706
3.9515954173590058
3.947822493217764
3.950491622995484
3.9568171221854276
3.9645776143662648
3.9639153675011345
3.967621159578363
3.9588843304344508
3.9534170967700972
3.9515804259792544
3.9563998198283343
3.959124801246918
3.956560869446628
3.955978802609721
3.9605086349618692
3.9648773996237474
3.9688721941331506
3.9722384650783016
3.9744118726106654
3.9746122832980944
3.9733092208646594
3.9714436203220433
3.96902655272246
3.9642693506844515
3.96694679635008
3.9663690744865296
3.9628302391244676
3.9573103030006136
3.951676184682764
3.9515091918025624
3.9650628487257524
3.964275070035794
3.9597791859829816
3.9411659346728545
3.930669785076412
3.9137017271610706
3.9088870527926938
3.9042677763436298
3.9090042240656078
3.90643375767643
3.906107035370155
3.9082110767316065
3.9040210942281224
3.89603063765991
3.8846911960156865
3.8833771672911213
3.882836707658947
3.8815733060759072
3.8806330258992494
3.8816618813728225
3.8862388478175225
3.895854605005688
3.8938188206913544
3.886674461070358
3.883038278888729
3.8789813491250116
3.8807502643793015
3.889289980757889
3.8946218036546134
3.892828430641451
3.887252414521339
3.9028182630212287
3.9018032336104436
3.9024117355711407
3.896570118784165
3.8874250698192174
3.8845783081461103
3.8844037809493925
3.8849702959407666
3.88476790490505
3.884691196015661
3.983240357042783
3.9840152873947408
3.9857860803141074
3.985548141449638
3.9901956072482214
3.999373133556465
4.001660046698978
3.9957175704614034
3.9837824928799677
3.97162288840742
3.9684735023623894
3.971782488099049
3.96961970379311
3.9677044854000854
3.964746093732132
3.968835720511606
3.9819568700427683
3.9828160117880596
3.985098877852963
3.982490747361673
3.981246715432293
3.983433110368124
3.9864054426959745
3.988326533379447
3.986668586656229
3.9843922866135366
3.983240357042769
3.9816403943416967
3.9822276247736905
3.985465452142516
3.990799349206766
3.9960358213889813
3.9968318880870757
3.990532980970067
3.980781868679912
3.9737195135085237
3.9734709388683154
3.977076150156626
3.9814546974210425
3.975414876643514
3.9699576279572053
3.9655458857267947
3.961112049177334
3.9544816841051755
3.931742867025587
3.9296361881689994
3.911148840774328
3.9115560708541897
3.916227018085124
3.9163484408300193
3.915627514187948
3.913678660357522
3.9077873467139703
3.8970168404893597
3.8985524889360743
3.9033212132480166
3.9100841242707394
3.9148456490995733
3.910047781377527
3.9030410318575663
3.9004926158517876
3.905331023060836
3.9108482208555237
3.921892261598941
3.8992616860606852
3.884147326223905
3.8926338161944862
3.9023227315517413
3.9078150897472548
3.9121406369731195
3.905012166420471
3.9089445343830977
3.9111563880414395
3.910441529267564
3.9023406261621045
3.9002938836081382
3.901236860715356
3.9077205799798533
3.914273716403621
3.906321049132131
3.8985524889360366
4.004185542107734
4.0041665177945625
4.004276388232703
4.0047282211643305
4.005335439599078
4.0057274663098665
4.009469705024032
4.007987592808314
4.00469630523375
4.004814703779075
4.008236923886019
4.003684616437057
4.014363277887477
4.010475644021533
4.0026160556345705
3.999047277078702
4.001934696991326
3.9937976261977943
3.987110876297105
3.9864035621774527
3.9865314506086538
3.9871446503985366
3.9884416660784763
3.989452916394287
3.9933201531902323
3.99836090335225
4.004185542107708
4.010734877077565
4.0163685905406075
4.0199085518898166
4.020461750248666
4.018525763472863
4.015740774809053
4.013580811111379
4.008384682609599
4.00251412308715
3.9963155358290856
3.989644562282185
3.9823891478098496
3.985057496315797
3.9860214744597084
3.9829980409181336
3.9831711967737538
3.9569958166395813
3.9544987017581974
3.9470193189051286
3.939313736684555
3.9264603662643305
3.919036269892108
3.9283632195783147
3.935670308009538
3.917825202045959
3.9118768380450253
3.9166636800155956
3.9182254189031145
3.92151040057884
3.919945129965141
3.916098864569657
3.9177712481691946
3.921516104868167
3.9277392530989474
3.907766144140515
3.9138897732035254
3.9250046965818757
3.9272267990467262
3.928362722664836
3.926844205012905
3.9237193234979526
3.919933188974488
3.9128792863096944
3.9097806195545983
3.9122981206732907
3.913662457367621
3.9197089817456976
3.921346472583595
3.921123969839238
3.9216267406533087
3.9215042636658546
3.915023226477002
3.919056922814594
3.918225418903083
4.0386691322259685
4.0394078379147915
4.038138320842687
4.028664110913756
4.020347309594519
4.016344490882107
4.012944852884461
4.014286481746319
4.015993529524823
4.016724466269371
4.015900696098173
4.013633845923741
4.016674931241863
4.011814510429432
4.008440535988711
4.007790915562881
4.008330944984939
3.9995047251527414
3.998116642850796
4.002959966130539
4.011872297042931
4.0187164748760305
4.024787960339674
4.030662711888435
4.035002853317047
4.037503275494712
4.038669132226009
4.037551108930662
4.037099260968061
4.036832400975361
4.030901746558716
4.024612272547924
4.018901345978851
4.013757262026256
4.012935268871438
4.013662130384296
4.014431588157627
4.013472584249673
4.009338885930153
4.000910799580241
3.988090357827642
3.988429995873258
3.9852799811492874
3.977758741112935
3.957977659634814
3.9539785093043083
3.958033059549202
3.9688098304900463
3.9740518417884396
3.9563865158824187
3.936976836258061
3.9380211315562694
3.9318539088508095
3.9244854120319963
3.9224550040863915
3.9218829498182766
3.9297859227444065
3.9397812021148266
3.9472174666646858
3.946705522232833
3.928518094418508
3.9346999047089097
3.9372113982646413
3.9290395088182968
3.937179228305288
3.9308791158005185
3.932041523720517
3.934912702990042
3.9244125214937666
3.9154889904025354
3.9215421144648186
3.9232156036960424
3.9410715174645508
3.9354044410643443
3.932400298029553
3.9359202398802258
3.936429596077836
3.9322076546203872
3.9258314900409643
3.920448359490398
3.922455004086418
4.048317261338415
4.045469777738188
4.041334185775896
4.043729976229662
4.045565724196614
4.04106543184898
4.040935826186366
4.034374786415319
4.030685205840234
4.027690557394553
4.018482235295023
4.020539731508844
4.017319837874653
4.024121058189137
4.026867901136151
4.0237258912310345
4.021039724624812
4.016049387149078
4.013249283173707
4.012591179354167
4.014337236948708
4.021746071388884
4.028548388489072
4.0339082626811
4.03971217070963
4.044984511061658
4.048317261338415
4.045935567581329
4.0421819660034854
4.037023886571689
4.037210302105345
4.038337334024712
4.036575153703712
4.041063969921709
4.042567040483387
4.044435757970964
4.046831190229499
4.045407968557323
4.0373007082025865
4.023405239119732
4.012079929883596
4.007191223329697
3.98827486162097
3.9786455553097837
3.967182196883957
3.955208403035557
3.961740158427135
3.9757025834818687
3.984025919842857
3.98292278505541
3.98168263953989
3.975162260822343
3.9685915203440962
3.958339325121781
3.9463411204507794
3.9450794102954294
3.943377989164306
3.9446953848437034
3.9494032050132097
3.95417556525933
3.941372307273692
3.938577605303134
3.944120347658369
3.9434190050748237
3.9473388102752542
3.9561296148292553
3.9500038974339198
3.9363916390813607
3.938796741696934
3.9440951550536325
3.949321265703244
3.946810637865963
3.9420066476539604
3.942518767891836
3.9535188581449763
3.9524636509518376
3.940988984560827
3.9343994919474876
3.938139580551662
3.943964403305104
3.946341120450784
4.0630726116151115
4.06056155228574
4.054310927764919
4.048430340239603
4.0468820338552804
4.045224074982221
4.040991242717598
4.044548227699455
4.03747756138283
4.029798692260167
4.029693618416687
4.031637064644779
4.030423988371397
4.029170316038678
4.027126865727288
4.028231664515263
4.028494400048272
4.034716906569615
4.03863187523483
4.029528747009409
4.023292204741082
4.02442263048556
4.033446490391076
4.045783327781912
4.056800775319879
4.063201583046977
4.063072611615137
4.063184990459864
4.059051210668267
4.052512707879075
4.04500855057446
4.0384352281079945
4.03969501161566
4.041717400466687
4.049222491531465
4.05035903674986
4.049076303905539
4.049007274093063
4.040592596194764
4.0358347425740435
4.032022168047575
4.029797049701521
4.0230194099239
4.020550226517839
4.021686669967035
4.018237599693984
4.016394885846137
4.003028092540244
3.99380185854654
3.994431354801238
3.9826590294784343
3.976583708318482
3.97484108879371
3.979070301975762
3.976441765341722
3.977570973753886
3.979605388846902
3.975177124087538
3.9712904878199398
3.954433905020509
3.956916487723766
3.9589313375396333
3.956124097927926
3.9581317613881644
3.967636216433039
3.9624351086938665
3.9609769142893634
3.955435597727641
3.9473311126470665
3.9480180186532885
3.953934796203883
3.972139602302519
3.959822287764259
3.9573518623175103
3.962983241781434
3.969898103853808
3.9791572454309416
3.979461487967172
3.97727742211356
3.975683075704704
3.9764417653417268
4.064007915542288
4.063640887433406
4.061420826245581
4.055948582090051
4.047921552192279
4.048191573640572
4.048172827219733
4.047121786096717
4.053665962529354
4.05498973489441
4.04501146505731
4.032008289755722
4.040284895581811
4.04466640727478
4.045417053699134
4.044776230293399
4.04680586900163
4.050272954357148
4.046522990176675
4.045149126798671
4.040599646751767
4.039937308683253
4.046905455730576
4.057278541714381
4.064518256204623
4.066074297437034
4.064007915542337
4.06428532892328
4.062399135103782
4.059267998308246
4.055487703690367
4.051626523077712
4.048646267724032
4.047850553574581
4.050713436932989
4.0600785824586065
4.06253463896838
4.051540545001221
4.053096978312999
4.047019200797612
4.037702355328693
4.0310421226971815
4.029368174880468
4.026754307842945
4.025292861185826
4.026318275258484
4.019389412029406
4.015106303675531
4.006101422439197
4.009454806429545
4.012343911757963
4.0019795945951495
3.9925373784439717
3.984103283131305
3.985328896745206
3.983998852070657
3.980300320235992
3.9808961212124854
3.981137257693153
3.973633628277628
3.9803885219726673
3.9855917127548612
3.9759998973675965
3.978947312707766
3.9738397916487904
3.973916665614016
3.9656161437096613
3.965778265388617
3.9689729124842144
3.9690456674393864
3.966417294851644
3.975351478832621
3.981560928431909
3.9782025530023866
3.973219901627329
3.9777551370867013
3.9800432009194124
3.9803134060845635
3.9837160935206177
3.986016958403426
3.985328896745245
4.091273819711904
4.091798944923096
4.093293827703639
4.095412538786033
4.097450189793814
4.094352533606013
4.0936061206220336
4.083831307275481
4.069807446189024
4.058098902503023
4.050061599016231
4.0448877770494684
4.048870639745907
4.056484779603127
4.066098898522196
4.072495310743282
4.059783266498192
4.05083022939786
4.04944272928482
4.0573528690690805
4.066517649501343
4.072167070999507
4.0758794198743535
4.0790970055312155
4.082235715748547
4.085799199132918
4.091273819711944
4.093620242181573
4.101809222990239
4.102455252021751
4.101992606095878
4.099875940008878
4.095512205612276
4.0894075647496315
4.0818444077085845
4.072875597568638
4.06646981801484
4.065381855614428
4.057306597112292
4.055010454540211
4.052765780533204
4.044220549578071
4.036216644904448
4.032757686795158
4.033913629273634
4.0265067044490905
4.021021193024632
4.015980759290533
4.016681931138017
4.017937981926129
4.018583573463119
4.019561031699299
4.020868241849408
4.023034414189893
4.025905632103397
4.023657997381839
4.018013300032484
4.004821171847307
3.9817884456074397
3.984135656556419
3.98772694678173
3.98800545346966
3.996536245378478
3.98325112265793
3.9806556083505655
3.987025285080753
3.9882550308511426
3.996627465684809
4.005927587138565
4.003454611307776
4.003042326780793
3.9899279055837127
3.992847729791145
4.00408386698208
3.992461093047171
3.9833716745468943
3.9871837567405892
4.001773453381257
4.012770383537877
4.021408928178411
4.02590563210339
4.107811867201713
4.106902013493947
4.104473811029876
4.101156544809948
4.097504987149631
4.098254610893513
4.094972609742575
4.0906451115611375
4.08009220386338
4.06926561295064
4.066122790708558
4.065013476510344
4.073688435318572
4.081883321549206
4.086693097075076
4.080175848938132
4.074836845862741
4.0785871124592585
4.083556500271447
4.088922451546174
4.093952839540617
4.097811687848277
4.100091458576427
4.1015166156589276
4.103117504017647
4.1053098884735135
4.107811867201694
4.1055338912555
4.103289818572631
4.113895710211009
4.119622570380059
4.120283979692928
4.121621951600208
4.1198676378907555
4.11402949786278
4.108018172947671
4.100141071733832
4.096292663477307
4.091814133384799
4.0780550460653835
4.062065066688303
4.047387191514748
4.044353826905938
4.043328632370371
4.036172759125139
4.0413116947863275
4.044086951514401
4.0368434568111695
4.030493472106422
4.022558714170503
4.019013811472664
4.021307279478675
4.029748904127435
4.03588995440257
4.032883295858802
4.0318937909332
4.029740730227917
4.019821896589841
4.017323361192993
4.018008308653021
4.017787064355426
4.012039064122338
3.9994161549263425
4.007795051699942
4.023920968970407
4.031883524521185
4.019658450973766
4.010994315079033
4.010542518983377
4.022891264112175
4.013162287321405
4.006943601574373
4.013466163160319
4.006884958642774
4.011257632002393
4.011036514041153
4.013272004376154
4.0212411648034
4.03348833310814
4.037288949504761
4.03288329585879
4.11432401089666
4.112794799454897
4.109286327835144
4.105834096439881
4.1033120510292616
4.100945787606098
4.097289827951988
4.0963853950926294
4.101144514878369
4.105800251997035
4.1026423724836665
4.095434529630886
4.1020975137979345
4.093669230632707
4.089933658937299
4.088140185112646
4.089932978592889
4.091616871520864
4.095985588262792
4.102202867396121
4.105520950589009
4.107550600867919
4.107975152912809
4.107585927665462
4.108420362821089
4.111483677048819
4.114324010896618
4.116932339169515
4.120632626465072
4.121057209705335
4.127921647796397
4.1282803033230815
4.127021309345253
4.121087006405522
4.116204053258268
4.1100404543434905
4.1066203765291505
4.101170123275799
4.092550693019423
4.081885434648644
4.066380154536821
4.051100908466629
4.050891255266679
4.046155972129428
4.049185045947413
4.049628554846396
4.047548372265741
4.042352418510195
4.031642215277751
4.023530360552266
4.01980194410894
4.02739706116675
4.035662114572662
4.042045028829342
4.045631089424432
4.043831227766077
4.031521413318082
4.028268452952226
4.029060424822459
4.0327755370110205
4.039003467601648
4.025905633954354
4.023347910747219
4.027737510881688
4.030549982644379
4.041115311831261
4.042172391052269
4.039561994681945
4.032941878147745
4.028141682518165
4.0365706873944935
4.029308982508041
4.016721179902634
4.021192204758789
4.030022127544673
4.037991998148713
4.038180939404373
4.038593801232755
4.038770394053745
4.042924836611292
4.04563108942447
4.135707724848438
4.135181525049807
4.13458040058928
4.134663373739041
4.130080791415889
4.127133143055429
4.125233329619533
4.120424814782637
4.11826999999386
4.1109655081949
4.109478953288545
4.112447581141271
4.109912708449957
4.112124715440596
4.100945836036094
4.095817411876077
4.094860090488565
4.096119175762911
4.09864581253823
4.104173214419326
4.117656534021887
4.122755398610009
4.126272601002088
4.131642882434116
4.136983393467779
4.135978105825843
4.135707724848458
4.129572534916624
4.124414533286545
4.1260666154141346
4.128849850774976
4.1332645749671455
4.131130976344777
4.1339198797824865
4.13457418337435
4.1319464661391265
4.125990630941912
4.117566486717962
4.107819208137848
4.097076399645322
4.083247495098256
4.068155502943053
4.0658928201284255
4.075692820372315
4.071509962947345
4.067234196483093
4.056915422223087
4.054376643484441
4.0528207599184105
4.050660503314127
4.04494078199809
4.041810128017878
4.039465574428966
4.044682691342278
4.05310105434713
4.051780593959849
4.051811911219226
4.051015687480813
4.050267226958245
4.049681396446676
4.041021608641842
4.046247039785071
4.041791727779754
4.03653346031285
4.037861978472147
4.043115059175333
4.045577737289268
4.045882828314545
4.046335919416413
4.04209416295447
4.037411087590584
4.0354155750519265
4.032045995170695
4.030322463702711
4.036080657993744
4.038209624019419
4.043528563715247
4.046813628638017
4.050283449604005
4.051840798030064
4.0531010543471595
4.145518536634623
4.143682054034385
4.139549372055598
4.135204741149885
4.13686597109034
4.136724750893614
4.126879518330249
4.129503678684267
4.130991996112846
4.135128140578622
4.134248082848374
4.135471660126042
4.137770712404184
4.14188155880412
4.137279301264113
4.131021179522507
4.126212971906046
4.124552348859322
4.123477362697075
4.122341142504129
4.121694937031152
4.133945761571452
4.141945020427141
4.13965671883804
4.137618210557749
4.142858128588895
4.145518536634571
4.145528367542315
4.138001046491359
4.131414118543941
4.132190917929263
4.145463087333595
4.155062323681671
4.160390209133809
4.161773182117016
4.158677914388265
4.1513988474214605
4.137818215010022
4.1202156588359715
4.105102104790109
4.094302169669921
4.08647938147048
4.080498491573527
4.089367309669237
4.0882073240970245
4.073429384452938
4.062185390026807
4.056762110484742
4.057400842379127
4.050763013166043
4.050292528036283
4.053743490018016
4.052293360197717
4.049171616761887
4.0549258319398565
4.055005427864161
4.053651307205883
4.053895864699667
4.0556634993986656
4.055700142429371
4.05230849980542
4.047430423386152
4.051678182372915
4.052953424349696
4.050199611787447
4.050889373068239
4.049192550055052
4.048029696092573
4.047727140450979
4.048082769517609
4.050593011831367
4.040987412317667
4.038351550592983
4.038618776961183
4.038111184130066
4.044610855455907
4.050016550955403
4.051592717260982
4.051101854222221
4.0538754648408295
4.054925831939876
4.146355095596596
4.14738194307306
4.1499063574347215
4.152839083454636
4.154972474883154
4.14271838184402
4.138076556370174
4.133468487029529
4.134632441127415
4.135621025185073
4.1426516022957225
4.149679040994437
4.14096897630008
4.143112075866792
4.144956177096684
4.142184867870052
4.140610547307844
4.144951895385653
4.151999995312942
4.15880615707656
4.160016458884038
4.156432602531268
4.15114723464149
4.147159084110937
4.1450728719546985
4.144838758869021
4.14635509559659
4.160959762532123
4.164068283089163
4.157159189704626
4.150106032951068
4.1489433115132535
4.161877551610244
4.1607856581295595
4.162255063099005
4.164876129381233
4.161748750322422
4.151423929014325
4.1439372652225
4.144858588055332
4.133750986210957
4.1189509869899705
4.112517338459448
4.109205648576216
4.109737616089417
4.091706288197875
4.078737866538285
4.067998716761526
4.061703953160255
4.05335353773277
4.05566573073409
4.0550682098844835
4.057975712651355
4.060647174543645
4.059223037405275
4.057363231959285
4.060629774799649
4.069224523170799
4.079221356303009
4.0653013119320125
4.053282323201469
4.051124588591298
4.0518840586962765
4.053748433737003
4.05592998100313
4.056030288124443
4.057982332766191
4.054064031344277
4.048167221353207
4.048666552180131
4.058726115670397
4.043796518222125
4.039880568909617
4.0475432531083895
4.062111533844825
4.077580608446499
4.084103802173601
4.071063683684784
4.060293823434627
4.054948778105823
4.059223037405288
4.166821360521442
4.169296160117432
4.175034715066741
4.176332801675165
4.159689864064086
4.154497576590761
4.14961874733627
4.142697661637395
4.137683207027674
4.1412392961996165
4.1472352674417845
4.150756590948941
4.1485586951852405
4.1438787630111475
4.150083950690394
4.156339288054792
4.157028851605707
4.157277317627097
4.160290148635157
4.163337144283523
4.160533369171974
4.157083291570734
4.162804461893678
4.174229199885333
4.170411081048582
4.167208805726406
4.166821360521444
4.166548866626509
4.178394086495365
4.181886751359736
4.175829430423285
4.1695875680086925
4.1652890403525
4.181789256588758
4.185624371299132
4.177706701534283
4.167807587960476
4.160622256687646
4.157485089548759
4.1556015407221585
4.150159223777108
4.150914497725776
4.141967992612251
4.128318873408247
4.124633159789304
4.119934680856023
4.099754642760917
4.0795161876253
4.062196443103827
4.069821871628217
4.081570543650485
4.095946590028108
4.096355897056017
4.094850365818886
4.098081731842713
4.101058777950775
4.105834895007626
4.095937074174669
4.082272952423867
4.088314157159418
4.093899928622029
4.0947682591392
4.093236550567346
4.094026292955624
4.0717132442893735
4.057729221692205
4.057989931812513
4.064812224150032
4.071301908108705
4.074951451259937
4.0772545818422925
4.089651106953633
4.095283481543484
4.097912233114485
4.098911709571212
4.097771305833504
4.092649751014769
4.100512006750876
4.105204368547475
4.102742045449714
4.098081731842712
4.194179830948796
4.1934545951737405
4.189168337592137
4.1819798729851065
4.179996923273574
4.1735914293991705
4.169497269868169
4.167712338832743
4.168010179792141
4.17094988054994
4.1732193801848725
4.170693942631814
4.174474124311727
4.169101433720245
4.165605689761505
4.161835844882666
4.160666828023758
4.164452677762331
4.165124885959591
4.166041243731039
4.172560945290893
4.176736432471482
4.176944788133175
4.177192381540753
4.189619991510878
4.19640723354517
4.194179830948714
4.185849844974604
4.187774585800247
4.19109777224453
4.200535384923562
4.204636618712053
4.2017698602437905
4.193342070625945
4.196542877799899
4.192311786991015
4.188096817370115
4.183465100902293
4.17686210363514
4.158815321007946
4.154210100700287
4.153188363749706
4.152218656371248
4.150144422036561
4.132684719351557
4.120224774799947
4.116158085371951
4.120762018509424
4.124411301792286
4.119857470357649
4.110250012275309
4.101924255995244
4.108720277672665
4.117615475824424
4.1130648248006505
4.111445965638788
4.10904049928148
4.10851967513925
4.105454563022301
4.1044957569698886
4.106171635349321
4.102135352838901
4.102285027204597
4.096291173041687
4.09912773138793
4.107538684917186
4.105126818852671
4.101111847307668
4.099671756967183
4.098102185687082
4.0936982584335935
4.093171175795544
4.0993843598020545
4.104116588075484
4.107566105692762
4.09828606083006
4.098228056266802
4.1051152894447736
4.112407981948113
4.111920694309369
4.113064824800651
4.199992924307991
4.197230448836394
4.190961330028394
4.1863340559748385
4.189051209852864
4.195041435001509
4.196744365686621
4.191887382026216
4.184992010157552
4.179941168997606
4.178754212752133
4.182200541166824
4.184804290575166
4.195125002600907
4.198575399044268
4.20779970339343
4.208010248605395
4.208942727137296
4.198482065425735
4.190227349909408
4.187942310996806
4.191319061915
4.195337858788711
4.197640819938721
4.197838875065194
4.197426745850394
4.199992924307978
4.193769278861108
4.19405237980582
4.2125547112886075
4.215067410946994
4.209558056781935
4.204002232421978
4.200729734335706
4.19722896938425
4.194000299927255
4.189662493288923
4.1906605049509755
4.189213764308849
4.180420942934717
4.1741616400695065
4.168225678467139
4.1607439536209565
4.150742933826904
4.137592533069592
4.13882204437096
4.1375366085651235
4.130559467057127
4.124985340215546
4.120198343879493
4.118417502765222
4.118590696912513
4.119521713379716
4.120910745023162
4.119712803709725
4.115993419825998
4.112087235290677
4.120261117986812
4.1278966202801
4.115247819500446
4.107172335853088
4.1108385946952115
4.111793006661267
4.107952378292012
4.111451624101514
4.112379593237264
4.1083086957277
4.111426480975532
4.113667992413078
4.121229757657048
4.131421265963645
4.136153130693565
4.130474076284136
4.121841900286844
4.1107031654038
4.113185313181366
4.121774575198313
4.125837542635754
4.112482950047111
4.114325841517797
4.119712803709745
4.215662819224398
4.215327896546123
4.2144361445112555
4.21303096295206
4.210979521840997
4.208450923755697
4.203411951021019
4.2022365623400475
4.201167569295143
4.198993968834204
4.193964396423281
4.185571992889212
4.191693542663729
4.200677081549384
4.20840520553055
4.209697988816453
4.216585948633799
4.211391442875109
4.217036208872073
4.223876360419007
4.231056251543591
4.237286428579879
4.235165886896461
4.2303617390426425
4.2253942929386445
4.220535608420981
4.215662819224377
4.220147251249367
4.222938888495988
4.226469517964666
4.24620513496152
4.241281298377013
4.230923192232445
4.219737316120761
4.210102637681454
4.218033593698837
4.226748053571644
4.213515924481685
4.194429190414784
4.183408019876116
4.1752558507251685
4.169850976919277
4.167242186818407
4.150917595247938
4.148107737751404
4.143734238490914
4.141060223823812
4.132908449492135
4.129276550993393
4.122843677684285
4.124089508675869
4.126801594351993
4.127997738074891
4.123788416629818
4.125526644036124
4.131793112138698
4.1392051458963985
4.140691349355302
4.133169339401717
4.135406799849547
4.133111435703265
4.136144056424587
4.128429442680906
4.111421382879337
4.11225817189864
4.118481846129183
4.113829055679722
4.113324629983229
4.121144269326205
4.130407724270783
4.136475224479064
4.136376705946745
4.141566254918772
4.14136232205042
4.141517271741062
4.143361104863131
4.141162360123702
4.132142056000071
4.142615446993282
4.133852401375429
4.12552664403612
4.237270327563277
4.235947676466698
4.231952565222613
4.225322982069875
4.21679220074849
4.208520305623144
4.205945191910696
4.203651058360343
4.202169518903489
4.199809207101147
4.200824306412051
4.209055105226126
4.201418700622964
4.2013785424152985
4.214470889213058
4.226174683353544
4.226516194847107
4.235916167301825
4.235729643636219
4.23370946942904
4.233543986084791
4.237759231849175
4.242565244851371
4.244026337141431
4.2429294549208265
4.240660215603803
4.237270327563296
4.244816316641629
4.248213567614705
4.248403405013027
4.249676818100402
4.251617143988115
4.251962221745666
4.249613392142344
4.244855138018108
4.237761848974806
4.2277660818110645
4.225500654170018
4.223715789623444
4.220992948231101
4.213398937663239
4.1985235680003665
4.17597396284283
4.159575345833506
4.14986734314681
4.145653929067662
4.141438378634245
4.137071274753534
4.130789605544516
4.140650366561389
4.150008971565089
4.157113120356973
4.16012323363824
4.159281243251736
4.157413128458251
4.155702393628658
4.15034192983422
4.141634943152341
4.139321906350013
4.145290507407272
4.150557174519482
4.150234513180056
4.145583507911979
4.14921577433179
4.147433698165579
4.143727177871039
4.141347855923662
4.138020371140388
4.135661445515986
4.135470323327706
4.138833595388889
4.140583854402931
4.147619994269604
4.1626135935430675
4.165206509596563
4.156244406136572
4.1459510659297925
4.146707271940392
4.142753058320225
4.151738223799623
4.157413128458236
4.24801063611774
4.248325888147336
4.248082458326316
4.244323674414755
4.237128270655651
4.229548223711512
4.226193928796778
4.230923602689609
4.240574025239955
4.244409080010576
4.2383075895230835
4.230001394506863
4.236167575502718
4.2380271501732345
4.235629744394464
4.230816826090246
4.235599730084239
4.235934873610143
4.237443592402991
4.239442327139309
4.240516077879309
4.238969435044348
4.244982550222619
4.252652170064225
4.253912550933074
4.251309381469731
4.2480106361177885
4.248312995709356
4.251740276428835
4.25432065825904
4.249869190549535
4.2653773591292365
4.259241996256611
4.252849147336662
4.246387993879604
4.240291380174438
4.238130958061588
4.236305275329213
4.23476525497743
4.235984641559144
4.237847588337624
4.23176258402285
4.212790545026567
4.210665108697297
4.200140696896182
4.193713088633876
4.189164812877352
4.183819205815549
4.182265813135426
4.183037621704358
4.183233036146314
4.182034484117524
4.181760614203186
4.184032920390432
4.183486736675734
4.184208277627823
4.187113351442436
4.18715222435566
4.179907523935557
4.1748534825922325
4.179794526632345
4.158722847261128
4.149779444975751
4.155891930653195
4.161473911042089
4.161164954136908
4.163559896416419
4.160097008854202
4.1548074318063115
4.148154145797993
4.141030382660463
4.146070316766102
4.154861905035579
4.165872076508545
4.17753703890827
4.181143525222191
4.185105027172361
4.1863266501117256
4.182131255201389
4.1815739716538864
4.183486736675727
4.266216125136505
4.265133479463558
4.262680965888782
4.260156206356225
4.257994635142873
4.255463646244835
4.2515567855171295
4.246849286165007
4.243823707732909
4.245512143554274
4.24856956849635
4.254339962639411
4.250143448406923
4.242484735735688
4.241641291322095
4.24418954262276
4.239374992467788
4.240641999517171
4.248947777172734
4.255057865929804
4.255888178318599
4.2575300742251665
4.259740226047854
4.261867047723774
4.263961704039428
4.26572137267258
4.266216125136505
4.2671018733438295
4.268685228939527
4.270406720619307
4.270412508093075
4.268998249254466
4.265989605800364
4.260698419888998
4.254698550182055
4.248172240485909
4.241332034575666
4.243893935587701
4.2487002164216205
4.251846206463677
4.244008874995559
4.234843510435311
4.225315503875071
4.211186614342211
4.213629832095626
4.203888542213186
4.190849529151302
4.184735618222919
4.182970739618759
4.183498806934393
4.185538035130569
4.188971476873936
4.190838050222716
4.188047313382994
4.187795926654638
4.187458794812482
4.187309526439522
4.187933252158656
4.18655956416304
4.184951626419763
4.181084630666099
4.186053263792242
4.186394926168089
4.185983436669058
4.182280299812648
4.1751561282736525
4.180577104628942
4.187095234956928
4.193769871334334
4.180048852140207
4.16516826559735
4.164971692636691
4.167613104005694
4.173343328004332
4.181234985965056
4.18855775654538
4.190568794234741
4.18823128123064
4.187600611860604
4.1869622400196835
4.187795926654632
4.282019853771666
4.278855801177437
4.273382306125329
4.271840602997473
4.2683353104706905
4.263607808058855
4.259364551827894
4.255368264990456
4.2510495722007935
4.2511555526098315
4.257321596330964
4.256894474125376
4.250578990359162
4.248920008140521
4.24761840292835
4.246094968754858
4.241107330363406
4.245008369648234
4.251917489159085
4.2576243130407025
4.263168028032138
4.265241194858007
4.265218244069275
4.26612531984236
4.272435760187698
4.279443532332699
4.282019853771712
4.280190798806982
4.276558625637631
4.273360323842958
4.271243649032882
4.272321824073508
4.288430329625179
4.2948451301994215
4.292345658215575
4.282254912502604
4.277276915121172
4.277576201026227
4.2659835298402164
4.25418849704763
4.254178816193035
4.238284705725917
4.229212166355125
4.218720973559503
4.215675258378129
4.206581256104189
4.19180498391348
4.185825214078508
4.183940562573761
4.183812498500159
4.185900680125231
4.189470540642379
4.1937181737904385
4.198976623945152
4.203130582223137
4.201081824591383
4.19556560233915
4.193735263096867
4.20098442994879
4.205065449784412
4.191316443827746
4.192450925749805
4.202436209871028
4.204908311990814
4.202213514318022
4.197051519771692
4.198910562836108
4.199986442504734
4.197706223653932
4.199785443231805
4.204761412329007
4.205894814370611
4.197881967225779
4.193088253462272
4.194558942681347
4.194486155081127
4.199154675493212
4.199448653866948
4.203528068103585
4.2062613312472905
4.2031305822230545
4.282815152086755
4.281625587107907
4.278235686804586
4.273436209538749
4.274413500527677
4.277186851364569
4.278178718208217
4.277790807762382
4.2749917698191835
4.271381380629704
4.267535609612554
4.264314829520155
4.264464455235426
4.2649824120310775
4.254998221056913
4.252312470881623
4.265113388839027
4.271606927825279
4.270736101350974
4.2731182928604
4.271424638631204
4.268427495156016
4.267386861602263
4.2698154230822825
4.2745934323361245
4.279524862909557
4.282815152086744
4.28405000722215
4.283498701104605
4.282012820124341
4.281292816450134
4.283165181235075
4.292812228131813
4.300068315557023
4.298742371584971
4.2974332652197935
4.290286182970504
4.278833604947388
4.2801446602904045
4.282655336412868
4.261661242685054
4.24732011789108
4.235837077179996
4.2293713153782715
4.21807264147957
4.2181396248757075
4.233520936074019
4.233535360554684
4.219881462150192
4.211696798386129
4.211028594017269
4.213596821265791
4.214312280491245
4.22173431855517
4.217166271096867
4.215283967388938
4.212957614729163
4.212011020288964
4.211400946502173
4.206199590585451
4.205678529210185
4.20548299015868
4.206116334906265
4.206697551014801
4.202787670546689
4.198754151530745
4.219967051677101
4.21426696078706
4.201625493163597
4.204123057066496
4.20832476192545
4.208893636057011
4.208450290275411
4.202521729676372
4.202689638515513
4.208756382497708
4.202568777509625
4.203619470563176
4.2062636847128685
4.210684232595709
4.217166271096853
4.293759101811779
4.294774845994322
4.2970436500600915
4.299073688906324
4.295798758640755
4.289853782287674
4.284419615767772
4.279448329689586
4.2767669320182184
4.27277081060827
4.2685658182479775
4.266188550936636
4.273214141357772
4.265582730432107
4.2662541832580665
4.2693127473778745
4.2742708488553
4.273676016336424
4.276131505163134
4.27454761755395
4.277321669346372
4.281763830609552
4.286478485757534
4.290408562971731
4.292356563511903
4.292884119978386
4.293759101811765
4.296615443110733
4.3023599261128
4.298003993180862
4.298049892188741
4.302220729981373
4.3057720712585015
4.306282237713359
4.304289532799198
4.301187776865218
4.298241140503645
4.29637408863666
4.294877727821435
4.284766988825855
4.266498916470308
4.255641971128302
4.253231931390947
4.245045447245851
4.231214429739664
4.228285242107375
4.23358492710779
4.236938765515278
4.237962305762423
4.228752784462099
4.220816194750862
4.219767454560284
4.227592737671949
4.222853913605203
4.233516000977486
4.234054547663581
4.233341780236352
4.2305370397318995
4.228082395258994
4.229094961646764
4.233084585258906
4.235690303349673
4.23095438295339
4.225971137094348
4.2321080299576
4.245613472966493
4.2366526110615315
4.243011446986937
4.237774331045115
4.2324460377288045
4.225310388421155
4.224450532710879
4.223739485408882
4.22187083548656
4.217719708750813
4.222322654370563
4.224574821044125
4.231336087372902
4.236928645477356
4.233763743029174
4.233516000977564
4.315575851553528
4.312857034074411
4.307750892339412
4.301941283769976
4.299603814568019
4.29773041604555
4.292547911729038
4.285351840505506
4.278655462683334
4.276386064323607
4.280531656002015
4.289326069571873
4.277238897094085
4.286112332133506
4.300697713082285
4.307354155393219
4.2975531619558005
4.300625621992574
4.304327886914366
4.305371776100111
4.309177367114262
4.315720662755028
4.323152981730339
4.326895831169362
4.324576545533579
4.320707956646213
4.3155758515535165
4.310035608224967
4.303166649080748
4.310460339127204
4.318925066628109
4.323594753432172
4.324431180311006
4.327330525139937
4.33270753727342
4.332746854421546
4.327585562976484
4.31561767047926
4.3012946735957245
4.28684380218626
4.283749543845999
4.282528706188634
4.278113036986477
4.270029815985767
4.2603631172805825
4.2524524183061825
4.245262935179442
4.25044197649546
4.238679067042158
4.237174392577598
4.235004216765199
4.2317064650217295
4.231174779098911
4.239852218692038
4.233876235776133
4.239641763719946
4.252719737450418
4.25837789083373
4.261249543682818
4.257041300090082
4.248882910512024
4.247107449929513
4.247195333773702
4.24800923308058
4.250199904028763
4.253343275236954
4.2487522207446835
4.243149642403845
4.23854746010212
4.234081146327316
4.232966358284252
4.22637460076824
4.2252409006360425
4.223645538234857
4.222694521437809
4.225593045717472
4.239519149442754
4.241152965843297
4.23823470319257
4.236595915101877
4.23387623577617
4.326812161810075
4.328909105832025
4.330972061861192
4.3258894000762655
4.319950760196798
4.3167570785911105
4.313380945856531
4.310100578790266
4.3099527123745505
4.3108464816626
4.311911192043857
4.312930040313956
4.311928419066545
4.312693023984747
4.314613715543525
4.312358913143499
4.304624624897364
4.304534465516559
4.306964246550735
4.31400947240306
4.319884927949171
4.324925597440252
4.327187225101212
4.329227521704282
4.332457153987985
4.332582878809823
4.326812161810035
4.321049577721139
4.319223580726668
4.320393938154512
4.323085142641168
4.326269523550035
4.3295027383818425
4.3322469415205465
4.333290732508067
4.33591555258765
4.332535099892125
4.334016372684588
4.335617795446432
4.321992936737054
4.313073270995218
4.306925523023232
4.300623520340373
4.2983669106889035
4.299539068064208
4.294884450140426
4.268432400817227
4.253608724340491
4.27422366215829
4.2783954986314905
4.28331814694295
4.270009450212164
4.253244724999667
4.2451263922046465
4.25771894303903
4.257374074706369
4.256382465249017
4.266102899507334
4.269257209890337
4.261074007695163
4.256487906465963
4.250617996516268
4.2509953269630785
4.255014976158493
4.257051792524877
4.254313217898904
4.256113951301341
4.265470991846971
4.278031868127953
4.277813051293746
4.27219425917261
4.265964026282931
4.258937942357853
4.251676086860512
4.245167038665548
4.241032647419704
4.24020616557484
4.242083845028081
4.244647355642747
4.252019626827603
4.257718943039047
4.335260359492056
4.334936679794166
4.33176429704621
4.330406018742976
4.328092087816506
4.323154508670335
4.317020898095034
4.316080640143991
4.312438781136573
4.311427072572768
4.313273376728482
4.315590201652861
4.31635187759674
4.317248783742851
4.317027624929845
4.316757182104824
4.318489481332296
4.315281292148578
4.313772364370429
4.315006283341904
4.32009707214257
4.328010130814026
4.3313354786751255
4.334152001889601
4.335088453935609
4.333563426206974
4.335260359492017
4.345982295929043
4.35413468474639
4.345085373900637
4.339884515542243
4.342486592551899
4.351618776406633
4.350538816266428
4.344927596447833
4.337305852307036
4.337130777670683
4.33765745500208
4.3386791520051595
4.337992562063271
4.333452037082782
4.322950142628564
4.310731213159078
4.305492353526277
4.308911517302127
4.3013375539899545
4.286904085497393
4.277726512850843
4.275708031483344
4.289976867756205
4.283582294343418
4.290332983802979
4.2833667004442315
4.269550735360123
4.258484606664746
4.25920201788165
4.262971878317541
4.267593554057983
4.271540760136775
4.273390275850602
4.272573754503256
4.270724706660148
4.271104469048316
4.273331244016143
4.271628519326698
4.265472022769319
4.276693888347316
4.278230981747309
4.287114409204794
4.29634185723008
4.29547518108182
4.284528538401254
4.271196606385615
4.265420772034217
4.266167058928
4.26799264121561
4.2676696426522005
4.265029289763503
4.261440549733484
4.25856084465815
4.258484606664724
4.357015432194384
4.361364207848337
4.366064125578936
4.355965178220315
4.338870488870665
4.324836980850525
4.320697972979863
4.318944364347081
4.321158251486986
4.323421377173883
4.325744365418926
4.3288102842542635
4.327448981594382
4.32469480434419
4.3193805906247515
4.316763054037439
4.320951913222002
4.319165503223853
4.319600059801397
4.32209080693639
4.325309305608384
4.3281700731203765
4.337779255961
4.347920380367152
4.358287594693955
4.358573623177163
4.357015432194367
4.359749211952753
4.354418011165545
4.356761581430332
4.357307039445693
4.356503547523437
4.354312602264839
4.363713502662386
4.370388132787105
4.374575058458679
4.3769482417106405
4.372677517933459
4.349812076110164
4.340836589622701
4.338086737062181
4.33050610471882
4.330151924530176
4.326814652474024
4.317380657069707
4.30191692593967
4.2991541200527115
4.295900349476432
4.29320891313422
4.2932444064184425
4.304779314998949
4.296681581883915
4.2983097238197585
4.30690334455902
4.311327034587409
4.309665392955238
4.307332433395132
4.305022226152249
4.296127918149122
4.299815896068435
4.30416698897401
4.3055934989163775
4.29996978761708
4.289069070027093
4.279820605129661
4.277441079159002
4.2795342945706825
4.292741229811911
4.299925378145417
4.299813928786104
4.297204402090944
4.291335835810807
4.289877663952698
4.288188867524924
4.282556466894828
4.279276891000154
4.2822813042462595
4.292922331434185
4.298773827800393
4.304837749116322
4.311327034587384
4.36524392351842
4.3653043589159894
4.369269328915272
4.366981268601066
4.3659388042247995
4.362420873117975
4.358022775122333
4.354408568483015
4.3517901903454455
4.34910238478992
4.345241342466353
4.341178927485388
4.353650587232625
4.356470486398273
4.3537989219559705
4.353252994198959
4.344777239681788
4.350507120673771
4.358182493940044
4.367278541090343
4.368405125167446
4.366693652249329
4.368560263565659
4.370602733298333
4.363229813651015
4.368364568570401
4.365243923518454
4.365583443097676
4.3648373615720075
4.362885874839617
4.361037890485423
4.360564202098567
4.362306430792066
4.365930601804783
4.3751212779362865
4.378343741329637
4.379421141648502
4.380806460242459
4.368819608330692
4.35365383860401
4.343808736516736
4.345417079534336
4.341368680172165
4.330867005898476
4.318994607206108
4.312992691126337
4.31676286304238
4.32703109157471
4.328549607121346
4.325565268749147
4.3195037098537385
4.320928484987651
4.316236131802066
4.314332832949885
4.3125058525019995
4.313570466059909
4.313809399689994
4.306142097226831
4.307129691259346
4.31025599512174
4.311893042837816
4.30834959352731
4.303956595717598
4.300359377557215
4.296740181458094
4.291326072918406
4.296150572462876
4.300137093236022
4.302309700457206
4.301774551655671
4.300636203609978
4.2979374765259415
4.293802018262326
4.2910078168828445
4.292403126740316
4.292944681047405
4.293218052389881
4.294837087476751
4.303498413577565
4.309120498302081
4.312505852501964
4.376999661177539
4.3754249567978905
4.3736778462997545
4.383159768677786
4.382146614372917
4.383756503492928
4.386484632152237
4.388288584837749
4.387128023890897
4.380862844432694
4.375182082404722
4.367183706913181
4.367444192313463
4.3606559620842145
4.357146286567549
4.356155112560867
4.36786164596244
4.373514388090564
4.375638040515962
4.371868346689519
4.377170821132772
4.386056907203793
4.379655972713522
4.375156938525818
4.373833488721802
4.36902583602077
4.376999661177511
4.365851757346276
4.367871764821949
4.3811319836454325
4.3887544948243695
4.387436828173072
4.383815575597152
4.380902471967487
4.380461028185007
4.3836017090037895
4.390071087501576
4.383187298729558
4.381903771882406
4.381852794500459
4.377191799361564
4.358848471516429
4.346939480661403
4.343086616222163
4.323293093888743
4.319439666959738
4.327421180690417
4.327277129840309
4.335820016488367
4.33002881737797
4.330661405199875
4.328166501287164
4.326272181798417
4.321968699513816
4.32162747359855
4.324764313897886
4.3304594544274035
4.329804918752715
4.323532996645865
4.318062601014572
4.314080929139774
4.311005822835383
4.3080401145782155
4.305043289269016
4.299663965384447
4.2944650402590065
4.2987852546655025
4.301400841962214
4.306827011812725
4.309788217295573
4.302787101227148
4.307713355698443
4.318872290763334
4.326797691024386
4.325443770294903
4.325612437975672
4.328195924069777
4.331170213113918
4.330648111714284
4.326341518879453
4.321627473598479
4.4020715691244865
4.397381649551413
4.388441143273572
4.389899304167
4.40398528348316
4.405943350881914
4.401470401740767
4.394944525717367
4.387454182336972
4.382373575364978
4.3771399312383314
4.377560782144445
4.369486151328742
4.371293302873772
4.373255127256501
4.376522081247898
4.3816041121597475
4.378905629294073
4.37881281542788
4.383489463471059
4.386723461595058
4.387289670461445
4.384681299864222
4.379641875053696
4.385201368042646
4.3954651968895915
4.402071569124424
4.401059041107406
4.400539807893125
4.399856290662354
4.398272239187663
4.39506425806215
4.3914761453884665
4.389608514369171
4.392050809258448
4.405039589652183
4.396706105073451
4.397951676115567
4.387160543271632
4.38402942836582
4.3798480219430385
4.3748445755966
4.3636372207088385
4.345158595672349
4.3454339346290265
4.331188215405848
4.334376386086242
4.344910985402935
4.3399201805380025
4.348952440331604
4.332573644178667
4.329504238924776
4.336176394457549
4.340070155773316
4.341075732906697
4.339621558617738
4.335576102081302
4.335336510445753
4.338413211124326
4.341096296802274
4.346864326434363
4.355323537888125
4.345220146905402
4.338894538629384
4.343251962942487
4.354602835462746
4.346614125202479
4.336323288198142
4.326675112260771
4.3251490410711035
4.334207588121922
4.332949533202495
4.3306466567455235
4.332256343651466
4.33239504916323
4.3299357476182525
4.3299446375738455
4.332372622466447
4.336692426385766
4.339894722546759
4.341075732906715
4.4157230745137825
4.415693597415243
4.415527852325073
4.414983859677108
4.413971876809169
4.413732360576938
4.4135789113833415
4.40337118090643
4.394164226164038
4.38753311248438
4.384749897012788
4.385765846658547
4.387422418305452
4.400830647513877
4.422426136699054
4.418657768263082
4.4153186123301005
4.413457803745391
4.409190159141871
4.404038174366947
4.397679817828336
4.390865397740935
4.397031489897079
4.403419661050578
4.407787907241632
4.4116427062584
4.415723074513834
4.412639386850349
4.4095190007927805
4.407832432139485
4.413530854699914
4.407892096638841
4.4034755830011205
4.406030972184504
4.416440932660254
4.409225897068095
4.421172164433085
4.398495654663056
4.40482979605328
4.396160684741782
4.382255977308266
4.38177352770451
4.382459426670116
4.376432672879354
4.346323119044618
4.352964800930719
4.35364941158218
4.352731445729734
4.3682756480580425
4.358446821112359
4.368705244048471
4.366061299007494
4.364465928941683
4.366049706117068
4.3537071359111055
4.349393565778637
4.340672680491945
4.338853622692236
4.343978888290703
4.350925561947647
4.357678320018448
4.35586391562963
4.357291828842814
4.356494409603998
4.35548798852826
4.35537051107638
4.358334537179173
4.3589632041279796
4.355606156521774
4.351912171971256
4.347090223710898
4.344922027107138
4.341291227849297
4.336714663430226
4.344696400498291
4.358029470675447
4.353706659657652
4.348279989150255
4.346562330308232
4.349816901841602
4.353707135911104
4.418662817093476
4.422100087249638
4.429543462374642
4.433531588069812
4.430565903373319
4.423203183664003
4.41471262509196
4.42055692365094
4.431125511138713
4.442485306164926
4.447271078813365
4.443459750042745
4.442739352873724
4.437408551181113
4.427956505427798
4.438019224175982
4.423326523645438
4.422968977813267
4.425585819800763
4.428146949918664
4.42972471463116
4.4314134277471116
4.435813471707755
4.444898073388504
4.437693627667975
4.425097526975473
4.418662817093469
4.422086391313816
4.425506847005666
4.426863869931585
4.416407837387281
4.42780748206812
4.4334055572734785
4.4309241901593825
4.420804151129623
4.428632043935327
4.424108518464702
4.432385669309506
4.423564293928581
4.418445579039171
4.406718139157877
4.398639316303565
4.3920270073688625
4.377937780746445
4.371980554601785
4.3716771311237235
4.374910888383311
4.378454462559368
4.373097974565222
4.376999780519153
4.3706513098945035
4.3794526387515935
4.380812298426224
4.3674527267158645
4.370527908848364
4.370872962896924
4.37166465392186
4.372124951305169
4.371199353950421
4.368583952896587
4.365295792203694
4.361976385175528
4.3639340502070905
4.366276768157426
4.367936049115926
4.36414124886596
4.374722425762556
4.377446249563708
4.379224800249018
4.378250215608844
4.371729480756867
4.366965495448584
4.365306068314356
4.365567487158008
4.364244164374688
4.359822385580527
4.369879347079429
4.3649213470851524
4.362400806529357
4.36483607229767
4.370527908848349
4.446919606733569
4.448645185305013
4.4519938519705935
4.439597636045107
4.431895542795762
4.438168838238321
4.451357595036361
4.451798690459578
4.451273546806107
4.452017558771819
4.450899328682071
4.445480110662718
4.45545653015595
4.465291899167781
4.454779059082236
4.4425741100997795
4.448770004089271
4.450015680547334
4.450482757047457
4.449555738284879
4.449164281095447
4.448957074267185
4.448142215134411
4.446162355100961
4.443777708843958
4.443481295606705
4.446919606733536
4.444176336277759
4.437007249568495
4.42838206136663
4.430519412508801
4.432015597236842
4.437168771450365
4.435763987792539
4.440092743094976
4.442748223004194
4.436928910505639
4.433538909143088
4.4322580757634205
4.42459170685039
4.41465460384785
4.401686429792641
4.393128102158788
4.3917965716042024
4.392760714497096
4.387227719220641
4.393771310637579
4.389143461402691
4.383421183352886
4.381943625096208
4.392511496570128
4.398652827316605
4.391823176060039
4.395806909533907
4.398685424573172
4.396416539836069
4.3924299403290235
4.390045153447085
4.3884132683967385
4.37820407082457
4.3671994502725076
4.364166802739349
4.371038095346011
4.376855401765559
4.377602393369481
4.375530411491782
4.376250836768945
4.381137794481889
4.381704210774641
4.378498519878202
4.380791823804744
4.384736723466581
4.386065421807581
4.38250433003343
4.3787288957756205
4.3746703913909695
4.3713220574414535
4.380867227199582
4.383519919591413
4.390313571353304
4.398685424573153
4.460725223664244
4.460693889951718
4.453055286191273
4.455047472223654
4.456633268502634
4.456123199507675
4.453975782206807
4.461631618883327
4.466524852588329
4.468473553545525
4.466979924276515
4.450784768674297
4.4616525398455185
4.467718395154025
4.469073676609812
4.466486837804922
4.456590409572171
4.453222122411598
4.450804606701434
4.451254730004703
4.453144094844834
4.455937588609033
4.457376365582594
4.451634056301215
4.457404421556256
4.462802243120589
4.46072522366416
4.45955928814397
4.458514873921367
4.454215795206803
4.449262028647814
4.445243080394456
4.444687789650634
4.445699630192981
4.4443992515638175
4.443868595706007
4.439271660069999
4.442961502026058
4.432991803513985
4.425812982244238
4.4292179165710435
4.4236764829878
4.412878659033016
4.398964211109099
4.398402610276797
4.4004538622694565
4.394597384131279
4.4005509113764205
4.393266399740701
4.3960829201559815
4.401279157037314
4.400979933220203
4.403080709347917
4.403463680250479
4.404193649041084
4.403625531115754
4.402412590857587
4.397322567629413
4.390528332622957
4.392092998683777
4.3911585287855885
4.389794198186075
4.390749404701555
4.391057700112117
4.389523932199977
4.391038308508397
4.392759231167937
4.39675239475367
4.401526427516425
4.396957601941289
4.389522476333977
4.393992348165683
4.392287148734433
4.396441110458187
4.396520539279916
4.388664285070229
4.382897455786848
4.383898768854327
4.395046335923523
4.40412148312096
4.404193649041112
4.465701187850887
4.466560144314464
4.461910708860679
4.4680470671600165
4.477973429919679
4.486387158463042
4.491873294618423
4.493440355082743
4.489624116184698
4.480398452094818
4.47326867725633
4.4814557309746945
4.478852511251879
4.470093128707496
4.470956809518596
4.469428861536597
4.476967615948776
4.478453974440333
4.481360228216492
4.479424302841725
4.4794599090133485
4.483368063590481
4.478824346405919
4.469612917871431
4.464323723814804
4.464864418739638
4.4657011878508195
4.466661810940071
4.460112446904565
4.46217656457818
4.469069626865029
4.4649340193750575
4.460313614600751
4.470197638478367
4.469035816251581
4.45298171608322
4.451116342907655
4.44440418256014
4.455554921774539
4.467797018712164
4.454850029193444
4.452995768584029
4.4188229358350535
4.402257988853478
4.403760947073555
4.405277077759514
4.407509690028773
4.411981109847643
4.416443642436717
4.4091863280071815
4.405130193399689
4.403407647667507
4.408035491243536
4.4114592163407105
4.410648743148306
4.40901287871086
4.404380863760343
4.4015902732354135
4.40195967189128
4.403392975245251
4.405028404662678
4.406599346974736
4.409620720872039
4.414352988863367
4.410054169164037
4.405363156824476
4.408229508671283
4.407670494268037
4.403360894851498
4.399743942223732
4.3997385255611485
4.397146035190923
4.4056246998043
4.405041558661285
4.400962011851466
4.404854377008985
4.407781401605344
4.409450756706656
4.409513747937285
4.407682055284989
4.410648743148302
4.473181811758629
4.469917335675193
4.4802583699836465
4.492261454173634
4.502427183741481
4.5009424657917965
4.499574091828117
4.50265877087844
4.506317405356467
4.501476002342739
4.499825363082883
4.501652744811704
4.506473819878145
4.509580945061798
4.507897551971278
4.502111601691188
4.497490084080963
4.490176627243894
4.483506204106128
4.485102901630272
4.489221467135887
4.4909071950932695
4.4841719873480645
4.473508623762402
4.46872090952518
4.4690012075147445
4.47318181175862
4.476650952038138
4.493340042085733
4.484263596439713
4.474349615289923
4.477755999765167
4.4820259503068
4.480660503626717
4.481807752611477
4.486767697116379
4.475870528822964
4.47756687369648
4.4822884015852305
4.47199028706483
4.473992619466138
4.454152952950494
4.442147126292641
4.422466240750438
4.412277535831624
4.416628182002154
4.4254390914321755
4.426595862656339
4.433063461727323
4.423170032214677
4.411310676580387
4.408274337128613
4.416259924614207
4.4249424651748015
4.4343211486573395
4.436061971998551
4.4373239492623435
4.434658455226819
4.4288818408392405
4.42342700051002
4.422251858947808
4.422825314868038
4.419824271408152
4.416741024719126
4.412707164615919
4.407528054953827
4.414135865193088
4.411245201364122
4.404381058136824
4.412631247983677
4.417840737830296
4.416118879049033
4.412288965721621
4.4142111548273055
4.422497701194911
4.430307694964389
4.437377821524098
4.443155595170941
4.442199085661081
4.438259783326018
4.434321148657301
4.505825417946967
4.50849308031121
4.510781184481521
4.509056875934545
4.5048980675725785
4.509138643865884
4.512068862018748
4.5108517086492705
4.509943437587531
4.518297528236467
4.515638665135589
4.503239127503902
4.509862472575117
4.516604645186876
4.510050476752928
4.515444975642398
4.527788457887147
4.528937209940153
4.524819080522464
4.515868768402318
4.503915152357635
4.4914436669272915
4.489284463699032
4.495157586189502
4.499527125875196
4.502216363375914
4.505825417946964
4.500846859974741
4.4933980708090315
4.509655058753891
4.515968051896896
4.504770214026885
4.4995944402456685
4.484588632070488
4.484980046305726
4.488177472287383
4.499846736310071
4.511553773748094
4.495101086964872
4.483317380298447
4.478247989970136
4.465333995941599
4.445669169837579
4.430212798923798
4.424095895795536
4.423633745651288
4.425983679778603
4.429978951940546
4.433233930521431
4.4375756366288766
4.4394878158740045
4.440825409335732
4.43755582944763
4.440381037360829
4.448358166007972
4.448319818936085
4.447762105112527
4.445800770563098
4.441844200253841
4.436039592172777
4.429404174671728
4.423568437461533
4.41984041951519
4.417474908127199
4.4264244597712725
4.429408386684937
4.425291778052466
4.42081554819958
4.425626889269051
4.428167056129915
4.430470162847218
4.425797821950654
4.421574930150327
4.421819367328752
4.42703039470701
4.434854156517226
4.441316815908469
4.443725741294285
4.447024926532133
4.448710382111502
4.448358166008004
4.549118576142297
4.545544253254666
4.537625840693354
4.530316578118355
4.528146768026792
4.531222085414774
4.5348705543323735
4.535936862302009
4.533273155058531
4.526250652360317
4.525458206912281
4.532160895481575
4.5250084783822055
4.518173297404892
4.528901282089478
4.540817690930539
4.542501541978479
4.548261789148764
4.54983582287705
4.546645776443283
4.53684876093702
4.524357459717265
4.522076353474677
4.530942900348112
4.54232105116876
4.550246792473595
4.549118576142305
4.547940376399893
4.543687724827103
4.531151257465141
4.520138787067594
4.513046635042561
4.505442892775267
4.519937424300804
4.505853810540336
4.498190574694551
4.508177271277035
4.513252211979242
4.522893424241054
4.5217249149985035
4.499687191638242
4.4737996012378245
4.458809421705774
4.464786278868633
4.467548362885529
4.454018680952144
4.440397442120872
4.435135058614842
4.43583800545737
4.4485740893551675
4.446848153483704
4.441023864115753
4.444056642054325
4.450743295539701
4.461250679435921
4.462978817293027
4.4646519561191464
4.454572295099541
4.445898084715946
4.440169439646532
4.4372832499949775
4.4365303234576405
4.437092627390836
4.431895062954521
4.428305946358271
4.431408362958375
4.42720442985434
4.429995091074056
4.433428712401525
4.432646267683327
4.435524944353957
4.437031798903669
4.4379347013223915
4.438497965256707
4.439480844994517
4.441783652924814
4.446283370302039
4.453546706672153
4.463116199493193
4.4622831666949
4.461250679435943
4.555676951261297
4.556056487362033
4.556498913649601
4.557396545053055
4.559870815892274
4.565210139114376
4.563434252274904
4.559762466425706
4.557304223528891
4.557644946048474
4.562014431249122
4.560607417739241
4.546964374721065
4.535381063840076
4.537475258428185
4.545449190515927
4.556268450063316
4.558937937078006
4.561951168705702
4.564471892714837
4.566076754817716
4.566833764852873
4.567196498766993
4.566652416872533
4.563521134574937
4.5594146293345
4.555676951261299
4.559852167551513
4.547218013788099
4.537894210799748
4.533740760452139
4.538459226870355
4.536350538819426
4.524296160006755
4.539921268994962
4.550278449413405
4.537399833559356
4.525270980999228
4.526875527875806
4.533322642235009
4.508244501351842
4.488947788036852
4.486483019429072
4.479160998773128
4.469555039946532
4.468284090010631
4.456325459346513
4.44523299285454
4.4425269747632905
4.449238381564795
4.455016608657196
4.4600666807698754
4.46472715177524
4.469337807491692
4.4740344037067175
4.472019967466822
4.467681068767474
4.472462283370041
4.473525192851114
4.470268824883272
4.464330462663121
4.452424180721766
4.441015509576566
4.438371586463892
4.440962577233751
4.448484473440203
4.435065826758749
4.434133260787212
4.435017145090265
4.437907562042456
4.4369420112592755
4.445507246411877
4.454237718653572
4.463294347507633
4.464178087051666
4.464268589008187
4.464313711746735
4.464218731962109
4.463531986667947
4.471862313411228
4.47403440370671
4.564625389545377
4.565904122329725
4.569157602014167
4.570322607464178
4.57017877029005
4.567183763221548
4.573628120267572
4.574421700854712
4.576488742433949
4.577899814730141
4.572110699407481
4.569693650152668
4.560716745127128
4.557509005555183
4.556397792170438
4.562599236318455
4.563212587045362
4.568990249915422
4.5740735851968
4.574922054070457
4.573116615285306
4.571208876346006
4.5691727392475014
4.567408836702849
4.566832984644873
4.565231461344069
4.5646253895454585
4.562283543302407
4.563764348044732
4.566196856633543
4.568176150434724
4.571160969854243
4.5733529257721885
4.570651153982524
4.5614803253086
4.561465617830545
4.554971618704687
4.548647769631189
4.543121190956592
4.535733696393034
4.527203533338643
4.510653421559452
4.497004882097991
4.487688944688026
4.478828571128965
4.473073207501697
4.475714768513792
4.478075696534935
4.47499504210796
4.469927047254316
4.4800713328904616
4.491796399855674
4.496748388056222
4.496473388441618
4.492869700520287
4.4920772512209375
4.489867518933915
4.486540205925851
4.4819130652451795
4.474745476360805
4.465255517052244
4.462319440624369
4.464924788583424
4.472423084234847
4.47605082967541
4.473338371577012
4.483108201846078
4.486334194484745
4.484254464151858
4.4745271014693735
4.465136407762933
4.462601458257223
4.462850608935639
4.463726869180123
4.4724158313196085
4.480566397548002
4.486801374153627
4.491368181882146
4.494425090569186
4.4951034650252915
4.492869700520292
4.574173196411835
4.57282891299404
4.570692062709257
4.571287942368572
4.5731357882067964
4.576720973837759
4.5755811533999555
4.583097714885307
4.591554420855508
4.598290128295175
4.602705043286087
4.604653521433787
4.596208618888558
4.589105242237669
4.58469061177977
4.566596781740786
4.571307765301225
4.572584203514164
4.576528155538184
4.579602157750568
4.579608440630647
4.578503013471297
4.577151235968003
4.575781650033882
4.57464600649425
4.574122557520681
4.574173196411873
4.567664773157554
4.571881782898692
4.57681116664867
4.580840506353642
4.5813171188072435
4.577486651421217
4.571445721502662
4.567170614446521
4.5624131786990265
4.585878119367856
4.584696071684879
4.563453047667594
4.537423002014123
4.538989553655059
4.540460529580377
4.538048965130989
4.5330111366360955
4.524635030057574
4.5129413858483085
4.499715361322426
4.486632214750326
4.481256186412534
4.485961081220914
4.492447166795773
4.498668007086345
4.501230184128034
4.503909518380789
4.498670574743685
4.496366812987868
4.495728591093657
4.498916503501105
4.503422154323268
4.498939130811985
4.493484179148068
4.4892688811518875
4.485071810695008
4.480469298535145
4.4823766923374775
4.493108945731612
4.494965531676243
4.491854771981386
4.487083033404826
4.487373835086566
4.48584538194692
4.493498924330266
4.4988519781999114
4.501799883162524
4.504855560265449
4.509926349647507
4.511610984208246
4.5046138225757755
4.498233522691968
4.495343624641262
4.498670574743658
4.587059213866259
4.589211980326874
4.592286647001189
4.594940124440101
4.596736844162402
4.594741681877901
4.598534110756607
4.603697804305588
4.604652231423439
4.603118257697969
4.604868643292533
4.609026612509833
4.60980234435306
4.601775769155595
4.589454860000143
4.591188675377386
4.591171892713813
4.5916193031351815
4.591963415133802
4.595975254936696
4.604169111740828
4.606952171244584
4.602487366187636
4.598289676771536
4.596149826484944
4.596941191475677
4.587059213866233
4.591548839967933
4.596986188535607
4.60187369021991
4.601654116740811
4.602800989699558
4.606844253457793
4.610717141575778
4.609921014905694
4.6066899976507205
4.599149222457588
4.594545773221665
4.579434521999227
4.570415049158733
4.568052933763949
4.556703481345577
4.544224772321461
4.536758671146462
4.533731509256665
4.532973907988936
4.522694385572421
4.510894706853814
4.5036418897001225
4.499846205326247
4.498264327497635
4.499341225391257
4.507774814084115
4.505944683251989
4.51269020677254
4.511793823871713
4.509653821958346
4.508225021848125
4.505681577858451
4.507852694658337
4.511281477638175
4.51273719025984
4.5118168065583255
4.509086655780594
4.507189627708123
4.507015014568366
4.508939326307759
4.508108433848691
4.506994810188046
4.502977828127202
4.5043083188857365
4.506377401671344
4.510339379635388
4.5165344842496475
4.52161651575625
4.517721590700249
4.516963430114685
4.521914960002838
4.521751442732327
4.51946447371419
4.512690206772467
4.597255438022724
4.594500955165797
4.59367052466247
4.597166595276927
4.601878339539492
4.608994261564214
4.611179550362304
4.6142064534206275
4.6187153696793946
4.621650334237416
4.624092058318541
4.628124485790609
4.621166089688004
4.6244376102491325
4.628672365490544
4.62517867268607
4.620847475728771
4.619887526380816
4.617664677612143
4.614607476684108
4.611008596471812
4.611716007650314
4.6143602735333955
4.605980647335948
4.599522266137455
4.597245581485113
4.597255438022693
4.601396278313817
4.602896531525508
4.602338231910348
4.605301314601788
4.603502061261079
4.607997633314256
4.61265432442789
4.615545700576417
4.615354418341929
4.609307221625333
4.609606392178451
4.622065943231046
4.5985050714986215
4.573881568919791
4.572120746923265
4.5703303538504985
4.563665839847608
4.554519422767345
4.538272901665263
4.53247359745615
4.530813313771031
4.527471305821717
4.522886246501119
4.5178825019264375
4.513052943224898
4.508511181157094
4.514836728332762
4.517356900786549
4.5166792832632945
4.514686893844566
4.511211344993981
4.5102773479081195
4.516331177649809
4.5185150349224275
4.514969950433157
4.5123914143954735
4.512254321557906
4.514245959731787
4.518584960338617
4.512378602218073
4.511870061869804
4.507107646820759
4.5080790815914495
4.511310470208185
4.51480171727504
4.518936879036512
4.5219634060017375
4.5229862806216135
4.528606798667006
4.533093992600203
4.5337881118640055
4.527448430074451
4.5198670217226296
4.5173569007864876
4.603199776314101
4.602788308766975
4.602759526164703
4.604179130456917
4.606580158840211
4.608999283541366
4.61513408703433
4.6213420501530695
4.627894474880267
4.633553884178033
4.636482667050353
4.636572724279702
4.633894745413293
4.631472940549535
4.63286823831982
4.63659718168355
4.635193857844718
4.634813640990673
4.63169085726954
4.628846757464157
4.626577396558753
4.621916710165896
4.614582265788066
4.612083157104404
4.605776022878651
4.598248127283258
4.60319977631422
4.606221679602355
4.608205086855471
4.607940096241774
4.605732093154538
4.60846669076356
4.610129603335273
4.6192451173969244
4.6325287467947565
4.633879020859875
4.6316876074863105
4.63192676403464
4.626502872848932
4.603899252175381
4.581748823371001
4.572977656349445
4.576284106901076
4.569663031858198
4.555623153292916
4.549530005854044
4.54652597169438
4.542876561378215
4.5378059482419335
4.533553251328174
4.531999556412325
4.534154764080538
4.539416335138772
4.545091996568789
4.539346717517354
4.544856962451423
4.549484172648849
4.540081652901393
4.5299785058369535
4.5230299251363295
4.524621775305045
4.533584616498664
4.5420928988664535
4.54490098115961
4.54503455928372
4.544918318064151
4.5356551383452
4.533502068549206
4.542685105937104
4.531420008928095
4.520887077523898
4.52224263141308
4.523782079305891
4.524987255810183
4.526222435660229
4.528771999107541
4.533527941685786
4.539865061370373
4.546885321178057
4.546162007993428
4.539346717517372
4.604042539343625
4.607145424887606
4.611292217957467
4.614994719856627
4.619540270789573
4.626277781750187
4.634423596344678
4.633827749173734
4.631027354509771
4.635714150800753
4.645589048348473
4.655718890289861
4.652508886589031
4.649598328374648
4.647993658556245
4.648594624905762
4.643056285666131
4.642248636766324
4.642644662168926
4.64349610296283
4.644569323301879
4.636452659480058
4.6294426224068665
4.623020578976513
4.616001961155514
4.608161349419563
4.604042539343641
4.616331594665826
4.626660968914353
4.635678248881121
4.6439884607959545
4.64282608041156
4.640857709954922
4.639700734815397
4.638930843971774
4.6369872440300295
4.637180514655264
4.633016066314364
4.628380289556927
4.619425502893584
4.608556709406523
4.593549167081514
4.583744169119057
4.573584425810923
4.56843661779428
4.564198747344283
4.559852638527612
4.558067266963124
4.557603471117385
4.5598501478651485
4.5633636452857225
4.559305991659262
4.55186368175076
4.546161886133975
4.553604075658121
4.553001135382478
4.55514996293769
4.556298625063143
4.553665612683142
4.550997973226576
4.548394714826069
4.54633912140278
4.545187830503881
4.549091897593164
4.5500088153167955
4.546744044735617
4.5476062880504395
4.547571275899856
4.543010547555144
4.553344473144893
4.559968096612155
4.558878171695192
4.55916073996304
4.559514425283038
4.558674503477929
4.55620243002184
4.553014881107135
4.551279515440573
4.554703656078772
4.550503698843744
4.553604075658137
4.638887343394484
4.6409295269545465
4.6451338551694725
4.648438295084341
4.645829273093608
4.6433963378203345
4.639674756501299
4.64204625523611
4.64658100497044
4.65336595247707
4.661614906476375
4.670392879394969
4.665641199685943
4.660632070057367
4.65495313077582
4.652123823609297
4.660417462886798
4.660714395059884
4.661854761943326
4.65401562623412
4.6446787637353175
4.646704299711824
4.650851341785685
4.65487425228868
4.653163090615408
4.6467164959710585
4.638887343394472
4.642156890024972
4.644662410649134
4.64562707574427
4.644785045878033
4.651466134611066
4.651705762164193
4.645314308024156
4.640418105565017
4.647130431953416
4.644926196264316
4.6357936453463395
4.632685964258782
4.62881715960488
4.616875947708452
4.603269725628381
4.588959427202404
4.587736422382244
4.582257703256759
4.572994469112784
4.564010873977271
4.558406761792227
4.560168798210891
4.56528420786776
4.566939665275678
4.566548695458203
4.568321323973483
4.569533316604467
4.572588416503121
4.568410058495063
4.560612629183872
4.5622528026526945
4.5628094267418575
4.558798958874486
4.553784571965081
4.550699627055541
4.5504107259504325
4.550987097234508
4.553792368272723
4.556189248102783
4.556694293727341
4.552219510063648
4.549418122558074
4.55601718072683
4.566076831381361
4.561904079958055
4.559301011415785
4.559539263823492
4.5634033233442
4.5685920507016995
4.561099986013377
4.5599161872440135
4.556500710539754
4.564236462335486
4.5725884165031445
4.644833333473159
4.647177142666917
4.652777450922159
4.6498929404282485
4.648770016083908
4.645444206129355
4.642184990848725
4.6427210329800195
4.648567157077265
4.655115229082045
4.663111825890175
4.671442371142853
4.669668899584307
4.669227076709909
4.671506900189531
4.675824007776362
4.679969585629579
4.673114564214089
4.663850370698617
4.664193897038102
4.667919348401173
4.671742125392348
4.671318648263798
4.664496030294448
4.656053999542762
4.649954671860222
4.644833333473146
4.651325119252706
4.660056967077769
4.661499272737372
4.660540065847521
4.657080040056385
4.6583223098438635
4.665348144339397
4.672229964551454
4.6646831564279045
4.652056463920756
4.649981818804577
4.638580954574359
4.644790628281347
4.630052529627794
4.619226675821661
4.612165606091355
4.611793158199494
4.612212381234693
4.604902432682844
4.596801696024183
4.588972506388727
4.581650400252927
4.574411715571625
4.570314350290686
4.572195695800209
4.57313555279568
4.574440541788491
4.574742161348635
4.5734496846308295
4.570184279691658
4.566579466625076
4.563850712076656
4.562244715335854
4.561665323405905
4.562082496509515
4.563698936205659
4.566978193968019
4.572171299171345
4.578628488763084
4.576100003692294
4.580841722992945
4.59064063370071
4.5941224969615115
4.590770919189777
4.593640803131911
4.596758104280505
4.595803962481418
4.584262862887554
4.571367211255292
4.570440880609036
4.565856241423232
4.568983713302848
4.576660978858321
4.574742161348683
4.653578129268033
4.65350412538029
4.653672368074255
4.662756279049454
4.672711034341263
4.6826134827418935
4.692392549001287
4.698682622364904
4.702901403847753
4.707877530958174
4.713512261150125
4.717728620786072
4.709955060876484
4.700246815348408
4.692405220747305
4.686666159645153
4.68323404508264
4.687824618522133
4.689255502824556
4.687866108887146
4.685249085696783
4.684429573712615
4.679144348893576
4.666975937788722
4.659799738847324
4.65514906217701
4.653578129268033
4.657033829848105
4.663334740721027
4.677842870044759
4.691838454569221
4.703746288333932
4.707215419169434
4.7043767831593035
4.696588005470164
4.690587298121018
4.683108881265707
4.668481553284429
4.65862181477024
4.64669838591844
4.635263191261147
4.626289547001786
4.621748141211652
4.617763758696275
4.6202319901112965
4.626062066921041
4.624084282883529
4.619804808601649
4.608631369669984
4.596431214768723
4.590041745276864
4.5914501524873295
4.597510338890428
4.606078610670329
4.61080382136603
4.613900244259926
4.6170065501062725
4.621363266206399
4.62719797161119
4.626707048556697
4.621350553218215
4.617790938889982
4.616669621250428
4.617590082218022
4.612204131978559
4.604825470144439
4.603002599937275
4.600965528714636
4.599261003076539
4.599298307927422
4.60098727052135
4.605135256044832
4.608765983315096
4.609946097981029
4.61280900295565
4.610926601681237
4.610221338313289
4.612228167863017
4.611112548310337
4.610057214990805
4.610803821366089
4.69320286087025
4.688531922425414
4.678790160788302
4.672316471828725
4.674047525670785
4.68277833404576
4.695236337701924
4.702204441439164
4.711625848465692
4.719105757549418
4.72187221457348
4.719415119954278
4.71912397039802
4.720001535837269
4.719596604794059
4.716610941640156
4.7120616740448025
4.7076467887106315
4.7020621290042115
4.6960165522644735
4.690243828509978
4.685559458362388
4.683104683628633
4.684440804144222
4.689307172257147
4.69371820208013
4.693202860870231
4.693682786874604
4.694802377838937
4.696873505707466
4.700073846958827
4.703938965124898
4.711598375270676
4.707927250273588
4.699808262967348
4.695268112870083
4.696700315664787
4.684964175510533
4.665076167479778
4.651967118559712
4.644431986386841
4.640278469510666
4.637830182909543
4.6358437361508855
4.633925571893648
4.63265777086723
4.632184913144968
4.624043220244238
4.615823808962086
4.612547202130493
4.610111532343191
4.608787514901854
4.608685102389861
4.60942120380527
4.617390043860714
4.6164223097023065
4.620434225182112
4.62209938227069
4.628335161738657
4.635954990004293
4.637163177907383
4.633689945244594
4.627526226946326
4.620019566494439
4.620181548286732
4.623863055955938
4.624347663239147
4.619203696764757
4.618453758947663
4.629139093302279
4.6372035574831045
4.6318091450207515
4.6181432709646515
4.611402831009157
4.614146128319085
4.613185129591066
4.612935836609767
4.61293471991556
4.617905913396271
4.619020468924468
4.6173900438608095
4.698816602123427
4.698276001850767
4.6966309394242005
4.6942783310779355
4.692574517289617
4.692918277091068
4.696082049369269
4.711074431524174
4.724832430484626
4.734875989528177
4.739471018819956
4.736329992638606
4.737695194427578
4.7336455231156345
4.724872931950728
4.718296435475365
4.717731018737416
4.722843436911421
4.724868555164353
4.720245588376038
4.709270524622302
4.694783358090209
4.688882812325912
4.695389050449397
4.699884943382313
4.700825126921958
4.698816602123394
4.701387680367783
4.704942491600279
4.710477387080927
4.718376716166242
4.719921079564518
4.712772035085224
4.713928115407399
4.703986466244619
4.698463618626144
4.6967251284304865
4.68849570472827
4.667807893264902
4.6529699706606
4.657163459410815
4.663745672035705
4.667827033319516
4.664374192081811
4.652737163737411
4.641281551169244
4.632213385677512
4.62590419447777
4.622323732153747
4.62102339440901
4.621218634169496
4.622321067746018
4.624139103452504
4.626336261183084
4.626393334999716
4.624308968888011
4.62127023628909
4.627330359048469
4.633197784601674
4.636892259940601
4.642122793280568
4.645045101709654
4.644282239413595
4.640671133644055
4.635231955285294
4.628922863792249
4.628448036067982
4.633295543605235
4.636610392169927
4.637660448825144
4.644730450122995
4.6318219939455325
4.625595246851302
4.619470871510906
4.614328296745033
4.620841200233793
4.62590391283087
4.627062698149234
4.623711082387229
4.62312592239326
4.626393334999721
4.747215646616587
4.7472709923504155
4.747345531178413
4.746960555211673
4.745751957769643
4.745242614008833
4.747858466840638
4.75343687311106
4.75233802926065
4.747455229804622
4.741951580941755
4.736368290184195
4.7450264011289836
4.752175894168078
4.755236677286435
4.7569462951449095
4.756859808336534
4.75523167902147
4.7558273647771205
4.7572682392816805
4.75780775259996
4.756277876233853
4.754004733621425
4.7517002266995005
4.749909160266278
4.748692734688163
4.747215646616562
4.746808612705005
4.742590550385319
4.736074517919126
4.728358888713694
4.728133912561058
4.733657294020566
4.723135579144789
4.724643983995228
4.723733252253405
4.718406699543906
4.704692863473815
4.6845363993073645
4.681153849257047
4.690553610854437
4.682731228258449
4.677105828990617
4.665185152325204
4.656018239968736
4.654710215140407
4.641553976190181
4.633010696270786
4.6339626566516205
4.636152995709186
4.6396913754955325
4.64396423560591
4.647224477940865
4.647699980435254
4.6453830169919
4.649829624841386
4.652867053803827
4.65085149525244
4.645477259497157
4.647920712298884
4.6574779995647955
4.666739517045676
4.673605495802956
4.670779656329115
4.666991049403331
4.6631555591147595
4.665184393133517
4.669943302129337
4.675215654468502
4.674828298631183
4.6667058337822676
4.663152241925215
4.65891334667979
4.655896515470545
4.655951853521542
4.6561001914198155
4.650837771718782
4.648447460432893
4.647759388535781
4.6476421470069536
4.64538301699197
4.7542290938485605
4.75381366869593
4.75310133999243
4.753098472549238
4.75429723157547
4.756120339980956
4.757069492404636
4.755830857106769
4.757518574298838
4.758123539341342
4.758398471395039
4.756138002969432
4.755433676991256
4.754821064908268
4.757620177459521
4.761780088163536
4.764661807251209
4.762161886101222
4.758494725620829
4.757662127173274
4.758896698703616
4.761569791218994
4.764117911603094
4.7656828561949265
4.765095244939184
4.76114423716651
4.754229093848522
4.754345404095863
4.753838214602228
4.752450560502559
4.749556299186539
4.74381809530212
4.738289900880519
4.741121041821456
4.735447192167802
4.72997871215148
4.720819346668288
4.715776981497983
4.712417674056973
4.705105307070441
4.698593001579128
4.688946921715169
4.680382308080881
4.67894680258842
4.670986434350735
4.657812286814456
4.66268015252596
4.672357862997578
4.6802316961619495
4.686001613526814
4.689881121582598
4.692336079276216
4.686960366233163
4.665856277397199
4.648973137893014
4.650729164332652
4.6587549647520055
4.666964269680007
4.6719359491435295
4.673764557189903
4.6745057492795015
4.674769360837098
4.674355017604062
4.680475649085157
4.68540760289828
4.689267428703125
4.686308755523531
4.680213340023063
4.6757150689726785
4.676141638740428
4.670436546330347
4.668598769612555
4.668840743834224
4.669995845151502
4.66321661749275
4.659795830027508
4.666827151785741
4.663868505351449
4.655932821863966
4.648055069973464
4.648973137893031
4.765789458405581
4.768844439982148
4.775095650380784
4.778344853716685
4.773686635746968
4.771663211504407
4.770716282406436
4.770971896341006
4.775368089681495
4.768607767578392
4.760626853439659
4.76028060951885
4.756336101411274
4.755534822901815
4.758389856111964
4.762723338851653
4.767660702839604
4.765427713100383
4.765714145793867
4.769466431735112
4.777483379766289
4.787716902059707
4.797577965603595
4.791992359368394
4.7828872920510435
4.773111231097143
4.765789458405652
4.765227263953407
4.764313416736367
4.76269015353753
4.759731725276258
4.754814112650366
4.748115487694098
4.7476255381401815
4.754731959094304
4.75746996229067
4.750833959016075
4.736670795037496
4.722966025856892
4.706301684173996
4.698795343530762
4.700481928665853
4.688554789841897
4.683003619387992
4.686867612948987
4.692761419833874
4.698237345767196
4.7021895111534375
4.704344793938064
4.704900856536183
4.700721098804507
4.6969660378232625
4.6945618888682485
4.694227764941772
4.694052241790089
4.693158535133262
4.690925553278621
4.688614571555829
4.687827658791295
4.686995646176548
4.6867656432415
4.690111854822268
4.6957899846908235
4.702094175845637
4.707499329176559
4.710709989854588
4.706433857114858
4.698565405608143
4.687903318876928
4.676408523377494
4.67785783081614
4.67754365323775
4.674940245943392
4.670064116708124
4.671092945219693
4.670839858658909
4.668671211469486
4.675905847151198
4.685637190880335
4.689356273370297
4.694052241790076
4.796512898538502
4.793280388704206
4.7858201891987555
4.780582397463139
4.7836686559590955
4.784248316833179
4.782846898207834
4.779932387986075
4.775617474098208
4.785149456611224
4.778305294614159
4.773387082168734
4.784291733061843
4.790156506737237
4.781657931842461
4.773357188175246
4.768413879085808
4.779933978842512
4.789991734316593
4.797413088137945
4.801660497995496
4.802087616684031
4.798667433870257
4.8048946889205215
4.807548323347648
4.804253195274601
4.796512898538471
4.8007755370037275
4.807299774222326
4.811747651946109
4.804217287194496
4.798481674181648
4.795616181677984
4.795493153397852
4.795916365340197
4.784030599694888
4.771441986881223
4.755090262041216
4.748451508920612
4.7357286500824864
4.720196711354008
4.725162044168953
4.707561880987344
4.695993376568059
4.6958877938844
4.698120057724013
4.699528782809767
4.702372117550375
4.70558413441802
4.705408792169873
4.706474784811207
4.7054425817589
4.694810908395226
4.697674216270715
4.700370325847839
4.700468684991302
4.699711312636662
4.695420200930777
4.6904423475747885
4.688854471061291
4.690651403533891
4.6936952128131235
4.698961288216675
4.705799366411236
4.712946254601567
4.719449199493729
4.717895924525804
4.711276984620223
4.700751412929825
4.693375630972666
4.697742459603234
4.697761635665131
4.6977529695745766
4.697202754029563
4.6957244043944595
4.692926458940176
4.688816888362779
4.6853261418323005
4.685793899617309
4.694960310658821
4.700370325847798
4.80521565705091
4.805932398265667
4.807509310929729
4.808954750296092
4.809959581083321
4.811168581995459
4.813241465081804
4.81246576247364
4.8023007327310685
4.7891343458836815
4.795783688926752
4.805902049566413
4.7982061455995755
4.796637681068558
4.808172585198124
4.8124682332204225
4.805127321932301
4.80983046803244
4.814116362109507
4.817458311313546
4.81989490715734
4.822049972680691
4.8241945533699475
4.8207686751139995
4.813097962328733
4.807613112251799
4.805215657050871
4.81496778827692
4.818933439319163
4.814445687019853
4.820852444564401
4.824257884650456
4.817325094615305
4.806907338216276
4.797305499738004
4.796522115870638
4.771808840710626
4.757770481702796
4.752411378862712
4.751990405261803
4.748614434148618
4.726916590274689
4.742306463111923
4.734345213536279
4.723744047694812
4.717934133156335
4.717733553916121
4.722281138050901
4.71819000877635
4.718013239915237
4.72308370583282
4.712633312744166
4.712587298129839
4.710662708520787
4.701503877773214
4.701418341360531
4.699724166492443
4.698487721947783
4.700491071984773
4.705484478698319
4.7115372174345405
4.717393742557808
4.72228830472248
4.725817248331399
4.728200017742299
4.73037424840477
4.731763639244696
4.734600107382472
4.735818763729878
4.733729563193015
4.727872815842529
4.731892680435212
4.730211792694388
4.724407834844092
4.718938359599949
4.71477462628115
4.712088125185254
4.710402705464959
4.708387898102943
4.704846546839275
4.701503877773187
4.824808429402521
4.823621068131892
4.821052993072552
4.8184761716581415
4.816576457965632
4.815451441716192
4.814729915976729
4.814022641887569
4.813747257460953
4.8152879582993995
4.8189234806110655
4.8230343270160345
4.8236513378628905
4.824489492902086
4.819645165434235
4.816923116051975
4.821499594872186
4.827243668437771
4.832067441304741
4.825106620686356
4.8218216594760595
4.822295773870041
4.824909163697644
4.825976686220099
4.8269687943627515
4.826722478655801
4.824808429402511
4.82351990267017
4.821902752656139
4.82564496159323
4.826806338160662
4.827047798820079
4.827433774277056
4.825455388258038
4.8130260775535
4.800954161869997
4.781975991323784
4.76655712639532
4.754611974712936
4.756575265959204
4.7549125668247365
4.755703055858392
4.746712281156302
4.740454330279278
4.724841274094442
4.720968975353706
4.724570582281893
4.723078140123845
4.72848178474439
4.731402407871533
4.728108026444113
4.726820640566539
4.724637366067906
4.722348709239929
4.719435253513206
4.719007673561542
4.71999593203692
4.7247875873563565
4.729461471622029
4.735841208937024
4.7432367832138045
4.7510441690897345
4.757224444002171
4.749737911153862
4.740672634778152
4.730966132148965
4.737305058696249
4.742153129656639
4.745939966319072
4.748671648072897
4.747447224470122
4.743936192859198
4.7417877766962135
4.743560329686667
4.744963124848526
4.745391642800324
4.740116938039663
4.731598075060089
4.724378982041032
4.719990646756079
4.719435253513227
4.836213872245512
4.8360382162983955
4.8355454390957515
4.835042588313675
4.835327082908609
4.837384005708202
4.838232778488527
4.832031947885025
4.837076512612942
4.842763487464807
4.84601308363528
4.851726482112389
4.84257842034135
4.838368216508744
4.843988165209142
4.8475970609127295
4.848083242033829
4.84361549423749
4.832780289727153
4.836025076876819
4.837644120996092
4.834791237395113
4.828558204398677
4.8278607018547754
4.830355019203775
4.8331322089821995
4.836213872245421
4.845183508652318
4.848942676626702
4.847617302145754
4.843032457165373
4.833418583471405
4.833293007339052
4.8254652273890075
4.817782508361114
4.802066120507777
4.799726064421701
4.790975604047412
4.770261413419327
4.758494769593795
4.759210360120942
4.761203064606217
4.761757757705596
4.753894470092569
4.756879815814417
4.756467115737914
4.753661539713405
4.753766850036814
4.750306103137274
4.742247555478742
4.729588237563659
4.729902393866674
4.734784440265996
4.729162034695125
4.732376640093444
4.729339123059655
4.7248211285713655
4.725069320780715
4.7324204393562335
4.741491467978036
4.750904345114629
4.758654600157992
4.758838980883684
4.766752455880583
4.775332001045858
4.780862637996852
4.774746567026635
4.764392377870226
4.756403852210117
4.752040102142326
4.751500134708484
4.752696136967517
4.755393871123371
4.756032672562547
4.753850975556694
4.7481769633335915
4.744965089404269
4.743877362015766
4.742125555240267
4.738914578968389
4.732376640093429
4.852655014320297
4.854690382810257
4.858284689111916
4.859535466370994
4.85776837148901
4.848821802169049
4.841718456347346
4.844972873020241
4.842509200155412
4.8466540940892
4.855153978423489
4.856847031786882
4.85417925812212
4.851240028511524
4.84886621633805
4.853873885855548
4.852127607583562
4.851190769492794
4.8539029334539405
4.854533504386698
4.854772558917354
4.857423028621115
4.861538999726975
4.86308388467803
4.861654872923446
4.856640161161844
4.852655014320359
4.8508348701649755
4.854258786518282
4.85368641025905
4.845746263220399
4.84192428226831
4.835250337091928
4.835495717984693
4.829980036205991
4.807668410592594
4.801181258620089
4.795897502307019
4.795242754378172
4.784566165720868
4.773317228430255
4.780037316492655
4.769423686438221
4.771615001434911
4.771045302648886
4.759839258785019
4.755437023208285
4.75901648815256
4.764827999337484
4.7597545700135555
4.753396533134433
4.744606464142797
4.737828010118868
4.746712316241057
4.755779369298813
4.756794150194158
4.759779796111621
4.764423699482701
4.770086621633048
4.771837401233544
4.77057986169902
4.768267271830392
4.771987844618312
4.778404270674559
4.7822138367388325
4.7847813564844435
4.786917711988906
4.781328114426815
4.773096641692758
4.765633654423076
4.7627707239876695
4.767387325443226
4.77091802096283
4.768311764763337
4.766532283415298
4.765586027547724
4.764472979948234
4.762091836269558
4.759188542570704
4.756973378921659
4.755779369298862
4.872319017994339
4.871901354896271
4.870085756734975
4.865758141128641
4.858480602143557
4.85396390179819
4.849254146073826
4.8479611602240755
4.855008781649654
4.861378812353846
4.865732055751685
4.867579697407468
4.864179610078697
4.8607692734273416
4.858156811656191
4.856301872842917
4.864221575890378
4.863291422265875
4.861978033076868
4.861007851904659
4.860811134810252
4.861397733569378
4.862388022912925
4.865295574931354
4.868096394404563
4.870307727556963
4.872319017994365
4.871189528113369
4.866765600274305
4.866497783401119
4.863358962516089
4.858787677400215
4.852436736390054
4.844856908569931
4.835190780206862
4.828576002756278
4.814492608854972
4.806138561287594
4.802953981014284
4.795506141043657
4.794012590207677
4.789832744163363
4.787462560075737
4.783003090783165
4.777565126918191
4.78309959700472
4.7827880744986
4.773676893096667
4.770176399507343
4.761107051704731
4.759084943564808
4.759335745550023
4.759205644519189
4.759229398352377
4.758096067038904
4.759140248397414
4.762028561720901
4.76655019092752
4.7709973809740935
4.7761002504028784
4.782092346681723
4.787964307154883
4.793599487868603
4.798604881184668
4.802628354838328
4.805890659580113
4.808312680018667
4.800318507804694
4.791304228089448
4.783859949018656
4.777454675782474
4.774057725347093
4.771218315344658
4.772787633579316
4.772523492397459
4.77181711348196
4.770836530000307
4.76910267231661
4.764938569101268
4.760029726808035
4.758096067038927
4.8759966090422395
4.877331425869355
4.882273877251091
4.885225915060689
4.887974895825578
4.891492368385744
4.895443012093631
4.899549368527738
4.903599194236439
4.903297747593382
4.894543894164374
4.8923085745484505
4.9079965781467285
4.901221077039316
4.889147996939463
4.876736046537534
4.869398134751769
4.875495714068969
4.886708572255346
4.8970723442118045
4.89932297200589
4.893421954201729
4.886320935619523
4.880874369687302
4.87525343358088
4.873734580857969
4.875996609042259
4.871977566668991
4.869039118818861
4.867727972805454
4.867218563145497
4.86608403112143
4.8632241462298165
4.857416814606314
4.848436768931018
4.836707778698295
4.8245289137537295
4.8159924151713245
4.808835536060004
4.804017881929348
4.798712570272552
4.791047353732458
4.790284487411541
4.789091483085106
4.79110664529645
4.789307078598406
4.784353221390689
4.779522578359456
4.77239370342658
4.783601514107705
4.77774418654019
4.7724044751869075
4.767782161697532
4.763195555405837
4.760391214527532
4.7617748362514
4.765001274962161
4.768465375580197
4.772514530042836
4.779530742259328
4.787042906303953
4.794401093388393
4.800867408754763
4.805790337750851
4.809025485651408
4.811048975941867
4.815139339891237
4.823202377995807
4.824111173070173
4.822926111663325
4.821576200613975
4.828348500109026
4.833549792534568
4.826777997209382
4.812450866612257
4.798157906486359
4.78477349401106
4.773317438441967
4.7664745924613925
4.763313540892497
4.760391214527488
4.882984712431967
4.882970341477859
4.883539508728319
4.8917881569851085
4.903779858335957
4.915030338037899
4.923130812969401
4.924070924204354
4.914123358468834
4.907322279544044
4.910271068454641
4.912108676974717
4.909548112053132
4.907629233168406
4.903966802973897
4.9002826684609815
4.896948405110399
4.9018272979994455
4.905779655812373
4.9078733233104845
4.907083136732444
4.902398620036059
4.893805079428951
4.883305388817318
4.879009293193774
4.880508326145697
4.8829847124319885
4.874856661189833
4.869482825709974
4.868073395743398
4.872786121523425
4.869337764564469
4.867593369372269
4.866443475683059
4.864790724599492
4.86151493614254
4.855124075942515
4.8429914956688425
4.8242671963033725
4.815960948858296
4.808644758380935
4.793820949862833
4.79246275071881
4.806013487270242
4.806614004665065
4.803067673925421
4.797722137810139
4.79277148527228
4.788723875664505
4.788085134890107
4.803807249596509
4.817855744833903
4.827448169368888
4.830790413069098
4.829239756889346
4.830801460030784
4.828124677151474
4.826287924463201
4.826328488527331
4.828073587809788
4.827679936236714
4.823924390393045
4.820062256024869
4.816342110461675
4.813795960341027
4.814534690307024
4.819909788195922
4.825331692993978
4.8326417095895
4.830554265306826
4.827316216033534
4.833056150612206
4.838817031996957
4.835031832589786
4.829621195258006
4.8211475890666335
4.815955784596319
4.817143045558511
4.823221720184876
4.829946677629304
4.829239756889323
4.915684460146349
4.916124575679685
4.917247401232903
4.920435791647893
4.9253439100185545
4.929695953310735
4.93002453198063
4.926955890559709
4.9266731235406125
4.923324621607835
4.918311646378124
4.913069802256804
4.910739618606765
4.922051704882063
4.932516538465706
4.939019753172755
4.935764850081604
4.928908573412748
4.922158355840307
4.916699223548605
4.918475840488573
4.926589497477327
4.9329202348656445
4.925192081076623
4.91898389518683
4.91655153733842
4.9156844601464185
4.902624080040218
4.889869382456273
4.879629581997963
4.878370209160218
4.889216259381617
4.899342476695717
4.892193609914813
4.8837159936658665
4.877253579440471
4.867908322170427
4.849028790675468
4.841754713116172
4.831119962558834
4.819771460994504
4.814440025058536
4.814654437994346
4.811642992826911
4.819482043489003
4.820837826099955
4.824275475652322
4.827410651907324
4.82907644990066
4.830404076266637
4.832984026860404
4.8363378406773245
4.838555190973719
4.838994983828883
4.832213331593788
4.8327978806757415
4.834149098760207
4.833824876363882
4.8330009915628
4.830917498821346
4.829406212608685
4.828583224669729
4.8279764092483495
4.829424531937612
4.8328987849100375
4.837122315022178
4.827710914394927
4.8319757208546426
4.832931839650937
4.842096287047259
4.850202726401823
4.849137762650314
4.839861484020766
4.844587249183722
4.8493046012191705
4.849477145851257
4.845825448844378
4.84217220380345
4.839498163539155
4.832339126671102
4.83221333159373
4.915976927970587
4.920472488656503
4.931544296637587
4.943170095226843
4.95155229207516
4.955841152751635
4.952324094018764
4.948072202384077
4.944392297258313
4.9398858529625205
4.9349508675779505
4.930816161900614
4.941180389104685
4.94952374922045
4.944132259238735
4.93990699145764
4.941534579054059
4.939700613735605
4.940264492013511
4.944367150436015
4.95071588376934
4.949573636130053
4.936044648400693
4.933298271956678
4.926821001069861
4.918672749438676
4.915976927970498
4.919797948970754
4.919920480546334
4.9169274478990825
4.911831883933672
4.9057441454494
4.8993571913626965
4.90554052077406
4.898873887464047
4.88796492111661
4.869126017372508
4.855185798347406
4.8420456369295986
4.835782319901031
4.8248248229128325
4.820083120101594
4.821295462157785
4.820325397920367
4.8302963512342965
4.8512896905844745
4.868274001567057
4.868361806287562
4.8620227489824765
4.856572500313944
4.851776298101695
4.847621284717822
4.844527334714455
4.839841045844037
4.836323100812924
4.834979953904814
4.841008847632602
4.84934343762733
4.848471123440406
4.84513739986484
4.844179059162699
4.847777395001007
4.851114147172987
4.849305835451268
4.847185735586187
4.845182482527369
4.842712158449153
4.845846225493667
4.861330961132487
4.865431708283331
4.865408343207646
4.8699836064190585
4.86679971367616
4.8598328868013345
4.8587663748240315
4.85985782516481
4.8598825936971215
4.852719537983854
4.841037135463052
4.837853099754385
4.8363231008128595
4.9625212689055145
4.9640065649967475
4.968471725538234
4.972728692829278
4.966386539440612
4.95894128323678
4.95709623302468
4.956893127497608
4.956868965674736
4.958781295459736
4.964278709911368
4.9739888125003695
4.958757823542972
4.955395872111787
4.9728721031774406
4.991567576653323
5.009357810584823
5.003745076839685
4.995917321331014
4.984286636480417
4.969699015637673
4.9624814423004215
4.960786974114069
4.957787752272274
4.9574190642937355
4.959110996906808
4.9625212689055
4.954771824709123
4.94626467227455
4.937056982469118
4.927503975695519
4.91849746376264
4.911177936459794
4.9074045754239215
4.8991577909721356
4.8980977673639075
4.8952718597968286
4.879547760804263
4.856574447325859
4.839018587761862
4.82832420281916
4.8221570485440175
4.8220516125218715
4.840562695389018
4.856172602738784
4.864808747593832
4.868827259514588
4.869948513909902
4.868446806757028
4.864421232932506
4.858904696737806
4.853875414948153
4.850855050841205
4.84153460579613
4.8385258539739455
4.84131858733759
4.845632261278646
4.849679095777941
4.851517199837361
4.852463077775088
4.852710178841352
4.852289527168006
4.853596021051035
4.859353249587135
4.8599131788435495
4.8587123586579635
4.8572269201423905
4.8582513055469505
4.862424202103066
4.871843832044425
4.869261315822062
4.870727556921201
4.870759303725893
4.8663653238909275
4.8614476944953156
4.861704578343625
4.864042615413533
4.857114118733842
4.8513616408997615
4.844280002632867
4.838525853973888
4.98015678785064
4.979457230627761
4.9771098178134965
4.975858250560299
4.985952884807287
4.998372413791829
5.012040938201153
5.023110058021387
5.024914725840792
5.020159322377596
5.012933955976978
5.004078964887642
5.0046890840557285
5.007977545705133
5.01266983949064
5.0161879030328596
5.01569193611555
5.0120082937554375
5.001841185455266
4.989247611456971
4.977005754034798
4.9671414384085635
4.968856657699662
4.974994565145465
4.979067414619514
4.980650583947982
4.9801567878505875
4.9822274552911345
4.983169569474424
4.981984962796242
4.976648284764793
4.963841852097623
4.941731324414758
4.915307284563822
4.912131660657583
4.913876289338051
4.907057243217193
4.889590831884111
4.865654931500619
4.851343905618723
4.8500679216067555
4.851068004289316
4.8528776707229575
4.8563563407807155
4.8618723003609965
4.87080243874443
4.873180241107691
4.881130590661743
4.886453360862537
4.880178842826394
4.873263083753446
4.86204809930198
4.851885944261677
4.852366708733005
4.849899503773744
4.850704727521191
4.8516788543286395
4.851064451752866
4.856050224968976
4.8591464160871185
4.859566611342318
4.858894821131462
4.858669272658832
4.859698382843831
4.865507013871438
4.870728990483475
4.8683038102341545
4.872655741729614
4.879905673479603
4.8841248074732455
4.881679568393571
4.875070001998792
4.872992531039319
4.875504799948345
4.8757901116410345
4.872200978485548
4.8645465024411925
4.8648952551400715
4.8615848695174195
4.85545541662365
4.849899503773773
5.020788099625246
5.021519285148715
5.024221428110427
5.029873034266802
5.038542410221715
5.048394239021181
5.051366086267047
5.048874169954193
5.053621328401654
5.05718231107604
5.053906427501738
5.0502716638344145
5.060887176688903
5.060586253356405
5.0563726675077945
5.052435840880763
5.049872564991749
5.049762610652263
5.051827536879845
5.055262281511688
5.045472697003427
5.030308961683065
5.017024625080749
5.008885351179819
5.008277961971891
5.013260348605568
5.02078809962524
5.021516130231369
5.017831224854055
5.010813706515145
5.001735370591188
4.991750985261805
4.981923306941222
4.973077520092566
4.958637471278253
4.921622028332013
4.915071475904569
4.896053050023673
4.885408339755566
4.881289216155285
4.878719204452533
4.872620676633099
4.869471805130137
4.869153750136464
4.871043230413822
4.873408902797374
4.884411846341265
4.89455686151103
4.888010751891455
4.883544030836087
4.875394805348462
4.87153855556092
4.869011233185656
4.8705334007932155
4.87736737793715
4.879405079798924
4.885009958795751
4.8930464812431
4.902501559995025
4.912511935445524
4.922136904745069
4.923087728785205
4.921412227479737
4.919988411096062
4.919729860555416
4.9210307566423515
4.914347934759138
4.901676896479158
4.887748387197936
4.885743155707768
4.9014162946592865
4.898125547450568
4.898394440041177
4.902339922201183
4.906872355340035
4.904253615113134
4.897190499936675
4.889692844993354
4.882503479217935
4.8775708954601305
4.877367377937176
5.046498997392251
5.04713353635631
5.049121728415438
5.052567720743212
5.057429895246457
5.057107512820137
5.056383444601336
5.060055383305384
5.059663375108248
5.059689082639255
5.063066666170998
5.055318158443265
5.061532511321267
5.064744674011466
5.068376363204119
5.072873677504217
5.073237857685868
5.073980108629204
5.065452075180376
5.05813429577222
5.053384238933647
5.050494640784378
5.04847853125553
5.046875356512498
5.045803294152687
5.045626503169494
5.046498997392259
5.050817711049098
5.053579929492112
5.05304467049236
5.0483371483453015
5.037345067160097
5.0228984017407585
5.005989628919294
4.979106390050302
4.954048739119234
4.924342365865122
4.914651879932412
4.900974151616452
4.888806887757636
4.879002476707208
4.878403940516409
4.880881319655518
4.8872773811594685
4.900581625461068
4.914317043982613
4.90414714357694
4.9014563832715385
4.913089840778481
4.916506784192061
4.919414706589492
4.921905017850679
4.921760824589845
4.916942012103665
4.908789386249966
4.908802382812792
4.909399415427501
4.911770432046893
4.916248503004605
4.921036278293035
4.923483460578919
4.930765376466694
4.937632695697419
4.9394578474485735
4.94177751750986
4.938014147531838
4.94397928856506
4.944165913986877
4.936899966756886
4.9316685221161025
4.931012597410769
4.926759892649651
4.921838304422336
4.916508976519092
4.910691246508525
4.909833182471937
4.910743812996996
4.910634699841678
4.91026365519249
4.909630719831715
4.908789386249992
5.07435198531614
5.073725146393843
5.071722518319801
5.068155852864554
5.06310424300022
5.063588416980666
5.070772864844448
5.077961148962843
5.0824405610124375
5.079874612685791
5.069327908150452
5.065428255354447
5.063696433597851
5.071901824812272
5.0817618562503295
5.082602834018949
5.077111726825069
5.078840596814752
5.0762258729583225
5.0609686634156
5.059454809779332
5.063773007306447
5.0675944049065915
5.070512462982932
5.0724953969872
5.073759531485453
5.074351985316165
5.078735684465623
5.075642729432392
5.065047771065363
5.051499362498975
5.041208769904256
5.030054197160477
5.0071058329881275
4.982530715298579
4.963590731785965
4.932580473328379
4.919990146602623
4.923870794074839
4.911431129082634
4.896852998780872
4.888038342728243
4.8881226711954735
4.894468428342149
4.90441470221872
4.915112532531108
4.917370335560869
4.912752373879564
4.913863162705722
4.920277138415708
4.930566760925819
4.9400194063155825
4.946977770635471
4.944786400786225
4.928623119166771
4.928261989407753
4.927849442020729
4.928930781613049
4.93278687318028
4.934544438478844
4.934710674964145
4.9359818013449335
4.938231793730629
4.944235464889154
4.948170454917481
4.945371355899633
4.949253558090466
4.946859981463406
4.948938360211402
4.949260175886487
4.947515684734947
4.941403559726465
4.938864230669481
4.938461381045465
4.939277670337586
4.939980623334108
4.937850907956972
4.931411174785342
4.928140827215372
4.927768244371417
4.928623119166731
5.105705553114123
5.106053546174709
5.107245451056847
5.102789695720466
5.0977148028802315
5.09378537567893
5.091936982032557
5.093136311852455
5.096624082455847
5.100597912175805
5.1041252098839625
5.1069020468176465
5.109652439038344
5.11165815618275
5.096822863309467
5.090997097004849
5.097354697505007
5.090531959683688
5.08993588492854
5.096357034964615
5.090346072518526
5.085135542918322
5.082746212989606
5.084910050479833
5.09229150283755
5.103977329129218
5.105705553114078
5.0977015542449875
5.089268405515998
5.082850324299302
5.076367281210269
5.0694153618038795
5.049256048320072
5.024651895805801
4.987878290997383
4.974636334882272
4.935535365435672
4.925723581915571
4.931914124169747
4.930028406221799
4.921354889818217
4.918188644902026
4.9187935495647865
4.917763661479589
4.918721798422893
4.920768427431971
4.9221918715775965
4.9220840743339975
4.928527112641326
4.950703658541632
4.952679627708927
4.953154293027167
4.95459721842822
4.950759796838761
4.951095619893453
4.949234709967544
4.944814970788016
4.939943202381262
4.936247139689365
4.939739329263532
4.949435781344733
4.961008292261716
4.973185692030147
4.978611049269711
4.960787910661161
4.94994816432368
4.952588524684909
4.957710979238965
4.952482627525678
4.949819455642622
4.9482811570232865
4.946633463433863
4.944841379555404
4.942585598238912
4.940355945383485
4.941544653345103
4.942846536588192
4.948175626334699
4.953428262017518
4.955084626360442
4.951095619893417
5.11689130154747
5.114060675587125
5.108491836869009
5.10953022202814
5.112867727186721
5.116622769158871
5.119150837001027
5.11838306573523
5.117580879306333
5.119053622538904
5.1187334373764095
5.115622747658517
5.119662071826892
5.1129324368537645
5.115681773117401
5.112964225257464
5.098724907621762
5.104341830738052
5.1014341476369465
5.102372197985594
5.1124201799460005
5.117132583013788
5.116922783011865
5.114608075531799
5.111771102830966
5.108744273223027
5.116891301547397
5.1142595773728665
5.111448121856173
5.108176410838225
5.093747606727662
5.069479315007639
5.062508215779834
5.04556997533842
5.026181233634696
4.977736121209819
4.950414906397824
4.935544188607499
4.9358839600164135
4.942492493022838
4.929323464220904
4.923180500771496
4.9198159806652235
4.921946792569213
4.9236041416329135
4.926168297170712
4.937072149050986
4.9480119824891196
4.948932846529934
4.950786572259748
4.968005788688194
4.966943636900212
4.958708459263993
4.960486275095969
4.970427710226734
4.9695918049102215
4.96741976236272
4.964647860667871
4.96228781905859
4.961804060567977
4.964462155390831
4.969574986191347
4.9752588898440235
4.980428507843079
4.983380014597704
4.972352707068925
4.9682967482175435
4.961176117664969
4.968520076331157
4.973771971573322
4.977863020574674
4.973201498124657
4.967540097308017
4.961173578460412
4.953952272810505
4.945924965178013
4.945797443619152
4.951641036425738
4.958185886367362
4.964660399795221
4.970427710226671
5.1342864936257415
5.134109708212098
5.133701910297595
5.133411931212307
5.133686026295713
5.134744266028055
5.135148975623583
5.133398163383951
5.1311165823335
5.1261080522523095
5.124319169065776
5.123577637596973
5.1255513773820205
5.129090574280661
5.127080900381564
5.115111089747075
5.108066655987697
5.105679609063158
5.117699942000025
5.128889005042667
5.13790752591996
5.143273002851892
5.144317344089426
5.142545842699839
5.139800802750891
5.136979234158396
5.134286493625734
5.134289988199753
5.127652653851002
5.113934353821022
5.10372137780392
5.09599279124554
5.072644634046006
5.0553538382049545
5.031359206363954
4.981208021842725
4.9739453027647365
4.9661853366877535
4.948645457180569
4.944538757177851
4.950578840683349
4.956853774150236
4.957597383072968
4.943958194289927
4.93554292966701
4.931180375867124
4.94195063665399
4.949176722371636
4.956759429477444
4.963804171140769
4.975687452103007
4.990768048484468
4.989602834764458
4.987412416802089
4.985008983038177
4.985452301446055
4.986527442396973
4.987850643306254
4.989293016841104
4.990960706734007
4.992975185829391
4.995140122408219
4.991101855388953
4.984625258511288
4.984679583418135
4.987625941922789
4.9852630275689975
4.989043688988875
4.985036321249418
4.9814252624434205
4.978232588570712
4.996281399187748
4.998238586650092
4.992008237848062
4.986751931258913
4.983101771592939
4.981235197028755
4.980880038781718
4.981618547691981
4.983079189304485
4.985008983038166
5.143164307005401
5.147447423123106
5.156909003451551
5.157821740408463
5.150267118444359
5.141917745939022
5.136073617180712
5.135670108345046
5.135990620327134
5.143304350265804
5.158592786075099
5.157537751943565
5.154999155567777
5.14747389999467
5.141532104855933
5.137515217349792
5.136819049597988
5.1407014406144755
5.148505780086884
5.152174003146198
5.150921518115327
5.153224550853108
5.158347024668706
5.163418237528056
5.157278802303623
5.148831948776913
5.143164307005324
5.139652290106457
5.134190189408511
5.12668093240348
5.117250456750427
5.106295670909341
5.093430956467825
5.0722888269326205
5.049031510596704
5.048592925860779
5.0350035908351085
5.011744382493228
4.975074236281255
4.953252715084537
4.967926241131542
4.971300385931821
4.961044169520963
4.961491778682522
4.951156873857276
4.942283061060766
4.951696384791071
4.964754356366412
4.991305550553397
4.992226062264156
4.991273513562944
4.996650603657258
5.006150163428053
5.006753994367017
5.003651988899375
5.005651112993399
5.010115964669756
5.014103894913254
5.015473388715052
5.013551771923837
5.008532139986913
5.000893910976725
4.996807505848824
4.997465771836849
4.993331721038099
4.996696916901599
4.994069696557274
4.9990126326729145
5.008756504422363
5.012192281583468
5.011240892088107
5.004767430325598
5.005744245814529
5.008791389991225
5.009890427544108
5.010390473692337
5.009841810431105
5.007406882531438
5.003688230054781
5.0016784711687015
5.003651988899353
5.1678360723199575
5.166764253072297
5.163449234307184
5.167794340194442
5.177700767121848
5.176144720135755
5.169162125914339
5.161953875284735
5.158636392128163
5.158995470845881
5.1594831219089246
5.179407554724007
5.16522688310093
5.160796752427715
5.147667049846182
5.144501682993925
5.148949402362611
5.1576534842612975
5.155127998478681
5.158347243575801
5.168609351405265
5.175642786924376
5.175089569353658
5.1666649357128716
5.166790075992671
5.168191330793072
5.167836072319967
5.168153249415434
5.166302335422554
5.161950137656662
5.153786884371574
5.139133566342593
5.102647308809964
5.07770475133064
5.054132386503272
5.054768012535721
5.042483258297811
5.018977825580874
5.005617425208886
4.994350267428969
4.988006410264772
4.984789165713585
4.984224391428553
4.97305648792441
4.959414882864417
4.955462617006058
4.95999839552576
4.984585127327148
4.993767831600992
5.0156820680857495
5.023675486246642
5.020306917215572
5.0202576478384255
5.023207276612676
5.02628303639012
5.023379220208221
5.0191297122761265
5.016589362322721
5.016137093156649
5.017468473755672
5.019724267628266
5.020977718901149
5.0172141529255825
4.998612787652908
4.997501691439135
4.998048665610768
5.0011516293245455
5.004594250422057
5.011577497829926
5.020022404847929
5.018269329714368
5.024181461741594
5.0335232863990615
5.040568286249364
5.037235186146108
5.030469761133927
5.026005396112545
5.024369448726975
5.0251217446072305
5.026897951861208
5.02628303639013
5.188918284019545
5.188400409205433
5.186933688319506
5.184601028995325
5.181188267223064
5.1833407445629796
5.18294375420475
5.180548815297971
5.178802115187142
5.178234339738224
5.178627383497873
5.17953678670571
5.177478506380069
5.162837724621308
5.161709262563931
5.1622241444342745
5.161557280951869
5.15841351408312
5.166086347524438
5.171516512714186
5.173785799513221
5.176446248906309
5.179200905193293
5.183657795466555
5.1872919218169
5.189095690341931
5.188918284019515
5.184715307509736
5.175075173771966
5.163948799219899
5.154849024267362
5.139770706405095
5.114321458745581
5.08649514351457
5.074056806941399
5.0622595913009265
5.054669126183521
5.025721463981428
5.011259704581054
5.0035112859752
4.990149630486329
4.985115239508815
4.987593069052344
4.983779760516489
4.982262814103033
4.979573446830158
4.979688833223132
4.988115328570562
5.003316385937747
5.023272473137892
5.0316427016542224
5.040713557054289
5.043571769955502
5.0494699863508
5.046171606128395
5.046674984957879
5.048230554323116
5.050744801007793
5.0532486205241085
5.0532594003787565
5.047367980651647
5.034558012217354
5.018842933828586
5.014000378784037
5.010973547282782
5.014367052948362
5.01091117605333
5.013762940515872
5.018396597992682
5.02354380882476
5.0284809950713125
5.040862616785962
5.042217879779493
5.043026427323336
5.0397752650075
5.040086312985514
5.041609304677178
5.044282125813753
5.0441073198023885
5.0445818041462
5.046171606128379
5.211945497010756
5.211940851440523
5.211284660017726
5.208898491135801
5.205436821103611
5.20451770232702
5.208267046415818
5.211682178323862
5.207839161260725
5.206653105530118
5.2081030054592095
5.209590551746813
5.206977320971107
5.212971460226706
5.216668966018397
5.2228568066912056
5.231268632602572
5.225646340807087
5.222728160547146
5.217908553058794
5.20862900189315
5.200775680030787
5.201440935935781
5.207869301380243
5.212560529066267
5.213451063460687
5.211945497010742
5.2159281545117775
5.2162863170960625
5.209994305783836
5.183614205946994
5.148864395044687
5.143635508984424
5.126850608190968
5.093074518504443
5.06873973631534
5.055634111604192
5.035258632807749
5.017842949955619
5.00489816909156
4.996991350674022
4.992253738137745
4.994654532585784
4.99726734048512
4.997817468091958
4.997992072777534
4.997029743655262
4.995474041283505
5.008899142700237
5.0242405005396735
5.041247937672409
5.04692187075417
5.058220962211717
5.053541801584071
5.047292233078563
5.052812275647802
5.05679821903988
5.0563859005226695
5.055696131412939
5.054885106548497
5.054419041044523
5.055082353214703
5.057677117341067
5.06238430039039
5.068475974993971
5.064000872993086
5.064268070005652
5.058533177171091
5.048173445638808
5.0399020853737
5.04411431570999
5.044422260376546
5.047000011968191
5.044245179287893
5.048501340990194
5.049297114223739
5.0473401990616535
5.045088337308033
5.047911264640344
5.052242714343518
5.047292233078547
5.23175410288013
5.232346174532832
5.234379339305531
5.238321753073235
5.234515336350192
5.226229254391112
5.218075772710059
5.21235535705001
5.214163890992821
5.2139015419144945
5.212258226633808
5.212153398245086
5.21166699885615
5.216161945508839
5.225121420876212
5.2306302272901455
5.232060832088851
5.229706963143863
5.225228929846223
5.223792889232325
5.22817557931488
5.2336128847401495
5.238421807594993
5.237536885377635
5.233379052939003
5.2317496457329336
5.231754102880104
5.227852456576632
5.221538620240478
5.213175699156602
5.2027410401833265
5.1881425383347475
5.162627668012914
5.1307472215186865
5.101107000002455
5.077594339092473
5.059544413218924
5.043127179695828
5.032872609424186
5.032967582356546
5.036299552824496
5.01979442554551
5.003407784608518
5.004893181046081
5.01579717427807
5.028234528235305
5.0419139103833395
5.048155372548176
5.0462538122478655
5.043712605616972
5.0473039902777925
5.061121783317975
5.064654125489477
5.055498175571598
5.057015516159113
5.056973731363708
5.064431098916746
5.077522717987406
5.087378143514836
5.08573182429273
5.077968964631986
5.071840469154859
5.071150924209789
5.075552932427199
5.071342392387218
5.07476923785409
5.067248131977689
5.059490790012442
5.052158754400779
5.0469601797208705
5.04691548595782
5.055449333956734
5.07239716849946
5.08769788527214
5.094353263752678
5.097800870306303
5.093723640737799
5.078917831257154
5.064772028677753
5.053047194073457
5.057015516159187
5.249715614228297
5.248875490691037
5.2461970426766715
5.241406714155525
5.244293369478934
5.244447525005394
5.245234356132765
5.248437905765607
5.254134098793516
5.26121605941074
5.259163290217341
5.249886662274031
5.246947195512294
5.2455288080058455
5.245703694578584
5.247135455411886
5.2490776573015845
5.258040251801329
5.266690595278522
5.271868031115474
5.265481612003163
5.25452809902005
5.244707835227454
5.242110882830683
5.244955418747147
5.247448202182952
5.249715614228234
5.244153056167021
5.2365065958833235
5.225776243232437
5.211788582415872
5.19464640996463
5.174101392991732
5.1317398605978894
5.108268863602549
5.082152766061529
5.064229558501654
5.065832070004545
5.060787969526442
5.049778927481107
5.045518151600005
5.050444201149648
5.0560966047067355
5.05547260990167
5.052592535004833
5.050681218466889
5.049478477723431
5.0502357085110745
5.04864787203027
5.051814734936531
5.067936505520261
5.0731412878284585
5.07090520680371
5.089977828027035
5.1001955255884015
5.100709469469154
5.102040945223834
5.103029149059543
5.1007461115598405
5.094291819172977
5.088143156297228
5.0846090705442055
5.0816402645601375
5.0773730150446985
5.080565957307345
5.079931048017646
5.08778841451798
5.0915654348535835
5.091501427678021
5.0892168540760645
5.085863064747466
5.083676471195837
5.084358203919119
5.090980292728495
5.099995682205981
5.1052171240717374
5.0995949746434945
5.100107081980423
5.100127385077079
5.100127103894222
5.10019552558844
5.25854390674961
5.256514206234311
5.251975310096162
5.247798949821995
5.245343469806242
5.251761874170918
5.2595026331195855
5.2657010268402304
5.268440537893836
5.266201724010807
5.268456021165282
5.275027366989087
5.274309461037552
5.275309189515441
5.278584303809263
5.2822753546997845
5.2787094145419475
5.281948918801017
5.27671068104739
5.272080632225725
5.269122269093751
5.267007739355747
5.26398563505001
5.260054324772507
5.25751754515669
5.257749057241228
5.258543906749639
5.259196825229176
5.254417182958976
5.236850273175646
5.218138203195103
5.203298032889904
5.174974605701334
5.1580672529005165
5.140671935641322
5.10465574442628
5.067062752797795
5.066729668735382
5.072106486382926
5.055567022833792
5.047402012596299
5.064628899894423
5.079535910699406
5.073225470013634
5.061026975084779
5.05498104559095
5.054483806889411
5.057571834933394
5.062705414231015
5.069951219779082
5.080390432115327
5.084700792008122
5.100648060897915
5.124936069723794
5.126078476352223
5.124640810310598
5.120508876298331
5.114525362629056
5.110165081507766
5.115165204322418
5.124200938965372
5.1307065580878835
5.132556931571265
5.129163721523971
5.122615230333104
5.118743037305398
5.121873662000246
5.126939857977605
5.130686668440108
5.127318901584158
5.123922383305222
5.114071771408757
5.107197368754339
5.108477168390214
5.120606419787126
5.114137872227323
5.11817478702861
5.12326466562443
5.126392681786313
5.1272958729095315
5.126078476352242
5.286689543258603
5.288117954055119
5.292152353267641
5.298102791626827
5.299310995016736
5.297269131341864
5.294422031980931
5.290680881422274
5.286150830616649
5.282451762205501
5.281219348929227
5.281876460500735
5.284342944743343
5.285093450784689
5.284372268493878
5.284276229712972
5.291829046296662
5.283814097092557
5.282993221439952
5.281194632946057
5.284218289969721
5.288541356520146
5.291998793917066
5.2947367890132835
5.2911252001742906
5.288239039299317
5.286689543258626
5.285850233361737
5.286522638764237
5.279575747142723
5.269170872437366
5.237410124567306
5.203451898039219
5.173720032546657
5.148707083288709
5.133494243361033
5.110580098636324
5.092543722921617
5.074502449162255
5.083439905741648
5.092139569121244
5.092179446798171
5.089165419064991
5.079933781727517
5.076541727046231
5.072217861942296
5.0685530661977864
5.072665309634304
5.086802740554482
5.081869693268452
5.083206815801754
5.091715275207762
5.106975511619503
5.1274019835608335
5.148155397140657
5.148658303367918
5.149880277047289
5.1455051504083364
5.141910896860537
5.1444420634582855
5.148826183960382
5.150271641166438
5.148328488495498
5.145272333970115
5.142326106203568
5.13964737687645
5.137421798688486
5.134146326341989
5.13381816290783
5.141867629857816
5.15048450961055
5.146349939068244
5.141083126592365
5.133746021168562
5.1236549350820395
5.1343934773728215
5.147028226959897
5.148629396593804
5.1484717966670095
5.148184804489569
5.148155397140734
5.301182173745333
5.301190448990862
5.301080057977226
5.300544875866297
5.305062017849539
5.312175326984577
5.3188083501871
5.324588387681934
5.328845183055203
5.326980043589222
5.322483560521653
5.320318032258485
5.314428593609965
5.3087101961009235
5.304027310092034
5.300397510891648
5.297325910159147
5.302305564162413
5.307284759373381
5.309390613510813
5.307730472316719
5.303919319992659
5.299389971531794
5.294960827445748
5.296993147524667
5.299053444345495
5.301182173745303
5.303171655222071
5.294902608553965
5.2872520762970625
5.274121965802421
5.2486850483684995
5.216180504792924
5.192759917625986
5.16595469646309
5.137539115230367
5.1166247889563605
5.099086604945499
5.094180285606924
5.092746043780942
5.092320747564676
5.097888235612189
5.0962735783404405
5.110899378141589
5.122592264196173
5.115841828696976
5.10610840813635
5.0957278417763
5.087966621706147
5.087531354926428
5.083991353572175
5.096782350657179
5.113434878605599
5.127507075389573
5.160736622902462
5.159817774211881
5.153088687144361
5.151319613968924
5.15275231431225
5.1541369278088505
5.155342746345858
5.156049161592491
5.155722062120684
5.153592811688733
5.148752365018737
5.140683097863978
5.144646681202042
5.148430332697719
5.151492789929693
5.153465755684766
5.15415393932091
5.152235162207609
5.150430357262023
5.149179014179619
5.148572109830151
5.1484588186621
5.14856987916901
5.158410981967714
5.161594198176066
5.161363942384097
5.160736622902409
5.317318674421136
5.316970706640336
5.319751495653301
5.327880225114603
5.340830425235549
5.33915308860858
5.332139273085256
5.328299189529795
5.329092875019185
5.332951116777016
5.33791703545272
5.341093219579622
5.344426091132456
5.344932538874844
5.344426468552278
5.343587920755424
5.342215968584934
5.329867067581013
5.318148004701771
5.313090712445311
5.31709712395525
5.3269197537870845
5.320966740197776
5.3138170961708795
5.312239069144239
5.314380114908404
5.317318674421134
5.311752403197172
5.302789786840881
5.2958626425464095
5.286380471316193
5.273319810649877
5.247498703100609
5.2257959126364355
5.191213824865986
5.162008064454274
5.141966347384505
5.126186785435995
5.116889335022317
5.116473048650733
5.110358467683397
5.098308536311353
5.099162723555748
5.119677941595998
5.126952743649973
5.124893798664216
5.11683910081117
5.1064568644163115
5.096183280691767
5.09608523957144
5.091333295336523
5.104490371214637
5.1333990300528685
5.1648341626075105
5.162451475728174
5.161645367367485
5.164548551030063
5.169604204141492
5.17643293852063
5.184199928584125
5.187353462761101
5.185047338310705
5.18399351777199
5.183066082437825
5.1821870231083125
5.181432753892086
5.174221633670916
5.171366113812881
5.173378770374374
5.178620613104778
5.1852705535978805
5.187963209230072
5.187503199314296
5.185346447012344
5.179553522508103
5.173195923042988
5.167854681414858
5.1638682842171075
5.166799252475812
5.163137226670244
5.162451475728199
5.333870053400572
5.33947022324241
5.3510866808768505
5.356750558642683
5.347772226648314
5.356408488670648
5.351891411472994
5.342751749146754
5.335047129109672
5.334560485537807
5.338232787060491
5.342765192134739
5.345366394969508
5.347150251203522
5.346698001161351
5.344849977055967
5.343119547484554
5.340450356258636
5.340935241025284
5.346398828732331
5.352803647602576
5.334413898713182
5.339406363308649
5.352242201906081
5.342761672632654
5.335027547051338
5.333870053400492
5.321428958407478
5.314315305938426
5.308332834697838
5.299087726065769
5.282530530144063
5.2635932782246995
5.227893760909824
5.215223573661418
5.192513855906727
5.158105010246228
5.138450236661361
5.13000904138823
5.12695645256435
5.123857828588415
5.116357102176673
5.116121583219502
5.122548658296545
5.137900696907004
5.148910780623105
5.148673390957624
5.1416428078548
5.134279475634397
5.138787889837531
5.158958968891198
5.176818715089197
5.172585381397058
5.165940644952937
5.163188365290274
5.164186830301761
5.167148852343588
5.1720048021855405
5.1787211568894405
5.187321649946441
5.191891506391424
5.198430617293355
5.202765446936777
5.20172206004873
5.195576188944707
5.191665865083444
5.192787420766984
5.194226274751605
5.194057735174152
5.1913324255847515
5.186229205293
5.1883407017197785
5.188897986292382
5.185720681919641
5.185228550276951
5.186454095151867
5.178675214158162
5.172007417302853
5.166805527574396
5.168521223305901
5.16318836529027
5.37303169152354
5.370818973340816
5.364898823766662
5.363718084666492
5.373476200066952
5.362159987803307
5.369574108450756
5.375094212509559
5.373907029169125
5.368515622231178
5.360856433067385
5.352722632948492
5.363335956832004
5.371168016923178
5.3747179778998335
5.373270793137415
5.3679839330204056
5.369729133386011
5.371099317580238
5.370724833732302
5.3573928931288615
5.36732229918214
5.361114984644667
5.352406814193194
5.363236830973373
5.370394660190489
5.373031691523537
5.3847186036101595
5.368851298050752
5.332560885863636
5.29960158770073
5.284036720295046
5.267352062906943
5.243916742263145
5.216466584814763
5.194275956569516
5.180566333420718
5.168773652154039
5.148719308031926
5.131382117331091
5.125193985549172
5.12859526819252
5.130674995561757
5.130133923602018
5.138633103309277
5.158301888682477
5.168821557766548
5.173446738703623
5.1763244422915635
5.178133985610029
5.1785061553831815
5.177152622560039
5.1760767343338685
5.168382455333888
5.194451321315135
5.194162803710255
5.194049383737557
5.194234922646
5.193545901957724
5.190912749488201
5.197660976496215
5.208670652817351
5.210903910571986
5.204242862430623
5.203378749744814
5.201834280782009
5.208241130886356
5.2121511249137
5.2148949504535915
5.217296249590803
5.219252951946283
5.216372460064957
5.210673489972086
5.203162402248943
5.194827428967783
5.188328457414144
5.191931228086811
5.193018055007548
5.192270555982224
5.193146020835006
5.194451321315155
5.40369345794187
5.402543977313286
5.395433012528883
5.385099700028023
5.3753914878617515
5.3862277401222345
5.399091799945107
5.415931055679952
5.424452367962227
5.425139847695539
5.41940415348494
5.412167915909656
5.4115674273217635
5.410566425614013
5.410487633018928
5.412527808571422
5.414924543943958
5.410037170248323
5.394888032824649
5.375094490439548
5.370817199678899
5.371411511263082
5.385452281427818
5.396764995123515
5.398020048173821
5.3991237636704525
5.40369345794182
5.392231677831572
5.378283565757372
5.363396639529591
5.346183359479128
5.311673510649721
5.280758583033936
5.270470130418433
5.245088253253602
5.216520063530691
5.193917880646309
5.170903986661008
5.164426752427676
5.161747904200586
5.164361009497542
5.162126999846859
5.158568078101324
5.158020468109981
5.1583997358876275
5.1624365097462634
5.170910147469348
5.181897196128649
5.19415663395063
5.2066385478622985
5.209437839304155
5.20792477301159
5.2236729048420285
5.215617472563441
5.20528782126931
5.2065723469923455
5.208980517200495
5.210996879013261
5.212774866404293
5.215407923332413
5.219545019387082
5.225575365582722
5.221374387792497
5.226602983869815
5.227063314141789
5.225149118857867
5.230586694991739
5.236836086542864
5.2310295623202965
5.227177525990951
5.224764139344231
5.224123133868021
5.227176899128452
5.225803494741398
5.229183134061038
5.229173053905994
5.220181615093573
5.212885689987205
5.207549689539815
5.204119113605129
5.205287821269323
5.405058474583877
5.4057849877089446
5.411722984704242
5.420316052480279
5.427363885871219
5.4263214805039475
5.425136445514296
5.424322930628635
5.426635025333924
5.4260613596830956
5.427886230698079
5.425126409759604
5.423873677177294
5.422580895735562
5.420856618566706
5.418141032956714
5.416069484188106
5.41936798190416
5.424095851723372
5.428223167476732
5.4221977929968945
5.413927637528145
5.4059987020061815
5.400376727668002
5.403760948894209
5.406417304179744
5.405058474583858
5.397539695071338
5.381170773956482
5.363552325999823
5.348806337828075
5.312494929403624
5.290643909341249
5.275214772141548
5.254463667437744
5.225097388128741
5.213210245818961
5.212201577561354
5.207809657746202
5.193580744478149
5.174566477890962
5.1730544907557015
5.186390336843822
5.193683295732442
5.192691078149466
5.201529733839784
5.217711771766034
5.220200414881503
5.219703001069333
5.21567981010403
5.217546032472364
5.224113780471826
5.2244289516921345
5.245331775570884
5.255772038622223
5.255337309892588
5.25448207793954
5.253640679516348
5.252013063234663
5.247444878788742
5.23832698228373
5.226120892562167
5.23359111438757
5.24233527662661
5.248334054068833
5.24465534431688
5.246373196435237
5.237565046986102
5.242300234478633
5.244717088207067
5.243731972353728
5.236206290183149
5.2284210340519
5.232923940635674
5.235706830429355
5.235515952093322
5.242431185944423
5.248659722842278
5.253438239795966
5.256035494891543
5.255772038622267
5.426268398881125
5.426710712119328
5.4275126876794975
5.427832205461052
5.42936745669229
5.4364529152397765
5.440462449069038
5.436794071695283
5.432972897188921
5.430178436303815
5.429437609865391
5.434378263932445
5.439098993447964
5.4469034027784184
5.455971169371971
5.4635844171312336
5.457476438441098
5.442586664661321
5.4344211372369475
5.428978673663013
5.431325783165711
5.434064850492909
5.431253324014033
5.426553559777145
5.423982483198809
5.424120833152841
5.426268398881177
5.4009503426951415
5.392341335218908
5.396598648173524
5.359379186318727
5.340177958581264
5.332354366670605
5.2919781760035995
5.262688293928638
5.252422904205408
5.244617385424755
5.239606302100737
5.23347433512188
5.22558732852853
5.216899464702201
5.207789734445363
5.199494033379648
5.200328394284782
5.20961423101378
5.214114936168478
5.224134803085561
5.23783830492153
5.244983505825287
5.25336398452553
5.263203712818282
5.273957774698038
5.281949247897522
5.284168472807906
5.2827547634990495
5.2819922729784095
5.279970539864882
5.2774663081434365
5.275647203694126
5.275739175876273
5.271839855973835
5.26471622424953
5.25798051969305
5.252473199973813
5.249808718804868
5.255053963505239
5.253686257251204
5.260903416085796
5.266733798151157
5.271035265102662
5.273342206573269
5.273307446782225
5.268177959621891
5.259974061591857
5.254369312974874
5.258511816622657
5.266284426881595
5.273456205644015
5.278579173361411
5.281471012314236
5.282754763499079
5.467765525148957
5.466236053892205
5.46252676819514
5.4578874535412165
5.452734796429396
5.447195910448073
5.441678086621816
5.442966880787486
5.4524745319295205
5.4627342844265865
5.452708734285696
5.443376698666729
5.4574893096912716
5.471039998899933
5.472833285255552
5.464494419572506
5.466497783768988
5.46365351311002
5.45804472479734
5.451248296785405
5.444149347262588
5.437317339013841
5.438064624429998
5.444874905690786
5.454162942889216
5.462862871601097
5.4677655251489234
5.469246639564375
5.447358650226871
5.4061722538931
5.364808018846724
5.343392735381687
5.332770950496569
5.3136699272532475
5.2825300365584065
5.263422256421826
5.251270053899924
5.241567422426469
5.237605418367518
5.238593409864642
5.242275700538335
5.246102027231661
5.239903636333217
5.232779130247499
5.2285217259187835
5.228560554718736
5.232098941176746
5.251642982477341
5.27525701171286
5.291686082279745
5.302019794243129
5.307395160386619
5.3078912761026995
5.297510904528388
5.286818216793811
5.287555123543226
5.288731087625719
5.288712310140136
5.284394050458759
5.278566769857398
5.2784661109373605
5.283169019514642
5.283111228896493
5.284854038133571
5.286913150428049
5.291500289899364
5.287131746055598
5.285078599004944
5.281822583985833
5.2774628225558615
5.274465366407243
5.277355996184391
5.2826340133179
5.288450751446465
5.293884152248084
5.298146353100861
5.30072360335943
5.301485527907886
5.298839446268419
5.292301306853392
5.286818216793821
5.509224054199272
5.509170530789014
5.508744094915819
5.5073372537317
5.504170290281434
5.4987140972139334
5.491211086075451
5.482359291132266
5.47274255584772
5.472513524329556
5.493770973406431
5.497740730989748
5.496959668948242
5.483457643742987
5.483423093798179
5.493751993759615
5.500651744538819
5.495638905239844
5.491612817718222
5.489724833856605
5.490607032229877
5.493582863812683
5.496834079757343
5.498837162662486
5.500037116272624
5.502904155659107
5.509224054199238
5.487365624945389
5.467453150425815
5.418557220450464
5.398395885781309
5.384031252711428
5.336239583907204
5.322357765060979
5.2987203577782305
5.278883118092655
5.265843285772985
5.255168570323567
5.2468938782047685
5.245464171551197
5.247575247461068
5.248214314237936
5.255917185062156
5.2645422351260045
5.2749601784567055
5.287435755235659
5.293977088650029
5.305416614231874
5.322468404400421
5.3293719888276545
5.322677675840376
5.318279695365872
5.3128831177413645
5.303486139321646
5.295053646882349
5.294389037553541
5.292387786301831
5.289043994509518
5.2872922601295365
5.285732772418331
5.285015642586251
5.284241000588455
5.2860428459921085
5.2856182877967814
5.292198386414246
5.303194357221005
5.298868669189704
5.294527394840537
5.29182372776568
5.2918544144331605
5.293974803683301
5.295426746489988
5.3021894065524
5.309973175932562
5.314438635226571
5.312772400192203
5.308756277405199
5.304242365633294
5.300612681244678
5.298389076487413
5.295053646882327
5.526229815106673
5.525248291664908
5.523441748970254
5.522564673166944
5.523600619190323
5.52675062892721
5.531785717414643
5.533797050193595
5.528103331092962
5.519390374416963
5.50879272064361
5.513011570701776
5.511367143985187
5.525553347680113
5.539842348774264
5.539145735745603
5.529483816048588
5.525193483446764
5.51797515891897
5.5127436193396475
5.510185820907104
5.5102139722581525
5.512237218066118
5.515614411035369
5.519705888035595
5.52363069602248
5.526229815106649
5.5117905530775015
5.473104841555474
5.44869875465764
5.42730841554296
5.397983583512283
5.368787644628625
5.33237453457422
5.31278094348731
5.305990581066468
5.301091539083314
5.296919050882993
5.2874173779549185
5.2844328027642575
5.285276697345876
5.282137482711479
5.28039493524014
5.283986973409872
5.2852271692148305
5.289851743045026
5.307515732000469
5.324649974581191
5.336140475755702
5.3422169817951835
5.337751909683974
5.327045061875046
5.32126975216816
5.333121609602371
5.30539299266357
5.306102402051801
5.308450307664305
5.312495111485368
5.317226274989763
5.317829876945985
5.3083262413926535
5.30135448604131
5.300629155943606
5.307052337095276
5.3103344480453725
5.305098725309688
5.3135352439154815
5.311087214366787
5.308655133892876
5.308651445643749
5.309596238317665
5.306984684392218
5.307057165330351
5.310203552411781
5.314970660539506
5.321557598557361
5.329461863092165
5.320793085838611
5.312101483413727
5.307263766395738
5.305392992663606
5.535649530804633
5.534079253761964
5.53213466219808
5.532071041285594
5.533667648142259
5.5355718660660065
5.5360876140773865
5.538710159886614
5.5481071835454685
5.56068141291408
5.576510002956589
5.571379499409231
5.57325327090881
5.56242987699464
5.549287486706295
5.54193466540725
5.5333055105861835
5.545341524480307
5.558847424543849
5.555524554274608
5.548656233706348
5.542890085087148
5.538690754469664
5.536226437865148
5.5354702495204755
5.5359206550670255
5.535649530804675
5.535436064708269
5.516299680513971
5.4794972673574875
5.434206631958754
5.4008767488045395
5.377775289352674
5.344031508473062
5.337202565971399
5.328137265327322
5.311280309489435
5.296919255279224
5.292897485569305
5.288944661007161
5.2878056792032915
5.29352216662896
5.290943398259942
5.2867588316068055
5.298064170406854
5.321296685366901
5.347533872942418
5.342316621167999
5.337501301092524
5.3434574156394525
5.362951431218376
5.372806549262374
5.359459837529053
5.334236744046423
5.350043524739899
5.349703776703906
5.345471867870401
5.337847259057615
5.328153996765565
5.320326470515267
5.318940287300517
5.315292600567721
5.313818917185014
5.314779774471594
5.315200121086285
5.318829006424974
5.316275753334503
5.32189219820231
5.326193113973193
5.324968829745989
5.3180454286141305
5.325548473157822
5.330071100683677
5.333043340735006
5.3356246273113435
5.338472240755904
5.331601995825076
5.338009190769873
5.34550139640651
5.349964641241966
5.350043524739885
5.55364191747107
5.555825768329141
5.561293980482003
5.562194021040025
5.562516719620987
5.564129878824287
5.567698885872104
5.57236853679989
5.57663982576094
5.578853091947399
5.577396159311426
5.58221308525691
5.577667940584486
5.563279932123528
5.5535036819072
5.554466410439717
5.564304078569772
5.5713990669774605
5.566797117141501
5.565363082167726
5.560776152677336
5.557161182747522
5.555385198818637
5.55568876036071
5.556904350435061
5.555448038079506
5.5536419174710785
5.542746754950341
5.526921432427039
5.5181470033396645
5.471932495826636
5.428462308568624
5.401323491455952
5.367695240822176
5.350107429118932
5.336314534395449
5.33382915016218
5.331655405592392
5.327097292457861
5.3195037100896965
5.310833728301535
5.305615772510561
5.314484976502574
5.330684023641412
5.349836950083683
5.352183159661291
5.347750392227107
5.364013201025203
5.369299264152499
5.371638012039556
5.373405937444511
5.375389951034397
5.371767370911057
5.365389477612047
5.351525747879516
5.350059980678841
5.348737452575109
5.347227090596211
5.345119616623118
5.342101495747562
5.337709774072227
5.331764888401242
5.324648889290256
5.317169947106325
5.316680905209674
5.3227649032405395
5.321704913245711
5.325702682196178
5.331200534082968
5.338242634190622
5.338875486796992
5.34328687439657
5.342095842542032
5.339402301719773
5.339594132823365
5.340997659650763
5.341877382109408
5.345674667095891
5.3490485754971875
5.350540137720946
5.351525747879491
5.557863138567863
5.559353672754985
5.56158384167036
5.570091953960721
5.581369838132302
5.590854430612376
5.590303046402892
5.589067890444999
5.587724657997243
5.586031764185491
5.5840779290032385
5.594459122620738
5.585970255691349
5.589855175970549
5.587807105186637
5.583136766503852
5.579159593900251
5.574903121952662
5.570212009602495
5.5765617628400035
5.588541964016981
5.5844984123205075
5.575325942724838
5.567113307606742
5.560261706113
5.5576372813886
5.557863138567903
5.544900716033137
5.543404151030525
5.526624237498242
5.504613374789894
5.453097873377088
5.403247743152948
5.3750094450392965
5.351008222238195
5.344131609362427
5.341148089384881
5.3398550365600315
5.335532933875807
5.3214255136856226
5.316838342417322
5.322591428753684
5.335872758138008
5.346426919227085
5.3533874657175
5.361625577011696
5.371587178685654
5.385255230797234
5.389736146634123
5.393320708325092
5.3941554711965845
5.384053342258656
5.376488259606333
5.366005038279652
5.3596729785324975
5.359435630466701
5.358677296698932
5.357123099868587
5.354136542978016
5.350428703693105
5.3505392820540685
5.353073519386884
5.351095989540496
5.348582352442391
5.345147526584095
5.340684259826989
5.341887044807913
5.343601423712592
5.345307256617699
5.344251304850894
5.345669122163282
5.344173608937759
5.348195303053949
5.351928116502882
5.351454487248003
5.346984065143569
5.350515607520854
5.353938385556959
5.356490211133554
5.35836963381808
5.359672978532485
5.558264953352242
5.561991649762638
5.571075186958199
5.58098700409275
5.588320567387769
5.595136255500423
5.609607971778325
5.622692494960248
5.626219951012565
5.621462193856614
5.617549582858166
5.612884348219731
5.6117439564081195
5.603813779488519
5.592102307709
5.583320160321321
5.586422380529277
5.592315311155341
5.611281928429435
5.603035261596179
5.5940382233974075
5.597422056201162
5.598923130546714
5.589287490209793
5.576480760946922
5.564948983518714
5.558264953352255
5.559423632354488
5.546711761468106
5.528957065712641
5.5060519648545405
5.454486839693061
5.408341151908291
5.398532294444809
5.386369611582992
5.366268876880612
5.353403506283993
5.346587149318021
5.339165482596578
5.33862268848767
5.338468179274711
5.339252325331476
5.341661900008737
5.3490658327579705
5.354107690196402
5.369986431287276
5.3803930826683555
5.388818291117891
5.404017310018215
5.404157447580005
5.399757933160122
5.389409589378703
5.380487772995426
5.3725006046955155
5.363142595093064
5.362939507907102
5.362271259956295
5.361032358834455
5.359225051402746
5.357082010688062
5.35498067122536
5.355746666068355
5.363152779214828
5.37079342073056
5.377559804587609
5.382766009685003
5.38324933641509
5.381571644369883
5.3790687808308295
5.375355203345871
5.372333167610526
5.3673787245502576
5.359702862318821
5.355297700901744
5.354176464652453
5.355349417950614
5.355901683126245
5.356241554338339
5.357030344205881
5.3594108599637
5.363142595093075
5.616291278404679
5.616947611998967
5.61883109067137
5.62077899218591
5.621313173984033
5.62569446109249
5.630623818411262
5.6307478662728965
5.633804718440518
5.640701067994663
5.6283239909893075
5.615234288135662
5.635750228144678
5.643660730395013
5.638736827065381
5.6337165436398
5.628654574059698
5.619610155887404
5.612842052271281
5.632895028386709
5.632781411142777
5.626444829943392
5.618561045242237
5.61423552523798
5.612280375867958
5.613267923632135
5.616291278404667
5.590004771027408
5.577151797332553
5.5513458102746505
5.51121892284824
5.476450978016755
5.443156857629975
5.412637894645437
5.3958594504523
5.391408965631826
5.3804046433248525
5.357487598569038
5.345103787337161
5.347772489727825
5.352538499810012
5.35801064559558
5.363253327239878
5.3679725534609295
5.372467295535278
5.377560093247684
5.392642408031024
5.406829752564054
5.404739900332447
5.40686259150793
5.404479829731699
5.405046798117316
5.405389405393339
5.404579916037144
5.382127326733118
5.382252715995225
5.383018011362843
5.384888247002033
5.387628061913706
5.389062892088249
5.386917068569054
5.387812698802618
5.3900593420979535
5.391726402301178
5.39173384565262
5.39164896291106
5.387684461150557
5.383281158218484
5.379282499580731
5.377567128113509
5.377586274905012
5.371982551781622
5.372264770956174
5.373333592916759
5.3745555274970025
5.374948007479252
5.374092763190468
5.3730604220802105
5.373750377784298
5.377282698084035
5.382127326733181
5.6252475160115605
5.624499438359936
5.622608446509017
5.621765292735119
5.625934683521569
5.63255739988892
5.639907533653648
5.645818608378485
5.647256663658093
5.642266654771935
5.646435532197678
5.644903259471098
5.645550930610938
5.650089802732131
5.655816429716664
5.652038938847136
5.645637932686531
5.64469023968829
5.641815659606786
5.637557636030483
5.636742758963757
5.627900116894724
5.619546764297159
5.619226678502154
5.621938404587986
5.624001952559564
5.625247516011522
5.608782542896349
5.581734759309117
5.558751846110343
5.528114692894207
5.51398710056079
5.488422017021145
5.461319700000847
5.439372418239574
5.418101435778442
5.398697753266286
5.389433140368533
5.384402690323497
5.381940058347844
5.381213019257742
5.3750537144364525
5.374716729825891
5.37988623703513
5.389481742923085
5.402341489875838
5.410686897425741
5.411666016834529
5.426715770037709
5.434128375924855
5.433763286846078
5.433516424678154
5.437834561369938
5.416355382653743
5.408150086932659
5.407422849217851
5.405507300460405
5.403028935760919
5.396833896099184
5.390362563297488
5.391807461949765
5.39192034643762
5.391770053961058
5.392981874020894
5.396387005461931
5.400140057542919
5.4010265745512696
5.40325829879221
5.400295854611779
5.395540077972524
5.392505319573829
5.395387766313608
5.394336701097391
5.383870553350694
5.377528508028933
5.379967082843184
5.390777106994015
5.398526877727999
5.401751870099719
5.405067934588397
5.408150086932591
5.6319387694936625
5.629203452392958
5.6254648514048995
5.624655855116348
5.627557567630295
5.63313591957397
5.6434397610343305
5.658217308853812
5.663083404872997
5.661173595449821
5.654974753123382
5.645424394195608
5.647199799108592
5.653982054299587
5.657089769541239
5.660855812752164
5.664322653065469
5.665589173513531
5.662495608416965
5.652794254171905
5.638753640051555
5.628305145981452
5.624899008210908
5.6234204136468495
5.624592805799926
5.628110713916038
5.631938769493648
5.609946110378603
5.582819402636525
5.56258889525338
5.545868959748759
5.521899698291322
5.503293216668127
5.491458786251496
5.4766082314740565
5.45922461357772
5.441681322499165
5.424359392855361
5.407354050063408
5.392373436810329
5.38277852377888
5.386712926590487
5.389868055361044
5.392296413925191
5.402642092017877
5.415534426671859
5.415412933886499
5.4220268704617585
5.432740332678934
5.439490240163684
5.4427429792883935
5.448674222985313
5.4464040514626495
5.443253555285122
5.444945801697176
5.443900750848295
5.428031229281696
5.410824249332734
5.400707013310271
5.39938610914316
5.400200658570524
5.4031085152831695
5.407016738517962
5.411423767244602
5.409773554127676
5.404693649945568
5.406896004712442
5.406047652299468
5.403328114101779
5.399378378174052
5.397725362012904
5.40306309518848
5.396728270458109
5.396508093340722
5.395471288995075
5.394945297765948
5.3960077152862915
5.406421345125848
5.4238672299950785
5.440293234708765
5.444945801697187
5.6439676586627225
5.647709390712541
5.656103384955186
5.659211657622726
5.664624212600291
5.673631463222764
5.669625334512158
5.663870557818877
5.672632712028971
5.682522513067108
5.688183561310592
5.690534010203827
5.698251838561892
5.7019638496835965
5.710088360537928
5.710682588730967
5.708619449824669
5.6910577564015
5.670772958250939
5.656943642834662
5.663304042354426
5.655022442683107
5.65164590932075
5.651494398416296
5.652830887117963
5.654522981330042
5.643967658662754
5.6616903320071446
5.629562626576058
5.572339211388938
5.548416104273354
5.545405503947357
5.528792955069076
5.50666373046321
5.48833592533042
5.469462646135584
5.448203028821062
5.434086417156593
5.42440936789946
5.417028586541277
5.41088128180824
5.406641021088825
5.409678851685256
5.42087946688279
5.41982791978768
5.420051857970995
5.423622351617563
5.436602970095464
5.446532685446196
5.4595873271767745
5.472158140998235
5.472579753503688
5.455217345926387
5.4545142482796996
5.451215647897284
5.444604099508387
5.443776815835513
5.442877288729366
5.442118184715921
5.440302552443224
5.435008653074638
5.4282930004720225
5.421586328271663
5.415372536966102
5.415873904815606
5.41948584159677
5.412347944205348
5.406393714498357
5.40636799254274
5.4105355225360885
5.416328914655703
5.405626347739731
5.41063868634331
5.419662757927334
5.428646623292119
5.436091510379211
5.441114678604955
5.443951794221231
5.4453431977451805
5.44565930197857
5.451215647897239
5.656132263093507
5.656194360860036
5.656829145379865
5.667644835601409
5.681267692699952
5.6819242894219775
5.68590085360164
5.700566382443534
5.709121214972195
5.705142698012443
5.6995068903308725
5.692554606710857
5.700929156411774
5.708398056498609
5.710584104149089
5.712765441856507
5.714602831734111
5.706840405577145
5.691548648648567
5.67624965085476
5.663593363993677
5.681893577750151
5.6943468391959895
5.68363978946251
5.670327254393177
5.6562577582325515
5.656132263093569
5.665307556690593
5.643542103098593
5.6062028867437945
5.578528506825463
5.553154808387639
5.544078639971695
5.52750971980255
5.497503160971569
5.473292547612652
5.459198327636651
5.445958895957729
5.435411177454052
5.429729109667312
5.429488751168196
5.427163925585817
5.423315255137871
5.42372364772369
5.4238764430948345
5.421176700043508
5.439745556748276
5.458507414567729
5.470672135667745
5.481744156089239
5.478146256608179
5.4727485516187295
5.465140151749483
5.45976007875175
5.459047699542186
5.458573476703379
5.457007654712934
5.4541168731676555
5.4500274357695995
5.446450690348089
5.44645336973001
5.44861765623439
5.451928572992758
5.455776907172593
5.458289593859075
5.454808387716146
5.457248462819526
5.451549088708145
5.443135133028397
5.435771346890715
5.430470248719899
5.43612198666105
5.441283687033986
5.445498673478564
5.448827281571215
5.451791296794893
5.45480082193952
5.45747948901901
5.459154080081799
5.459628434571287
5.45904769954221
5.73118068790326
5.735458534904789
5.730124985617891
5.714173398905909
5.697567123169778
5.695076444989962
5.706415885285863
5.7115424843531
5.716463580100005
5.731924401048318
5.736150759497784
5.730332001666633
5.718822793264382
5.712169805673909
5.711033584445976
5.715372854909941
5.7172297435605595
5.7137346536888565
5.712248398475341
5.71023218734875
5.707059552673463
5.701989711645495
5.700149732067737
5.716904978892374
5.731681072757418
5.729574236891111
5.731180687903267
5.686997467755778
5.680067125737334
5.672725577285842
5.622605998382948
5.583223344088081
5.555566058858011
5.538741375251218
5.5286299138570545
5.513959374357813
5.495919806597646
5.476444523143841
5.457481061920963
5.442127374618583
5.431424171679425
5.427393626711381
5.43014166317511
5.433171300928557
5.445661944810787
5.460294093256231
5.459960097605954
5.460345529888674
5.474532974773866
5.484887132269461
5.486035683710899
5.474013145787249
5.468655054178863
5.469725973127913
5.4768995669377665
5.477669906481441
5.4793321587723165
5.481745849734129
5.485074483375673
5.489434030585334
5.49486243809382
5.500948228800111
5.491063763629304
5.480266955660655
5.472133444998321
5.47139447000037
5.4755108784147515
5.481547372285742
5.486613094869247
5.490203259840874
5.492214972522837
5.492883865539628
5.49391331887411
5.487820027234675
5.482552671537045
5.478410402324629
5.475574500000979
5.474090570995678
5.4738806005400065
5.474809414206273
5.4768995669377505
5.736480084941619
5.737057490186253
5.738705664614104
5.741195478439382
5.744223560944678
5.747525388370419
5.75102814553836
5.744628154960147
5.741380926339097
5.741037708345569
5.74273007596301
5.744529582168765
5.751202838704335
5.7556917177357505
5.74648181772295
5.732778149279855
5.721887056228117
5.729239569171246
5.736640392096978
5.742011913920916
5.747413861789549
5.753076549401892
5.757236478718746
5.744141403703424
5.733948149185449
5.743687255300714
5.736480084941616
5.698569194364755
5.682679658784402
5.677878552080995
5.663945188871514
5.659283808935535
5.6539992246163
5.635505850987281
5.595273288930606
5.550732263666021
5.510635802728072
5.479122785230256
5.457775857794191
5.443405871313877
5.434156735506908
5.434487968492071
5.441953997647324
5.439822817765201
5.454440187003807
5.470574474976894
5.4910017373869975
5.4956469683666
5.488428970307911
5.488052037843628
5.496272683628726
5.500154150309164
5.50515608681818
5.504942385949075
5.494869872537996
5.495370877708197
5.49676064574661
5.498703162118373
5.500691077286069
5.502129015803082
5.502391480445828
5.5012403133664725
5.497675618986377
5.493084487451991
5.488165844332997
5.484079127991404
5.4875068197954
5.4898448594026705
5.490790599798104
5.491995426714197
5.494740339190347
5.497915898485299
5.495020363114033
5.4989311869907915
5.503267702950113
5.50328889574188
5.502376565583144
5.50061019233028
5.498405789345994
5.496356750871282
5.494869872537936
5.750338437392277
5.743599074897009
5.746817014032039
5.761109937054159
5.766399619947812
5.761551942223184
5.752804188740266
5.755016810244039
5.74978852602152
5.742729477794543
5.7435977194756545
5.745723370190431
5.751676436361752
5.7569225992104816
5.7637177810654165
5.766812623372103
5.764756284127952
5.763283992843571
5.763107691042637
5.763543570848575
5.764078849956565
5.763527842203372
5.758358769972703
5.76236891561461
5.754141702316644
5.744998798241882
5.750338437392269
5.727589956329453
5.716086847263077
5.696592414407012
5.7088417012628
5.6880722338219964
5.661815243304923
5.635822661175895
5.610218500797954
5.586455510756762
5.56417808652665
5.543305961558353
5.524327947237337
5.505101941318306
5.479764659702192
5.459554766384093
5.444338800317053
5.450385544465859
5.457248706819154
5.472018987010659
5.49433385039556
5.510369429088097
5.514968519714978
5.513061340722557
5.50828295630365
5.504622243373121
5.505598534434967
5.512744833049714
5.5221266599586984
5.5266695461789
5.528211455792587
5.529855302771823
5.529366048503825
5.522094930694965
5.512899667316205
5.502294915574539
5.50815306714384
5.51469743323063
5.519388608607097
5.521068882141771
5.517936483247728
5.514579248269614
5.516417584022735
5.51415617420971
5.507043836328416
5.500456312726437
5.500613515594591
5.502385018144226
5.504457522119317
5.511055142421096
5.518083992555989
5.5249817045866525
5.525699087020511
5.525085638864931
5.522126659958622
5.762173841060966
5.7647321103722735
5.767310341719301
5.768361364578636
5.767912776200525
5.765835747018609
5.762015182730369
5.756515175524867
5.759893812386314
5.765076954052761
5.765447808973042
5.766813516456941
5.7642472667671205
5.768806258873924
5.777310887122981
5.786644142568826
5.783477750477569
5.786916302003179
5.787470133835323
5.784589283138031
5.78120898086381
5.776639491176003
5.770545038861298
5.762916256590297
5.764312297694406
5.763759395113703
5.762173841060835
5.766525585932046
5.749827242276538
5.72257205265073
5.7157594834856855
5.702493311323516
5.680720501305611
5.657387924778998
5.636317414437859
5.617218820367193
5.595162698631859
5.566036931951533
5.534575404400374
5.5082463149047864
5.495989325425344
5.487965152764075
5.484051949862309
5.48383916066056
5.486767534947893
5.491870354882892
5.496859633715006
5.511435149457459
5.520513737672491
5.5207700976522585
5.5332964269264
5.534062633602715
5.527525198514708
5.521139918593537
5.526036065980219
5.529109065198875
5.53785048463091
5.534556664306327
5.530859706779084
5.530899053641561
5.5301447569382765
5.529081862944193
5.528114589560144
5.527321874772002
5.52663001878047
5.526046099975547
5.523340388247882
5.522789869648065
5.51952654466772
5.521261141609534
5.526965326624297
5.525912755795117
5.526908384932294
5.529018454060237
5.530707913333497
5.530866737612161
5.529474936165707
5.527410504905088
5.531262444712677
5.533651245617703
5.526036065980272
5.774546431792171
5.774775498508093
5.775352883432822
5.777093607080183
5.788523587740278
5.8068557275829145
5.810820824089849
5.803441334732536
5.787027305250518
5.773427246453846
5.7716124082664715
5.778161271290668
5.776617880993272
5.7729688936010355
5.781477146045883
5.789054530240042
5.794928718873023
5.790906173303383
5.79695934084701
5.810403162844161
5.814232283886724
5.79319930352885
5.778008184594151
5.774326320299572
5.7740012001120204
5.7742384042505135
5.774546431792184
5.774559440922291
5.754838926618904
5.736937819335847
5.71724783804986
5.722519471722157
5.700536477759164
5.669228416744112
5.655145521489079
5.642957610428081
5.628746050020999
5.613706364525486
5.599060231524121
5.584499022179815
5.568323385125037
5.550884658189058
5.535206380430233
5.523445922278579
5.517067853349569
5.516835145820862
5.520292372720593
5.522237168893581
5.5285986291784806
5.532479094723857
5.534763382115129
5.536390356486651
5.5359642103747975
5.537986362867615
5.540151128430465
5.539607593414543
5.5448250799809164
5.562735668383838
5.5704300218094165
5.564542314630206
5.559662101082089
5.556214669668396
5.554306572881119
5.553805997852437
5.554396801901889
5.555592063037641
5.558162147204159
5.560948889125788
5.564665988382909
5.563977599570239
5.560466715495757
5.564187621927373
5.56782223652187
5.570979371308006
5.573384315745426
5.57433187222152
5.571637835118974
5.562633136064528
5.54872411220689
5.536466211898866
5.540151128430462
5.800361335047102
5.801177581874547
5.803386191561175
5.806323639283942
5.809061258455595
5.810692292493834
5.812915576304057
5.805004413773416
5.797068450378062
5.789762972935894
5.783302978266671
5.783932909885103
5.782228490252373
5.78552488479031
5.787206973694962
5.79165127502301
5.798074805984781
5.8047067304948525
5.813226852244445
5.8206843380149005
5.82147141275323
5.8185910880073575
5.813198773147338
5.808113652814138
5.804064636213478
5.801461914421956
5.8003613350471275
5.7796554744104
5.766635137453592
5.757800497040099
5.739549105888194
5.725277796599941
5.710585379893174
5.697815310256463
5.67888938767973
5.653916756957358
5.631335443403097
5.618853140536814
5.6137905564068
5.61281047239754
5.601080033539292
5.590328560587769
5.579936134728264
5.569348632736806
5.557510531640406
5.5448315385904285
5.533701735202998
5.528905240464953
5.533815461167428
5.5493670624199
5.544018567718928
5.556449154593381
5.57447515327717
5.572960350170226
5.570721384625812
5.571524067737104
5.573871829450432
5.5765426965102645
5.577576547101799
5.5803506023701335
5.5755874267402605
5.569344130455322
5.563131964837586
5.558062802474039
5.555551295102332
5.556486038164815
5.559828253007282
5.562998032684579
5.564759877222859
5.5681891616099595
5.569238616225721
5.571313094405611
5.572986461678321
5.574443915789294
5.5758991730963485
5.577562750849992
5.579567718408433
5.581877365836802
5.578441832168938
5.574239109394891
5.570721384625796
5.808079623751871
5.810297769579419
5.815159599551127
5.819601665704109
5.821365114391453
5.819041890667567
5.815219332151425
5.810130283837685
5.810759806978774
5.816192456951796
5.828233272588614
5.840203133464735
5.832420734913571
5.824645844650734
5.819033021332034
5.812913288389886
5.810561462292234
5.819449439454086
5.825492930857929
5.826229463038029
5.823338593459401
5.822427947591555
5.819305207426462
5.8154170558329294
5.811457476086123
5.808437686115047
5.808079623751889
5.799053044471043
5.771865485393058
5.7683033690348156
5.762143216212666
5.736874272239882
5.733422928319262
5.734339997966094
5.7235618537635515
5.702065358628983
5.676840971055453
5.652977282881205
5.63248343261233
5.615625566296224
5.601862408151056
5.591384019941362
5.587513852667932
5.587681345753377
5.577530602373204
5.564751083500559
5.555381379885223
5.551007453637691
5.550962198670463
5.550682536406989
5.5629665379053375
5.57020481414024
5.576732067427075
5.583272237452516
5.586720249248357
5.585459369627784
5.581867014291826
5.577614039100562
5.582560837607834
5.588499848641014
5.595191364160165
5.602380611278872
5.609821887796346
5.613382379480891
5.6054329915122585
5.598088696956505
5.610217304411879
5.625519887596678
5.61911439218029
5.610053854907949
5.604129682178309
5.6099939244584895
5.60906071099869
5.6071239140280165
5.599444353098436
5.592706616339815
5.587408424273939
5.58284001108899
5.584219749659144
5.5860733289772995
5.586720249248354
5.863525194815978
5.863345202678872
5.862483212930043
5.860240335356101
5.8566803990808145
5.851633991183733
5.848644342520092
5.8481478604835635
5.8449378546265836
5.84217571273496
5.841738629526545
5.844537286934975
5.838938034346596
5.834614771391076
5.8311695127197005
5.827551015447022
5.824400960305479
5.831338123946006
5.833172141227405
5.832641487265901
5.833646677094395
5.8427381887755665
5.853053260018615
5.860392104594846
5.863824617533894
5.864292511972015
5.863525194815982
5.812049465744638
5.79821684858383
5.801524992049486
5.808791674421952
5.81791601841716
5.8054023961757615
5.77201950957118
5.740331725965688
5.713321624806262
5.689852858829336
5.666601364604032
5.64198768124831
5.618557017983673
5.613828282276647
5.613899639090162
5.6068662496927795
5.592494579872549
5.590565527174881
5.59334615651217
5.593040452057253
5.596862783812287
5.604315509508859
5.606150278192604
5.587573462949276
5.577806061871641
5.576766662886998
5.593314867125996
5.605749680987203
5.6048556363098845
5.602381072322384
5.599061013607587
5.597650224192804
5.605892643420988
5.618553259352112
5.628335225906227
5.621166977131446
5.617290250482904
5.62457538781552
5.631468074289962
5.632744550595081
5.633227222201364
5.630588971350914
5.621010442023066
5.612985045967763
5.610885717135339
5.615558336094761
5.607749222500304
5.604582901916699
5.601088082832196
5.5977459264612515
5.5971950623839835
5.5993610926360775
5.6026087735860175
5.605749680987119
5.875667258491771
5.874907656403622
5.8725432699183555
5.868183982169373
5.861060885054406
5.853250317569372
5.850722409744963
5.850063873365934
5.847347577457079
5.847860104393484
5.849470775060526
5.848178476620351
5.843665400965917
5.842744525349862
5.845742134875907
5.855019850069246
5.8583873008083645
5.866029560455819
5.8732638147601355
5.856958880059118
5.848041285549578
5.855529004877281
5.865819050878774
5.8748232100671185
5.878479255573544
5.877644843545156
5.875667258491763
5.889642202648778
5.872095756056615
5.85611163943211
5.845501629555191
5.832298220939412
5.815368934985755
5.785713479813003
5.760721061441445
5.742702651463233
5.728685762321006
5.715163508177356
5.700082587904244
5.68273023263078
5.663196210634508
5.641178803060303
5.622437662371123
5.607792131460213
5.598091788003482
5.594801249065709
5.599839652913546
5.6075821962217995
5.618069215788992
5.613591822527679
5.619801127511656
5.620189013982243
5.627109640402669
5.637052959458557
5.646795781473811
5.646512894609407
5.645597795150283
5.644397212251538
5.642614589036059
5.6394569665309895
5.634573147900343
5.629520401833045
5.637654505338595
5.641754441176075
5.639683450396465
5.632774506324087
5.6401887489936495
5.633485932638176
5.633655476768782
5.6333901160547795
5.633013111791795
5.625819967804866
5.616937083063575
5.620768737000972
5.625649800808275
5.63025259629276
5.63459082698911
5.638594825328104
5.642098512832318
5.643489733553205
5.646795781473823
5.900304621570559
5.899589735744018
5.8971231483875295
5.892325313596821
5.883312780832047
5.8731904510372726
5.864570093440537
5.8683730667058525
5.861671059177185
5.855155793984592
5.8512934408320065
5.856151019598457
5.859087427003697
5.8648004011726265
5.869426331062221
5.86119312574989
5.866357079100642
5.868972410410993
5.8747484042354285
5.8800157066053895
5.887568181925263
5.89463304623531
5.891529373920282
5.889270736070806
5.892400310015348
5.899303127043931
5.900304621570542
5.8947050784023105
5.897301610797066
5.891204609366769
5.875162786179086
5.848434547529012
5.828807267259847
5.829465483772936
5.810710053319305
5.800453626126309
5.775945047558435
5.745047354935428
5.715454857245189
5.688047746629328
5.663858303777239
5.646424448790349
5.636988298434891
5.636070441335819
5.637162927212043
5.638056630108541
5.638005621111009
5.637257339115871
5.626630782310755
5.622667634441565
5.622432404541926
5.633720464467975
5.64185660438099
5.64539543274384
5.646886819154046
5.647485534909485
5.649646386133091
5.653515523404653
5.659358904765804
5.662128716120348
5.659922085889944
5.658096450623529
5.656028722754751
5.653800517199498
5.651863677604076
5.650600334626492
5.641248010895231
5.6390941879842496
5.649366256167141
5.669474683863259
5.685722079793359
5.683495924095852
5.679073499516773
5.671930425914705
5.6627821814320685
5.653633751675012
5.646709363885802
5.64301826888204
5.642162276539609
5.644892719646102
5.646886819154057
5.905783303478305
5.9041898056238695
5.899543356040564
5.892737015456871
5.887063337544101
5.880939114550253
5.874760760364653
5.871363045520064
5.887390185496977
5.897070388317463
5.900402218779604
5.901804096792352
5.898438281327789
5.882748910850608
5.874607524894638
5.885593243184413
5.879729145653358
5.881336168678679
5.877738261271765
5.890213759704726
5.901044321262403
5.8959931636601315
5.900659034561474
5.905131828777354
5.906917559473791
5.904836075516181
5.905783303478231
5.901846473017026
5.898866778536487
5.898015331254014
5.896961989219054
5.887457201374466
5.858004148282161
5.834694050701055
5.8372072246332625
5.812270633644244
5.788337779990085
5.758710297028156
5.735282340297691
5.717074126547312
5.701775007648284
5.687694417098016
5.6740872429120515
5.661026503549168
5.649411547225917
5.641053189217901
5.638620148638164
5.640484192146969
5.639173885924413
5.631796769087598
5.636657436376188
5.644611655974886
5.656853521598768
5.671700047734973
5.668719639058563
5.669381289718603
5.671485170703508
5.6706560302765965
5.6656597209434265
5.667108006364961
5.675107473369238
5.678011555256258
5.673425509162397
5.666871371487945
5.662826678176726
5.6605078349820905
5.660802697972849
5.665538020474165
5.67528179342276
5.683214800170964
5.68788373567695
5.686038083289437
5.680735681405492
5.675887059277961
5.6714627376123445
5.667550109395197
5.664511816381724
5.6628615860390745
5.663012465073777
5.665065374121265
5.6687196390585095
5.908062077581195
5.907827328509843
5.907822382297099
5.909721321251841
5.91457243235438
5.920632545951563
5.92286452696496
5.9208675385200165
5.918468464785522
5.91702749158921
5.915916559823132
5.9137998375492895
5.902878737832615
5.89803876314385
5.894942163110561
5.895451102075967
5.909605274994624
5.915230021729068
5.915054643526152
5.908061604486941
5.901532648696905
5.90831530012896
5.910326192909406
5.908651833329734
5.907460163723606
5.9078089387308435
5.908062077581164
5.936350237377897
5.9330384780849705
5.9154956652342445
5.902560932252498
5.90040204775924
5.88761003124627
5.868247912300472
5.841332259400074
5.821482546311521
5.800739498768348
5.796266850903978
5.790480457265778
5.774940993245139
5.757246107407613
5.7410296819722015
5.7260152270326135
5.711825307018444
5.698423584421682
5.68628452043288
5.671452011091342
5.653533257807796
5.647310512761503
5.651990176492938
5.648948717783585
5.66231074925214
5.679385051431764
5.67721313371516
5.683030969788858
5.681021598532429
5.676244662677164
5.67518037376477
5.680341525567316
5.686479642125457
5.692845945110036
5.698754424697784
5.7041228779844255
5.703347753447934
5.698333872349252
5.695439938421529
5.69982507131874
5.705113137017952
5.697941052273761
5.693205091225104
5.690920274331057
5.686398169597762
5.685821186444763
5.686088085900161
5.686899066907172
5.687823630160388
5.68842895464444
5.688390010295527
5.687539349766437
5.685807111537608
5.683030969788815
5.933602203352755
5.934167736001729
5.936131944025856
5.938905428554734
5.939966007554038
5.937333056371045
5.931838225096103
5.925682083288841
5.920725718663554
5.917911349902528
5.917397330096391
5.91868024321381
5.906556578553348
5.901484833905269
5.897052093598857
5.8983884025909274
5.914823622671648
5.9229495246862065
5.924423229475718
5.928113891539502
5.940432991507962
5.939113408574774
5.938843451563121
5.942933887278765
5.937154128861515
5.933293335217407
5.933602203352774
5.947952515175096
5.948995210754085
5.934482895168278
5.9190367799095585
5.900901324436897
5.896196624712057
5.876734615754185
5.852402746738425
5.834382940350469
5.8256022391558835
5.81136023122454
5.793594881881425
5.782754336048506
5.773240213848045
5.761931904878598
5.748233339588135
5.731463246879109
5.712025548398229
5.691445374719473
5.676311365067626
5.669359406276254
5.664992433267437
5.65903316514608
5.667303761354973
5.673198004824215
5.684839786727718
5.6905540613132555
5.69405713365472
5.695707932138573
5.700314132415018
5.706961964265566
5.710964367886462
5.709853000397584
5.70737121486242
5.707501564861184
5.707766273263323
5.709568970858519
5.71575476863662
5.722898566599024
5.7138378431542165
5.708957392941741
5.719254494442617
5.709143122412609
5.698937522043414
5.699682803230538
5.700878528607266
5.701262759649951
5.700809752733866
5.699760821277518
5.698428881897386
5.697067373024209
5.695785125024699
5.694673696621037
5.694057133654649
5.959737004408324
5.958439778383435
5.9551008732916335
5.950883378201009
5.946964391036011
5.939534926859137
5.931931604387829
5.930326840470691
5.932155099068441
5.936468934233403
5.941026694142503
5.943772480970186
5.947258012815992
5.95229918227718
5.94518002288424
5.935042860535244
5.928628284171206
5.935604981183972
5.938549543903636
5.943207100257719
5.941950978305667
5.956397737654276
5.960576729015675
5.94693042414343
5.949222060860583
5.955409836999029
5.959737004408325
5.9513175774931755
5.96420287571544
5.950445957577308
5.926324810476944
5.908578221073675
5.903769474138927
5.90340833606072
5.893542254321228
5.882313158785907
5.871666828554208
5.860737031877546
5.847506989029922
5.830908017468725
5.8123623120935655
[truncated: 1,403,428 more chars]
