# Supplementary material for: Magnon thermal Hall effect via emergent SU(3) flux on the antiferromagnetic skyrmion lattice
Source: Nat Commun. 2024 Jan 23;15:566. doi: 10.1038/s41467-024-44793-3 (PMC10805809; doi:10.1038/s41467-024-44793-3)
Supplement: Supplementary file 3 — Source Data [file 41467_2024_44793_MOESM3_ESM.zip › Source Data/main text/fig2d.txt]

runtime, float, 1
54.740676403045654
--------------------------------------------------
n_work, int, 1
12
--------------------------------------------------
error_info, bool, 1
True
--------------------------------------------------
M, numpy.float64, 1
-0.7978480000000148
--------------------------------------------------
Ecl, numpy.float64, 1
-10.712982540176368
--------------------------------------------------
E_list, numpy.float64, 31104
0.03264092025806765
0.03530228154179756
0.045367546714631245
0.05971042535469462
0.07699501519005944
0.09680482857908412
0.11900003217831649
0.14347594170020062
0.1700742317921568
0.1985426833588614
0.22850185102737255
0.2218371864756552
0.21296733912368326
0.20720894921421054
0.20469130536896263
0.20164173503318572
0.19482961797204817
0.17005566444375364
0.14643639552587526
0.12427694807927321
0.10380699996878559
0.0851975014416629
0.06859375590608859
0.05419534993076821
0.042458201203092766
0.03453948854861391
0.0326409202580589
0.03410974022670315
0.03828270027138969
0.04449593983674671
0.05215445478136295
0.060864017695945995
0.07039003818320234
0.08059340353366135
0.0913857347105018
0.1027032992777482
0.1144927050868774
0.1267032785977945
0.1392832422166529
0.15217798990309456
0.16532954979655307
0.17867669443191697
0.19215541314691442
0.20569940243598397
0.21924067264254457
0.2327099264131968
0.2460366870723271
0.2591494635980791
0.2719755145047664
0.2844409443428991
0.296470907636388
0.3079904153870408
0.3189261100872974
0.3292086857877132
0.3319923915423506
0.33006384301652825
0.32945013991118377
0.3302898515836102
0.3326848358998404
0.3366796589073791
0.342243799032392
0.34925951314771186
0.3575173082379952
0.36671980265701737
0.3764932420539788
0.36886393620256497
0.3725280521773934
0.36088212263359964
0.3518632009057522
0.3457814132919249
0.34284083309154145
0.34155808100456
0.33996467609754577
0.3381715535826188
0.3363090066209744
0.33452038681748175
0.33295653880659765
0.33177126594948997
0.3311174260923841
0.33114393982709817
0.331992391542341
0.3795182073261118
0.3709588802955732
0.3575533669799223
0.3424643562522617
0.3263212590409969
0.3096549166059773
0.2929292130900293
0.27656057221985964
0.26092954562717197
0.2463872336734373
0.23325783540899442
0.2550036743433444
0.24078126130132038
0.22479410329065264
0.21168324437948988
0.20541093426727147
0.20924774122566378
0.23279483473271795
0.256206601408766
0.2790614592829808
0.300877249201676
0.32112392859676864
0.33925135044079024
0.3547365454417456
0.3671487767052119
0.37622111644383316
0.3795182073261075
0.3808830603486072
0.3803554917738305
0.3802928609037839
0.380649562420561
0.38136654592911506
0.38237232160794526
0.3835848954316456
0.38491445974256977
0.38626674603372063
0.3875465552829388
0.3886614089126218
0.3895245967504514
0.39005773927186904
0.39019235098548255
0.3898706148600851
0.3890452635485696
0.387678847319346
0.3857424314561804
0.3832140040637213
0.38007714732645803
0.37631921703041626
0.3719303718652185
0.3669024736851718
0.3612286282933234
0.3549032910335419
0.3479224222838363
0.34028463213916005
0.3387760868029785
0.34092377950230707
0.343815706200245
0.347436074692221
0.35176704526454555
0.3567723232275914
0.36238090109974563
0.36847435683910584
0.3748799975035134
0.38137204517948514
0.3815535858959557
0.38640503360206224
0.377000140776412
0.384976942607078
0.3923894802393131
0.39883831308651196
0.40395420964507045
0.3934775837968776
0.38167898635275643
0.37117972107804736
0.36212834240856007
0.35461427400010326
0.34866295876030545
0.3442338801277337
0.34122336730395775
0.33947187916727883
0.33877608680298216
0.3819075998173775
0.383309232632176
0.38224703835716023
0.3764140357077711
0.3664013794871591
0.3531546624298442
0.33772259651963343
0.32105918038469367
0.3039374972192602
0.28694633314652773
0.27052441619650175
0.2593949061888705
0.2827121004147823
0.30851057989543385
0.33057167262751314
0.3463269777873157
0.35281370943268675
0.3523808272078479
0.3534626778188614
0.3559743663248831
0.3597069317959107
0.36432205289740155
0.3693463435211085
0.37416790175285725
0.3780421831380317
0.38012046503404207
0.3819075998173815
0.3810311299990774
0.38306803555217545
0.3856269399531925
0.3887001735146831
0.3922758949707731
0.39633924256304814
0.4008729762452489
0.4058575825703092
0.41127081071287985
0.4170867239633093
0.42327434433565364
0.4297960653092614
0.4366060104469809
0.44364849114566435
0.4508567921536963
0.45815245209827843
0.46544512155523615
0.4726332502133551
0.4796055157749325
0.48624324665957025
0.4924236631853654
0.49802404956448804
0.5029266987962203
0.5070243841567383
0.510226065180246
0.5124621559208578
0.5136887807841
0.5138901920160315
0.5099577970560215
0.5016718338538211
0.4899112383474152
0.47569233116283505
0.45996642710029245
0.4435313224178695
0.427021968049426
0.4109366387048404
0.3956716831119086
0.3876805276443654
0.39350690980099434
0.3992777320844626
0.4037699120847342
0.40661690152872915
0.4075360530528029
0.4063741253291778
0.4172883600488354
0.4312182834835929
0.4454567800981534
0.45964548551429135
0.47334287015853965
0.4860163091210197
0.49704847478028713
0.5057724488059788
0.5115499090911063
0.5138901920160408
0.5129975573644256
0.511252639167274
0.5123439730340004
0.5160383948830328
0.5220071679148905
0.5298350077949161
0.5390208019915064
0.5489692457222567
0.558975579162793
0.5682121038930641
0.5757402260235983
0.5806019136466972
0.5831051518880297
0.5860862621131967
0.5899283537461275
0.5949746384752801
0.5923787318027474
0.5865231658028194
0.5719381874710985
0.5581237676335198
0.5454704138341181
0.534350712465922
0.5251172447053561
0.5180971359688104
0.5135831447681907
0.5118214770899596
0.5129975573644451
0.5138329125759861
0.5158750529005689
0.5190845025848588
0.5234063854404555
0.5287718929931043
0.5350998727451921
0.5422984392292293
0.5502665807191289
0.5588957366812636
0.5680713926414631
0.5776747479512596
0.5875846002451104
0.59767959790764
0.6078409860723971
0.6179560139062356
0.6279220448906082
0.6376511874340802
0.6470752175433917
0.6561499525489436
0.6648583676263771
0.6732110479362354
0.6812431712541367
0.6890071512761101
0.6965610169516391
0.7039537498789183
0.7112093947109186
0.7183138274472476
0.7217780526765539
0.7186778695995615
0.7129582087566533
0.7082388530926196
0.7046805144127328
0.7024111600613954
0.7015209885016
0.7020551266041178
0.7040045039472116
0.7072945845752328
0.7117746773296375
0.7172119073479247
0.7227310449075544
0.7293445432319944
0.7370848963930777
0.740604205780846
0.7394867687524455
0.737273126363022
0.7350324580808805
0.732901553286622
0.728980921611154
0.7251423366703654
0.7226430291858706
0.7214868933832932
0.7216170757258595
0.7227036384333901
0.7217780526765402
0.6585944427357359
0.6504940500177154
0.6389218812512101
0.6305855254293012
0.6254959245665229
0.6231763442548707
0.622939375117705
0.6240941963012735
0.6260419845135565
0.6282977627579088
0.6304885972159678
0.6323551974712963
0.6319497375556402
0.6250279788365329
0.6136660844545788
0.6014437980789764
0.6014694593313265
0.5952581110703143
0.5998356433664724
0.605920480350854
0.6132650687331169
0.6215716268601925
0.6305004438771578
0.6396792510082493
0.6487105239985067
0.6571694057904245
0.6585944427357194
0.6606765364966282
0.6636415242707501
0.6655309284944195
0.6676208662529575
0.6705207960892241
0.6741818131923148
0.6785557700269009
0.6835957349637659
0.6892554830069173
0.6954881187620646
0.7022441657811294
0.7094691922330657
0.7171013966756736
0.7250691376880308
0.7332887209425452
0.7416624718903686
0.7500771766294293
0.7546027867868205
0.7557150274921375
0.7556199555038228
0.7543422033546439
0.751949991073048
0.7485518830321517
0.7442889233922909
0.7393221661896575
0.7338168961829897
0.7279264682820077
0.7252075300952995
0.7259252845450376
0.7303818769281414
0.7350443574911176
0.7398397870996146
0.7447135172024283
0.7495975615707418
0.7543665483381107
0.7587946583247066
0.7625320775616331
0.76512633441166
0.7661114236100784
0.7576417421307385
0.7501344906599984
0.744273900394622
0.7458524896711836
0.7553620456835654
0.7475244013469434
0.7403412544860034
0.7340918131758408
0.7309252934534337
0.7290831708853398
0.727330191087219
0.7256430384711593
0.7240600486109973
0.7229166104629283
0.7252075300952898
0.6645815324230673
0.6816697261716539
0.7037187857638367
0.7235085597405542
0.7401796352836233
0.753162817626247
0.7616906499279751
0.7634501068472443
0.75562495846647
0.7413358335840724
0.7249006093328335
0.7082129464720353
0.6982894572419156
0.6891794123088396
0.6811674751936602
0.6743524558023907
0.6686649928610091
0.6907762882278782
0.7105562532094694
0.7248461983108346
0.7295252966942743
0.72444258414362
0.7136513933869336
0.7003814009174854
0.6862819141166006
0.6721957223821298
0.6645815324230733
0.6639700653642374
0.6642990950581487
0.6674548792336977
0.6720683606529645
0.6774177935820259
0.6834210899086394
0.6899767742071119
0.6969633141908953
0.7042396035103935
0.7116468024968978
0.719011815063164
0.7261522487685139
0.732882786085572
0.7390223306293003
0.7444014729302352
0.7488696292680406
0.7523015073622432
0.7584031396918304
0.7664939805691954
0.7741881719959114
0.7813129106092722
0.7876930733957274
0.7931676665632142
0.7976158831704441
0.8009885837005302
0.803328126291667
0.8047511647892948
0.805383935702956
0.8107498921232242
0.8183455866066758
0.8268286451590899
0.8345420632551226
0.8400260827282947
0.8424259316664077
0.8415878062050022
0.8378809524115586
0.8319575461097348
0.8245708765412179
0.8164634578574252
0.8129924710232939
0.8066270275859655
0.7980263060804076
0.7877208330493471
0.7761519554272155
0.7863056992977422
0.7957217525100995
0.8037867422621036
0.8099360689429305
0.8137550876090409
0.8151072995483558
0.8142408688871856
0.8117853431155438
0.808579669808991
0.8053839357029314
0.8211431282900725
0.8236211077780744
0.8286458079728812
0.8361440065532492
0.8459042235306315
0.8324034222056269
0.8165020364783577
0.8053996758812777
0.8027342481539324
0.8062866178394437
0.8125695784516084
0.8203647630215865
0.8196603921123614
0.8197106690926581
0.8203774193110352
0.8214669876954616
0.8227559267080815
0.8162507685361629
0.8098463921313348
0.8069011912471074
0.8118710606773157
0.8253247018243929
0.8420548753943559
0.8342772489753857
0.828145462121584
0.8237635229068941
0.8211431282900632
0.821341543249801
0.8223678795273972
0.8242037909107249
0.8268186211105344
0.830169580501507
0.8342020312764377
0.8388498223603427
0.8440356007899253
0.8496709945483937
0.8556565383539753
0.8618812057141042
0.8682214759149787
0.8745400790277678
0.8806850798685347
0.8864911439914243
0.8917866537437807
0.8964121718941731
0.9002545366224964
0.9032918910723106
0.9056297873087856
0.9075014874262342
0.9092265455960091
0.9111501105068529
0.913593918649643
0.9168324990623399
0.9210889272594495
0.9142891110557394
0.9080329496592666
0.9062096471785425
0.9056341563982235
0.9063142231600088
0.9081264324867738
0.9108308662158981
0.9141222609130809
0.9177125958373491
0.9214274423459117
0.9252841706336863
0.929505724679638
0.934427744686846
0.9243327385450691
0.9167036285331246
0.9116878064845356
0.9092845664902307
0.9094104525151311
0.9102074384943433
0.910321680460651
0.9096746492308226
0.9084341883376502
0.9069419025857133
0.9056100781921781
0.9048249946848853
0.9048783442656484
0.9059345558929506
0.9080329496592379
0.8767771571071277
0.8929710382042351
0.8888405116812883
0.8691283441796156
0.850241069617629
0.857530811531099
0.8703017387784368
0.88275415700842
0.8916437320205691
0.8915065271232216
0.8809049233184947
0.8655546342528978
0.8721202453120384
0.8801292420046407
0.8878845211504266
0.8938816161612233
0.8978358613874555
0.8926357308249928
0.8834108010791607
0.8726039925070151
0.8616249704589963
0.8512772509441476
0.8436824029611182
0.8642146110375087
0.8857355081570374
0.8943137222722682
0.8767771571071244
0.8770663218178216
0.8785750618980659
0.88123074011135
0.8849493851992014
0.8896364943245234
0.8951886450177048
0.9014962568194437
0.9084477664721939
0.9159351388000911
0.9238600843928707
0.9321396420982749
0.9407091580211051
0.9495208965889869
0.9585371804945237
0.9677183073324607
0.9770053949362505
0.9862952263314118
0.9882169273195316
0.9836483538726809
0.9773760055466981
0.9696047117691747
0.9606460861667155
0.950911652912802
0.9408913861568168
0.9311143620514356
0.9220967976141948
0.9265385744984994
0.9333060958594591
0.9377611045540042
0.943197859024331
0.9494650231394081
0.9562709020316409
0.9631727632431181
0.9695358660690058
0.9709153484050392
0.9693779892269894
0.9660538362147122
0.9617038086135822
0.9568451793525213
0.9606676740275731
0.9632762926705253
0.9630418031777359
0.9601255462585611
0.9561159442906584
0.9588650344230717
0.9602523379291097
0.9602054358942385
0.9588171732533024
0.9563911147669848
0.9534546518022443
0.9492159080277118
0.9439613832768856
0.9386840915328234
0.9333060958594778
0.9295928669989184
0.909185705645688
0.9085888953754188
0.9218684504279724
0.931862055837296
0.9385815251825765
0.9425913338909472
0.9444829793987382
0.9446191885189357
0.9431247434096527
0.9400301929766688
0.9355028149067268
0.9418182732890361
0.9470009869164011
0.9514791726635913
0.9544475729303558
0.9551684143780139
0.9528803862228833
0.9511598054851004
0.9496992408308261
0.9478791407705642
0.9446005716944518
0.9382426440487478
0.9273398917823862
0.9120288757356955
0.9077074537439256
0.9295928669989064
0.9302262602968894
0.9316720426998176
0.9339522173915099
0.9370652307548056
0.9409807396610602
0.9456347684802618
0.9509253841661434
0.956709270987374
0.9628001114547272
0.9689698149736053
0.974954019093956
0.9804623972647899
0.9851937788032323
0.9888543810840589
0.9911771022529656
0.9919397814316818
0.9909815256151345
0.9953922725181362
1.0038730382108294
1.0094310341355535
1.009952072413628
0.9997358865062964
0.9840296300166909
0.9697810176456175
0.9586772161179506
0.9512404135599413
0.9475729347694563
0.9475912033116572
0.9476915390013
0.9497256610691038
0.9537576512334304
0.9593981593202355
0.9653830645368655
0.9696821357689448
0.974470353952953
0.9769267357582188
0.9762850843908474
0.9729586440776028
0.9680180229240887
0.9743553129947539
0.9788401289150213
0.9816323536079774
0.9831824757926396
0.9838563715252174
0.9818716229246085
0.9775201474793836
0.9719568262681502
0.9660262785188721
0.960179742331285
0.9545826671340915
0.950657794330937
0.9485678261216514
0.9475152891581113
0.9475912033116548
1.016755306152415
1.0222704443008737
1.030128293011205
1.0407723877786688
1.0535323805954706
1.0450629459224698
1.0216233591681934
0.9999144590204062
0.9834573191209628
0.9781644065989501
0.9861064872498082
1.0023266804620845
0.9895886069329288
0.981004915427923
0.977775941630415
0.9806430998788329
0.9888899483222291
1.0019218914742385
1.019353832746237
1.0386010947086906
1.053856448983538
1.041207711968241
1.0295190496278859
1.0210742698303408
1.0168233518756535
1.015898183597867
1.016755306152428
1.0141446760436097
1.0119925164551358
1.0103860015136696
1.0094158343669781
1.0091736730228746
1.009748670331204
1.011222828246424
1.013664741149341
1.0171215478298035
1.021609085246082
1.0271008983717842
1.033516371573534
1.0407074488204497
1.0390058019565416
1.0303710543998903
1.022956276599357
1.0170269971213666
1.0127780548792724
1.0102795173585533
1.0105343054074685
1.0110052022048976
1.01142539840159
1.013387687749531
1.0154652988688078
1.0175417031810994
1.0198681593856913
1.0229934366402542
1.0230012692859278
1.022353418668733
1.023013648713189
1.0250823157206923
1.0285102017583954
1.0274771271353897
1.02600910075921
1.02490302375569
1.025213939124491
1.0276971625608058
1.0321637272611086
1.037801351342145
1.0330472666768917
1.029712669546915
1.0280221187875946
1.0278191301906598
1.0287287513143162
1.0298666136771681
1.0320650309741448
1.0341112406346225
1.0351452720494263
1.0317289706055668
1.0263250648248854
1.0229933417448476
1.0215509822671132
1.021672378596447
1.0230012692859394
1.0323458121369637
1.0388673763077856
1.0458790255793817
1.0530076273030222
1.0603467755142348
1.0660993206540013
1.074725458342248
1.076196801245169
1.071373119107326
1.064361805607815
1.0587947864398581
1.05673627336462
1.0614513296614145
1.0710736600029491
1.0827338429586644
1.0914699953564246
1.0867935520962049
1.08226196303734
1.0750736356075006
1.0654836562629277
1.0581320941728594
1.074140135749801
1.0659561202573615
1.0571795811276283
1.0483005571691417
1.0398216085931415
1.032345812136969
1.0335909774719074
1.0359806758655352
1.0395107295872923
1.0441625627316022
1.0499041416930153
1.05669122250407
1.0644688675918923
1.0731726026475077
1.0827279000220802
1.0798418744192064
1.069268878484498
1.058750866026125
1.0485657097538137
1.048439435879521
1.0563541584398612
1.0638859237315204
1.0700516310237327
1.0728988294728665
1.068626320547967
1.0554622311205004
1.0426242821286609
1.040294647244022
1.041904795249614
1.0402573458040516
1.0349955483836841
1.0292991953249442
1.025066300563166
1.0275395188521619
1.0281680205044874
1.0287707180706416
1.0289927561778818
1.0285734888005202
1.032282852103534
1.0348424797856581
1.03899124587373
1.0447797650796737
1.0505211083541282
1.0450947373209194
1.0391911488642984
1.0471397352241554
1.052960876905412
1.0563361187454543
1.0573507897953351
1.0563359163419634
1.0590664561468013
1.0572921847923564
1.0478529487794717
1.03907711250247
1.0348502209094472
1.0333990226700636
1.031317326278585
1.0292786175779285
1.0278878262938593
1.0275395188521732
1.1491089105678836
1.1326404966686514
1.1130187218230632
1.0914588717193674
1.0686172157212914
1.0680774409730451
1.0761988275623136
1.0844217446160838
1.0922038760583623
1.0988361460498848
1.103505266791259
1.1053213682963359
1.110763373093616
1.1121141917862247
1.1101108486467601
1.1055381055760405
1.0995097026531502
1.095606745368196
1.0917490744260332
1.0871375591426982
1.0812899120654127
1.0770553570540526
1.094835682911913
1.1111561329108706
1.1258198989460935
1.1386183159805738
1.1491089105678602
1.1463745712547264
1.1426609120254971
1.137967202096101
1.1322847058876722
1.1256145762325105
1.1179842175804642
1.1094593901668195
1.100150383711743
1.0902125206783748
1.093045749719431
1.1040120142795047
1.1154682467261354
1.1271832517175047
1.1388160256174418
1.1498738543302875
1.1596745942497495
1.1566841486858512
1.1320198886564588
1.112104045164391
1.099728371170058
1.0903332419421785
1.0809676644883848
1.0732660100445564
1.070506055528838
1.0726242440372138
1.0765811532704497
1.0806075179885761
1.0840598222410445
1.0709028944773265
1.0591550167235675
1.0492769002094855
1.0421806137884475
1.0401715155194022
1.0461276816740028
1.057158757104002
1.0554430409978557
1.0510598987348803
1.0570117018987855
1.0620556442243598
1.0580447598160134
1.0567218316240055
1.0601708383128945
1.0679685948280901
1.0757313186298645
1.0667007388830634
1.062107476765591
1.065476050766541
1.0677131151440213
1.066321883733603
1.0666954393985704
1.0687592048298322
1.0724125562563038
1.0775455840532306
1.0840598222410542
1.1977972808430726
1.1987143697574199
1.1978290091200712
1.1940016580303858
1.1868855791088868
1.178199865925498
1.171855226643609
1.1716151976502507
1.1774141133917497
1.186300032487493
1.1960393790142538
1.2057115951253468
1.191188195850853
1.1747073321979127
1.1577821478745252
1.1450702568769398
1.1472824904163352
1.1534499368311726
1.1615025983764322
1.1704769471253542
1.1793352898845244
1.1869441539449086
1.192361133947825
1.1954058747136462
1.1967537850863401
1.197316623315973
1.1977972808430772
1.1972553866125852
1.197826096555696
1.1993538552515988
1.2016505350171764
1.2044998891843004
1.2076673764257264
1.2109163095982214
1.214026645197898
1.2168053002938055
1.2190702615402575
1.2205880339779422
1.2209350708881948
1.219220607248506
1.2120561351260586
1.2012271509037231
1.1811985070920674
1.1673344029133486
1.1640119506485471
1.1497462013558084
1.1355337004281432
1.1220656145517438
1.1100655562999828
1.100217930352851
1.0930614105301721
1.088841489124745
1.0874083737422349
1.0882914952715168
1.0905110558060105
1.0853167966642283
1.080458583393704
1.0760293267037913
1.0719351340083365
1.0680067819047123
1.0640588656923091
1.0599192064212593
1.070966691578986
1.0856840993533627
1.0996494439082816
1.0996887510767457
1.1034643220508606
1.1051910662231925
1.09886630690196
1.092780240272029
1.09005311950247
1.0824312787833383
1.0758834208677484
1.0709093688987892
1.0690337083791066
1.07257766961547
1.0759666083051893
1.0792172585087434
1.0825231013892063
1.0861886644577023
1.090511055806006
1.2009935781055008
1.207945270126782
1.2163884921472008
1.2268890617651123
1.2387696749502302
1.248265271352747
1.248461500940665
1.2422985900829844
1.2350349692996163
1.228436035227867
1.2231182502616325
1.2193735763463909
1.2309733793125397
1.2430813243407843
1.2548487589173916
1.2662526262095597
1.2754560571411115
1.273385879431258
1.2699062051978276
1.2651622750786704
1.258700229409425
1.2505985323933
1.2413672812486354
1.231483009096857
1.221294600780088
1.2110620355189206
1.2009935781054943
1.2051718429384601
1.2098702045199576
1.215051432680654
1.2206917289349106
1.2267735217171722
1.2332730102318794
1.240143778673497
1.245826639396421
1.243047447597552
1.2392458046155168
1.2343220162957358
1.2281937470694446
1.220791669531965
1.2135968379934328
1.2019456989536421
1.190468161727939
1.1777343490354577
1.171820190930233
1.1721026373132646
1.1674231024528998
1.1579450120675883
1.1456064539867103
1.1329340156207361
1.1214326125732013
1.1116289260564656
1.1034740304969237
1.0965979395929684
1.0909203565484134
1.0908019956047121
1.0929148324508544
1.0972777392105353
1.1034350935352462
1.1097443503627624
1.1133523430713064
1.1136180956583912
1.1119014442831012
1.1088872434912365
1.1047567848335125
1.1117772450173762
1.1101901823430822
1.1101888292740636
1.1179378868188903
1.1227436930694428
1.1187563222564119
1.1185200880177883
1.1177970808592246
1.1148351050952965
1.1085678173902462
1.101375708280028
1.0953052364709475
1.0911318862757944
1.0890509722316495
1.0890225189643514
1.0909203565484122
1.2453464076115734
1.2624056436220041
1.281754072475567
1.2809183635470565
1.2775618067406111
1.277889971504832
1.2822255651115206
1.2903703286103052
1.301987734234363
1.3164978380609575
1.30819198369091
1.2942836634329822
1.2996799762052615
1.2996550878506452
1.2955203123492407
1.2880068796655384
1.2772646810046302
1.2905289440021739
1.2924665930855632
1.2903208144532743
1.2902207488585151
1.281336755254261
1.2780092200073394
1.279684242922747
1.2691744424858948
1.256584399786577
1.245346407611527
1.246744627583643
1.2478698469145484
1.2486992356033397
1.2491855825502718
1.2492530564896502
1.2487989295696127
1.2477006938247894
1.2472981131638863
1.254586522305542
1.2617728758785471
1.2684982977676245
1.2742206237329647
1.2781139698194277
1.2639846101318242
1.2478177490030127
1.233671563049159
1.220161275281029
1.2066743542795368
1.1946373758385753
1.1861413970428385
1.1823012058049718
1.175247085115254
1.1650492134987749
1.1557221710750574
1.1472960881780567
1.1399507672064721
1.1338538222258792
1.1290374546189768
1.1310254223700396
1.1336050550663537
1.1365981720590108
1.1357138038777013
1.136924531056922
1.1438395475521224
1.1509865832689512
1.1540186036566915
1.1472253563545036
1.1362034625340047
1.1258949432630423
1.1353049850793862
1.1430709400301982
1.1466274108391177
1.1488783302770247
1.152560482219536
1.1491342100398545
1.1402121185477805
1.1340572411197842
1.1327366072269607
1.1345493551546073
1.1377370893648264
1.1369217666895106
1.1340182220593076
1.1313839390309017
1.1290374546189714
1.2888063667175946
1.291794142230021
1.2864264086469608
1.2887772081653093
1.2832242983190307
1.2807851851944207
1.2887368016219232
1.3034720289826278
1.3177266849186395
1.3207423691115443
1.3262499691770748
1.3200318016796144
1.3257376648298296
1.3245871727070881
1.317552243070261
1.3084275523244115
1.302282347124819
1.2965892825191963
1.302721863378697
1.3036828378284493
1.290737355626295
1.2931739925130148
1.2949004766317609
1.2822152901599602
1.284507344568154
1.2903151670309845
1.2888063667175969
1.2924725265781671
1.2920232342728355
1.291112930588712
1.290768274091618
1.2910256602494512
1.2919119585383028
1.2934014368247135
1.2953460463242703
1.2973640316792059
1.2986465746361764
1.2976390238505777
1.2919608593885235
1.2800947262056614
1.2789470967732555
1.2751685722210593
1.2657796950317812
1.2515585257731916
1.2345848080351962
1.2169719591831234
1.2005929226762877
1.1867607605142125
1.182346136982026
1.180491248091167
1.1694539349525765
1.1607716440566058
1.1548125869036425
1.151809519049393
1.151876683534787
1.146252727330631
1.1414511769572444
1.1377389046193924
1.1398838581662651
1.1433963173596347
1.1471149772890215
1.156412954264687
1.1616036085107093
1.1615966837513523
1.1661082847174828
1.1708519051625244
1.163284050985752
1.1602974690809866
1.1645701639339496
1.1602340178706323
1.1578970723183262
1.15352104233084
1.1524448304777943
1.1500108047071487
1.14684974446829
1.1434382058151906
1.1400789168007415
1.1414585951563518
1.1452346314773085
1.1487640562679375
1.151876683534791
1.295477166929228
1.292546365809035
1.292545035912871
1.3019297216419352
1.3213587401303422
1.336740169312161
1.3425043269784598
1.3392655771955047
1.3313803854819721
1.326283707150707
1.3329828807360928
1.3502094606635977
1.3423193508285598
1.3374620508772257
1.3364242620888778
1.3392997110702611
1.335014980139823
1.335062066185787
1.3196227837912802
1.3121172453003114
1.313545379967656
1.3061232400287155
1.2961245534504302
1.297901058158879
1.2972800468898462
1.2939999243761053
1.2954771669292438
1.293477108381789
1.2968450142559729
1.3020831865060143
1.308325355836576
1.3156759065801846
1.3241949610930939
1.3338830884682824
1.3446468169960084
1.3562103392879288
1.3531446451131988
1.3426917738448112
1.3314710441846627
1.3194643951148954
1.3067186763016805
1.2933718610685025
1.2796152791231301
1.2656036535122597
1.251377703855631
1.236891308588214
1.2221711357099307
1.2074884849472192
1.1933768423316662
1.1844173705210865
1.186760122088889
1.1882361488550792
1.1885465028546975
1.1882770268658982
1.185128944608482
1.1897980750594532
1.1928126898715858
1.193447499571009
1.1914481161553745
1.1868708230700495
1.1799030654850051
1.170952872278604
1.172300849313713
1.1895174089411167
1.1874126231301527
1.1776326956205891
1.1885152915601194
1.1899898249598075
1.1729813513409089
1.1726060278257069
1.1805082172065766
1.1868628142117164
1.1934114542296592
1.198897950879041
1.2020657456618307
1.202507691517541
1.2009666831197585
1.198260826880083
1.1947108078697464
1.1903347322868925
1.185128944608493
1.3866534044792305
1.3826936504745717
1.3784261432202027
1.3746765853748468
1.3721238351899283
1.3727157789332898
1.380130169419449
1.3915515404756347
1.3933494464433729
1.3924652674948077
1.3962783723666803
1.3827312518343189
1.3857029050789706
1.387308452118985
1.3676168080708333
1.3491145667702151
1.3455472512532414
1.336788360585867
1.3363448485916347
1.3347809444209096
1.3372869454876264
1.3453646789693117
1.3548431923496147
1.3641770863451106
1.372828178608193
1.3804325423412744
1.3866534044792675
1.3890121276335508
1.3910480576426918
1.392390522744542
1.392412245116119
1.390390294167487
1.3860099132247066
1.3796024354212546
1.3717385765383185
1.3628472155131137
1.3678522664780945
1.3711030630300722
1.3596853672777631
1.3525577323196434
1.3483504581134476
1.341061854075417
1.327623242846532
1.3148441268368427
1.3016110160336907
1.2879328758924122
1.2743609148829915
1.261093709513388
1.248017678864064
1.2351013357496217
1.2225602711286636
1.210798247584419
1.2003034469588063
1.191580997102646
1.1885201936196979
1.1975459636992125
1.2039534421133176
1.208981719280785
1.2132721288975339
1.216958483169715
1.2196577722509672
1.2195075649487235
1.2118909375443325
1.199368388110146
1.2061745898744762
1.219975841230239
1.206708344751402
1.2008225929739846
1.211298319978857
1.218556441875372
1.2225655008696963
1.2240511680330945
1.2220733701571833
1.2190952411011946
1.2158213312729083
1.2123997752324756
1.2088025947442969
1.2049010794309258
1.2004468551211855
1.1950820667336215
1.1885201936197145
1.422197773601857
1.4214379958887238
1.419850944707307
1.4189856753705425
1.4144134672657054
1.4091689192857286
1.4034078296478765
1.3977251450476236
1.4010969220597598
1.4070891024423762
1.4025994037809675
1.4023088986961723
1.3985780843151998
1.388300528073417
1.390204766599603
1.391370961778827
1.3918492610860274
1.3999923977050661
1.4083228497370746
1.415303473866408
1.4209847222068344
1.425452069328414
1.428410900484855
1.4292182315686184
1.4275599076286365
1.424510123808123
1.4221977736018678
1.4186942525256503
1.4155750491807597
1.4129048438251794
1.410743428446386
1.4090983349493063
1.4078320419631525
1.4064392805425614
1.4035234274039976
1.3965334651815633
1.3846835863341
1.377466891165708
1.3794008774246558
1.3701629822537718
1.3557892177006363
1.3442019461260444
1.33937924527468
1.3357540811104427
1.334173479064985
1.3319089885224131
1.3193016369488373
1.3085663908630316
1.2950133606095429
1.2805282607594977
1.2681988435894442
1.2587503121935764
1.25223519824091
1.2479786699815691
1.2449221689189482
1.2441015101249584
1.2444678926727741
1.2464162073921377
1.2495090421487047
1.2529910147835739
1.255631701940888
1.2424803709336079
1.2363926634307896
1.2363602147961175
1.2376840067364627
1.2390092506262713
1.2389699296418268
1.240305628398305
1.242834284116072
1.2465047961513114
1.2405327276475895
1.23624681862042
1.232755441512407
1.2305008954347354
1.230067541797703
1.2314377070159352
1.2337305427540404
1.2362438755666627
1.2388900057044705
1.241837221947793
1.2449221689189423
1.432472058694307
1.4276866378218767
1.423222682410141
1.4190615974506653
1.4198122353342788
1.421715598373837
1.4237646290611443
1.424638171016121
1.422701752692884
1.415952899215887
1.4098792879758018
1.4097793057599122
1.4035667366064002
1.4005011555517877
1.4097957743582166
1.4238448124711356
1.4380720086707142
1.4403692071834182
1.4421064406475217
1.4429661181783884
1.4424066663940736
1.4401569230430824
1.437034374340613
1.4344608043659242
1.4332673440435233
1.4330632845825015
1.4324720586943132
1.438840365478441
1.4408965505564646
1.4375423421999791
1.434378771071679
1.432655377617869
1.4328479574343231
1.4346194246633368
1.4372620072932218
1.4395746804562373
1.4344680188744123
1.4252361929779869
1.4216707466165999
1.4274874174987673
1.4127210324898425
1.3980215988577362
1.3888028370429368
1.3698609869817744
1.3505518568077741
1.3334120086242165
1.3238810263941676
1.3102921634345872
1.3011020460806457
1.2965501324641218
1.2895926069982702
1.2745228898620766
1.2617879420309763
1.2518599454013133
1.245151183088033
1.256734373049936
1.2685091324311832
1.2761696615765932
1.2764316636462134
1.2686693703355694
1.2563170461962194
1.2593475771738996
1.2620930559232821
1.264441769730844
1.2661872068954516
1.2672380149980342
1.2677158282429117
1.2627782793842157
1.2549638677956305
1.2470844340602543
1.2516977425970712
1.2610183259767827
1.2715693081423962
1.2794593765969635
1.282832751669504
1.281325953203017
1.275829940716216
1.2678785522036955
1.2591150079898146
1.2510611057884806
1.2451511830880213
1.4401078038062414
1.4453801866166347
1.446529293235057
1.4461515091905022
1.4454900580269194
1.4454477046647487
1.4471877894529235
1.4519514960826516
1.4599025484098278
1.4688574534698404
1.4755972313740258
1.4789141333993339
1.4794413435290865
1.4779476299460257
1.4721913039526815
1.4638754610961802
1.4544676349970054
1.4526503686239425
1.4504325378038436
1.4485596768625855
1.4474439416261935
1.4470584959434531
1.4471603653155778
1.4475414691438266
1.4479358357856682
1.4468860227496334
1.4401078038062591
1.4423110305330435
1.4451106377750098
1.450520993166256
1.4543346910848682
1.4562806367922994
1.4563875289484807
1.4545155667253729
1.4480679745249299
1.4400750728418472
1.4372621295693444
1.43877928776011
1.439695337889939
1.4303334984040355
1.42597044955432
1.4094529712540762
1.3900466988721374
1.3823720828407502
1.3756265187200254
1.3696795100898476
1.3566453073211227
1.34105584286113
1.3239216831510339
1.306364901828758
1.294480568564144
1.2944798641970612
1.2961639392306663
1.2991686885027838
1.3031700999550544
1.3090017063809796
1.3133928302534272
1.316336213266516
1.316501602007062
1.314849268487826
1.3147467394938412
1.31059782792031
1.3054675736138348
1.3004966057387883
1.297257735653935
1.2976704794776168
1.2915128307663206
1.2880855152873354
1.286770563806318
1.286933998575553
1.2879926056613817
1.2948173217722576
1.3001372755934948
1.3041185381471745
1.3069499523965395
1.3087891878004603
1.3097418870793724
1.3098268835225588
1.308934403755112
1.306813015293097
1.3031700999550628
1.4591297005079682
1.4668969292459517
1.4798464452909343
1.487959672246684
1.490179743596876
1.4921868465902681
1.4943883396503255
1.4952595172636756
1.4924554174125313
1.4875859411888297
1.4852077864682367
1.4874505298806968
1.4855182645519591
1.4843285847202485
1.4820473404225318
1.4784443740032673
1.4751226870176648
1.4744443521009678
1.4726690440721082
1.4703494633511736
1.4686899375988747
1.4689091671253243
1.471115040840307
1.4741592351749793
1.4707608617021455
1.4622207044043105
1.4591297005079646
1.4583037534326497
1.4618420833607302
1.4682048991662695
1.4756659003851198
1.4834438983483371
1.4758644117649764
1.4612585350817757
1.4503113540046164
1.4435109989168935
1.442413128198421
1.4435602303024366
1.4424435838491587
1.4372025191907738
1.436175055948805
1.4331313529473808
1.4147389025869441
1.3977105436066892
1.3834346162978917
1.3704131578586105
1.3699068972446558
1.3772432661991734
1.3782744898090684
1.3636160910905455
1.3516029395372864
1.3424460259278719
1.3363307474992425
1.3334143234754738
1.3337795503815697
1.333081242375351
1.3262555658681587
1.3204814053936937
1.3176856220531208
1.3171956184081492
1.3155780322283335
1.3181966704517423
1.3220827597346292
1.3269703546359304
1.33299707488783
1.3403619020625386
1.3317357274272243
1.328402653313695
1.3271469806664398
1.3248563796271282
1.321159593193592
1.3202647395611886
1.3192913375836335
1.3185959679307024
1.3186359603766609
1.3198182421700644
1.3223323351365395
1.3260606906536305
1.3306256382341477
1.3355025348445042
1.3337795503815828
1.4765272457238807
1.4790169909889046
1.4839045536297923
1.4936099061382446
1.5053609888578912
1.5125112774458833
1.5141451010195044
1.5132670547082008
1.5129955909677413
1.5108305802705293
1.5007686513541785
1.4936405289333654
1.497303468712611
1.5004879511847717
1.5031711524459004
1.5055676153423816
1.5078117384243985
1.5086268493656996
1.509065152830938
1.5085205438259424
1.5069845082066626
1.49847262669745
1.4894826729672959
1.4802992713197327
1.4761945377240397
1.4764316297438784
1.4765272457238816
1.4756407774152716
1.4762470621243162
1.4787420437114407
1.483352926621675
1.489482190509974
1.490999040023528
1.4976721501728034
1.5024337420502551
1.5038507897460363
1.500788759042256
1.493520141688477
1.473886983487807
1.4652601079199856
1.4610333201647407
1.450421734591597
1.4521235668720343
1.4480698414790731
1.4380405602425481
1.4259054534129807
1.4136964305952642
1.3953253187831374
1.3887183740062583
1.3794817457853286
1.3695414291878791
1.360439241232157
1.3523276118800989
1.3454502209003818
1.3400713091229945
1.3417225580382868
1.3487241916374015
1.3544275861382737
1.3589528313584576
1.3628013923704114
1.366497118709331
1.3701658791807951
1.373278080254948
1.3745471473141975
1.3699055027090405
1.3532333255518674
1.3651090316884362
1.374156577608975
1.379383833259852
1.3806784185739778
1.3781000704118345
1.3848890184807534
1.3808770899956422
1.3743296798677254
1.3681848455048577
1.3623109663515118
1.3564760810599228
1.3505235541119418
1.3445090893480929
1.3387608170494234
1.340071309122994
1.5061388848916086
1.5042987201604998
1.506730555775439
1.5098965378807663
1.5116826053566808
1.5142428020728447
1.5184041653744016
1.5226549958019808
1.5204108989035334
1.5151163902004463
1.520300597828533
1.5262557501305587
1.5319386451472128
1.5408375297828845
1.547674973624968
1.5514198102450314
1.5522651900202546
1.540126455706803
1.5284933513097898
1.517678836143073
1.5077372330307033
1.5046527818077327
1.5013746884070422
1.4978342382652023
1.496674443723347
1.4995719650128447
1.5061388848916266
1.5042843242651818
1.5036348409416123
1.5033380963456702
1.4996713168330227
1.489681092850645
1.496847808676172
1.50396288104489
1.5102177027915134
1.5146752356086115
1.515668794983641
1.4944168531413098
1.4837831861829769
1.4742788145557877
1.4676164005630703
1.4639606606014277
1.4620326017378193
1.4607174850680655
1.4546170261939395
1.435050289038523
1.4144366443195608
1.4017316618905784
1.3902309483831898
1.402263212500406
1.407549644028071
1.4022779636603822
1.3983055821607164
1.3956334235806889
1.3942814502584957
1.3998035322324078
1.4061459928550588
1.412340126053183
1.4180511441814918
1.415725570359941
1.4127685533850944
1.4081880196091776
1.3996227283052753
1.3863166432124996
1.372171126086883
1.365219142696237
1.380538844351954
1.391394138652779
1.3970033202544991
1.3975665101692027
1.3941372729119166
1.3876714825128436
1.3905272755040559
1.3958977103902472
1.4023298077886819
1.4106097924322192
1.4204453518304192
1.4141821142484647
1.4070981852354578
1.400249456598029
1.3942814502585015
1.5378098538901355
1.5281629496963767
1.5231922562618672
1.5244140715601784
1.5310757734684324
1.5341353598191638
1.5309500452904485
1.5251710228558804
1.522610862903288
1.5247893084902866
1.5296399429424685
1.536145692458098
1.5359553903290635
1.5409981533569441
1.5502566066946384
1.5611051347089024
1.5694197140591146
1.5654126255716168
1.5571276537105485
1.5486531808964046
1.5396650008917112
1.530838471803083
1.5244073135657112
1.522424944148567
1.5226881531948362
1.5300617664910603
1.5378098538901406
1.53212815727355
1.5258295619690503
1.519206943884127
1.515392858526768
1.5172965867122177
1.5221777110355525
1.5285288152747523
1.5352213396862953
1.5325659141504255
1.5158735288969012
1.5115218476642736
1.4997209145077306
1.481614952342702
1.4683902356936402
1.472919931701794
1.4734605874555138
1.4688034846373665
1.4638468530521391
1.462759327950326
1.446710187185535
1.4329521143814838
1.4224127636021937
1.4141771927409696
1.4164023326883506
1.429630030356105
1.440344502446634
1.4472529937297292
1.4497829714454702
1.4467395299798091
1.4383086488433798
1.4281330806514199
1.4201693628122851
1.4235088414988568
1.4293434055027348
1.4362524769506955
1.4445354651807367
1.4434833627709462
1.4431255755265815
1.4428172053594472
1.4354333344067245
1.4313359403436434
1.4325145173045803
1.4380289050424067
1.44473933725313
1.4446110157934553
1.4417571456543967
1.4379967298191871
1.4332203751923678
1.4275168215726657
1.4210877017836197
1.4307189753538916
1.4399560190936465
1.4466840447205527
1.4497829714454507
1.5440167114392473
1.5313807624189788
1.5247347370520414
1.5256384371158451
1.5312059063330865
1.537954287208562
1.5412776146673517
1.5408576728967067
1.5437174855561664
1.5527980229577736
1.5608303710317875
1.5615370814080762
1.5578395080975795
1.5627441551272065
1.566891532830073
1.5700168342248284
1.5737712237678483
1.5669940911665095
1.5631697886456897
1.5561156577022244
1.546520951249601
1.5365011500064605
1.5278444118537857
1.522463960544425
1.524713161335907
1.5301977328532326
1.5440167114392456
1.5504991518576223
1.5571640886408382
1.5589076182064725
1.557481282288182
1.5572375239316
1.5581610269095292
1.5590390539906895
1.5500287834212496
1.5476116747432553
1.5556105879946258
1.5643021475582168
1.5531552593247848
1.541582757280615
1.5281464466338146
1.5133119570480957
1.499370513520097
1.4834287504937307
1.4665258473111726
1.4630204411057515
1.4654565151717933
1.4669310123175
1.4685766129787203
1.4702015752257869
1.4717115323569372
1.473086247838883
1.4743489702301762
1.4755245994676311
1.4765982115452054
1.481192413977233
1.4861520616713708
1.491148358138018
1.4940438764175827
1.47899359138857
1.4657816856680623
1.4549548037637485
1.4472279723738848
1.4536882042867962
1.4563871889934987
1.4509907007320433
1.463055939765183
1.4552866050778055
1.4489089854530195
1.4459520113113191
1.4468725103663367
1.4536192970528867
1.4627322526347704
1.471801110161936
1.4813167624965047
1.4878608131864794
1.4862012386791148
1.4841997241769533
1.4819071273970608
1.479370467489751
1.4765982115451752
1.5669696541761888
1.5662246072456287
1.5625892661903764
1.5564281980445203
1.550299339692512
1.5476658893137627
1.5500182411303296
1.5545828707744147
1.5584548872005084
1.5604736033753743
1.5636294900837904
1.5734823294691838
1.5679966464364916
1.56586794379811
1.5755804865294751
1.5886862860646491
1.5956192499265267
1.595754233126788
1.595164610892586
1.5940590293829715
1.5922582255019708
1.5893582693713046
1.5851082087065982
1.5798376624548685
1.5744235384462635
1.5698613899250975
1.566969654176197
1.564281003166708
1.5613256785783314
1.5639768501634714
1.5708002120922187
1.574901843223767
1.5669581602858926
1.560083117192715
1.562797241787728
1.5662578642204221
1.5703936062297428
1.5647638107469612
1.57274066163582
1.5638802870296737
1.5481660231172887
1.5281950347714583
1.5060214237968033
1.4884428824127167
1.477827530108751
1.4645504595104526
1.465917049952596
1.4721302225518635
1.4803177431019552
1.4898880816624693
1.5007395225544022
1.5132049844121918
1.5267782832413483
1.5321423737651043
1.5359379874632646
1.53930320593175
1.5260626793546064
1.5101113574095282
1.4956142430508288
1.4985595105537388
1.4982895477582012
1.4925478864666706
1.4809470706230985
1.4672555951845794
1.462395742225068
1.4692026790277295
1.4636949518303446
1.476131078493258
1.4860464921212855
1.492314407050864
1.4871442320458974
1.491525194707598
1.491359405632636
1.4903361613736021
1.4891980053655616
1.4921007523673728
1.5043767727699833
1.5176703102678812
1.5310744966241827
1.5413579826768278
1.535937987463251
1.6239725610813265
1.6211639419316106
1.6170329323331225
1.6129506288321813
1.6116948317916426
1.6173234034640012
1.6312534521827595
1.6447817704451342
1.6520682848826491
1.656857533461508
1.6592042162179976
1.6606484825819048
1.6582476934421986
1.653049855486757
1.646419066294084
1.6393268488127233
1.625473058634568
1.612633987263523
1.6037359413364116
1.600594930332822
1.6022276549940058
1.606279276464622
1.6111022747967085
1.615756209087681
1.6196751974580665
1.6224920252586852
1.6239725610813323
1.620187355932602
1.6074005782834404
1.5950383912313275
1.5840886021121579
1.5773745462694997
1.5832439531644285
1.5875542953378854
1.5886781703004917
1.5846130311372482
1.5755622679708547
1.573815781296439
1.5730907069809952
1.5750254540667048
1.5626956044890121
1.5469754324189542
1.5378806717531717
1.5389333514587158
1.5191088868972096
1.5074951282642222
1.5023608526825338
1.501122805937438
1.502983047985469
1.5074105076704305
1.5135412629161211
1.5203247600585683
1.5277801883290434
1.5442266959550865
1.5528452135764412
1.5406590411392667
1.5417623614984401
1.5429597390001548
1.542416836070399
1.5400246286876051
1.5364522699303014
1.5329471730348996
1.5145078920596584
1.4984611124013696
1.4863925815515433
1.4792722076657132
1.486135319461654
1.4953388422170673
1.5065507363940507
1.5124257680263802
1.5037714592918692
1.510574736724645
1.5254471469335233
1.5365306062899957
1.5460132178869823
1.5489540873427423
1.549421227439793
1.548393000330006
1.5456557550167387
1.5433744685237263
1.552845213576448
1.6321998469363426
1.6338229187688373
1.6319096953151697
1.6328241338612535
1.6327051703035724
1.6337653520724142
1.637852043810409
1.650173664757617
1.6673587983923683
1.6670065791447306
1.6648163804749407
1.661260584293309
1.6609671055524102
1.6568741209678854
1.6518322775143333
1.641931851594654
1.632937471621526
1.640066193583746
1.6493585489870877
1.655422109786406
1.6519323063834406
1.6434507695587561
1.6376837649439042
1.6354969694247412
1.636740677774284
1.6356163612689754
1.6321998469363468
1.6307202484832821
1.6357462089317532
1.6386480850701155
1.639207169557885
1.6374386770009466
1.629660840576845
1.619296603733617
1.6109679064443407
1.6058083113172015
1.604108171922228
1.6051242994184571
1.6077494925570446
1.6057284484288759
1.5970545978803354
1.5855659116741576
1.5631291382907084
1.5391298821527566
1.5477706988159485
1.5590862989083794
1.5560598570836566
1.5540051821099348
1.5528736878368576
1.5526182553223233
1.5531311375368735
1.5542147505768567
1.555590551361346
1.55694166903876
1.557978164125847
1.5662885060705691
1.5722340339389491
1.5738863161978163
1.575449930840205
1.5713281213970547
1.555621345525079
1.5343310077759111
1.5308387428631187
1.5312486837613832
1.5348608090181064
1.5403029712072638
1.5406584586735086
1.5386568601481443
1.5278897562345308
1.5193331151727139
1.5315026948459756
1.5318391048005084
1.531734620834343
1.5391166802990366
1.5471561295698182
1.5509209826247796
1.5529860879804114
1.5545546270580712
1.5559247716503501
1.557086548325523
1.5579781641258508
1.6468308552609183
1.637039230208156
1.6340047716122295
1.63328715362164
1.638730414152316
1.6476013875489004
1.6571376930624027
1.664512874947117
1.669156482994529
1.6805166978964392
1.67941515891987
1.6736663655355735
1.6835080542220269
1.6835214495731874
1.6641287835901624
1.6485816065835381
1.6481075056536405
1.655229335122899
1.6599158446361275
1.6594970909666587
1.655144926097064
1.6511402043615937
1.6465751940642073
1.6425217713367206
1.6389637511333999
1.6408233044002583
1.6468308552609259
1.6512177552190535
1.654969635989857
1.6559236725408049
1.6506649297396454
1.6407152094651858
1.6336831705057293
1.628773458260991
1.6243291981010826
1.622368084417965
1.6230268562957073
1.6244845876419132
1.6170904886865982
1.6070125034698333
1.6069027673401934
1.5870085525914848
1.5760313434375364
1.5687178977325167
1.5632133270069155
1.5599577502511428
1.5735957173585227
1.5874829826201051
1.6005850636429666
1.6114408913766078
1.617125102734062
1.613833818909136
1.6020040113557859
1.5842062130788812
1.571519388778026
1.572040771682375
1.5751127446404207
1.583118736389333
1.5872348793014588
1.5829687425358248
1.5709201261056793
1.558363691291021
1.5502479156275877
1.5459278250641884
1.54306733355176
1.5412781709081542
1.5426364424911674
1.5396921570851916
1.5400803737637239
1.5421489798786472
1.544498372042018
1.544080595418537
1.5445681936246092
1.5458508898968346
1.5475289664673344
1.5571282547831176
1.56668555562287
1.5728738411490948
1.5754081045953972
1.5747190756835123
1.5715193887780547
1.6967830263238948
1.6926493663709952
1.6896550237840289
1.6871255459891323
1.6847189983113187
1.6824091418163873
1.6806026629267408
1.6805205674510468
1.6834576109856882
1.6878023165598992
1.6925419931475603
1.6982501825986132
1.6982395258369467
1.6994263447849736
1.7014477981896268
1.7052269790703378
1.7119414221775797
1.699355826564095
1.6863038054131214
1.6772015467873054
1.6757560329181425
1.677407067468081
1.6799609598086507
1.6832653266523578
1.687301416447321
1.6918776630103993
1.6967830263238994
1.690560209566545
1.6825420771157662
1.675114975960527
1.672132176350322
1.6725938354166512
1.6734842015076512
1.673649851049125
1.6669345675459804
1.6556012473192951
1.6445327643811964
1.632008739315432
1.624484052270088
1.6196781327473093
1.6084677337730728
1.6181104265836397
1.6293682316611628
1.6408944963746785
1.6518548383266642
1.6609669085087218
1.6659190929275096
1.6650905810471899
1.66028295918409
1.6543458135858058
1.650265077220538
1.6506477623521538
1.6528007221804744
1.6527036837193119
1.6502766544679943
1.6640715214415853
1.6685498019986367
1.6583604929446276
1.6392876543682906
1.6225244345341583
1.616906208226905
1.6171922365866376
1.6161497121394879
1.6118030321935664
1.6057551241952437
1.600688125660494
1.6035950084723432
1.6029731100786833
1.5943424004935933
1.5801412243114243
1.568337753540122
1.5684244626484787
1.5777220563216892
1.5905238357974123
1.604732200559678
1.6198681370442851
1.635517723498927
1.6496891273056893
1.6581175577899252
1.6575562922860079
1.6502766544680365
1.7519052714186725
1.7540330150344214
1.7566336200928816
1.7597262789166497
1.7627661393335075
1.7532562385989612
1.7396031834024661
1.7265675563757934
1.716814156993072
1.7162782925740128
1.7266236425663715
1.7322503939131062
1.7241296016664394
1.7103725020477838
1.7135928284648716
1.7188937909880937
1.7213720980643301
1.7322131794758333
1.7388275902029198
1.7330771656020516
1.7354218308144709
1.7408363314711057
1.745426433549251
1.7486052283849043
1.7506759196583639
1.7517897759157453
1.7519052714186674
1.7418820869171967
1.7322413031726278
1.7226383626257378
1.7126948961009536
1.7021083648075084
1.6907602146205138
1.678848082244321
1.6724536380324724
1.6692623962863167
1.663325326641005
1.6530308012657098
1.6388165375725499
1.6301052653978334
1.6336604908559829
1.6410965615543225
1.6483476627976086
1.6547281054216567
1.660432402972079
1.6658750130665323
1.6714303537662627
1.6773329277148876
1.683663772876946
1.690056918451706
1.6912333354418743
1.6927221892236362
1.6944735028021434
1.6947973257822757
1.6931126458013828
1.683458404457436
1.6699681164415006
1.6591307802869728
1.6519806690853258
1.648689803020974
1.648119119382675
1.6480058318429935
1.6457897643460768
1.640292541147302
1.6329371157246733
1.626662238004808
1.6378842323003606
1.6294843561403016
1.6188774649731832
1.609018792366005
1.595226133291115
1.5937540816150293
1.5954723718188297
1.6036325765186592
1.6198966049146697
1.6411269474141363
1.6560029746198943
1.6664947898468274
1.677067447878517
1.6876701277478394
1.6931126458013932
1.7679121596921663
1.7743903203018876
1.776571067983595
1.7735465051807877
1.765303066809236
1.7629371279195967
1.752261506905233
1.7364022191668422
1.7255512308528291
1.7229199674423592
1.7282993876324955
1.7434524402390572
1.738966715624939
1.7447280940574321
1.74980498712184
1.7537413506422301
1.7550297285297785
1.750358741179037
1.7428054894922664
1.7528985992890251
1.7622020886086442
1.7702028281673534
1.776105447247221
1.7790207334867691
1.7784456613069974
1.7745570197027563
1.7679121596921654
1.777741232602435
1.7842908892673812
1.786582278963175
1.7843510979627693
1.7772370131429418
1.7613248515312279
1.7434154214911195
1.7239519883201528
1.7036547762139032
1.683953418796175
1.6685264636338217
1.6613116865651403
1.6611092504365037
1.6646447540184117
1.669384034607976
1.6761253251705028
1.6821897707020073
1.6859212776054955
1.687532063472432
1.6881640834809288
1.6886057230550977
1.6891950777386355
1.6903674643840607
1.6972519280379372
1.7039020400525149
1.7039267853393283
1.6963754795292814
1.6982497554200675
1.701864308956396
1.6916991179177427
1.6775102265374087
1.6636473433197168
1.6563939997489698
1.6572961790037457
1.6615178098856007
1.6655430245502338
1.6683331914299966
1.6679645343749363
1.6621965402853118
1.644443935215527
1.646884799888484
1.6454562853809842
1.6352914060700303
1.6220602385594292
1.6207314392580048
1.623038041933786
1.628515641386134
1.6363925657120713
1.6458051322060345
1.662937503440661
1.6819394162521908
1.6958953962874797
1.7009806591202674
1.6982497554200835
1.8150473698177403
1.8231317837401226
1.826799624053902
1.8263217971849601
1.8090376913313355
1.7899482703285488
1.7826382863134482
1.7838365793125024
1.7860051499366856
1.7811183386333636
1.775065077153036
1.7708924904391945
1.780495342634371
1.7822817441299976
1.790172429883224
1.788330953382895
1.786503403354064
1.7771124036710026
1.7788042822617105
1.7844111153661066
1.7939211499973262
1.8079816417958932
1.8248486339204475
1.8288879647361584
1.8255172391733525
1.8212017966209164
1.8150473698177307
1.8139788518024984
1.8096633555857216
1.8017877312351263
1.7908312328066762
1.7778223849250967
1.7672002018754818
1.7528443938897338
1.7359311951617449
1.7181760043849155
1.700984919797958
1.6853622186729136
1.6725967188780684
1.665081203820513
1.6664893308094217
1.6758622170354285
1.6877541763233908
1.7008927701374394
1.7053378373295343
1.7035196621727597
1.7043610917987415
1.7099500400215575
1.7189186180000884
1.7284630793509774
1.7322101621330408
1.7197629236981853
1.7093400955863796
1.7115378688193388
1.709262192694765
1.7025092436058378
1.716872502067033
1.7127708440165288
1.7037193908340051
1.6970510854583767
1.6932867975257577
1.6926999622700423
1.694023551504295
1.6943928649502598
1.6938910502088418
1.6962253069990818
1.6919367851517424
1.6905559214608417
1.6916275441468203
1.6887054311734646
1.6832177605273282
1.6840465708978691
1.6858628088173115
1.688521915660978
1.6920008564466926
1.6965228270765371
1.7025830167278604
1.7109516616234595
1.7097134263278786
1.7048413909367603
1.7092621926947837
1.8473443360136348
1.8526109848365844
1.8442695510633693
1.830017289792255
1.8221815920170221
1.8143507454290817
1.8064469096296445
1.7973428828088247
1.7886981052911073
1.7874818374805872
1.7882079323866715
1.7850970770500783
1.7894276698137808
1.7909260743768836
1.7903170857087962
1.8038924551017825
1.8072868785350673
1.8104843396480277
1.8169413846931697
1.8239481771641053
1.829223232122535
1.8315493684871975
1.8311426003616897
1.8414716739460204
1.8548237537056054
1.8558943717006144
1.8473443360136346
1.8474938914090127
1.8496417575165438
1.8521253134397995
1.8482407935080873
1.8354557729251324
1.817119706112991
1.8013223151658988
1.7882988538190046
1.7645830879331983
1.7404028267737095
1.721353864147241
1.7101513805348145
1.7059015246430733
1.705712995388926
1.706921769530348
1.707709418413736
1.7071567738015063
1.7141048311930902
1.7260769645355614
1.7351829872244595
1.74025987456125
1.7418905214684164
1.7414330834760414
1.7397568957711504
1.7373993180191047
1.7352910500336596
1.7354122331208348
1.7386224909773773
1.7329994337646888
1.7233789281495182
1.7357216151686117
1.7465322610507796
1.7355993612760028
1.7237439170884865
1.7135472099734725
1.7069235647634233
1.7039750574219192
1.7016507842768263
1.6971619240093903
1.7016908538518267
1.7063913965914923
1.7100560744323385
1.710099201021714
1.7242935380684996
1.7272926137441351
1.7326593776049992
1.739747638672659
1.7476078846651872
1.742848997788411
1.731854905811162
1.7202270094997643
1.7218319675051534
1.732622610694125
1.7386224909773689
1.8698751439131303
1.856898616881729
1.8486265766942338
1.8328549660035933
1.8229473816461335
1.8151380447220848
1.8069043130380797
1.8006532627038383
1.795636375738886
1.7917187904174756
1.7884882235236208
1.788360160028823
1.7899679343625041
1.810295531742308
1.8226006420097665
1.8175213197211895
1.8224309042327245
1.8297254720169767
1.8358633018955375
1.840531075319416
1.8434523002452197
1.8451264820978195
1.8467996314281245
1.8497893728506534
1.8555829233221763
1.861756940056372
1.8698751439131098
1.8731071917331474
1.8679908291738478
1.859293052784681
1.8506196413007205
1.8357919705478731
1.8223954615508635
1.807440965583183
1.7885129963651327
1.777697929284269
1.7690935227048983
1.7615061543186648
1.752987362387735
1.7430322226186905
1.7343054686428099
1.728901787543875
1.7269086714507698
1.7282306815120716
1.7331718607084559
1.7408902667312676
1.7495395615473217
1.7575885665400233
1.764178725728007
1.7678340232226446
1.763672990397324
1.765061418599235
1.7633635210954146
1.7617000707162591
1.7601767461516862
1.7556964784123374
1.754181439753529
1.7544821485333286
1.7523238153563554
1.7537294324304715
1.745963723856476
1.7389354606183087
1.7325058245815275
1.727776488147851
1.7273402766220471
1.732821931955361
1.7326390010622539
1.7231488879669656
1.7173756574411119
1.732830034673395
1.7490614330782472
1.7527577511844545
1.755675526898057
1.7577162708611833
1.7519064300882987
1.754955988384136
1.7602440444414051
1.7611525913849153
1.7608826010607392
1.7587359297347622
1.7601767461516822
1.8735538812043995
1.8633312746180495
1.8553002885810286
1.8548550694463264
1.8526607899531617
1.851181749249247
1.8521674334593219
1.856505129591123
1.864273082501622
1.874252629568863
1.881687428567668
1.86586946701896
1.8743128919135743
1.8700152137886075
1.868624054316487
1.876064169732301
1.8663574231952418
1.8691660437748217
1.8719775911422867
1.8758532016037348
1.8817504927890876
1.8849700217929173
1.880998966085504
1.8734336397333975
1.864985741990966
1.8662635875606106
1.8735538812043913
1.87312660440568
1.8769845782482726
1.8730345480787656
1.8552021741704687
1.8438779174088518
1.8346603733970208
1.8246363247026254
1.8148857537794398
1.8063734228171833
1.799781025656753
1.7947058940126421
1.7879921685803144
1.77829462050147
1.769455341105388
1.763211498215849
1.7596771829066908
1.7583748967567798
1.7586489110032608
1.760038038632389
1.762457542703963
1.7654767177287485
1.767577505870286
1.7689273351020776
1.7667181667392893
1.766885223989652
1.7712664992524825
1.768738884048848
1.7654349218615062
1.7639127120103264
1.760230747218176
1.7546155932582397
1.7546924616067303
1.7537703667222384
1.7512147424931557
1.7448451582050557
1.7376995238075752
1.7357496067114893
1.7379219350646313
1.7425338712332235
1.7385042745077066
1.7294025234950356
1.7356803544043404
1.7487109643290955
1.7629441212698542
1.7631204129412241
1.7618459580576291
1.7582864270995713
1.758978445469008
1.7597286761106983
1.760334478936593
1.7621682023519272
1.762404320967905
1.7640339538068515
1.7654349218615073
1.890337549733952
1.8930210784710426
1.8924249213381912
1.891195050729704
1.8920605415674077
1.895401713054267
1.9008627544483208
1.9027648482235875
1.900768834117996
1.8941215770921138
1.8838839123852629
1.8702491050615127
1.8800427387734633
1.8803080977329476
1.8812202898150194
1.8827029339927293
1.899002179567238
1.8920354715032817
1.8865713876829189
1.8834854666654313
1.8833773322005882
1.8897527728689238
1.893109588361824
1.896272147590649
1.896573610006469
1.893555213666648
1.8903375497339627
1.8844410869760517
1.8782046577773461
1.8741486186367198
1.871936734197393
1.8745419533271765
1.8761103994529964
1.8575791826748294
1.8318134138105155
1.8151486137199568
1.805061474339029
1.7986021068363212
1.7944396688980528
1.7904990255595923
1.7843266859348892
1.7771456655561408
1.7717571393884224
1.7713325560241404
1.7763901136511084
1.785843089389006
1.7981738437191643
1.802531815473545
1.792727448157062
1.7770392969059203
1.7716801879478854
1.772403264269153
1.7782535438331943
1.7907631947789144
1.802136121087106
1.7933332490142022
1.783810553053716
1.7761500111486903
1.7634934637952475
1.7598159406213985
1.754811151531822
1.7471057935074834
1.742842433442449
1.7415018424735567
1.7454310645686362
1.7540818023652907
1.7464174327816466
1.7663180702072447
1.7863378274727761
1.8010985462287845
1.8088243401548632
1.803775801383178
1.7980281510451426
1.7927353033538305
1.7890285786148494
1.78779998774629
1.7895100587213537
1.794051745224079
1.793493686676564
1.7959944636660665
1.8021361210871105
1.9288679094226706
1.9245675863575382
1.9174939244761176
1.9104202941178445
1.905400475473959
1.9030890490850458
1.9027595965221944
1.9081081214229525
1.9136947719357866
1.8991381324434664
1.883958317275788
1.8905919068818755
1.8895856686800925
1.905345444447294
1.91298839162806
1.9127139607056018
1.9078236381743081
1.9138756574802511
1.9185144379783092
1.9086231869620816
1.8996848508196587
1.8926971278697406
1.899104643547507
1.9087369423686087
1.9175429524289542
1.924373111129126
1.9288679094226555
1.9138028722585125
1.8964363887981115
1.885653393280296
1.8909192460639093
1.8956538189779772
1.8892146258650593
1.8729261580422547
1.8637279253826573
1.849758998783158
1.8304996729550624
1.811854665175975
1.7983379523051015
1.7920050075492073
1.7910667475356035
1.7915832905699463
1.793556373548773
1.796802000917882
1.8007343139189267
1.8042577196450593
1.80565755167318
1.8114699398739642
1.8163166827557229
1.8209527578268532
1.8223206935901748
1.8187728008535349
1.8161682958560796
1.8146821343033275
1.8138154731879885
1.8035461680617002
1.7901818129365457
1.7822844607532549
1.7873794656038802
1.79502787949834
1.8051087624639508
1.816286525691535
1.8218354242909096
1.8306830914477983
1.842243666088811
1.8427489856715453
1.8499961144610177
1.8492957944870176
1.8530268143624713
1.845243152937694
1.8339471550167217
1.833569454938561
1.8322526104177455
1.8301045211383997
1.8255771391699547
1.817636443119234
1.8076303064549055
1.798322619379176
1.800706611434599
1.8081250151524628
1.8138154731880036
1.9299385130514457
1.9281686075649032
1.9339500876944935
1.9442690632132065
1.9501317622971945
1.9432750859720576
1.9355095531413755
1.9259338514668967
1.9168452714075026
1.9268680736077524
1.9381026594496924
1.9372164337006583
1.9468005087926914
1.9457363106322312
1.9463377196346237
1.9460494018356036
1.940438057070134
1.9291665246715486
1.9210155691391362
1.9283509879031864
1.9354100135393404
1.938763313358561
1.9296807706079588
1.9234230776481385
1.9214954187724729
1.924509395046104
1.929938513051452
1.932645922612223
1.9368324048306549
1.9391704721066592
1.9331596009777656
1.9216236372881352
1.895385779430656
1.8869433645674607
1.8710650281079757
1.8512079480348715
1.8334045307965972
1.818136831509472
1.8093567683852276
1.809410455056562
1.8143628454987417
1.8212172786747034
1.825633941300589
1.8233308058422064
1.818662787083383
1.8147175787869612
1.812647768506989
1.8131651813045255
1.8222287619242004
1.8251120457680479
1.8254646822994685
1.8289389999958081
1.8313391810646533
1.8331231594692141
1.834901647090133
1.8285769287493423
1.8233722036848727
1.8191688445424414
1.8160254986059392
1.8141243344947788
1.8139435594304094
1.8167110767497734
1.8283872409558266
1.8385457241040382
1.8442168067197862
1.855187990013216
1.8530258615988997
1.8572782566975725
1.8532793006173494
1.8576708167974645
1.8596035990722906
1.852529631473633
1.845117143507912
1.8376854701085998
1.8306606798829257
1.8247296698041857
1.8209492728829264
1.820396283031041
1.823176759083462
1.8283181565386126
1.8349016470901425
1.973452339689964
1.9691122108047219
1.9631010454751898
1.956662593964485
1.9545925604652592
1.9622957734629327
1.966915944223728
1.9693368641148121
1.9600957146853235
1.952875321874429
1.946172053776877
1.9501158824046623
1.9475806586194777
1.9562828753798023
1.9623871193844546
1.9578366887706447
1.9558373562371625
1.9645563610481827
1.972835351805966
1.963432020344523
1.950140612871974
1.9421871927639387
1.9489422035548898
1.955884508130124
1.9628537311937773
1.9691221943563586
1.973452339689964
1.9675382061158433
1.9590412244129425
1.9529732018998953
1.9503461727311953
1.9243707864339077
1.9166566146312636
1.91099043330901
1.9060620639138368
1.8996992999477929
1.8916244262604447
1.882649373239408
1.8664020161609949
1.846875662111843
1.8339241892517189
1.829717557617202
1.8313563224190255
1.8353545392000352
1.8398299305671282
1.8436337688215743
1.8457390043053246
1.8457579928169516
1.845788413744259
1.8504737370698525
1.857154207937282
1.8612689145521835
1.855374443033939
1.8490733556566017
1.8437023077768844
1.8508058126263793
1.8602144512811554
1.863551759100799
1.8548572719274772
1.845925308064793
1.8456287876171453
1.8511587704546055
1.8586237723657033
1.8658616272541004
1.8712345168594562
1.8737224641778039
1.8716957003869954
1.8689799326907588
1.8689849031767183
1.868139141553601
1.8647300504955997
1.8620603237719944
1.8594240456943574
1.8578449256400218
1.8591568655501682
1.8623632474469864
1.8618048391548276
1.8567714686129477
1.8505602090896547
1.8451168405414027
1.8437023077768664
1.9745518269408053
1.981493282545059
1.9905340632212132
2.0019866440608847
2.0160158679348155
2.0019673679412895
1.985597553054222
1.9709845856581383
1.9710081003118665
1.9736259082152343
1.9736586832680076
1.9747372094998363
1.9775843114055502
1.970756259947061
1.967927283083066
1.982649713107208
1.9806870924212598
1.9931902374558625
1.9780389393913826
1.9807660400228333
1.9882107295744649
1.9949603555405704
2.000777997734678
1.9970597883098258
1.988791071281784
1.9812187902887295
1.9745518269408326
1.9783692545516458
1.978453207594698
1.9702469476276006
1.9561323733210556
1.9630470322416143
1.9511486564357492
1.9413971012200595
1.9326583039600533
1.9217289035537093
1.906786029362787
1.8876988012009186
1.8733865192609518
1.8642029097516104
1.8555294074514652
1.8484152808875614
1.8465209517166836
1.8536918976667742
1.8650451093574716
1.8768413338969865
1.8769877959720467
1.871558630765265
1.8683471908084597
1.8669347241752985
1.865222549643983
1.8613188449591025
1.8625706690572699
1.8617062064555079
1.8593900840425872
1.8807984061142933
1.899914993846004
1.908294053978828
1.9078450935064115
1.9042261712141455
1.8999024846450918
1.896338581157956
1.8944585535138732
1.8943947569675652
1.8954621708717883
1.8961125391713207
1.8937959790509695
1.8934845968036764
1.8984889066420798
1.9081223430025407
1.909497885223843
1.9090089553234946
1.9084201255160889
1.9053172773612652
1.898013121490186
1.893815001509683
1.8978876857826614
1.908414421037891
1.8962482325692787
1.8771864190951126
1.8593900840426048
1.9999145912266616
2.0129400499365664
2.0223422110576603
2.0265960576301656
2.017723545159886
2.022613706189165
2.0170669593702986
2.0050456546729634
1.9914280367695103
1.9800167005883664
1.9788693989599886
1.9878487374849658
1.9820924459638247
1.981842362743077
1.9855165633107705
1.9846668417595428
1.9907054772256545
1.9933767154652886
1.997289069122657
2.0040874421969046
2.0135188855696833
2.0146458252082358
2.005630653704881
2.0052823636302204
2.00764741427161
2.0063227276665203
1.999914591226652
1.9994442528231477
1.9951867875559923
1.9871712218989592
1.9760914966321876
1.9633417517899412
1.9698871106482798
1.9754162410174079
1.9797635904362447
1.9810072164340828
1.9629250707822128
1.9453145130319136
1.930329984198711
1.9187145252545812
1.9105861556852368
1.9059194648998312
1.9043064305342572
1.8976053759907832
1.890558896219305
1.8836227185115633
1.8874724328597352
1.896474835095274
1.9026198238181944
1.907557378598672
1.9046079735293855
1.9004246565915637
1.901208315840439
1.9044535145121089
1.908281836149666
1.9144395823298064
1.9155119977546855
1.91114874577603
1.9178153611834867
1.9352992307078074
1.9499685960987965
1.9494224906177076
1.943815981921822
1.9371984523939962
1.9362447899714823
1.9251514558169347
1.9314724939959589
1.9372508730992684
1.9401443314613087
1.9361050786443363
1.9229135435605658
1.918418744729599
1.9125077027212447
1.9091030825196191
1.9113747408652362
1.915004651875737
1.9189180497295988
1.9130826714589229
1.9166689925758342
1.9153614744522307
1.9082818361496534
2.036846073190492
2.041808868885533
2.0391518162115645
2.0306858039671267
2.0262404083550924
2.0317470518080785
2.0198845584266505
2.0108238969129757
2.0048120427412535
1.9994543703670455
1.995579871244126
1.9940437859864708
1.9824360931439542
1.9831482459277463
1.9876417394572785
1.9925770133864598
1.9990108500852612
1.9973177034903433
2.0173019866212036
2.0276603366226986
2.0245723555203123
2.0242721694814136
2.033751290143513
2.0397172172584255
2.0420883202062154
2.0409182364602536
2.03684607319045
2.037808668564152
2.0316261846772092
2.0224025570706043
2.0158618990075365
2.0120812018137118
2.0085971521609034
2.003953655649104
1.997094079743379
1.9846478071243963
1.9762429290177301
1.9625327874182108
1.9484808780465508
1.9352830664586624
1.9235968136379584
1.913605084155037
1.9051020951278186
1.9045573596220724
1.904773915903285
1.9035738126886237
1.9016122365736146
1.9008404979270181
1.9045370919408613
1.9129490889164658
1.915975128784107
1.9270043730879136
1.9380752083975274
1.946279761415456
1.9502879180757402
1.943286644668566
1.9423610549640826
1.9506402414076223
1.9498040917886972
1.9496498913240978
1.9535795656815147
1.9522588281175899
1.9473672155431898
1.943798001982964
1.9366000434423492
1.9333830003317867
1.9461357481589483
1.9501294046005808
1.9479727359295926
1.9405373137668513
1.948914811093147
1.9493600555237554
1.9506608105647756
1.950583182870268
1.947744349799775
1.9413347374309862
1.9317240728600993
1.9289347476990448
1.934963431288913
1.9423863619018331
1.9502879180757176
2.0381505955068
2.045132024503101
2.052087427576822
2.05395128249501
2.0531076713492005
2.0358300214498946
2.0461611512276656
2.0458270317872573
2.026840427908783
2.0143201707171445
2.0097462413492027
2.0105099366457138
1.9990106194751847
1.991898807760701
1.9889654402165147
1.9935786477307982
2.008048189592493
2.0072521598561486
2.017477649295715
2.035608948766428
2.0375253638497495
2.047699154254497
2.0543820433204427
2.046096363589323
2.0428730460079305
2.0414283288146233
2.038150595506777
2.042814783151426
2.049522695806297
2.049706408209176
2.0414244012984426
2.032118432510431
2.0218797091509226
2.0104622258608664
1.9973344450880128
1.9881391303264513
1.9915046689746314
2.000196835213031
2.000607607730755
1.9945297296658593
1.9897573538973583
1.9862064990668158
1.9838456000306177
1.9780319766781835
1.9716776631452582
1.9701605118137975
1.9719502373231286
1.9539429752915822
1.9328410557856959
1.9155418090788567
1.9226912372777198
1.9339172391578967
1.9460532093148653
1.9581868513306802
1.9693576963437913
1.9625016960364323
1.9561005654510204
1.9517477781260617
1.9610114417614481
1.9655797781322482
1.9649319115494592
1.9612235195422705
1.9552023406765928
1.9469367486364313
1.938931036376204
1.9420037172275184
1.946849977404098
1.9640817534219346
1.9824007237713843
1.999211014458222
2.0086890849969423
2.0073376377664465
2.004393596445425
2.0006678904987294
1.9962638172781357
1.9910336975830618
1.9850196975870797
1.9784900130812275
1.9716932374992262
1.9701256716570321
1.9693576963437591
2.0643948698247647
2.061911264612216
2.064282027558801
2.071793096401846
2.058249401599918
2.06649709187428
2.066886622204949
2.0565666644197425
2.063204955783432
2.066921508030537
2.068372677157579
2.068412046362567
2.068113145713762
2.063348279127322
2.0584706280540255
2.0517760651826564
2.0446401672653227
2.060322457857714
2.047641167613239
2.038996801425597
2.0608116061460815
2.067522687720231
2.0599671128932737
2.0755120198900388
2.067164107849292
2.064202880682179
2.0643948698247834
2.0618429568460663
2.056683631294166
2.05646696564538
2.0627462095681435
2.066697187589859
2.065538231392858
2.0589283468175896
2.0442304679635743
2.029970411591481
2.017862726664944
2.0082293536426903
2.00969325595837
2.0181923686981547
2.011555091260786
1.9997404574864743
1.9880171417614203
1.9825490312980945
1.981784696584028
1.9798355405168357
1.9728503060030882
1.977877461327513
1.983551225327569
1.9888964275636718
1.993723288821796
1.9968929690640504
1.992869087308873
1.988778547201355
1.9856561222884783
1.9752543908293214
1.9663232805624082
1.96729567169514
1.9716557994327408
1.9725742602210965
1.9731022666189078
1.9920075625491582
2.014364529949567
2.0280458956613576
2.036138291600443
2.0457997047759684
2.0319144534851388
2.0192843359191883
2.013149419909337
2.018819611933721
2.0182869309061657
2.0209984939626136
2.0181191098204647
2.0146880369091846
2.009945730174752
2.0019116776721138
1.990488908523856
1.9788235165422878
1.97350289598765
1.97570460634567
1.9856561222884799
2.0699603554472987
2.067634114433942
2.0732441964683472
2.080086468873107
2.085263768611594
2.0828865726795693
2.0801076055545087
2.0989645623379305
2.0942483464072423
2.0878364842025774
2.0807105608951857
2.0744832021704522
2.073737705204013
2.0780556977390674
2.079003516353887
2.075428022734646
2.0730630929766805
2.0613070990304165
2.075641395744085
2.086288151995217
2.0829844809774114
2.080483237723875
2.0861555205331657
2.0762543191214977
2.072689738128451
2.0666134707111494
2.0699603554472956
2.0786608620728515
2.0887900873472804
2.0993661488266744
2.0963880936548422
2.0862626187579028
2.0736565160327673
2.0592974833005466
2.052763794415345
2.0509140008262357
2.0456686632912553
2.0393051083507734
2.0316224865535255
2.0223476725945733
2.021888404131571
2.018176288983863
2.0107848585915686
2.003132278821848
1.9970533495739269
1.993808918411739
1.9941935181359671
1.9981415760020127
2.004396034779706
2.002525185151686
2.0001695427191435
1.998661542083576
2.0050777514799196
2.0141230884544368
2.0169330689192804
2.020900933528017
2.022011072796282
2.021137601237535
2.0237069109008474
2.028527363960183
2.032184559104206
2.0351590838218363
2.0390205808411346
2.043957191506133
2.048476366745125
2.0495830527947843
2.0513067381691137
2.0466388446015857
2.036542769009867
2.026059439994209
2.024603467764415
2.021494402971135
2.02439913222219
2.0277293663966103
2.0300314295806503
2.030321140581814
2.02858409475236
2.0246184803861427
2.0212055626608465
2.0186842706154833
2.0169330689192875
2.101151567415582
2.101853336542843
2.0904885340425943
2.0803432717203267
2.1016074437760004
2.107155094977006
2.1020525575102744
2.0992822523468995
2.1020058673913726
2.093943546443628
2.0875434378755995
2.0831217250967775
2.09144772141757
2.097135977741071
2.1003814386760364
2.101296794334201
2.0996625213722337
2.102875149580485
2.107610463236881
2.0975291300014542
2.092172292374605
2.094018724434768
2.0878090212125664
2.0802622729315314
2.092498277681432
2.104267636723195
2.101151567415595
2.1025465350925274
2.1037159706191697
2.102637238293687
2.107600238434592
2.0945789715981995
2.0814976943544594
2.069494028931194
2.059516485674494
2.0518599697410806
2.0520038714182283
2.05319974700443
2.052579229958556
2.050494327993324
2.0509039382713175
2.0573563886900685
2.0606352552085987
2.0610949688380833
2.06410098563548
2.03901299109335
2.0175192471162156
2.0075837603881426
2.0045067398440866
2.0115424343708788
2.0176360624614635
2.0216547203673976
2.022932061149825
2.021242806355331
2.0232197260365976
2.0238152885934393
2.025594007188392
2.029119775371279
2.031117916529761
2.032593801726846
2.035372571134534
2.0408426338105845
2.0486557955902525
2.056834472705672
2.0634335542182485
2.067447844317507
2.0613663401487736
2.050887936840027
2.039865670509156
2.0327976925434608
2.036139638882061
2.0433638314388856
2.039916224404867
2.0361537977065955
2.0327186326684252
2.0310620652918776
2.0291814352696473
2.026267101935999
2.0247706317303855
2.024249794177391
2.023219726036612
2.138910057429503
2.1265605431023236
2.125069158915795
2.130922644677536
2.1201722799976896
2.1257588409889485
2.1206487908956313
2.11118026458716
2.1210675014754146
2.1419674582874313
2.1440442833734337
2.1375666212847455
2.1275632892551193
2.117109275016835
2.109107174768556
2.106237417190387
2.1083309160657775
2.1179123832980182
2.109019432337164
2.113956598532288
2.1145209051435034
2.1005413354720948
2.103396086875688
2.1183880058915054
2.1302510819301252
2.1311601145281776
2.1389100574294893
2.13553840080657
2.128977557450811
2.1194150120977215
2.1096709489421857
2.1182946518859724
2.1210059440545357
2.1196032877594626
2.118122050087625
2.0971035103616744
2.0821066558325163
2.073347362624512
2.069125717795711
2.0667839757993614
2.0644485408682423
2.062064201135555
2.0671725315930503
2.077895916363263
2.0643693043672253
2.0700782768082497
2.0790126477889777
2.0898688266686016
2.0995024929186896
2.098358804657391
2.0900192286446178
2.0757800114609433
2.0617701850952592
2.051012853710562
2.044449077166919
2.0426561819308082
2.0439695956617854
2.041450884913118
2.036585522060524
2.035251206919249
2.0376749165909267
2.042289587030737
2.0504769663792146
2.066502064130998
2.0862284398344313
2.102535900406209
2.086529512442042
2.0719679423246715
2.0594004834471455
2.0484478503852563
2.046940406181627
2.043387245419298
2.047164666527979
2.046131375959963
2.0412684581256006
2.034973650891733
2.0315348109589504
2.033352403193061
2.0359880411960782
2.039577422691723
2.0444490771669144
2.1415146664803726
2.142815750660304
2.141081752731181
2.1333139955262537
2.1334108027375214
2.129015016029928
2.1514767101931027
2.161712077515502
2.155942192609809
2.1501406367794558
2.1592316343004487
2.171776613649944
2.154221345178575
2.1365497993343943
2.1239080701939455
2.1211852235751425
2.126161082085492
2.1219974406716644
2.135076684570849
2.1308116563814514
2.121770239285335
2.1304340007870803
2.1379703060734268
2.1388356425608612
2.133455544020934
2.137517474116352
2.1415146664803455
2.137566099637198
2.129858672228838
2.1249858647640743
2.125192118612074
2.126933806831173
2.127090449669517
2.124640384143477
2.120155968752332
2.114821631751096
2.109546399209025
2.1048108172689846
2.1008274088543533
2.0976670591257296
2.0952670717065787
2.0932636531768845
2.0903931281533135
2.0827284173898857
2.088600681856313
2.0988777868091604
2.108472626792811
2.1072263327786214
2.103323644291891
2.102781516733665
2.0980081868620033
2.0881178344017632
2.075973652245617
2.0639800511863275
2.0567174769415124
2.062835139927596
2.053571095329171
2.0548509758829194
2.0636685901498666
2.075002175996788
2.088342500072324
2.0982827940303577
2.100706894594888
2.1065991249487346
2.1152017621843155
2.119436465055916
2.1225737250796093
2.1086994623659354
2.0986384785084558
2.092136200791262
2.087359029031487
2.0951035983041457
2.100117046904172
2.099582454875704
2.093553163259769
2.0867369009639005
2.0805780185214124
2.076043933946826
2.074301643954346
2.0666595977820217
2.056717476941524
2.1714311174528538
2.1701992062520157
2.167276688781424
2.1635569386992417
2.162118456244514
2.165030551683382
2.167723048674171
2.1728300388432986
2.1749349969571807
2.1760903609443925
2.176811680724878
2.17726945494453
2.175624665026994
2.172658635295581
2.1695056331576823
2.167303183018459
2.167160114868035
2.164142503812598
2.1501453267931483
2.1479843486241346
2.1593977361509338
2.157171321417231
2.15485865950237
2.1570383090814773
2.1633011459677496
2.168660533138806
2.1714311174528245
2.1687447041806607
2.170956503371482
2.173831264769345
2.1754539988916255
2.161407455594089
2.1501861526396846
2.142793822045053
2.1208669998387117
2.123388267197207
2.1257964266357505
2.128367535356282
2.1322048757218455
2.123147538734219
2.120013943306091
2.1222798492270942
2.128158952391673
2.1270059898213725
2.1168436952067875
2.1128060914681703
2.110260032946637
2.117136733406837
2.124480571016534
2.11805689522751
2.102774422334801
2.0949899925607642
2.0897152419507194
2.084519258310153
2.0791000418661705
2.0663969006052705
2.071922820035394
2.0732465467490058
2.0751292501229845
2.083280458194892
2.0985091004393643
2.103450956038744
2.11925354852239
2.1332401647409394
2.1361123273216975
2.1330089343877137
2.1287968390083276
2.131877756445217
2.1293891740489896
2.121103154356142
2.1117310952321735
2.111594216486295
2.108345429776226
2.1053036140304924
2.096935837725912
2.087828984969149
2.0823836138482323
2.079465395167963
2.0748613443476236
2.075191391174344
2.0791000418661967
2.207199802040766
2.2060030525550056
2.2000499165312397
2.191074438433271
2.1820170247686916
2.174313465825894
2.1693801918321443
2.1775607908535117
2.2027740736531416
2.2200737821536296
2.2271291522032715
2.237945768161745
2.231038285767018
2.2253668072830406
2.2183853847203814
2.206572581578987
2.192241619689798
2.171427416901887
2.162181703942562
2.1608537741199334
2.1615576521842876
2.175940595291691
2.190020647018063
2.201765935762403
2.208975489674765
2.2104841371869375
2.2071998020407646
2.205157033541563
2.2015169500328193
2.1966582229384994
2.187555140288357
2.175583328002234
2.1661775618519856
2.1555530791516357
2.166804192990461
2.1761321317476616
2.1615400174081922
2.145812453115065
2.1322593026331558
2.138306438100207
2.1464058140143067
2.1558964035321293
2.143367156823334
2.135859217910623
2.143829828036911
2.150536594300553
2.1546572933314603
2.153470722850658
2.136447075491989
2.1297657733921587
2.131806751388911
2.129725310140934
2.124487286856169
2.1184615032494154
2.1135101579462927
2.1130899487240344
2.1106291736433453
2.107299435173204
2.1037363635536632
2.100563054164153
2.099255858844312
2.1186604381688317
2.1351603714740643
2.1406486291289832
2.141908251567572
2.144907647451524
2.1388973835458507
2.133235429906573
2.1308044074829877
2.1331751021386105
2.139122675351364
2.1278138770506025
2.1170422402483107
2.1067871254191393
2.104114654261735
2.1046047354102813
2.1062500625612843
2.108645948568015
2.1113063523807876
2.1134115507562865
2.113510157946315
2.269220071485388
2.2691776322225032
2.2656375694076645
2.2590352898407207
2.2503503154313913
2.2408115472369134
2.2317452788194805
2.224557704321622
2.2208589135361168
2.2282051736123476
2.246025812381172
2.2386537593203504
2.2332210845313742
2.2266956186303117
2.2193888008812794
2.2124476021483073
2.2074079176402543
2.2177350861156957
2.2220492626543726
2.224805998395381
2.2304364469820666
2.2381582657982326
2.246926993070258
2.2555547948720354
2.26280309487943
2.267563891734774
2.269220071485367
2.2634560761095415
2.245731785363117
2.218186764788593
2.1905477345225024
2.181804580601248
2.175185298777041
2.175484532827259
2.176760854664636
2.1784096294943325
2.1796506028164817
2.1798304707273024
2.178413765515939
2.174873313315149
2.168500288063681
2.158232739188139
2.166051388244475
2.1762386521513615
2.185917925233869
2.1797401902809947
2.1677257926763067
2.1562329719605207
2.1580251585814394
2.164385170016892
2.172911137397777
2.161955888630475
2.1536552684862817
2.148581729456204
2.147154407010444
2.1398733720546983
2.138271310742306
2.1412844204136077
2.1472669771624586
2.1545685763693494
2.1619963935383226
2.1689626457601543
2.175680435408097
2.1833682510371824
2.1623242137797645
2.148791833069366
2.1621000237504457
2.174320220818559
2.17448480622745
2.1733461623008457
2.173384862894742
2.1758009926112383
2.1730088792159012
2.1561916064317765
2.143009942468155
2.134688815005891
2.1308180834012926
2.1304191677913296
2.1329743697956896
2.138487980905157
2.14715440701046
2.2904050981181414
2.2922101732272324
2.2890513939088986
2.2826611571296476
2.275279530257182
2.268428416335515
2.262956769878256
2.259296267750471
2.2575254742406043
2.2530939688404716
2.2492447533740343
2.2511378258980845
2.2572951643827452
2.244556547574458
2.2335976017177495
2.228350091468838
2.2271289258361366
2.222621632773972
2.2294069811095754
2.2425936631806973
2.2565609268612725
2.270123579393426
2.281161827945991
2.288374940855992
2.293759016317005
2.294706068291977
2.2904050981181405
2.295038926620577
2.295604953557387
2.2720839135345856
2.246739930230226
2.2221390641179424
2.203754166773834
2.193752177630517
2.186388754053409
2.180369962033323
2.1955611674547706
2.2087890883820918
2.207456822874592
2.2061681423778423
2.205078195053135
2.204686717926768
2.205512977632131
2.2037690796971363
2.191111852617374
2.194613853011154
2.201697089247563
2.205437796249483
2.202365707970947
2.186275777784809
2.174653402496678
2.182420861760762
2.1833428812462334
2.17781141762995
2.1682184447424455
2.1651734665790077
2.1703232923926286
2.1828167815745676
2.198521032786067
2.210957789019397
2.2090156291735323
2.1968607921495806
2.1855334304100165
2.1837671718975202
2.189719503142737
2.1945490871191504
2.194448265769689
2.2007700461203523
2.2071496758549545
2.2080793994689047
2.2071778371432793
2.1906198341685554
2.176597372148331
2.169580306459782
2.170456682286328
2.174127031101371
2.1748945538308186
2.171180193416021
2.1664513791108413
2.1650170128822106
2.16821844474247
2.3238078122616423
2.310717888678136
2.2992243855246377
2.2903610374883807
2.283361297041871
2.277263134046769
2.271499119804198
2.265728631391528
2.2596606384219156
2.257410776650358
2.2584261118752584
2.2621907332611055
2.2643934855181915
2.2667808558215934
2.267561133041453
2.2665448478871864
2.2636743756751234
2.2628966464581666
2.2635460200807995
2.265530838209779
2.269062771890039
2.2743511205368723
2.282436196836297
2.293645260114407
2.3045853669049907
2.31527711920773
2.3238078122616472
2.3151443382382806
2.3004845057165793
2.3044304532007573
2.3033201846516467
2.2885009678925257
2.2673560657475735
2.2465716727412857
2.2284844115123223
2.216392084279134
2.210935074253342
2.212030279865764
2.229145503094595
2.244400037997178
2.250175414935592
2.236676215675607
2.219303165672796
2.2079396321682965
2.212172809779365
2.218313213584929
2.2264027136159017
2.2215675543115334
2.2034843867051737
2.197684176514334
2.1921387811833113
2.1897420094510824
2.190959135060432
2.194358457165023
2.1981665389107006
2.204134300571551
2.2107151289536344
2.214549072740919
2.2162539371113477
2.2190564888791307
2.2244079901310743
2.2279494909823154
2.206918223052753
2.1840564451161932
2.196104099832188
2.2131597110257957
2.207718023689893
2.206311530310742
2.2072547968566867
2.210059194233245
2.2080038930497707
2.1911284424864315
2.1809334710185406
2.188082624046436
2.196094492613064
2.203922761697986
2.210383624237527
2.2136876114047843
2.2120053980454863
2.205806647466756
2.1981665389107
2.342327374014553
2.3413572670230036
2.340382929190613
2.339065840309665
2.3372985925064076
2.3349884987505307
2.3320625146066067
2.3286790259332295
2.3122995143925253
2.2935329000031515
2.2736359972500164
2.2689992288005185
2.2847202753989166
2.2993742912372532
2.293451042881723
2.288684498910833
2.2852210879729813
2.297504112952325
2.309955124369434
2.321307317110805
2.330000337492199
2.3354332290351327
2.3388461331407058
2.3408421911877206
2.3411121758547804
2.340719847334098
2.3423273740145767
2.3358378216449704
2.324853822810735
2.3134180146130876
2.305400020736742
2.298071823539156
2.291443333937916
2.2842242407783275
2.277056146485592
2.2705914263241374
2.265534284185138
2.262265232546101
2.260840037742394
2.259369954187644
2.250720908256714
2.24920875428385
2.2464765411621856
2.243231266212544
2.240019383260389
2.2370446868524048
2.234545534122203
2.234250079589588
2.2394230848234216
2.249962037061094
2.263711582213555
2.2785653619053345
2.2916280532289592
2.299205491889814
2.299499794094749
2.286122663568569
2.2747640971885215
2.2694705330277682
2.255888435747812
2.2449119844994145
2.2463681408158593
2.2331666929619014
2.2408125046686203
2.2451696746220144
2.240353167822846
2.233238598637167
2.22016773522394
2.212629448497606
2.221560601356793
2.2350070713904957
2.2459216648139835
2.2507068176560163
2.256118909633759
2.2610060953176667
2.2650754518817418
2.2682855494914613
2.270571378609793
2.273198718175767
2.278854611175893
2.288314981491239
2.299499794094756
2.348677113589505
2.3574129266156856
2.3635735224033625
2.365379269168144
2.3629645589499977
2.35603868065272
2.344476105043319
2.329474962054368
2.325186253887843
2.321743037788257
2.3180165986027137
2.3133871287898624
2.3062084622314623
2.3164499164113086
2.3454711679708056
2.3664360057108524
2.3605830819097195
2.3598987476365654
2.3581117518701062
2.357100313177016
2.3587123056681434
2.3633420275568646
2.3691840235507793
2.368117674273441
2.3622837937277703
2.3547970158080855
2.3486771135894955
2.3420697911892367
2.333503445334673
2.3243680464431793
2.308237188906033
2.2984218874257643
2.2921886819090003
2.2870207534266034
2.2825177495754967
2.278317067319591
2.2741520199008445
2.2698524153695288
2.2651566654224022
2.262700256399552
2.27429395588791
2.2767524957093133
2.26634663640558
2.259760078977807
2.255329704730662
2.252011989803913
2.2417673119536863
2.2360947405410476
2.2463895638789415
2.2564599687884317
2.2667983737180237
2.278935628608621
2.2927964720911667
2.3054407791715845
2.313945213090887
2.3013993402372104
2.286340128146658
2.2707323840248557
2.267499638864852
2.2613591485372866
2.247906854550052
2.254745702042687
2.26025674177879
2.2607617203739454
2.2572403243938512
2.2518732494523124
2.25959159289351
2.266602471657321
2.271029455208304
2.272724621161579
2.2749052669744363
2.28078017055563
2.285831692895062
2.289781689894847
2.2899285290508065
2.286937691268442
2.286031398478098
2.2907193544918774
2.2992282983852244
2.3078262596175065
2.313945213090871
2.359774461685165
2.3663485543110614
2.373552539671125
2.38032296634453
2.3812120237037946
2.380747376163873
2.3819907972542618
2.3837601725824342
2.384278250950598
2.3810354801876317
2.3760531483602394
2.3693598783098326
2.3790894376831306
2.379638828585476
2.374436784948828
2.3687330127864055
2.36090705046615
2.3614307120657294
2.3633469382615924
2.365800322218266
2.3680296891971833
2.3694183375703846
2.369514945095643
2.371023833557742
2.365487742103659
2.362420939854404
2.3597744616851695
2.3459229694743335
2.341384859105084
2.338067545609123
2.3405748771654102
2.3490206967860456
2.3456981953294767
2.3381072303246055
2.330966930097592
2.3251787189970305
2.321282223751426
2.3192441433364457
2.318208895492044
2.3165834088763186
2.294337019603366
2.2917860756644934
2.2981999475544685
2.2898899192342657
2.2832461330101257
2.280146058280054
2.268414649120986
2.272666580691281
2.2841462242351613
2.2991236974284632
2.3154574466023963
2.3239515760007117
2.32803014506038
2.3331741690931924
2.3358772784616484
2.331780239868534
2.3249096879286015
2.315307216329241
2.3049025078776473
2.2951094545572492
2.2851673834476265
2.274799121163646
2.265442188451001
2.2613423180080807
2.2665851933039263
2.272934968805778
2.2715300337094106
2.276560967855364
2.2856258230028597
2.290546119919312
2.283827528573221
2.2825632350860903
2.2861114887424687
2.2927939388898118
2.3025530450891707
2.3086602026060756
2.312272173040686
2.3188418085630658
2.3270524976505684
2.3338261055474785
2.335877278461586
2.390692089313001
2.389732349124188
2.387039803483018
2.3835902148454853
2.3846021611464434
2.385615559883962
2.3852406490463585
2.385552924175796
2.3849008960182236
2.3825186500648043
2.37935545133106
2.3765183056394505
2.3830564396502574
2.384698703765527
2.3759084205671663
2.3695188951384227
2.3868493928052232
2.390328589327349
2.3923558370915385
2.392685260159992
2.3908728223946194
2.38650543360996
2.379615304018088
2.3750739698767616
2.381228043040587
2.3870726857410927
2.3906920893129797
2.3778873066134683
2.3673610276473465
2.3615295773631764
2.357752995985416
2.3525909857735527
2.3600925751242854
2.37139747514611
2.3772945175226945
2.370416127518809
2.3645207532978407
2.35960288798849
2.3436110927839287
2.3182900844789804
2.3127953622198865
2.3063698601955624
2.3085279712637217
2.3182809872000107
2.3086247609072283
2.2820225944770773
2.2822415069603856
2.29034322854441
2.3039950120245827
2.317194937244908
2.320583562284226
2.3315023745515524
2.3462498876072404
2.359236812946937
2.370188259538239
2.3648680926020162
2.355578150514952
2.3448844988679935
2.3343052881989204
2.3242892346582162
2.3146350072791244
2.305022382616713
2.295542548356468
2.286911768462567
2.2802406904504595
2.2766297010040493
2.2793102917772177
2.284645992499088
2.290063941091132
2.29884548842318
2.3160406912052562
2.311492733622077
2.3084739116838358
2.30724497889721
2.307329602194932
2.3142817760100045
2.3271962338100685
2.339810786432254
2.3500560376922937
2.362300941217477
2.370188259538238
2.398116401580606
2.3987609205277387
2.403774254569785
2.410184780523993
2.4081423506268282
2.400123738869336
2.393377306445598
2.3886631805827263
2.3879429237133234
2.3932390384983666
2.4013475265013096
2.4042451465094565
2.3967487362596414
2.399224888785877
2.399587356526632
2.397736279441679
2.396064640833584
2.4005322733077055
2.407468507423984
2.4154468137210836
2.423507213234587
2.4309234940584385
2.42294498501811
2.4124606630332637
2.4040990007071787
2.3993456646107463
2.3981164015805736
2.4096044216434875
2.4114980146678886
2.410732037934373
2.406834343648464
2.40057459176125
2.3929705373807857
2.3849654292341493
2.3809272728231874
2.3859711971063406
2.3818127105674622
2.3661942141281544
2.3555142516815857
2.351947208986946
2.3484478077718474
2.34472157513759
2.3416294161080007
2.3378840201244815
2.3176540852017973
2.3140606727513213
2.31164937043237
2.3116838921036686
2.3139043716746737
2.321353314522936
2.3395910104177005
2.356444851848658
2.3705027479611034
2.377156269664025
2.375659161916166
2.371240329478645
2.369426497242554
2.364720706500859
2.3533287170806365
2.3466199773929612
2.3462971248542184
2.349795702320284
2.3539796651045415
2.35755719158246
2.3608341354408884
2.3620360727795586
2.357200412136599
2.3500687890887417
2.342074705976522
2.335132841793176
2.3282689339868723
2.328344072483897
2.3273787458703405
2.3249796867317145
2.3234220289609606
2.325769734169137
2.3316270808770585
2.340465162708614
2.353061930542131
2.3635632284785877
2.3756591619161496
2.409646721950845
2.410402596323188
2.4103878057873436
2.410939218060806
2.4143144269815835
2.4214932581889634
2.420891422499772
2.4179036148272512
2.415803119159794
2.41524509917858
2.408962871184875
2.4094454624769908
2.409221030226404
2.4030778983844496
2.4162600906157943
2.4306313463061127
2.4390395558414184
2.4449533889831327
2.4488962434833206
2.448416948484304
2.4428389552658736
2.43371203964988
2.429426101251014
2.420915972745421
2.4149464157161575
2.4113978011017534
2.409646721950865
2.4176607813809072
2.435399527183748
2.448244005776228
2.448177752747542
2.4428937639940083
2.4373382568847886
2.4316452297422084
2.4251074554167396
2.4173484077801666
2.4106740549688643
2.4069728731634883
2.4033250372323645
2.3927494514342285
2.3825109622365894
2.3738900805925334
2.366559165227449
2.3438676522634307
2.354098774521184
2.353132604259329
2.3526670790613737
2.354590100180748
2.3588979563443173
2.365331544692729
2.372862921454406
2.3795417917174433
2.385214761603315
2.3938514463059097
2.395018133497457
2.3878430120724476
2.377158892759071
2.369252382611531
2.3701096247365774
2.371672678040164
2.373753545811836
2.3763014120865438
2.379055866589305
2.3797454494996644
2.373913354306899
2.365000251473854
2.36264211880517
2.3615653433389587
2.352329498385048
2.346989998264002
2.3544480013405527
2.3645483934850264
2.366180906160469
2.367953166087893
2.3707188930099887
2.3750372580578527
2.380665834748967
2.386639503757097
2.3914726921546006
2.393820997434702
2.3950181334974494
2.4394248510374217
2.4304736141690166
2.426452106334977
2.425579807417547
2.4251147993556157
2.4235738153492252
2.430723599772158
2.433695698711299
2.4252479546175976
2.4163870036334263
2.4157510925286085
2.4167351883542443
2.4227123721234354
2.4415096334951016
2.4596534505082874
2.4765149039051653
2.4875947612761578
2.4834129381058765
2.4743979789617376
2.463357119234395
2.4515898618755787
2.439953176807493
2.4363989364492546
2.4383481226181054
2.4375202388962505
2.4368897863914114
2.439424851037418
2.450100518853692
2.458743068649509
2.459006239729395
2.451259457169831
2.4437242850517604
2.438340859558208
2.434564498637701
2.4315306256638944
2.428345781785165
2.4236664903422764
2.4155880267941736
2.404357347513171
2.398266191174039
2.3918663488270746
2.384167257214025
2.366569770957737
2.3604402662155732
2.355829107159623
2.364412315656585
2.366730784069379
2.3677663880889663
2.3708979771416905
2.376017048468277
2.379474395845963
2.3846105109652034
2.390116978090606
2.394084213790883
2.403323423760702
2.419048723068223
2.4202565265128424
2.4200216853915624
2.4161332096332733
2.4115107039773283
2.4072881687136314
2.404504342963692
2.403651049328171
2.4044745691954676
2.4060229398577113
2.406611133800518
2.3878044170280304
2.367940014502675
2.3612273791686866
2.361612427685906
2.362664885290091
2.366559237237092
2.3802187201233465
2.3941306727432825
2.405266728115223
2.408921338605751
2.414443656239072
2.419966445043354
2.420556561032738
2.4166902594695965
2.403323423760704
2.470112049592998
2.462244019727517
2.450157687128606
2.4399678216727447
2.438697034336224
2.4412555779724676
2.439690832151066
2.439723491096181
2.446275559762352
2.448252448701103
2.445026007387389
2.4397007386635434
2.449272008240803
2.4610544572512705
2.472638012212703
2.4823437032649984
2.4889563079189285
2.4840568643776204
2.4800231176957386
2.478585140861817
2.4780708649638767
2.4767508985470377
2.4753496083471203
2.474604777219318
2.4741121942991606
2.4729815657034564
2.4701120495929914
2.471771957343801
2.4677666707717605
2.464758142878043
2.472846049252179
2.4851869791168775
2.4964985163992433
2.4950583679462377
2.483189165994683
2.4706836960682113
2.4557826322805103
2.445618453471347
2.4408722006471013
2.4397328949006623
2.4251360826289283
2.3989531587018544
2.381212536683238
2.374623557018503
2.3702509158347715
2.3676048662721967
2.370830006034194
2.3734604943470554
2.3744253581376538
2.3762541096247047
2.3837167621714164
2.392714188514434
2.4022403609360814
2.411240853047642
2.4179275137680687
2.4190716690660814
2.4223592834690866
2.4275488909977176
2.4258415977464822
2.422833575680697
2.419156620351929
2.4149975657089824
2.4106166523836947
2.408004418499648
2.4109390801538186
2.4180780211675246
2.4164634417552606
2.4137376353160787
2.410988968868788
2.408211888268837
2.4048092098819445
2.406793124012641
2.4059868728988563
2.4045213216474677
2.4070935079400178
2.4179088457410165
2.4254735235632356
2.428440660131273
2.422122104521642
2.419369265424715
2.417927513768065
2.5023332157437155
2.51087195326376
2.516500412797818
2.519201091575195
2.520321498945109
2.5196972570354905
2.5210769970977727
2.52303544878253
2.5246274975645826
2.522550072822358
2.51773487488705
2.512304585683885
2.5120052426988697
2.5120565363580876
2.5109454044534383
2.5062486106368653
2.4972845806235844
2.5078098484486264
2.5196291950298235
2.5132264543718383
2.508110209727216
2.5003810175098624
2.497099182636178
2.5012993643192587
2.5070127784385186
2.50480517786409
2.5023332157437133
2.5100596936958586
2.4970493967610508
2.4953192192633544
2.505930667082529
2.5163541056045307
2.5074431862216895
2.503307255905214
2.487430061023109
2.4724223243064825
2.4631705205084167
2.4557836432989726
2.4506652327455214
2.4483394102357456
2.4411335177235234
2.444573956758657
2.4489208629889485
2.4516732211233716
2.4504371124485935
2.445968728602279
2.4396784633769486
2.432591318103433
2.426135239121511
2.4225374795642765
2.4246554228800528
2.4338374137550107
2.4461103232307493
2.441900884443397
2.4258187545303813
2.4224541365983145
2.4263497196837154
2.427858097785351
2.438611812595514
2.4492516888766795
2.4575709203472025
2.463541936455465
2.468080604924038
2.471298608387756
2.4713321618289306
2.4602999546985975
2.4707802677267052
2.4772293319139154
2.481947973493398
2.480270207408377
2.4714695582275965
2.475847502060967
2.479674283818308
2.4781010939690544
2.46580838363438
2.452758246573218
2.439888994016347
2.4290682639441883
2.4286884239114146
2.4249921854269276
2.4258187545303582
2.5215482046723574
2.5249236636039587
2.527099265446081
2.5237312432948915
2.5220979499266325
2.5279366348178316
2.5319278528640656
2.5282601783874465
2.525508096044989
2.5257777800473717
2.526763960397105
2.5275911687508947
2.523969198006979
2.520230494023396
2.518607254399943
2.5203744152236127
2.525469904445134
2.5249573435205956
2.5213316499514837
2.5169677225035962
2.5082564345701925
2.5069528140578914
2.507677666661339
2.508004868117937
2.5118213168875694
2.5213088808161235
2.5215482046723485
2.518971902221074
2.533977518621682
2.5392744936431475
2.5304093906977396
2.519536711256407
2.5149562244696955
2.50450274775671
2.505051994671977
2.5005067076026046
2.495145597604721
2.486111571989969
2.4704877307501327
2.449553612527077
2.4493618396072234
2.4539563783874767
2.461439202945301
2.4697411731956525
2.4750890775637124
2.4798086426450867
2.4845152039378617
2.488464848482796
2.491620813283107
2.48620020476853
2.476039865537215
2.465764714407218
2.455715599898717
2.4455186231015915
2.4357265034451094
2.4403280881841143
2.4532491363300664
2.4698828398879975
2.4878026116889935
2.503562273920355
2.5083373986532695
2.5030501481739105
2.49408044064791
2.4831598764978597
2.4717893846054793
2.46652478176009
2.4723705478568294
2.4801646227644847
2.4836553636018164
2.4874639894885058
2.494066135844289
2.4871975679459593
2.4823511194061445
2.4787354420845564
2.4743904279335056
2.4687784982971785
2.4624503289566593
2.45647542591067
2.453142604163062
2.4434115119872253
2.4357265034450917
2.5530255815173324
2.544671233282393
2.5369130305309504
2.5374765302746516
2.541148054843895
2.5363676512277467
2.537302935488419
2.548191945104003
2.552320018621281
2.5485299005162174
2.5520742856634864
2.5614346501885716
2.5561613390696594
2.5499635197306385
2.544045566193043
2.5387960100163767
2.5363016887188596
2.5298071149453643
2.5228754219470773
2.528714404051901
2.535328269429003
2.5407201031083395
2.5456595399466067
2.5445924559748874
2.541420918261916
2.542840533267166
2.5530255815173546
2.5501420104130017
2.545783375400001
2.541324151058524
2.5417095855578875
2.537827359908284
2.531553221689301
2.5255095306763184
2.524430967986324
2.5260798408171747
2.5255676867194157
2.5254176332046825
2.5109112561208162
2.4976339780731025
2.4869995355754875
2.4790880561675017
2.473964287429914
2.4724285862421733
2.4761275074674916
2.4806430199644938
2.4862134926226376
2.49378186158712
2.494361725902626
2.4943846247312065
2.4976919185120137
2.484591215537697
2.463556496518905
2.455442227402085
2.459418806949438
2.4645032394476525
2.473167284348447
2.484379670136904
2.4950962557222693
2.503860876530417
2.5098775724713325
2.510295165016625
2.507186209720962
2.5032924490610715
2.4998008366605156
2.4964434067455765
2.4961314200721163
2.4948816447688262
2.49346145157071
2.492623125895532
2.4943843769071035
2.4954373382749515
2.4886071953040765
2.4826011491796507
2.484090048911582
2.483115229058106
2.4780240268520344
2.4680657728029245
2.455415155130034
2.4550288661254807
2.459418806949414
2.5542202118962436
2.552064827726779
2.5496304809927923
2.545774980476572
2.5415048569751555
2.545743245510208
2.54985998007965
2.5542078391087077
2.5578662973817816
2.564039218332619
2.5653512141511188
2.5622345308376047
2.562378896729437
2.5616605951234317
2.560344768027112
2.561005761132783
2.5653826236349966
2.5605818702738983
2.552149667707282
2.5481540018699866
2.5478213370657588
2.5481691312643004
2.547250811713685
2.5500540323146135
2.5532189750422205
2.5542923285907584
2.5542202118962685
2.557409999317396
2.5581963864939414
2.555436318634593
2.552043156404383
2.552025827253385
2.5615134806714703
2.5744630279890544
2.5755034420676535
2.560986592159237
2.5435260261956687
2.5264428795899323
2.528579313176421
2.533164523072725
2.5361250466420096
2.5304353291050603
2.5254032393923183
2.5184558121292127
2.5105241785283585
2.50481712257346
2.501232278478982
2.4986176895676455
2.5010554314016624
2.5040779686500243
2.499061165201022
2.5032645181344346
2.506538695960768
2.502133678629805
2.4869543636684606
2.487611176866628
2.4885361848367293
2.490587811828866
2.495457379458172
2.5045252638925137
2.5180638406758584
2.5367218315028075
2.5541443655663385
2.557881631781763
2.5396111366194245
2.5228336719022804
2.5284407730300695
2.5335887259429284
2.536419956086108
2.5322692210466085
2.5200201867401644
2.5229789686348068
2.5280584051858392
2.5306776209012902
2.5295785669216224
2.5251308077009393
2.5181883559711755
2.5097444883738196
2.500898679309599
2.4928600128011222
2.486954363668515
2.569060451698755
2.579635484808814
2.580001898993273
2.578348126386878
2.576653963236277
2.5735669111867057
2.5679832043103117
2.560143712240629
2.5592635389205634
2.5651945149872777
2.571881606290485
2.5790969727447717
2.5777114328975204
2.57667519684104
2.575421276958816
2.57354759227579
2.5709135947813166
2.564584453321218
2.564409407122543
2.566909364116612
2.5718930325261598
2.5773155043073124
2.5812617824343205
2.583197975627712
2.58405167672525
2.578916976074692
2.5690604516987277
2.5688364429635167
2.5736025037165713
2.5852513158688
2.600472841310158
2.615091936039124
2.606100654965859
2.5982361758723678
2.5944267996234442
2.5846477797695795
2.574178790612665
2.563639536641844
2.5536570916500256
2.544694344221266
2.5369534158860367
2.5345395995469713
2.5274958960114953
2.52335135510287
2.5269028810273553
2.5361252508683023
2.5313944878226504
2.5208542571420476
2.512455754745308
2.5084071722604557
2.5069328076730923
2.506442206148239
2.509250047851486
2.504961251768455
2.4978626353996862
2.5102634914789195
2.5153934697425027
2.5199085943793595
2.5226527629864397
2.5244703541244227
2.5325541519029033
2.5449096787732923
2.5571599910317375
2.5592079995681907
2.556139674898109
2.5505592038561624
2.551763634339954
2.55206222606549
2.552378340357832
2.5480116323401645
2.535174447790766
2.5368851735620663
2.539607033076023
2.5440879355755746
2.5499153872606146
2.5392779723767283
2.5267999881130354
2.5183661047847634
2.5130659746315254
2.509056619790344
2.4978626353996694
2.5879741793726834
2.582965827453568
2.596515265773173
2.6148515280123323
2.6157001670345643
2.6111104089383006
2.6087761153367532
2.6094929402091913
2.612773735516155
2.617620477997802
2.614261447494511
2.6089825490688905
2.6051158715233718
2.6011019828311075
2.5972120401148713
2.593704488801811
2.591083772518022
2.599731144109323
2.600320737027055
2.6022627627880457
2.605113982200461
2.608918999493101
2.613977403781994
2.6055742144790797
2.591865829338522
2.5853437618633333
2.587974179372707
2.594219798604295
2.6028010028370447
2.611931095133088
2.6183282801715215
2.6153857608389295
2.6106146020418652
2.6031134382325285
2.5948317336339715
2.5935903538483664
2.5894927770901566
2.5888576488624535
2.5883310559913038
2.582910631136307
2.572683763804296
2.563613202655854
2.558563826637232
2.5547978040202275
2.549383144100883
2.5414055116516256
2.5473801606403224
2.5576275765707503
2.5660433825259843
2.5664171934802122
2.5495188107100106
2.533380964931648
2.5232539639599145
2.506635984156192
2.505643554649307
2.523491477480447
2.548473310486043
2.565399244892205
2.570550496373511
2.5672584414495505
2.561700868869026
2.5594380885530286
2.5605538513204134
2.5617450638157795
2.5605086888582287
2.5565043349157714
2.571427214678695
2.5722945168438587
2.5620070356217233
2.552633973964951
2.552773870269469
2.561229014829231
2.5657386063669607
2.563453148558511
2.553183777952614
2.5544529660698365
2.5545573494551506
2.549809561846574
2.539450634491001
2.5209644876114634
2.505643554649273
2.6202386696570663
2.634084637805392
2.6272616591640037
2.6212320513878367
2.6303436861923104
2.6397523836143453
2.641062600752156
2.636289181400263
2.6287427185077594
2.6208586123999393
2.6229974424044897
2.6279853367386257
2.6212174252834703
2.6139623930122537
2.6077000912738026
2.603489754698247
2.6013630831587107
2.6053167818366507
2.61816508052966
2.6274520082077713
2.6305148515318386
2.6266131263484795
2.617758288692634
2.62031120540942
2.6274424064229778
2.6348047810205872
2.620238669657071
2.6226184674793256
2.6315762475428497
2.6348471751420077
2.6267732120292626
2.6167001426617937
2.620546612341314
2.611496533530237
2.601622422023197
2.599495762090309
2.6040974982227496
2.6077279662373787
2.6104178569704004
2.605965753697013
2.5945136416685624
2.584560868442678
2.5773867724834614
2.5738613048077164
2.57411104012833
2.5777041030280787
2.583608446686277
2.588979006738487
2.5826785897128146
2.569021517452106
2.557571163322908
2.540854377844006
2.5248060534350665
2.541891775017719
2.567662548722181
2.5706092662163322
2.5739497534299596
2.5792763858981167
2.58585143409574
2.591455294419929
2.59602829747903
2.5944300148865262
2.580722191372475
2.580948143103465
2.590273013388874
2.5842196046313544
2.5882907881274337
2.5910927277089004
2.5793461294576967
2.5745966843853445
2.578334625259254
2.579754513896876
2.5820806490771133
2.5854560422262742
2.5841381321298647
2.578429965341058
2.5746742946285526
2.5711367175561466
2.5671946779005985
2.5656404594494933
2.5676625487221663
2.638727768454803
2.6361796780963758
2.6527371326026707
2.665458553081991
2.670848985451009
2.6696129719081747
2.665743075212236
2.6617694934823377
2.658601746327594
2.6562911324151024
2.6545146834769326
2.652941589155705
2.664672674317955
2.676680575945758
2.667247049674364
2.6569221836358183
2.6500605014301546
2.649242428314523
2.6484374705402893
2.64798587993282
2.6494790864453046
2.6533970198353036
2.6580540662078636
2.6621906222234912
2.6503226706859153
2.6353028248308994
2.638727768454827
2.639950545696777
2.639366407539101
2.634869935294045
2.6312568429966436
2.6298878942996065
2.6289490754188978
2.635277506691589
2.640006329804745
2.6412516098090686
2.6363671449689203
2.626863606106713
2.6170492418642484
2.6123207601703005
2.613658383485095
2.6146446699968497
2.6154162190733143
2.615948027990414
2.6158609377223363
2.613974691452795
2.608088123683693
2.597141594302872
2.5891870071459357
2.586318827827848
2.593261423304422
2.6045509685929584
2.612539464243839
2.6032078070496563
2.5893123558381497
2.5930883401563443
2.594373540629678
2.593740458978714
2.593194122671977
2.594132343621614
2.5965681454189276
2.5973570558797765
2.5975932607418892
2.5956437288395855
2.5992734717581962
2.6014874486024326
2.6023743716621697
2.5983668561581834
2.6055462107907377
2.6096957602529383
2.60523593434122
2.602550364869314
2.5974661489913853
2.590953512552739
2.5895708199532823
2.5904914036821025
2.589909361018524
2.5898889015860282
2.5902537141442075
2.590308642796328
2.589312355838106
2.642092478287445
2.6566547514429235
2.671954997091021
2.676071354750497
2.673813397200319
2.6734103995831915
2.676888980016392
2.6820254439383278
2.6860365232631813
2.6863646842114117
2.6876131808919923
2.689974685397241
2.6852762482311885
2.677543762622969
2.6877582686911006
2.6968492462156934
2.693527855052234
2.6891345961700353
2.6848632792824607
2.6813590746132143
2.679335004617045
2.679430817064442
2.6733814222369414
2.663119760815315
2.6612815424981733
2.6516424369897935
2.6420924782874797
2.642023881125453
2.6398613811261518
2.638451444272591
2.635248628763986
2.633673813080657
2.638338799152761
2.6374531120129614
2.6424656920854916
2.642578930293128
2.6367481475661614
2.628192820148269
2.6176216720986334
2.6131056710122067
2.616658004065594
2.6237637925678565
2.6303846111054052
2.632439436788882
2.6309721527146843
2.6294053751124262
2.62896911378849
2.630007619035525
2.632820564238847
2.637116208115936
2.6397418792141436
2.6333377533786853
2.6191463620524083
2.6043153516868216
2.5920786910714404
2.605244803814779
2.610482545931675
2.6110362805650604
2.6098828265487723
2.6075712837173017
2.603071711568098
2.5995693283282577
2.599150468642651
2.5978860892214355
2.599755803393521
2.6153237238495355
2.6043835097216883
2.6030015801821387
2.607963978931016
2.610810967342224
2.6166914112434414
2.610091377627586
2.601985119246689
2.5950451169393323
2.5917488149072154
2.5938406315340927
2.597662515514986
2.6003476376550965
2.6008851541221394
2.5980970210690923
2.592078691071417
2.682195027597496
2.683580338258768
2.6839807672092806
2.690713450266332
2.6864672614535796
2.6850410430460805
2.6855229596052235
2.6862825427012194
2.686373946859568
2.6883583896695575
2.689542057630877
2.6912284768911467
2.6932194625584787
2.6960583440601202
2.697770082432461
2.6974733986862196
2.7054433257843735
2.703180428691714
2.6991812039851855
2.694000075214365
2.688083807570462
2.6814426906743005
2.682015580781022
2.6782170722384193
2.674841685574437
2.677884742684778
2.6821950275975164
2.6817662116489562
2.6804224213759924
2.6760771287611322
2.6669714168054535
2.6553295738177147
2.6425791675103087
2.641690894862899
2.642852626042888
2.6531427275900867
2.6608818652700306
2.6606068999603996
2.6617432430954016
2.6628350563515646
2.662218592129743
2.6596670042597723
2.6579385633213226
2.6613373772364293
2.6639263869825616
2.6539812799811893
2.6472353262254886
2.644902669368744
2.645124755528176
2.6454588575296314
2.6438722962431465
2.6389082874611387
2.6304167408060475
2.6200005990887085
2.612362004457644
2.6208758273865365
2.6287516179817594
2.6296321122534465
2.6270296007419356
2.6285468151088147
2.633546376361875
2.6410275651019557
2.6508797532336676
2.6618964364132913
2.670812542552529
2.6665126434525535
2.6656905692657054
2.6509893244116784
2.639372385315678
2.6378155710881677
2.6431568939938495
2.6503840260655185
2.657728976674068
2.6628778318631428
2.6656860070322606
2.6677921054795415
2.6697533997324685
2.66254585470486
2.6419844473241305
2.6235766919251544
2.6123620044576477
2.7074725457643387
2.7044379344082388
2.697262894648888
2.692100992803333
2.7065784266082145
2.721761260929951
2.72450412821686
2.7256785069844742
2.7279065374835687
2.7281983228545466
2.7285129487020443
2.727752166961877
2.724016622107081
2.7204936288755257
2.7195299986502652
2.721767418515635
2.725989651988696
2.724829231562235
2.7214289951152586
2.714880817182595
2.705587635615576
2.6954462849688863
2.686058698911744
2.687025475110112
2.6939812415213464
2.7021412194100463
2.7074725457643085
2.7003804103778215
2.6875358885846214
2.679092024202172
2.6783609434924616
2.6779310149816395
2.6767630698602387
2.6738291142918755
2.6689878531361195
2.663783598462698
2.667530263124104
2.679226640992693
2.6853741449211177
2.687195103923437
2.690368370070002
2.6892908682830443
2.6831560331578137
2.674309141732351
2.668897767361657
2.6765436557921656
2.681744875473775
2.6830227039119547
2.679212906224019
2.67027001255702
2.656647067119541
2.641675593572976
2.630626991955697
2.6359138214310196
2.645271309831382
2.6575862455582104
2.6803993592438746
2.6854953792460856
2.691900073582055
2.6952134666818117
2.6902725224391792
2.683682613482187
2.6801009889800858
2.6779049159038055
2.6734882397808737
2.67419591803252
2.682196108711688
2.6764635703033663
2.6789635598504473
2.685168689606663
2.6923710545721997
2.690096535633983
2.6907250598182837
2.695189873231849
2.7012834154705874
2.700197164632418
2.6935183190336875
2.684643737745027
2.665906293962585
2.6524716750349153
2.645271309831389
2.7106468400961496
2.7110565431005478
2.711070777905574
2.7108330184279614
2.7148736281258774
2.7235361684057833
2.7324192367413356
2.7291593810424732
2.7294390117514205
2.735050141394427
2.7410617615769524
2.735389364777846
2.7376470918853832
2.7391547152307707
2.7393696399646474
2.7379483650549448
2.736111641223307
2.7315098558736866
2.7252374112116518
2.717905041862676
2.710546758380679
2.704701690782177
2.702166784789346
2.7036910278533544
2.708030653733321
2.7113009243805215
2.710646840096126
2.709228747040171
2.709627908085514
2.7122357988620633
2.7150776551022755
2.7150297443869156
2.7111950577918966
2.7053905718602507
2.699132413060338
2.6930385264586176
2.6881115845213905
2.6854997355870927
2.687128188843316
2.6913708158827037
2.6920922425139473
2.6944235016152462
2.6989308262985507
2.7032657535620013
2.705718261788338
2.701746901456873
2.693085602036908
2.6851106044189987
2.680097412002588
2.6739815784509333
2.668080345552183
2.6693611923043177
2.6761499399462374
2.6827066040792698
2.686409000428696
2.68349986227142
2.6839845305507484
2.687578122918892
2.6970264686806242
2.6985486288162797
2.6985190324037194
2.69832345320304
2.691659728537835
2.688285882877895
2.6906056368809597
2.698970787919767
2.6876350157888953
2.702633839395424
2.709586007910285
2.713600881094367
2.6980188532064475
2.70218468280164
2.705158274139384
2.7070186333763475
2.705592480732909
2.70314439948875
2.695210955945099
2.6878086528835614
2.684373236127827
2.6839130610881563
2.686409000428676
2.729183918020952
2.7255464888431518
2.729370529647638
2.731144229240858
2.7276197927730492
2.725417556161231
2.7334255611833522
2.741835657380381
2.7468285595945074
2.7471569039601724
2.742926613569826
2.746086853302397
2.747895903066048
2.7504469343997218
2.7550591869421033
2.7610289662753695
2.764279595262046
2.7579781194990516
2.752116884841042
2.7494284843883436
2.74949826988818
2.7481231398151387
2.7420859825527146
2.7337926324903057
2.7274933068287566
2.7259645897284734
2.7291839180209148
2.7258927064042195
2.719389927172161
2.7177680824425874
2.7192526362072003
2.7208325466214203
2.7213304179998365
2.721742153903684
2.7233739423270418
2.7274395905579274
2.729720593125563
2.733267810639509
2.731479416091272
2.7253643039787496
2.721876743350254
2.7209658036315623
2.7209014549246833
2.7201005554280586
2.718457621615736
2.7162502114635503
2.7143797086749384
2.7094215462075373
2.7040405464487636
2.7067127583495756
2.7171195702351882
2.724545541927989
2.7211267255251754
2.7198178551086745
2.7161475539915574
2.698793953256294
2.6848764317012948
2.704681045838468
2.706024237219917
2.7056604364141714
2.704836412687158
2.7036946988313364
2.7102503029085754
2.7144853613184443
2.7143639263637453
2.710413387915192
2.7248315092901025
2.733639962311689
2.727196175293848
2.714755349376858
2.7208780986228986
2.7199855798657966
2.71896847779224
2.718287902197912
2.717834014394882
2.7164177119520208
2.7053262615690397
2.6885748260794418
2.6954808132600414
2.7067716063544536
2.716147553991495
2.7391322765930775
2.7432633947422844
2.737013346928901
2.7371756323188263
2.7405955173593783
2.737895727376479
2.7373164957910503
2.751122994621879
2.764743829034951
2.778387811110668
2.792409432085806
2.8042304958914896
2.802531525691415
2.797982222918363
2.7889265338050064
2.780248681747948
2.764496900101851
2.76289628040098
2.7611215039928854
2.75866952190605
2.755394962726978
2.7519236899092236
2.7492275781809807
2.7482177063022446
2.7496104975946087
2.7401983505051453
2.7391322765931285
2.7419592265410624
2.750583820462008
2.7567343150673023
2.751718181777462
2.7467496972667242
2.7417813678744625
2.7361694674603725
2.731151051408152
2.7287619634464324
2.7349573194280627
2.738803189931449
2.7382169198462636
2.7433708610957073
2.7469810684906326
2.7450075018848894
2.7372722208107776
2.7281712252998416
2.7199133477097086
2.7170720267263073
2.7174288988302577
2.7206332004944507
2.7265524456245345
2.7339556338165143
2.731091528952222
2.7261840847778114
2.7261853908850653
2.7206722265811987
2.7193848208002596
2.717244334585222
2.7166731081768845
2.7155328573022413
2.731114603121764
2.7430841211476875
2.741002779849636
2.739342096059063
2.741410683939134
2.7366504223488337
2.7311106538624466
2.7311035446662153
2.731377685481107
2.738833057745836
2.7532483137290984
2.7601427414403634
2.751814837074869
2.7465774202734488
2.740701215536291
2.734695365717589
2.7313306827393404
2.7314369745276257
2.7229011016609195
2.7212531232257833
2.720678464837183
2.719347758647812
2.719384820800253
2.76125849769168
2.7467395230527036
2.751995066810118
2.763281415739089
2.774368917508259
2.783422035588093
2.7898249356188023
2.7940924753175693
2.79740053232982
2.8006331885688716
2.803385703631141
2.8066847425387182
2.806533540933468
2.798306367520115
2.791376570454691
2.7848948207707265
2.7886802709416334
2.7889797066972957
2.789070947668969
2.790108352238514
2.791567213774002
2.7877607775434146
2.7856524536158873
2.769022149982398
2.75225869858946
2.753891471792387
2.761258497691691
2.762488499596884
2.7608771129865324
2.7568710785502923
2.761073546369618
2.763139910599613
2.762450196540966
2.75981265972307
2.7562093525332743
2.751658752879538
2.7458210529669778
2.7460724815260837
2.759312086504684
2.772178408961433
2.7660958827052826
2.7619911811369673
2.763144203630015
2.764595796614318
2.7644888388561473
2.7626606354680536
2.7606133280811265
2.7603255983233796
2.751724989812869
2.7405747737872415
2.7412609655505182
2.746989868100099
2.7504771425801517
2.7519199562655596
2.751138003610508
2.7443028604473656
2.740028573244551
2.739020174176334
2.7414010001447915
2.7464892469828954
2.7544705070372624
2.7541528727376314
2.746378143176163
2.7494677038485773
2.7611736030550857
2.770474464965522
2.761233841923221
2.7549139419646202
2.758421936744638
2.76545949222805
2.7713763136287333
2.774718820450689
2.767757807567154
2.75941559939474
2.754932998630545
2.7350472845738483
2.7331620471786655
2.7359911513170023
2.7400419886957517
2.7452306045773356
2.7511380036105058
2.805501374374053
2.8046115059071735
2.8029134706090093
2.804050022183552
2.805965251533633
2.8045802400892526
2.804748569191094
2.806358299446853
2.8092433609747496
2.813361375021176
2.8186925088445762
2.8191977418311094
2.810962906066413
2.8072730412453906
2.8105558142824103
2.81737354495151
2.8172243164620876
2.8137944198408564
2.80739856031898
2.7992316034265903
2.79284442167345
2.7971006985709987
2.789860366621505
2.7951945533441873
2.800456205497733
2.8039997339193943
2.8055013743740704
2.8005665485282227
2.7984794871806877
2.796358473238476
2.7936823461740845
2.7917907175788583
2.7921909250905834
2.7948680702535116
2.799073112523321
2.8042979085579463
2.808574641301996
2.798423064515237
2.787109235977903
2.7757503134004033
2.782440351616201
2.7889790240276033
2.7918164693470136
2.7913751264334117
2.7879795439510553
2.7818766657599716
2.773392662906848
2.7630628143408877
2.761615275009594
2.762578562295956
2.7622589505493753
2.763762946938379
2.772804979279618
2.786386374818554
2.7814076908008616
2.778099944644815
2.773625462484714
2.768263834998738
2.764093477219449
2.766960849637628
2.7794582621942845
2.795493717824018
2.8088041370101653
2.809516703127093
2.805926860390723
2.8016323897586064
2.8023991073017918
2.801061719911443
2.7961174462949714
2.7872950907038554
2.77606030594975
2.7802897017297554
2.775624668917112
2.769779536595917
2.755579496827408
2.756250824132908
2.760369673755216
2.7659552297303756
2.771542027639923
2.7766019081265787
2.7814076908008287
2.8186942827114185
2.8157393193304783
2.812166647068609
2.808680518003158
2.813023877646713
2.828623355148922
2.8446215195943885
2.8556754991438535
2.847983116119352
2.838583656431157
2.8286242314894205
2.825031438157942
2.832611576331605
2.836024683784294
2.8327322965030586
2.827599887524759
2.8264485736511977
2.826460173581968
2.823762836682062
2.8184701140692816
2.8105925469438118
2.7997502400225516
2.8021884187649113
2.8073741690088196
2.8120781516454136
2.815915533471749
2.818694282711427
2.82457678768917
2.828019545493424
2.8228191865427092
2.8225643302577224
2.8254020047703254
2.8264351326209596
2.825440281460755
2.82241793343691
2.816746656949968
2.809918251952032
2.814791618247614
2.8169959596264253
2.8155678880144057
2.812487117082413
2.8098576070517565
2.8092442613573865
2.811483081534849
2.8161762034848
2.8216602488681803
2.8254129141557356
2.825336591329472
2.821377232333965
2.8155084599515954
2.809928290680193
2.8049877911392715
2.7987448627548592
2.7902519382631246
2.7995141279075937
2.7989920664197663
2.799548370583799
2.7967789875039015
2.789861933618159
2.7893314022440574
2.7963923040572496
2.805236761102788
2.8096765613821995
2.8100711760616184
2.8077392329663486
2.8040479018605815
2.8126226521817976
2.8247015741325745
2.8308598493471893
2.811491316318046
2.7957330996886296
2.7815046880782974
2.7864963068544326
2.78889199779152
2.7860510503580964
2.7804251470485526
2.780028975572299
2.787200752105379
2.7981820070109387
2.8015429896686244
2.799514127907598
2.8500884216772935
2.858956084044762
2.859672471072952
2.8557358786283493
2.8528443608397387
2.8520265061750405
2.853751706012411
2.855912367922724
2.8587757798194797
2.854713550195585
2.8463471971088135
2.8361338314343567
2.837166071339545
2.847224488004871
2.847150763317641
2.842995229122898
2.836316090226472
2.8392885807247357
2.8417242882495075
2.843434019776696
2.8461227838544625
2.8497092842204967
2.8539976729777163
2.858513364201241
2.861728366134887
2.8560302476139965
2.850088421677287
2.8394849438645773
2.8289666868668433
2.8287977540085865
2.8279163471558704
2.82690983877571
2.827349737702657
2.82755717516202
2.8268951007532306
2.8261804206051644
2.8259136919339345
2.826430253505276
2.82806236530999
2.831214957409801
2.8361831328939835
2.8393976461124733
2.833309670112465
2.8281750261849936
2.824945580572738
2.8244710902081036
2.8268150609491425
2.8313070999676393
2.837021625004574
2.8429309093789827
2.8456020353256406
2.8399091400983343
2.8323819643762476
2.8260635726472487
2.8212178491734825
2.8139613873278337
2.805626786272631
2.8030324697917655
2.80948102802079
2.81464942319215
2.8132683063022297
2.809369584180295
2.8101680068453856
2.81741070543497
2.8172060403363446
2.814148420140181
2.826237027111995
2.8291656402454692
2.8358949645163483
2.8461122553111267
2.851189752828441
2.8562283373303314
2.8494825672705
2.835857321022121
2.826443527523437
2.82044520732946
2.815422001490922
2.810361420348153
2.805437617220106
2.8100024277494176
2.8212178491734576
2.8653634278307027
2.8632633492423833
2.8658093362822594
2.868880331281601
2.868594824971954
2.8661294729873834
2.861941914369513
2.8578367652138508
2.8631733599224902
2.8669261457752366
2.8652279850272087
2.859839203998597
2.8568300062014873
2.852252918951428
2.8590772635376878
2.8483814385960966
2.841765640608468
2.8411020072841686
2.8452425530048693
2.8517379236874496
2.8569021856548034
2.860211285002048
2.8622314355156755
2.8640599547578933
2.8624262975027195
2.864816475861665
2.86536342783073
2.8720577465256567
2.876360682600252
2.8788043417707585
2.8745120833254107
2.86705091745404
2.8608472037558648
2.8556239691611425
2.850617837856842
2.845225948992343
2.8397811066361314
2.8355328935750297
2.8343749298167005
2.8371500794794615
2.842012807978618
2.8427080255216195
2.849992022143129
2.8553408883977327
2.857624420153028
2.8597689747224764
2.860947974205133
2.85817383512966
2.853456440216836
2.849066380532943
2.8481014164149636
2.844733773233592
2.849093060737037
2.857882623665317
2.8579071149283646
2.857234512386451
2.8597785812912204
2.864079810177292
2.868209271176724
2.8660041725669014
2.8582094683364123
2.8500672281861754
2.8428192771155043
2.837691682473274
2.8351855002252804
2.8358458221568505
2.829084713459304
2.836116420881056
2.8370087911148376
2.8501903396341395
2.865817265302341
2.8617527697356455
2.855547243813736
2.850245829217532
2.850002644723551
2.8557639703090767
2.864378671733106
2.860601644382867
2.8573347879346174
2.856471011940502
2.857907114928334
2.8767054860231274
2.8724999540497977
2.873982720313462
2.8800755371522024
2.8888251118375714
2.89711451870171
2.9017518187669396
2.9044186131790193
2.9057371924480897
2.8994498765630703
2.900242937825111
2.905998322932978
2.905865735567654
2.8922809751885024
2.8711021956542884
2.8659842235803286
2.8670759601967237
2.871155910912016
2.874800008829809
2.876860115614491
2.876559874218745
2.874188083502925
2.8706663329603868
2.866556462919146
2.8667535940508877
2.8709397537998154
2.876705486023187
2.8840026087187787
2.8849646482329767
2.88288570638662
2.879768439541235
2.87993705446181
2.8800368482290586
2.880254651993517
2.879846930374702
2.877676978293455
2.8732459645297634
2.867020527624637
2.859943279800651
2.852794394518694
2.845927238495103
2.8473306100124516
2.852007853590025
2.8572967102194915
2.8640468662155247
2.869445999330545
2.8720932176677025
2.8701680116804766
2.864188535533746
2.856432413048848
2.8481211383557326
2.852329271843677
2.8557655902383146
2.858446054572368
2.8686538920487847
2.868088718913825
2.8676488121587957
2.8676547225069693
2.868322740670557
2.86895238695657
2.8688470672689097
2.8661617420243606
2.855345742802248
2.843433427654857
2.8385149563237357
2.8422718754744
2.84868154910322
2.8542590022203576
2.8557238764614787
2.866782697728239
2.8758993304132163
2.8743291432920524
2.8677949839942873
2.8706238030393716
2.8772425274806492
2.873652806725989
2.8662202715653367
2.871625600877762
2.8704976162386533
2.869515853577374
2.8686538920487887
2.8841254363140876
2.8936858300665618
2.9027016277450097
2.9124597422519845
2.920634893249382
2.9257301379881007
2.924594035554171
2.9151408403929393
2.908047239543097
2.911974872131068
2.913776400096604
2.9124655720051034
2.912202196828972
2.918361357996049
2.924554426478997
2.929834495093869
2.9251589800678452
2.9298105521864612
2.929098727154078
2.9262381560194655
2.9236472555652675
2.9220026046488354
2.920953514066814
2.919782953863978
2.910232978849474
2.8961496740037265
2.884125436314089
2.8867484402792214
2.890576943781148
2.886963369047947
2.892546740334179
2.904241293648006
2.909245783900529
2.904712952398493
2.8998541217567304
2.895182736176475
2.8909787368079414
2.8875612938235853
2.8853251631415753
2.8847162998502927
2.8861008976775717
2.889446697803862
2.8927115623855286
2.889254178071402
2.8872878715432457
2.8858540760631013
2.8842657406286802
2.8823410988450044
2.8805351017344534
2.8800574687514895
2.8823711530633265
2.8877427746754605
2.8889242547870655
2.8848121962319673
2.881540867535005
2.8815366347409674
2.880050139345649
2.877172788141238
2.8725200391849794
2.8708195943952357
2.872055816743422
2.867041264383468
2.8600507007569536
2.853587986429576
2.851537356812196
2.8548783521266046
2.8576949495435002
2.860408929220363
2.8763124770780353
2.889633370877118
2.887666878175025
2.8784908106026044
2.8796042518404197
2.879156047264707
2.8776047723719795
2.8755626300575226
2.8735263179600876
2.8718035496720664
2.875626561505398
2.8785742697019105
2.881540867535008
2.9098511159613643
2.9147211118359717
2.917370165796496
2.9188053344033293
2.9229366905249203
2.9325169618091396
2.9367426041180944
2.94012441202435
2.936853204152822
2.9313859566545473
2.9257426309700274
2.9211608775948235
2.9213177285703353
2.9228093966995154
2.9256882144727063
2.9311748509204687
2.934040783595031
2.9383283067145674
2.9402037775989864
2.943250337592158
2.9458788835143532
2.944357410949821
2.9376955208975133
2.925205613529702
2.917831933350065
2.9146190902686095
2.9098511159613674
2.903243109700793
2.9036616531453427
2.914477197035568
2.9200426915322417
2.916025226672052
2.9227206198024636
2.917663779491748
2.912852567698556
2.910419292781407
2.9109286076464516
2.9133956293464167
2.9151292554892936
2.91205625160132
2.905202887088428
2.8984612742437483
2.893872200886447
2.893020132032132
2.891214266761609
2.887660511521828
2.88571015268158
2.8888471433604654
2.8887206590833854
2.8899002388856507
2.891376473042455
2.891502551722925
2.8952414145141643
2.9043442323022317
2.9136757294350986
2.917494478520437
2.9136306584545
2.9080875434611357
2.9000377421580255
2.898745470855117
2.9058216990147585
2.9184606250327443
2.931429690288268
2.940225786607872
2.9460070683364963
2.935379716896187
2.9404167501028047
2.9345694672268006
2.9231655883996073
2.9154295257392633
2.9118872040794606
2.9024539007109555
2.8959647777043416
2.889694787936466
2.88222757646974
2.887518841254027
2.898627969179096
2.901467646319732
2.9095161448826365
2.915952118309234
2.913675729435086
2.9353935216018723
2.9434055801234025
2.944122893700969
2.94195741215801
2.9383556397467094
2.9325717487268577
2.9388634240491007
2.950459420584909
2.9603360826238867
2.9633372022224185
2.957552990906365
2.949961037046421
2.9603390057241
2.9565296750744374
2.9505566150790825
2.9401860370683153
2.938435512079174
2.938815369318437
2.942263343484668
2.944703288529167
2.946387471030879
2.948611505884287
2.949343724646273
2.9487178239899112
2.9476531862091884
2.9422214232208326
2.9353935216019034
2.9319635416562795
2.928224399660835
2.924262038946011
2.9225408470265717
2.9251329650899125
2.9249005512964916
2.9454945727263757
2.96417821652097
2.9660491127079194
2.955167881858628
2.9423456831974577
2.9293610821957285
2.9172601404008227
2.9067540107213365
2.8988474549034553
2.894850597380652
2.897509622995159
2.898296370443427
2.8956599405149968
2.89145862523733
2.8918177889993526
2.904557136358262
2.919019482808055
2.9312870079415427
2.9379173300561834
2.937340039788039
2.9336508428784827
2.9242877642232887
2.9208621064907674
2.915559492099228
2.9094390830017907
2.91104305362912
2.9188150393943864
2.9282306539901786
2.9305070940065714
2.935488609024937
2.941677720836452
2.9473156065174018
2.9490575707866644
2.944271538896164
2.9390115087362165
2.9334896341690975
2.9279482791387808
2.9253846411122923
2.92820467740077
2.9285071227093438
2.924672509453775
2.916548136756185
2.907154525509148
2.9008434763538706
2.9083457836516606
2.914376316185492
2.919809334935125
2.924287764223291
2.9489623442323576
2.9460962629767424
2.952882675884901
2.963346657333032
2.9716175792010473
2.9752298400188653
2.9749169119792604
2.972801337988049
2.9694250947636713
2.964286775838762
2.9630669238641913
2.9630632288988648
2.960556479206126
2.9693124692442656
2.9755215202259526
2.9748152546150584
2.9702796641989435
2.97250915736393
2.981145922234733
2.992508480279559
2.987731694394582
2.9760422958319848
2.964627946764763
2.955626535923036
2.9485435606985058
2.947464866404977
2.948962344232365
2.970570557089274
2.983426643324061
2.978901030232127
2.9772908449021784
2.9774374787486924
2.9777867530469564
2.9768729176144793
2.9733175620749748
2.977943312301401
2.980683354533105
2.9637209532353697
2.9516108783342694
2.9484941152398263
2.9526872923123095
2.958127629699717
2.9596554013254592
2.9558840956231602
2.9520413095203972
2.9528139097352297
2.958104879502051
2.9545982275432427
2.9508453354646984
2.9462824015184066
2.941218866745761
2.9400253332607735
2.9473144209189837
2.9558880849982554
2.947076351363525
2.950509907330572
2.953131693964952
2.9513943007819665
2.9438096695653067
2.934412935229029
2.930851083941887
2.9373928959716498
2.941755120950709
2.9510847532794298
2.952535186391528
2.9619601927976698
2.950887063757068
2.9415862756849367
2.937125526535944
2.9283100528997563
2.9322833859332853
2.940137751130824
2.94360439377556
2.9478632495560646
2.951355207664571
2.9524724201080885
2.9522104092945836
2.9522447491364794
2.9521852623000227
2.950447061760959
2.9470763513635423
2.98722574356957
2.9960981548300354
3.0060273122275496
3.0150597712233926
3.0227617653577967
3.0291194062069122
3.0224400462792853
3.016380891213242
3.0164682061149524
3.0047457858942748
2.987972850891481
2.969371651808391
2.9844386674018666
3.0006445148317145
2.9861951326945073
2.97998253122221
2.9845101618971657
2.995760484339844
3.0011190999345936
2.9970008671073147
3.003821337773084
3.0139535416150145
3.015543221118338
3.0086798027536545
3.00074337398805
2.9929515356955054
2.98722574356956
2.9929241076920317
2.9927845103701145
3.0123011691791852
3.029609221532385
3.0398346259946702
3.0436525119627893
3.031883568123826
3.0168166150001596
2.9991615573024406
2.9862113373303156
2.9892783967333285
2.981370968228452
2.9747931943418657
2.969227182436637
2.9646013048501914
2.9610054473033647
2.958656385643046
2.957819381796512
2.9586314600795958
2.958507302136612
2.9638831744168996
2.966691215738696
2.9685963925238013
2.969766683164488
2.9699581572577696
2.9607498685120106
2.9593299903400774
2.967039916808899
2.96983540124262
2.9722112156635063
2.9725638952432387
2.968342703498413
2.958633665874762
2.946586833585046
2.9428419072228538
2.949736241308814
2.9587311376114553
2.975406314230531
2.971130878690105
2.9718978479326315
2.955784704305909
2.939978185354508
2.934240628225345
2.9377297853847066
2.9401820577288627
2.9464679480679785
2.952831827296438
2.9595287209332746
2.9656827427760053
2.9700643143836527
2.9719244013597765
2.9714807208240597
2.969597910426679
2.967039916808887
3.005330823489156
3.0120620402159384
3.02107550787995
3.03134643683472
3.0379557403119133
3.0307098729614124
3.033560612006082
3.028555321723395
3.018069611499808
3.0238185311538412
3.032782845143377
3.0272752329141244
3.026008388808662
3.0052075868279946
3.0169212221837176
3.018953086270819
3.0184570619495594
3.015630849050472
3.01549223929914
3.0194039826709567
3.021730436481253
3.0203138008934687
3.0225402643267456
3.0290598407091185
3.018886868498461
3.010790083568984
3.0053308234891767
2.997422025970708
3.008424052212068
3.0193818855038477
3.0298803351747075
3.0430375747801555
3.049269560402476
3.0440583219709443
3.029068292151235
3.012596337307072
2.999290699303631
2.9897599806304873
2.9897527818630434
2.987271114862125
2.983213976430709
2.978345074265554
2.9734205263233133
2.969253631114538
2.9661024497567916
2.962693043115377
2.960877027712505
2.965392787231088
2.9729553522624714
2.981482930502417
2.9803441954891245
2.9708325897457986
2.9705062545186607
2.962320741071053
2.967142734646518
2.9742239117803297
2.981438460462037
2.9789603920127887
2.9843897008287037
2.9913121718184126
2.9874410726254315
2.9859080773712554
2.9871373314929106
2.9850214617410686
2.9777344882022745
2.987685068914929
2.9789859159147425
2.985242613806946
2.9873847521297834
2.9858648752129406
2.9817980666350072
2.9930511047819635
2.9935646378371286
2.987882029604799
2.9834386208821697
2.98209893375239
2.9830762404210303
2.9851777819409415
2.9832644768786136
2.972013663000053
2.9671427346465222
3.0177014265420223
3.0280209043513735
3.0376019245570434
3.041269523893419
3.0404487435595953
3.042585958556393
3.0370130651793543
3.036010791896084
3.036824555608289
3.0358876785161097
3.0339024270218364
3.042608105846505
3.027554549777475
3.0236348618166606
3.0210455241901077
3.032616932252573
3.0474806841621827
3.057181065810061
3.061960519226492
3.061938104658377
3.061504989740187
3.053250686478583
3.041335550506748
3.0293292722742895
3.031400324007778
3.026659608856129
3.017701426542003
3.0266811475234086
3.037047313290141
3.0488383545973865
3.0568963376756253
3.0525147125216607
3.049391811959653
3.058625504685679
3.066757848242634
3.0714395595279216
3.071008630769582
3.0664366789230244
3.056940143388776
3.0413443095421746
3.02618877315765
3.0136392367221903
3.00740468824297
3.0011145604530896
2.9931016810660247
2.990855157470515
2.9939191098367055
2.997400315464233
2.9952725721886027
2.989034993879115
2.993959317950862
3.0122410027276456
3.0066861749173723
3.0003486170349203
3.00344733702441
2.9913070021134742
2.9858787858401437
2.9934826416444005
2.9944805655535007
2.9931803241784563
3.002916425349917
3.012566414081084
3.0164242057491486
3.0103659392111144
3.0060876584868335
3.0082599659711353
3.003795241631855
3.00041469347789
2.9990536400661667
2.9995358884487646
3.001036733407739
2.9983675966970416
2.9985386630148447
2.9976655552476443
2.9966420718612015
2.997210977722349
2.9972513535638328
2.9930365199576956
2.989101059018932
2.9956930038792198
3.003447337024377
3.0588071786595887
3.058616186248431
3.060962464717191
3.067790483493041
3.0676764738495153
3.0677338351323846
3.07385494545037
3.078378312894042
3.077345321361351
3.0706857841113946
3.0620481335947067
3.055107774365589
3.061488060249906
3.070411432838825
3.080720772163531
3.0732903263093854
3.0637246328826837
3.0633344488251075
3.0625267709921005
3.06349172057104
3.0619603760500067
3.0621788307037936
3.0612242280207633
3.057972652788422
3.0544029305406637
3.0549979907888054
3.0588071786596434
3.06398532031586
3.0688083097339156
3.070267468667665
3.072314700715454
3.0822875656680995
3.083906154618849
3.0870218056438206
3.089198067323372
3.093546231432157
3.0842778494556575
3.0716683443094546
3.0588859899174174
3.0490356637913916
3.0374916381539356
3.0249752147292512
3.0124156941844547
3.0092372203333544
3.0152928146894338
3.0214995395716393
3.019563606138042
3.0139470863539137
3.0141327935052895
3.015638122676177
3.0172781405300864
3.0210315637756215
3.0264452753405418
3.031587960770731
3.0198645009468503
3.0292059459164102
3.0327812123287776
3.0288216605534166
3.023125038599725
3.0204820451983747
3.0202654298410665
3.019765614903124
3.0215827668467314
3.0293869468458237
3.033283071620875
3.0306914967019005
3.0290174229220383
3.0243963781274914
3.0211932875641834
3.013289000006106
3.003233315814004
3.004559029916066
3.010664434964037
3.0167522188867513
3.021107768460282
3.0238826797365115
3.025969405469233
3.027476839689423
3.027440128192962
3.0249516256935545
3.0198645009468366
3.0993618667813974
3.093866185654307
3.0842594128446743
3.0748027617796803
3.07650882720483
3.0821119084270574
3.084138341100331
3.0852565620252244
3.0880077749459915
3.093506556119025
3.1007358611963505
3.105945268773976
3.0952410982033167
3.0875932507197037
3.080797665139682
3.0909104003056016
3.098982385896534
3.0976461077218675
3.092606757152761
3.0849613989444906
3.077610079320719
3.075487303200604
3.077849279033519
3.082512909433882
3.088567614419207
3.095384895738234
3.099361866781459
3.098288901743472
3.0933265739165097
3.0883192776711192
3.0842261400858217
3.084902125062879
3.0985568977073004
3.098258688607394
3.098583468638347
3.0944690813217286
3.101515906806094
3.101635197998772
3.098612618461502
3.096245539478808
3.09421758318447
3.0813102292294605
3.066261116639033
3.052110377567753
3.039478417858872
3.028565960916881
3.025885310056647
3.028773957295513
3.0320711134320786
3.035786524860924
3.0318670743643126
3.0214676548679025
3.0332209617641124
3.03203843415957
3.032176477186206
3.033475799609403
3.034738277060448
3.037284374279881
3.040740179300495
3.0420573608963175
3.0399457372349112
3.0359856972100694
3.033687135213088
3.0353926197442176
3.0373869917932343
3.0380879450666245
3.029954668303923
3.026763435676046
3.0258745426895004
3.028972382745107
3.0288646730924276
3.032069635715999
3.041113183923776
3.050200539773463
3.05422832491541
3.0483312813135224
3.0391271314072625
3.032731438147879
3.0310541953778194
3.0315867766570217
3.032176477186243
3.1024828274201566
3.1042632532831247
3.109336673512502
3.116432259822826
3.1259534380414578
3.1352029616147505
3.142682989322092
3.1429893101402135
3.1387762257530256
3.1321546394168194
3.1248734346460236
3.1181199972241
3.1189898276386994
3.118452037737847
3.119015839914716
3.122123829532963
3.127536212338617
3.133861291604371
3.1391014165005693
3.1404804029194695
3.134924345713816
3.1243159795731423
3.1138718466842916
3.1064393709425704
3.102467272557273
3.1009239078438213
3.1024828274201366
3.104651478702448
3.107475196898374
3.1055453837105897
3.1028625932253546
3.1007703259022548
3.0992146634288367
3.103528142876044
3.099693426495783
3.101576329729411
3.1057192309783126
3.1079173143101624
3.1122297653965734
3.1083294942425077
3.096069067879082
3.0921578386634376
3.0895998775672195
3.0862639853354485
3.082641427969445
3.080293799188649
3.067321037038338
3.052893014056589
3.0419839503351747
3.0368582578379133
3.042108660620659
3.04537510525512
3.045366494170217
3.0507769352356595
3.055054832157561
3.061556211228953
3.0715135526091735
3.075954762614755
3.079596869532559
3.0784482782361584
3.070778829301044
3.06022779925642
3.0517672350046277
3.047966138504026
3.0474293403741965
3.0486376465883915
3.050786678686579
3.0486494253654284
3.0443224455011366
3.0429349332292315
3.0464284116202367
3.046249741511876
3.0474672701081675
3.055398280341948
3.0558684085311465
3.0586555137258964
3.0628469320033354
3.0672652252368855
3.068093195841805
3.0609490215930597
3.055054832157552
3.1251692906017374
3.127861784897786
3.1319838200700985
3.1282800507586885
3.1287971016525375
3.136288984950219
3.1459746778300555
3.156489037513242
3.1487431640205017
3.1439387223917277
3.141154669189342
3.1390069148582214
3.1403203504878237
3.1415211379975347
3.142053974550838
3.1416334714917706
3.1407724466431803
3.1471294861989025
3.1566647174295235
3.1601515110667133
3.150886738601523
3.1416697302824472
3.13451398222614
3.1314575766913637
3.1329695049444255
3.1300798071385523
3.1251692906017636
3.1182892160739972
3.114627354809582
3.1139390313047293
3.1123123396082923
3.11188629210318
3.1103908980818287
3.104132219395254
3.107892655767151
3.1108337984587884
3.106987498510028
3.111964788087503
3.113757650459909
3.1141947690867853
3.1140646877930136
3.1120970163949493
3.108383584919583
3.1027157203079416
3.0943428531799926
3.082242661203091
3.0798332115004823
3.067410319841658
3.058790742147697
3.0574311141898614
3.056873553895641
3.0486486773137815
3.0488245348781984
3.062808762572019
3.0785614309637412
3.078440130787187
3.0739017608740955
3.0844946209415114
3.087452739054994
3.0863771897152996
3.080461860492173
3.0713753608057197
3.062377131326284
3.0576145712425267
3.052078024931412
3.056109867725643
3.0580618891894917
3.0609050687176187
3.058545373161797
3.056777114358006
3.0576390029586715
3.058802051616597
3.0582926667244883
3.061969642773448
3.0736980049435965
3.082763898138652
3.0831160202290544
3.076060651275409
3.0728953005118123
3.079796493322452
3.0785614309637386
3.143422988704744
3.1380487753717365
3.132217536108448
3.136650184112861
3.14234339574253
3.1504548837654145
3.163391647260395
3.157640546563952
3.1645412417589087
3.1589727884576995
3.148984353018407
3.1427457258059217
3.1495161497899145
3.161585015221141
3.1719195639959463
3.176058390017125
3.178445829727051
3.1743686797480404
3.1681896612486256
3.1665000190752184
3.1741164494846577
3.1655324720457334
3.1557472543628275
3.146145740400629
3.13748970570935
3.1376321304899855
3.14342298870473
3.131452453790487
3.120487062631645
3.1169609637703335
3.121245174120018
3.1257035114909413
3.1157116442606174
3.112036607449884
3.114275658216815
3.116078125950151
3.124912628387913
3.134104552255229
3.1292095293368845
3.1259359327455964
3.1252498155244677
3.123940614458383
3.120487927000097
3.1141517769765805
3.1047903614433707
3.0929467042383396
3.081125787804352
3.085790368338459
3.0863682985958416
3.0728822339477158
3.0627435036144686
3.070812814902224
3.0782557824956784
3.081398332105678
3.086568060048159
3.0808532741503973
3.0830997593651617
3.085545864064334
3.099408647154845
3.096830260062411
3.0896697356256015
3.080500711801236
3.0695958299047192
3.058506816765096
3.059085851781092
3.0613547861515285
3.0619591798972388
3.062747939758191
3.0675368884457215
3.069357572713952
3.067364393549008
3.0596040225981396
3.0604274529797375
3.064041029934681
3.0738200377711693
3.0847618107120893
3.0897428485053022
3.089658319917278
3.086638146255247
3.0825343721633236
3.086568060048165
3.1795640213881886
3.1804760967733112
3.1809556436126454
3.1805954733826067
3.1784242373168117
3.1734125348951023
3.1655867360292977
3.1796851344274333
3.1845709423597977
3.188973525116149
3.196050950419621
3.20145933274651
3.198712687055862
3.195926873252043
3.1976140801384947
3.2072275826144563
3.216935266861474
3.2071458767245566
3.194815479636194
3.1831285390056516
3.1751159503131503
3.1822525657223575
3.187847040156596
3.1872256017671154
3.1840681556161483
3.1817267116279666
3.179564021388174
3.1866189359223425
3.1941734650332747
3.1880171945587685
3.1661654947975677
3.1395190257010785
3.1298388505124772
3.1332801493089666
3.135764872827601
3.1371005115331627
3.1368698767543792
3.134204561035503
3.143386473167437
3.1517814781392284
3.157800733444459
3.1593941684338014
3.1543833092082196
3.142904059606197
3.128417056600073
3.1151644971283288
3.1048846095700777
3.0961356722943543
3.0932467227628977
3.1019165738384507
3.1101996720032017
3.1160982761499967
3.1167526477127927
3.114818469988771
3.1144965194007614
3.117297905946077
3.112439287352395
3.1077401766663115
3.103404377609222
3.1173270872074137
3.130762110643316
3.1338216826664897
3.129678624196338
3.1220110465134545
3.1160065126203595
3.1163109162259848
3.1238629691858777
3.124747967389652
3.121252733288015
3.11810578641214
3.1151688449248125
3.120801688972931
3.125040304417172
3.1218495494552148
3.1130394649755075
3.1057130804304167
3.1059077740084113
3.1118595563882883
3.1172568919534736
3.1199522490770826
3.114496519400773
3.2097729215794693
3.2089926458119016
3.2059603752241403
3.204224523394192
3.200431664086421
3.1969314151775743
3.1936827665050975
3.1887804228158987
3.195007461995606
3.2030971883325794
3.2071517004402623
3.209711342942432
3.2182044240199272
3.2249696802501093
3.2270823598498706
3.2239232135247184
3.217028292170343
3.218583050674976
3.217748557301097
3.216549481973993
3.2086172330067764
3.200067197536946
3.1936675102497163
3.194727699268291
3.19993046001333
3.206051396221455
3.209772921579505
3.2013480148377647
3.1949784847722906
3.189181668134259
3.183022638641718
3.1790050576759583
3.174917859218552
3.1709583768557796
3.1702816449624747
3.1741583801870186
3.1798653094855807
3.1846278737957054
3.1867498201100677
3.1854743359483164
3.181244955138832
3.1756650362485717
3.170875703840736
3.1688113611905475
3.1705486713675737
3.176005744742655
3.184050085517667
3.1825563390973817
3.16657011488086
3.144808211076606
3.129838311953377
3.1211209214073543
3.117325900904704
3.1170439829676466
3.122218119816366
3.1231492737798887
3.1284577217048573
3.1293626098102534
3.1276914724985336
3.1275544877902255
3.1328457542037134
3.1350993926076995
3.138022437875063
3.1375909203860646
3.1317927231570954
3.12064535938943
3.127170333857622
3.1333590867200822
3.1419507555475352
3.1467320691750262
3.1421367024139593
3.1368708003784342
3.1300221502682226
3.1276597107971855
3.1285734319767693
3.1290710259613097
3.1286083361416956
3.1272690392383264
3.1244725582293955
3.120750286067959
3.122218119816376
3.213620878811361
3.2104373787786784
3.2086943526868628
3.2048155406599954
3.2039308162015283
3.2054420587642687
3.205694550862656
3.2035574788432357
3.2054231381649765
3.215528063658533
3.2284667509288707
3.2342566944761497
3.2333731871323472
3.232671108438556
3.2303325886506054
3.224864994020419
3.2176981483680405
3.2235004166741064
3.2245854826728886
3.2179609234627784
3.2157944940370267
3.215985490326114
3.217113167005185
3.2183830295477325
3.2183190223761224
3.215506937056749
3.213620878811363
3.213236038539703
3.2070697170495475
3.2079292578146936
3.2167155128229754
3.2237517980930623
3.2256010778762816
3.2226993360651672
3.21944649098085
3.2159902562184173
3.213202483765799
3.212570686527516
3.2150448051541156
3.2199977171164624
3.2248550880217066
3.2168163092960977
3.2098129333293963
3.2040553698046086
3.1985521466240274
3.1931992929086217
3.188343352241653
3.1924382249375185
3.1963910883392015
3.194407029291901
3.1860083239768207
3.1708113392116886
3.1509479231703277
3.1358512658107744
3.1310762735699713
3.131484351020727
3.1315312888006965
3.130750220226671
3.1295739606743935
3.130129603049913
3.134240554698856
3.1483501230023054
3.1566388638752065
3.1584543654657122
3.1531521684405908
3.1470450889137926
3.148622327407038
3.1548394521890275
3.151955696261648
3.1476300271811666
3.1498401478443934
3.144858644057372
3.137458170990621
3.1311534991732786
3.1288547836927747
3.1304457960132672
3.1344257486551856
3.1366111672588963
3.1356520267380965
3.133208628240512
3.131076273570011
3.2279686452731164
3.2272205043581375
3.2246938154681346
3.2205513993698043
3.2154579814739943
3.210149202380258
3.208642327276335
3.213048319837449
3.218198309456038
3.223717196728885
3.229226846619997
3.239159718824514
3.2371539065945854
3.2350266087938992
3.2342340931451643
3.232889446260756
3.227812234724864
3.230834220908374
3.2310153233140686
3.2267465653314815
3.2203926156541183
3.2179069333351733
3.220465576968071
3.22471861761632
3.2279434564216714
3.2290125665823597
3.227968645273086
3.2324335373865516
3.2340363107336914
3.2331583652235794
3.2309535974134085
3.2283254067055225
3.2298139898110527
3.235605779253295
3.240915338854556
3.2447336744068696
3.245742996198587
3.24355915673706
3.238910138830396
3.2325136994019377
3.2256752818021455
3.2296127196570428
3.2290749923852955
3.224447581993079
3.21827197061202
3.211852046605519
3.2057243336828027
3.2004089163930254
3.1965102438985102
3.1948382708495093
3.189874237352197
3.17421212697205
3.1658539553583696
3.1655780186637545
3.171771299904344
3.1729161747527974
3.1734094084453255
3.1743511237606765
3.175444142349129
3.1757438995284613
3.17460093794107
3.17166336899193
3.166691321212124
3.15994343937311
3.155004213471949
3.147754921689467
3.153645947748201
3.1583438521378664
3.168933326262369
3.1769562030707665
3.1824702816974164
3.191533574018576
3.1977065936095483
3.204913501914982
3.2130986492262252
3.208488516490704
3.201459311702852
3.1931179659746523
3.1845968255208645
3.177267067788841
3.1717712999043046
3.2330628844081097
3.235818902021916
3.2419838388524647
3.2506924179780707
3.245924821538821
3.2429219105836884
3.2451150514729523
3.2518551110564147
3.2559658882088978
3.2568896585146763
3.2600750590685355
3.267555403798184
3.2665459867835334
3.266598331216265
3.2662672665012913
3.261426879395759
3.260192450812692
3.256558799703639
3.250431150070229
3.2475152712195574
3.2483910780092065
3.249023843871732
3.245056766511568
3.24047426769066
3.2362100292386806
3.2333822196682243
3.233062884408098
3.239700625884482
3.24650290910992
3.251448131440618
3.2600909932922817
3.260293758418236
3.25385793273823
3.2540628980272555
3.258076409106086
3.262232054972057
3.26460525691662
3.265043580563253
3.2644558915392143
3.2640917386388315
3.258951040246835
3.2513857540842115
3.2457568390761997
3.24351128007343
3.2445399795715812
3.246389401807318
3.238682947739465
3.2126735935418482
3.1974423324468915
3.1952105042830725
3.1974762416052718
3.1990861327959075
3.203926365369532
3.20060784663261
3.1913794067823473
3.1990739969091444
3.208576300439465
3.202162795714584
3.199757218444506
3.202254913324314
3.2082911174410826
3.202151641363543
3.1933578871316715
3.188328702302195
3.185352265748992
3.1844776012973375
3.192892322822631
3.206628887980971
3.203079953296097
3.1922947348212705
3.186608641447255
3.1972028597252375
3.2081064187297392
3.2135007962170836
3.2131829138293977
3.2103943929401537
3.2051055812503035
3.205812443872899
3.205209132315694
3.1975587711109057
3.191379406782345
3.2773769607245495
3.269462193377918
3.2607209736733354
3.2524329187769245
3.260870172619642
3.271011068391987
3.2657828640020417
3.2632425174330524
3.2660716446122127
3.2716541919931683
3.2766493318276653
3.278869370282891
3.2763482549374454
3.2727504355654773
3.267225338599852
3.2656146647707063
3.2656318748429856
3.26362120013819
3.255083734160678
3.2528817077099887
3.251688005286597
3.2523560989761995
3.2577475177938373
3.2633600500802666
3.2686616421449948
3.273399986713298
3.2773769607245784
3.2832582635867054
3.2897759970449467
3.285619910175994
3.2722182104874578
3.271526912650448
3.278372533436686
3.2790323950623947
3.2773884294631492
3.2756865329435865
3.274860892818149
3.27416534049224
3.2716772513527017
3.2663573976162468
3.2630641550855475
3.2579778885538717
3.2564985144930025
3.257422522739664
3.257318842386393
3.2545822814947467
3.2490225249827365
3.2403121434628495
3.2278439323908383
3.211837439807725
3.197755462140372
3.2013334203801866
3.2049500014132617
3.207888879685273
3.2105572129999715
3.217255046188691
3.209263648235383
3.2194584322561277
3.2312801608427097
3.2270680583584985
3.2170201619062317
3.2190683929999517
3.2249393566393327
3.231097335689695
3.228243436076279
3.221464376569837
3.2246951165321494
3.2163856665251704
3.2224538593821186
3.2208998451202344
3.2210697949827223
3.229199013351055
3.2328242047275393
3.2284579891780347
3.219368321631729
3.22220131010349
3.2240127547243853
3.2141382918721235
3.2119103479100266
3.2159845345194524
3.210557212999957
3.294704717970144
3.2955494906054557
3.292591762307343
3.2890147084190695
3.2824010507288404
3.273277752666439
3.271827433676591
3.268737773198957
3.275467604313902
3.282448927303488
3.282822155307335
3.283135803759477
3.2783396934981073
3.2735047371066957
3.2709279921581347
3.2724717923370585
3.2772264516306735
3.2649974664305126
3.272305229097482
3.280015049424866
3.287584263567016
3.294882709641549
3.2942725316338395
3.295411322753886
3.2973206904949732
3.2955736200944057
3.2947047179701445
3.295899393997487
3.2960421101592106
3.2975335795869123
3.30163930035725
3.303278168880883
3.3030277990153034
3.3014360866951002
3.298350220842409
3.2939940139766324
3.288750309960604
3.282890714955091
3.27651370671837
3.269734306344696
3.2647142756752414
3.2662649343144694
3.268240071883878
3.270094013905327
3.271349735127279
3.271565844886822
3.2703448294758304
3.2675802104623797
3.263754895251542
3.25776186972634
3.2448616448331653
3.2271857043980967
3.2118719380120546
3.210455693664345
3.2175542139378956
3.2204539287809193
3.2296107199905673
3.2346600029226398
3.2330502857918897
3.230651857759907
3.2216756602340286
3.2205499623582203
3.2302388010162675
3.236735391980131
3.2316740578874312
3.2271374215470714
3.23364824096715
3.232648887002198
3.226862395594065
3.242191801540276
3.2517244382577313
3.2553313273090736
3.252832447114502
3.248201110157347
3.2419437654150647
3.233733960022565
3.229711910804183
3.230230321324013
3.2237310713711937
3.218220362124669
3.217554213937885
3.302707561019521
3.2966301139683
3.296109670232423
3.2954290862479567
3.2872784886861917
3.278770128146212
3.278617080995592
3.281759159527983
3.2822995930156096
3.2895392310094005
3.3028293129759736
3.3117877804457176
3.3132860745289485
3.3163684594610667
3.32052238637971
3.3212304350959823
3.30982626176557
3.306906403687521
3.3067099543260827
3.305811917099905
3.298085498591335
3.2954311623968526
3.3031651195186256
3.300512313755277
3.298189213717044
3.300035380919578
3.3027075610195156
3.3010025854954717
3.2993989129930505
3.301803818505544
3.3026166201313165
3.303838618084864
3.3136136822065714
3.3300350787219815
3.336982407730572
3.336224448678112
3.3343442991208248
3.332098068781945
3.330547727439265
3.3302253790482426
3.330984748238589
3.3322624450385057
3.3259019749976835
3.320624143376827
3.3160261516254477
3.296232972439014
3.273352790373747
3.272592332786541
3.279073759854178
3.282220608508763
3.2797897735509722
3.277671578138605
3.272611768263326
3.2605470238673
3.244094422446307
3.2347534676780088
3.2355643948753925
3.238198437613873
3.2379722618670947
3.2432275282438834
3.2538954083479426
3.2576130269219616
3.247441305911025
3.24110288016465
3.2479457201572703
3.2517503955987697
3.2417902030845203
3.2433359954711727
3.248151311172211
3.2515773127579104
3.2546173514828394
3.255386870246173
3.255844329892486
3.2573122438344466
3.256951078216038
3.25369371703088
3.2488479050850776
3.243270045505524
3.237919223240046
3.2362590697738285
3.244094422446302
3.308487215468518
3.3052683241706844
3.3014100586076913
3.2967697953809405
3.297782306439655
3.2995268869231
3.3035679289330613
3.3117451531390727
3.322698364033348
3.330684580501538
3.328487279850178
3.3270324494963184
3.3291506427225137
3.3293617412020984
3.329369120693869
3.326219007926007
3.3281518316277725
3.3245121276693546
3.3186988045123407
3.310006998481253
3.31375293506781
3.3114182813158775
3.305511281808332
3.3049279898576716
3.3014989102838674
3.302653111117906
3.308487215468521
3.3054289724154318
3.303199557839907
3.3027087878901127
3.306917489837496
3.316074994177683
3.3255324748332638
3.335062002843692
3.3443396821756863
3.3520639261265175
3.3559823008532184
3.3553733131016883
3.3515387464911632
3.345814705820577
3.339137928445394
3.3322652478743753
3.3333374923004655
3.3334697273142657
3.3270398198990074
3.3100643223488553
3.301820763746334
3.293253831254879
3.286498962098141
3.287197652081886
3.2946884532020735
3.2950746987789534
3.2897730555678675
3.28895334845478
3.292657268409808
3.2927564846852815
3.2871318987883513
3.2807148411408202
3.277842043782741
3.2691580575000536
3.2643028203775124
3.2618037219796663
3.2596611881583137
3.2602810472148906
3.2603847202934775
3.2569620282410168
3.261558194224415
3.2592062224218394
3.2562042830961215
3.2542528185461004
3.25654313439527
3.2574786484464
3.264266863459977
3.270416871145578
3.2731886378187256
3.270924947918919
3.2672291819106896
3.269746652546111
3.2790867605446725
3.2884661241617805
3.292657268409851
3.341225466714209
3.338831398074013
3.330261296570456
3.321438209465176
3.318465004277891
3.3213311968322112
3.3265009911346226
3.3310491670647373
3.3324353542658387
3.334437517246994
3.34588768161331
3.354910623400109
3.3506104111408344
3.342222838122702
3.332242886041222
3.3294032395821413
3.333619212280619
3.330282082284418
3.3208975530169695
3.319153849460081
3.318788957282441
3.317893350976037
3.316101580655008
3.320018175059832
3.3302385917390334
3.339060330429259
3.3412254667141656
3.334378911360509
3.3295956847204846
3.329185448962412
3.3315066193385006
3.334097060281907
3.335838431498658
3.3367476896008714
3.347516116422906
3.3623033809014915
3.371635730586514
3.3752390340401126
3.375927089861255
3.3757933458330003
3.3747086487839653
3.3714100423664495
3.3643896040938124
3.3508878751100566
3.332098108732812
3.3289998929790796
3.324398352309422
3.318988398823979
3.3139248222806637
3.3113402898134234
3.314213548907442
3.319211129425992
3.3206542916973243
3.3163390031316906
3.3091098793836076
3.312709690867526
3.310032434002202
3.297641557092932
3.2812321313173975
3.2779995587994235
3.277623421626014
3.2691673415336466
3.2702737238040753
3.2624504224746804
3.265851650877543
3.261349567663846
3.2636089153517838
3.2714267129924646
3.2829593491296754
3.287588343580947
3.2964975005435178
3.291166910069147
3.2851165332892114
3.2813172845811107
3.2833830130482715
3.2914414342811926
3.3027629466531763
3.3139671457334434
3.3157997357230933
3.3137004217544157
3.3091098793836125
3.3680602181747625
3.3633603376220798
3.3550324830936176
3.350465253444775
3.350294285395005
3.3530025444594966
3.356845260979168
3.359471144312276
3.357782908502951
3.360243576205049
3.3620028117727894
3.356235112309737
3.3682452972551453
3.3644323196259722
3.361717792812957
3.3630867777578306
3.3673877572983755
3.3606989724117255
3.348930732773478
3.3425480836234094
3.3390465197780834
3.3382274559160003
3.3404866116888363
3.3459217171943454
3.3539451646686973
3.3633445914481452
3.368060218174733
3.3458373827456103
3.3324883725502246
3.3355397852156705
3.3515786041653395
3.3713152915601445
3.380943959560373
3.3830435549592237
3.385993663051031
3.390334739456304
3.396373990244268
3.4034463382379423
3.4102551140627893
3.4153245482575105
3.4072936029781515
3.394610285166287
3.3809662366171205
3.368284052645729
3.358794989587383
3.35516592474742
3.3567395529194872
3.3501740648163536
3.3431932002675167
3.334221212983097
3.3232107558447845
3.31939177063909
3.325267270114031
3.3169860495304415
3.3153501056636117
3.314799909101625
3.3130777786093497
3.309328719475146
3.301436046459737
3.290315959096128
3.2786574784113798
3.2780238012393705
3.2717384398552594
3.2714994660379797
3.2679628773416813
3.281185271223552
3.2804811899982007
3.2809463507658676
3.286594782561747
3.2994838649551568
3.305886025630249
3.305853333093718
3.306770323452913
3.3081691851814408
3.309897052517242
3.312085980298351
3.3143096484683703
3.315797372925362
3.320516645365804
3.3200772688377826
3.3153501056636037
3.3726176408357276
3.3681222612971493
3.367060078677052
3.364927864421952
3.362702063221009
3.362196249220313
3.3647420267011166
3.3605955627265103
3.363474628780534
3.3651489621629427
3.3657771623869888
3.365920108092387
3.371800197448325
3.3706308108822847
3.373691354145079
3.376683229087802
3.3774320892555694
3.3664252203711604
3.3665852529805678
3.3526342931018975
3.3441811622009063
3.346282384866373
3.3543361599704005
3.3620486038610276
3.367102976733226
3.368985187189832
3.3726176408357267
3.3787085013509217
3.3843667024587902
3.381973239611271
3.3802399735804425
3.379853978028178
3.3898672699377803
3.397022656252311
3.3950209881458493
3.396062877342871
3.401802061296191
3.410817830678281
3.4176141665248823
3.416290812089096
3.4175489948498234
3.416954581299899
3.4072694419119416
3.388731028678096
3.373965624679408
3.3641462086781293
3.3578529786528795
3.3642899390764356
3.3644828803247946
3.346724856169728
3.3364668165868796
3.3350703062424953
3.326451330138378
3.3311063468766657
3.3356418242416837
3.3356173162753597
3.3347504821892135
3.3305119662747935
3.3216892278376893
3.309553998342592
3.296503899539514
3.2856101127744557
3.2844895451740537
3.288346873148108
3.294513549101658
3.3029975238620146
3.296083885650329
3.3007786737056737
3.3089615283904688
3.31454183774385
3.3155695761979787
3.3203519283344396
3.3225217706932164
3.322192676418414
3.322246848312853
3.3255934913797534
3.3306696259699535
3.3338584708775603
3.3340644932330363
3.3335968203974486
3.335641824241673
3.3896429686933462
3.3816576108869962
3.3787665399665445
3.3777617861469693
3.375357214215713
3.3707294022035326
3.365228043518293
3.372343497038318
3.3823196826139394
3.389997700337807
3.3826094327469396
3.388120801131304
3.378996903699602
3.402767300565433
3.4120124939124925
3.4061865637950017
3.397486991019192
3.382169965070125
3.3686550020273347
3.3721661272470143
3.3758463164154326
3.3791530995627888
3.3815053026051722
3.3821348459434097
3.3812627649681173
3.382122494870326
3.3896429686932867
3.38689530068552
3.387467242426784
3.395427325090861
3.4005193276264998
3.4018238292763137
3.4000038833184507
3.403995549031749
3.4119195169454146
3.4157203387744928
3.4199732588457294
3.4265012646193638
3.432682966413518
3.4351837821091142
3.432152896046898
3.4228467572184242
3.414414073879275
3.4108624603388265
3.406761296647444
3.4017570203060528
3.3944658552404605
3.382384886766231
3.3714475630151752
3.3756403825714725
3.368272156875216
3.346591170558303
3.3388378972427994
3.3437993083794253
3.35073684677177
3.364056378465479
3.368401979910501
3.3669916865989276
3.370964004608145
3.362397608304836
3.349364501667602
3.3370564562953287
3.3263465141375836
3.318313986199736
3.3129117784275466
3.3080578738447395
3.31129915410896
3.312563695005512
3.315035242487155
3.3219505939369935
3.3332087739007186
3.336295263132292
3.33972117822656
3.345137600264209
3.353299977077847
3.3631291239852157
3.3656948416867203
3.3630462310291342
3.3651190422171116
3.3625135103038994
3.3507368467717313
3.426723818311885
3.4295228086941303
3.4303063164687866
3.424842636652786
3.4193686228237175
3.414145440321561
3.4093658040108
3.404774064362009
3.3989276813652607
3.3922514295471733
3.3974757241701554
3.394451106828803
3.4070910303573196
3.4131008676512793
3.4272965620521574
3.422670372553148
3.4126850939798743
3.4132008950192283
3.4144995855097067
3.4177780159015105
3.422995016784034
3.4288188938850253
3.4332892958044057
3.4349398674846676
3.433717338476984
3.4305585463728536
3.426723818311871
3.433558203821605
3.4298291157138334
3.4272502272551515
3.427067728071262
3.4286772209721277
3.431264461192496
3.433380387540372
3.4337677939225553
3.433012779160687
3.4322830907770454
3.4323175682256646
3.433547135370058
3.436345526525868
3.4409003235544255
3.4468455362852106
3.453647820132365
3.460884531774027
3.4534035587272682
3.4437080753077676
3.435037631427025
3.422346308467219
3.40545828485977
3.387054038863205
3.371172550159398
3.3630680990195896
3.3624434339456335
3.3701285534511745
3.383684949295948
3.3757735518631735
3.3742668622665133
3.374445714549449
3.371542772938158
3.3707447795918934
3.3705751960182053
3.369291264210598
3.3662822399960683
3.3626140983944985
3.360192508444159
3.36009856361457
3.362127492704281
3.363655267691289
3.365177920427434
3.3681946376722625
3.3679068086019606
3.3571462627739272
3.3560775194570787
3.3618475986944634
3.3619716938639574
3.363275053273616
3.3658057751535826
3.370309512181243
3.369709821682386
3.3732586410321166
3.383684949295953
3.441847798816525
3.43572044105959
3.4339790503324843
3.4384479117643316
3.4416726518725445
3.442898890617921
3.4426744676586947
3.442925979370834
3.445467701160166
3.442298729616728
3.4445383193641903
3.4521507612759224
3.4422625001668847
3.437897050799254
3.4335564628276454
3.4419971945101886
3.44936232987176
3.4565984048664316
3.462134606627233
3.463658717057931
3.461913501482422
3.4589457758262196
3.4555224040355794
3.4516818364148314
3.447804552298975
3.4443805634264617
3.441847798816545
3.434956711717719
3.4399565311821
3.445076019804253
3.4484766075391686
3.4510057292093177
3.453969153396367
3.457523252288851
3.4610216442870745
3.4636795254933026
3.4648047577521752
3.464335746590832
3.464385142284462
3.468548129579014
3.4750492543405316
3.4776035977697664
3.472636362510445
3.463517873811114
3.467804082768352
3.4607688746190117
3.4454205445440116
3.4275587410431605
3.4082358363605625
3.3941433012292923
3.3863789152082835
3.3823384688066773
3.3835607954774356
3.3828042601961177
3.383818480345892
3.3826476618169283
3.378948992463655
3.3813382610185294
3.375106817490755
3.376564588191741
3.3798431298877105
3.3788109412224805
3.379016083305957
3.3829027804299665
3.370854675159763
3.361557313487915
3.373272826767658
3.3888906730633264
3.3816740367757885
3.3743792401796693
3.373159009661036
3.367870332685955
3.363730508997082
3.362659080000377
3.3687756453997717
3.368975454128909
3.371300582598367
3.3731390639744085
3.376218392130046
3.381313889300451
3.3838184803459392
3.463392417974554
3.47387305636894
3.4808509785062607
3.4793337171518224
3.4741946767224254
3.4686831771591855
3.4635757408847354
3.458994297604665
3.4486567915754542
3.4507024940373707
3.4539991753135992
3.4603057806117086
3.4547202512618056
3.444848450890516
3.4396991862178528
3.454280267555637
3.4583750228749
3.461179301961108
3.465242407506881
3.470289083215614
3.475197700580364
3.480092069562759
3.4861461062044015
3.4933108678632685
3.4850961860625986
3.4737576900318485
3.463392417974531
3.469449263388093
3.4749562439000723
3.477448864778349
3.471597112826405
3.4662099470383794
3.464066888503427
3.4673473406009765
3.4741852705600618
3.4818719712932937
3.489605301425278
3.495525248977146
3.4991924690743947
3.5001147506642276
3.496635750720797
3.489688420671621
3.4827581601480193
3.476941650832433
3.4703978353804237
3.46734570516854
3.4470641359628815
3.4292995663054784
3.4207000537507772
3.4089176741509286
3.39325197608898
3.3873881347873867
3.3842803679433238
3.3884423632404816
3.3913723587346025
3.4019904318826533
3.403975743665307
3.3963259036430795
3.399823079003913
3.408791783675852
3.407703919927406
3.4073823965525865
3.395889553544988
3.383673089113125
3.3914459544381117
3.3999488692375057
3.395232517626026
3.389050004581899
3.4043967607516037
3.408459162988427
3.3993571171678147
3.4024145954100455
3.4044903283368146
3.4037122275982643
3.400275853832041
3.396776735114392
3.396434869725657
3.4027233147195
3.4084050304144764
3.3995421412868723
3.3913723587345848
3.5049267288269714
3.5018331148756627
3.4976332689126415
3.4940779953544934
3.486323757102208
3.479756070226244
3.4760858495890528
3.463157849253988
3.4550534283590864
3.452594080619284
3.456792465771572
3.4608929827922936
3.464925680848258
3.4590148804720466
3.456604296977878
3.4562963121682007
3.474892016137921
3.4783765915020903
3.4820543496785135
3.4870853042945837
3.4913854936736723
3.49249159925214
3.4921630218754527
3.4941763381733804
3.4967004480750528
3.501263087744829
3.504926728826958
3.496524164365621
3.4875216487746425
3.478975496612033
3.4759695442337186
3.4725076275274374
3.4695852104832285
3.46961823266325
3.477863154289974
3.494669178537839
3.514052875940539
3.5183584065838103
3.512132977124377
3.507103012257881
3.5029058393729406
3.5010822475214987
3.503302599379511
3.506102632421431
3.4949843099428457
3.482101316926182
3.48550029360883
3.472650807209073
3.4487995930030158
3.4318044454964465
3.43134564074155
3.439074856165023
3.4503425721143937
3.4486789420521866
3.441171215521841
3.4323619569321497
3.4338363390708904
3.4438295507935077
3.431557186310012
3.417157118098426
3.4131372644849
3.4077812531636646
3.413546717178174
3.4209945573085823
3.4288741831589453
3.436984983256753
3.440199208649452
3.4297462384614503
3.419735911475676
3.417474556075846
3.40588751296589
3.4067739566831037
3.4059533369077823
3.405580690536124
3.4098755884687324
3.4210012627202966
3.433501588893252
3.428673195521887
3.422238500919203
3.430545637378597
3.4411712155218552
3.5053983468680348
3.5021320876831585
3.5033593739273003
3.4953715408892228
3.4918036624157693
3.4891826309910603
3.479733359018529
3.4744150289177136
3.473711466338191
3.4734820604245624
3.4741799910595437
3.4769029910617153
3.4649949268520674
3.47505473418271
3.488497778659929
3.500032043899669
3.5011199539212647
3.5009578363403175
3.5067573785489556
3.5135450722964197
3.510700856402786
3.5068142129543496
3.5021287663122163
3.495323276809085
3.503390529464661
3.5070586477461805
3.505398346868007
3.5039234394176417
3.50052663763689
3.495556868967618
3.494679937520368
3.4984112230922655
3.505511061226547
3.514283979598226
3.5226965106457087
3.527276355046714
3.5248342247080746
3.5246475102404875
3.520453234661628
3.5149288706179207
3.511622917009332
3.510557592905196
3.5099184004248007
3.5063322729687716
3.507236555048187
3.5034905020935807
3.4921653206067784
3.490501849550907
3.4866577529529827
3.4763349806571164
3.4672458090835976
3.4597559363010215
3.453581189959014
3.4490833263157503
3.44616920925226
3.4475826372972995
3.4511618114354086
3.445982101548974
3.44626060291621
3.441998195059121
3.439056977286715
3.44289132840761
3.448687027327773
3.4524346520034004
3.453089695856423
3.4507175685804685
3.4402163897605718
3.4378029261167415
3.429108295615372
3.417627854856189
3.423083330882319
3.419816740777408
3.417967291772552
3.4196680124519405
3.42490881011259
3.4308059418596004
3.4353277154156077
3.44960622272951
3.4485636764672867
3.4464397867985066
3.446169209252234
3.5150089150862285
3.5125515162865595
3.5050606793656924
3.5142717510301296
3.530310484900976
3.5223050222161336
3.51213978755375
3.512075056121461
3.5103846817216358
3.5056156881997005
3.504619779810304
3.5093447829338906
3.5064101722198178
3.504387015534398
3.5027663909575733
3.501501886339509
3.5062281669048456
3.5120085011169118
3.5143559224915313
3.515464676182104
3.52573317309756
3.5366072168362854
3.5274656182005635
3.515792350795929
3.5098014368978023
3.511434354024367
3.515008915086258
3.5076263641195107
3.502954156676978
3.5042593289022106
3.5090725565926806
3.516018585484841
3.523693739655693
3.531494279805673
3.5391601617113135
3.5459160838566186
3.5482721902531074
3.543429274530839
3.5362693727046137
3.530846890812212
3.529986328612873
3.5324693194033503
3.5325464377721065
3.526395508167918
3.518164073285346
3.5110959567091213
3.504578316546199
3.496606574059216
3.493408512958715
3.4925377010536347
3.485938198361799
3.47418022366841
3.4608475948187296
3.4617059025943573
3.46690202558095
3.467257921774281
3.45842316412697
3.4564878492868845
3.461943252427293
3.4660822558007203
3.4684159029107393
3.469273412982482
3.469186081553618
3.4685760381098336
3.467843366498749
3.4670860725390455
3.460372198752171
3.4593234600443044
3.4634224676464367
3.4702536796118344
3.467440887181552
3.4710204083808853
3.4701133686608476
3.468598272005825
3.466067200455012
3.46217940159281
3.4573261981213004
3.452441064389902
3.462058160966398
3.469396886645864
3.4669020255809633
3.567777038234449
3.5621024907384955
3.557435297800644
3.5507874850873757
3.5407493736894424
3.5335672389601864
3.5250703514134427
3.5172017000876625
3.5154796565080706
3.5196400875072813
3.5239683513643945
3.5286941129838914
3.533051336682251
3.5382538244890753
3.539371167677554
3.541950304921871
3.5457462259186965
3.544561477843182
3.537434447945589
3.5330585694436594
3.533251032472098
3.539168551498605
3.5470673274568525
3.555994864598561
3.5621946512675655
3.565293279712772
3.567777038234447
3.577161463742641
3.587486976264513
3.5973468513477105
3.5988045298261406
3.596233186894934
3.5903986136686954
3.5815158507795704
3.5704793904440693
3.558918925569809
3.5492569570986445
3.550298279118024
3.564659356288279
3.566784384863014
3.563785874137469
3.5622321022552907
3.559829775065241
3.559100474235329
3.5612640990119946
3.5609942385726154
3.553570575488666
3.5408062978217503
3.527682468914169
3.5162173041608016
3.5082104842177677
3.503274216884442
3.499349740984563
3.4965830466408603
3.4972790213033784
3.495837479016458
3.4927537302558083
3.491566731142032
3.4918961407434326
3.487228483630812
3.4851228107087824
3.485764704502811
3.488618307282007
3.4929685251823193
3.4982313409307033
3.5038524106004187
3.4895244645725114
3.4786895789361716
3.473987680356551
3.473691994542483
3.4761689276073735
3.477344241515547
3.480431162356367
3.485186875523284
3.4911883769076897
3.497513353098777
3.4876367962016257
3.4836187805220162
3.4870937271500106
3.4930997316504535
3.497279021303382
3.5885137967802083
3.583193030577751
3.5737681204469554
3.559234957729192
3.5423827947970246
3.5479320766835865
3.5649999736270095
3.5769758306397863
3.574836539539978
3.5622001678949062
3.548089270208275
3.5355972830386646
3.5374315622231487
3.538433023594851
3.5431479547093296
3.5471602011303283
3.553119189561057
3.556453397832051
3.5676707401314736
3.571503145290269
3.559368934154411
3.542967177933357
3.549026944527058
3.5602467148153454
3.5712156721509336
3.580935403227233
3.5885137967802216
3.591522024835606
3.595173734182913
3.5981536631044926
3.6005119027775234
3.599730678081981
3.5960913667773258
3.5896622520246804
3.5812850547880193
3.573742784301984
3.5721239086751027
3.572295578864604
3.5701517121190185
3.5766229699947307
3.578069171257141
3.5673576473323356
3.5622542564219515
3.562926043802415
3.56280981534001
3.563246444638691
3.5580575210245318
3.5522939587725237
3.541251444078405
3.5297498238183707
3.519502050739221
3.510647882078105
3.5028029865349595
3.4966226583784668
3.4978120666739145
3.4972442493943947
3.49887427644814
3.497190233601275
3.498740882352581
3.5073337432106384
3.5103854551645504
3.510406611194858
3.5107526676868965
3.512155749218854
3.5116691315943793
3.5070322318647738
3.514274707294752
3.517012794472551
3.5102853047047087
3.498087337939564
3.480435440984292
3.488820062967158
3.504345282969284
3.512773828930343
3.5138164014909545
3.499611731981129
3.5022495138502827
3.502783302922507
3.4986304013506064
3.4946993864418032
3.497812066673946
3.6091007357681577
3.604030252219164
3.602323259530965
3.605930724341605
3.6128809792958743
3.620319742747982
3.626426741329032
3.6225138606668694
3.625152044237936
3.6295179496477163
3.6286218911992973
3.6265960647914364
3.6203292088432244
3.6136887021473356
3.6100483831153767
3.6094412111711454
3.603078217778249
3.611286511846842
3.607694100698633
3.6008826785904327
3.6105353491449974
3.623791827913436
3.6336621277365406
3.6268450629715128
3.6172891554797153
3.6113899340182347
3.609100735768157
3.606056042929927
3.6043497259885235
3.6047310986366288
3.6072787216765634
3.601729975941686
3.5969945857447976
3.5908189084030413
3.582212424052752
3.5749417471354548
3.57219700694344
3.576865167454763
3.5834335200123983
3.5850918068903974
3.58338044600789
3.5861187009882185
3.585551350426614
3.581409712563707
3.5737856335888054
3.564494919592895
3.564540116099771
3.5641507918527053
3.562101501852332
3.5534270997960693
3.543806484565722
3.534920634909698
3.5268180218434915
3.5194691074663984
3.5127589585935484
3.5211795125019627
3.5267748158973764
3.5319706026324424
3.537669163695958
3.5476979864566087
3.550754025386895
3.552550839417644
3.5523512268331183
3.5465330469352065
3.541414104744334
3.5368531201606577
3.538495022520114
3.536456781233472
3.5227394789568645
3.4999950773712394
3.4935672031897664
3.498302314534613
3.5049787418418505
3.5208476128837307
3.5240312459061243
3.5292083453336582
3.532793152093083
3.5330548194172184
3.5302317637190685
3.5224775460059137
3.5127589585935626
3.6301646062820043
3.637068681206764
3.6370090718920034
3.6352912149993823
3.634025385939004
3.632923634385831
3.6317687970287826
3.6304616587733882
3.6300542867557444
3.6323635383720343
3.6312024087440604
3.629757863060944
3.6264247166824086
3.6214793630407445
3.6156224967990953
3.60960507881448
3.609219075537316
3.6135747474217594
3.614250961121052
3.6180498947905297
3.6227302774618284
3.6281904744243687
3.634010745988623
3.637497803965359
3.637525302213246
3.6343619587248215
3.630164606281972
3.6260637583583666
3.6197637413786703
3.6132700255251438
3.611830436071519
3.618947418408383
3.616839176980175
3.6090189396154124
3.603003093688619
3.599261530904847
3.598120570753881
3.601374690764699
3.6076234742483217
3.6123860507910845
3.613422328237014
3.611627234720788
3.608069987968743
3.6025832517239826
3.594468812365586
3.5837213336936062
3.5719900400390747
3.5650229896338055
3.5636488855610677
3.564991221381774
3.563756323687377
3.5484769202772712
3.534060607322095
3.525344509162679
3.5229988281783173
3.5221661476382518
3.531934425170879
3.5414427731889564
3.5470456176960963
3.5493181633423885
3.563443594386603
3.568430622446807
3.557469105270329
3.5472949503788764
3.542196817716098
3.546022189066667
3.5408560172151966
3.538782574531925
3.543145842615785
3.5500415082840053
3.5561577704874963
3.5607891841430503
3.5478577027604032
3.5329522704471192
3.5352899829739477
3.5439413334852756
3.5451715891663897
3.540661122226434
3.5324363199941002
3.5258054720311227
3.522998828178362
3.6342715791571
3.637835789927266
3.6435483528203885
3.6486918810353757
3.6497473781863783
3.6436824936995427
3.6322684673663885
3.63075528450356
3.632338523640224
3.6365223983634887
3.642293906508458
3.634249188585283
3.6349225450883798
3.635990070252924
3.6366812107015978
3.6358701808424727
3.6335988402263206
3.6225499389855877
3.6245311700955596
3.63316036104366
3.6388873119196243
3.641145043676728
3.636702472297014
3.638301728967076
3.638907166217298
3.638034415126047
3.6342715791571325
3.6380518916607327
3.638010626488972
3.638225963309758
3.6394433834159923
3.6364357564845173
3.6268260016196447
3.617916355634697
3.612444146575863
3.61054165051695
3.6120548558913517
3.617303420805852
3.625043721172159
3.6214900663292857
3.6239581050150362
3.6292563593738256
3.6323733009501256
3.6163453497349165
3.606008133778107
3.6023133405957277
3.602140486847539
3.594781926301601
3.5830575809254843
3.5823329058597184
3.565767131927394
3.555734054277269
3.544269103465468
3.535721650494357
3.5329104805069
3.539369541811374
3.5471913293357282
3.5601264636203
3.5772658010700327
3.5878165755144837
3.577573291163075
3.5704285475450668
3.5640238065791
3.5671636349117124
3.5734107510709507
3.580553473286793
3.577870035639924
3.5681960403458146
3.560693222914389
3.560168590085674
3.5607746072140185
3.564553773123649
3.567436941332885
3.5698454333647045
3.5707035340067246
3.5653173721868208
3.5577444074363465
3.551086310394322
3.545859801367232
3.539983137867919
3.5329104805068976
3.657995661212482
3.6578243920109332
3.658743818346358
3.6574106513263667
3.6555659392316313
3.65480922473879
3.655170336869083
3.655858512373119
3.655968797468038
3.654873492625614
3.652443440066135
3.649092551806306
3.6580431514039886
3.665988882193458
3.6587550247276934
3.651488961246423
3.6468730648440104
3.6558651940190274
3.6618571387132084
3.666040559899761
3.6654889523588268
3.659777546695837
3.657102074035045
3.6574464685498977
3.658154270197757
3.6572485384601396
3.657995661212498
3.6607670497763363
3.6666022315279334
3.6682940760964793
3.662210621534734
3.654391607652694
3.6535149553953623
3.6449791417739004
3.639157397656136
3.6355933716649935
3.6330926220684296
3.6299696309654936
3.626983911378437
3.640022564567787
3.649875935982205
3.64667992664566
3.6334090639312513
3.6348121655758603
3.632964639254394
3.626451742010727
3.6126023759658867
3.601229414148234
3.59497894033153
3.5824711373581595
3.587021139655528
3.593186182298016
3.5987449088206773
3.603934415045937
3.607511319563182
3.606493173572173
3.603749190096749
3.6038227426986897
3.597537639784116
3.592643769902238
3.589295804385209
3.584526791934135
3.5852716728649905
3.58222309885605
3.5820875062531923
3.584863663475562
3.5856742694873427
3.582387668877573
3.5765667968792108
3.5704110204551416
3.5652841383597806
3.56658628546144
3.569473986590805
3.5717377281134275
3.573343401374689
3.5801779970293985
3.5905571201151303
3.602324348674268
3.6075007014139118
3.609020158281186
3.6075113195632538
3.676559172398699
3.6767227183468956
3.6749098902424646
3.674293421241169
3.6758107657189427
3.6804397868165655
3.688462606289743
3.690622127908315
3.6847413853436737
3.677142277243821
3.6749607520414282
3.6844974125837306
3.676830351778017
3.667846784597458
3.67180578968517
3.674149259763252
3.659145004682921
3.6593150153789984
3.6650178942867586
3.6708920149561957
3.6683027182481007
3.6663475836664006
3.665813298326212
3.669602705186591
3.6746049161045122
3.677796085502575
3.676559172398723
3.677346071955162
3.67842390461103
3.6716540102542545
3.6622350020298593
3.6581562203249307
3.655745093109028
3.6649090146259904
3.673876453516354
3.6768248156200505
3.6783303790831923
3.670620295711616
3.665435529465756
3.664931475892619
3.6676417014460116
3.6693810826257995
3.6678760807847204
3.662147456970284
3.6528204967523403
3.643596383154011
3.6365771365978694
3.630243763554888
3.6215722968389885
3.6098413426391107
3.599046860927771
3.595555878402145
3.5992574198623486
3.6047864526515028
3.611865759744638
3.614556140648917
3.616981045925533
3.6068754475967837
3.6050796799221136
3.6042402751860063
3.5946794168941936
3.5901797536160185
3.5986047959573133
3.6092454100543634
3.612988280096184
3.6162953808433014
3.6023744870288374
3.5936101246852172
3.5916091250302977
3.5867348524085485
3.5758869121434818
3.567903509568469
3.57905270771067
3.592832626351831
3.602141763919595
3.608947430924868
3.61163727695319
3.60848690629132
3.610873562407204
3.610427268822364
3.611865759744631
3.6794959126625675
3.682106431278264
3.68560562736607
3.6869676432010485
3.6874267888902663
3.6896091654795944
3.6921363548694934
3.699146937906328
3.710731214695113
3.718599847770949
3.7152614449088537
3.704653745414571
3.707015630513909
3.7020861481399043
3.689775680771855
3.6766028396294277
3.68317622437314
3.684549568408102
3.6809375663391832
3.673309898623
3.6732636776099787
3.673356915323172
3.673427659442733
3.6752095220190126
3.6773066285267904
3.6784278082733497
3.6794959126625852
3.680990311397893
3.679335619014964
3.679803761596105
3.6745151552215516
3.664123634290108
3.662494560325995
3.668847893198701
3.6757257034379447
3.6852318657191216
3.679340643011471
3.6791298993188626
3.6757224485630733
3.6702743171542065
3.669045832859743
3.67188537008693
3.6764276349125784
3.6795716165422574
3.677893237217979
3.6691360843970413
3.6594002603840097
3.6535155610445433
3.6470022143492318
3.6438287685075905
3.6394066940756713
3.634821323248071
3.6326464880995117
3.6326506064835153
3.633747966086548
3.631276222157916
3.620203338813963
3.6216466045561857
3.6173242550667104
3.6084246808071727
3.6196135916118983
3.6152002428757957
3.611687852575376
3.610842226817628
3.614892827111179
3.6164501751158675
3.612727191013728
3.6063951653623594
3.5975788176273102
3.593312205544124
3.5987010453131263
3.596373553429628
3.5957178022518055
3.5975436072264384
3.606743600022616
3.616132361919694
3.6151280763277063
3.617211947696565
3.6202487664157936
3.6317729110525283
3.633747966086485
3.7145115678915945
3.7108118435390987
3.707417556784639
3.7101151576069
3.7087115059139606
3.7079508785703026
3.7085610130226248
3.7121177336996913
3.7169604181714297
3.7203123116860586
3.720389521925188
3.716360208242133
3.711878325751579
3.706688431952193
3.701041373199185
3.6957842237343708
3.6924692774046126
3.6944390974070282
3.698686717392457
3.7028452295126106
3.7052422684947572
3.7030133336468025
3.6997793457664447
3.6975782026102477
3.6998350444020476
3.7083612995685913
3.714511567891653
3.7132620484686454
3.7085185823675113
3.7012097130753316
3.6969965042319095
3.697525279832921
3.6991269418836445
3.69920714578993
3.695696469068909
3.6885311292788923
3.6895860693250144
3.6842728658719115
3.6795544200769585
3.6797500701528927
3.6810289348016934
3.6866717376667664
3.6932053626957395
3.696308383022812
3.6932652541560995
3.6821355128362416
3.6671590191259895
3.6541321030578486
3.6494224154740444
3.6449358669600755
3.639649997479299
3.634950901581238
3.633244733757568
3.6364330062509023
3.6434292040672402
3.6337786905269
3.6317235438852107
3.6265595695434225
3.6229209792195984
3.6226320918890735
3.6223842663631554
3.639267818309763
3.6496004726648965
3.648060827670191
3.644126502043972
3.6394926156121037
3.6382626375009597
3.637800756645686
3.6364211103709607
3.634095629256492
3.631470972325835
3.632565638739377
3.6320895261557204
3.6284191603455915
3.621958486730753
3.619381460761546
3.6294350444645564
3.6358674557277753
3.6383193054063234
3.637260825538401
3.6434292040672855
3.720309218088676
3.7137928249324412
3.712029471652059
3.7102132513935024
3.7150701800889148
3.7192322587791815
3.7222324036296914
3.7246323767601726
3.72705436871255
3.729637334929448
3.7318715241135956
3.732959151426349
3.7356088104459593
3.735379523213704
3.7341551886577604
3.7324848900211927
3.7296602385487687
3.718124171131148
3.710734303092344
3.70759185338643
3.7056102155627837
3.7057161668879552
3.705629374069314
3.706571978153794
3.7093705624524214
3.7129121971748775
3.720309218088746
3.7190579948600795
3.711087814132836
3.7038108118191464
3.703262487872274
3.705284540806009
3.7060856423946245
3.7065585925343587
3.708574402132612
3.7124565974339516
3.714685461828409
3.7169560411468923
3.721895303573134
3.719688733077283
3.715163598960249
3.712223070066096
3.7107896464254027
3.7023107984048087
3.696946146529198
3.6934795261164206
3.690342832031122
3.68720061830925
3.6854683030081903
3.6759711270702775
3.6705060953335087
3.670793275943909
3.6724615912585254
3.6742079218024353
3.6766197323104897
3.678382024857366
3.678083000767948
3.675255609347936
3.6712780761584187
3.666108292612404
3.6609214676497657
3.6578177590685748
3.6591424540598707
3.656581925923926
3.6538652378866563
3.6511148344346696
3.6529030491935615
3.6563708337399445
3.660446508890104
3.665316677894018
3.671576135733043
3.6681260927200374
3.6571340978093185
3.6509694971717783
3.652225223774983
3.6589991297774915
3.6595766971430175
3.6652096352103527
3.6754226395601535
3.6774632862967804
3.6766197323104994
3.730917044873508
3.7333041808329925
3.7353744564200295
3.7389008375442665
3.7437825718081577
3.7485743265395177
3.7512979692306403
3.7507210413687915
3.7475095431030976
3.745853778708499
3.7531099558753356
3.763559845970179
3.760420623745553
3.7535432746230146
3.7481615837639035
3.745696617961073
3.7433867106337813
3.7405784629576178
3.73483071818393
3.7272178127663382
3.72131284064964
3.7205176267250653
3.723211315862175
3.7264753276199314
3.729664565905635
3.7324453796362778
3.7309170448734794
3.7373836007261327
3.741757163980401
3.743558382667933
3.736929863217756
3.731971649793993
3.728188053310441
3.726499763452118
3.728408394776661
3.7207297289354706
3.716985019044662
3.7206228739278036
3.723895293703881
3.7300384502959947
3.728531687478599
3.7206761455007693
3.712667699591867
3.7136997293750786
3.712903128526215
3.7118192743413236
3.709094061475513
3.701585237412556
3.688652835288221
3.686611679776926
3.6900497027874795
3.6939458204611717
3.6938672948343356
3.6863596041959883
3.6780847588773726
3.6786244695493058
3.679171258820052
3.6753743050888645
3.6727411716203484
3.667405109275991
3.6642888161613705
3.661645509986693
3.659531613369511
3.6691471491681527
3.6681087296761645
3.656857319635384
3.671610665656683
3.68101006300651
3.6820495243852673
3.6816292811751716
3.6796370457970515
3.674706050821164
3.676200054765815
3.676449546639809
3.6725850182902486
3.663167323372054
3.6693590664871936
3.676199178926683
3.6771107951398148
3.679723008411361
3.678084758877371
3.7475187533085674
3.7492500896392613
3.7560111342033995
3.7634996570969714
3.7693138319066257
3.7701749094806116
3.7701441120174004
3.77125170466774
3.772716131011546
3.773723372557624
3.7724243036923353
3.764538098926857
3.7615905598479813
3.755568407559475
3.7521402930349095
3.7484352312257236
3.7451715230487395
3.74599481764537
3.745111398302323
3.744459174559309
3.746488265339845
3.751909572835436
3.7592140027454777
3.7632218353276397
3.75795723223252
3.749685671735508
3.747518753308593
3.757038562865387
3.753102141089252
3.744708684287861
3.745859711007375
3.7447347789698395
3.741358155030025
3.736037254435407
3.72899339516818
3.733660075439843
3.740518270706619
3.746928648164949
3.748034106369209
3.7469855447878784
3.7480778997806943
3.742365447821713
3.73508154065797
3.72727264841088
3.7208384699097
3.7183581004950206
3.7182517234723953
3.716547356927542
3.711157023443904
3.7046368600922106
3.700053233169302
3.697447933285285
3.696462889117515
3.696980886651452
3.696587092000609
3.697498054389683
3.692554802714636
3.683591450138219
3.673939468557481
3.6758614132469236
3.683615397260755
3.6900157785046748
3.6884792672013447
3.6797191737540995
3.67643212648732
3.6801197600743265
3.6800874803662165
3.6883817719283223
3.701825232261627
3.70623175543368
3.699697133788772
3.6978332571557804
3.6921535893250432
3.6832254779922353
3.6760524352161985
3.6755856275453396
3.6755598496633723
3.6811617652152293
3.6915069392722843
3.6970565736089593
3.6965870920005575
3.74766400715657
3.7616546673920563
3.770315389602289
3.7728692774239145
3.7715863854557634
3.773538470381084
3.7775040087026075
3.781552354214793
3.7846519225234037
3.781575536076246
3.7766196130934717
3.7718547838845677
3.7783189231791536
3.7787175757483253
3.779500288822097
3.780082427362879
3.7837697347582706
3.78466403717336
3.778632924148389
3.7723488547753194
3.767525548479113
3.7649092849418833
3.7642436823061995
3.7656297424161522
3.7667836206647407
3.7595649851116044
3.7476640071565894
3.7585213319088004
3.7690850947566346
3.764251213358878
3.759971641830509
3.759389805342742
3.763188635916086
3.7692735510867577
3.7748998174548873
3.765786205021441
3.7575917846605487
3.751878942188618
3.750854488603516
3.7511787703985804
3.75373330601124
3.760931305726764
3.755592102907623
3.750111266071376
3.7475817426346776
3.748076777767738
3.748889354991013
3.738119190447768
3.732276805609365
3.7291759659922716
3.7227469290194004
3.7154286381709527
3.709963163015815
3.7096548649353127
3.71281925749059
3.703771852299992
3.701574749883563
3.709598472859681
3.719626856372447
3.7165722341040435
3.7155151308625736
3.716853041281238
3.7203178645509527
3.7251599952395527
3.7304111010065286
3.734916796933734
3.730707783041515
3.7299778425021892
3.733457992597157
3.731479606315648
3.732660734711103
3.7324650105272097
3.7317211799277947
3.7281445587931645
3.7214308867555235
3.714873543875961
3.7084621785692886
3.702334353117539
3.6979653081112644
3.70155267438512
3.7128192574905925
3.774848764742996
3.7796496266256625
3.7847966109579674
3.7893421374565204
3.792281873134579
3.7933267217120004
3.792654578046994
3.790242248901507
3.7863375148961613
3.785138160539621
3.776757548655777
3.775238564328926
3.779568963789455
3.781792252485398
3.7806480970742875
3.783324754344971
3.7884280589591297
3.786805708251624
3.7882980188312207
3.7886893013023837
3.788795775751826
3.789427853502832
3.791002419100949
3.793197379350402
3.7910475019196412
3.782767350481378
3.774848764743013
3.7721942371982764
3.7693093161156286
3.7808705576483943
3.790141759139177
3.794959597063384
3.7937095742028184
3.7865309633502187
3.776130856191759
3.7781304025747517
3.7781094430481343
3.7752408611193564
3.7710799376927873
3.7674277360576918
3.7645631789758704
3.765477667686836
3.776618264979042
3.7823302660654794
3.7772390514385985
3.7634609089480344
3.74903114259829
3.743133650932033
3.734975835989965
3.7300802951614487
3.7297747796222978
3.730444567048195
3.7322806101458146
3.7355057956256608
3.738936667245104
3.733760742857611
3.7284173413781843
3.7237954072208845
3.721929467914722
3.7311091640589753
3.7319620066721226
3.7303417114442388
3.7336877133009487
3.7410511794189887
3.747474313246776
3.7495051788916465
3.747966582721867
3.7413925029666006
3.7345858688604796
3.7431932286344174
3.743914984763952
3.7400141127080855
3.734635664400119
3.7308474275664407
3.7309149113130204
3.7329927184751
3.7376302413268183
3.7405474691887033
3.739669997220415
3.7394385809868034
3.738936667245094
3.7948165610740476
3.8017687252802594
3.8016119878802157
3.802499436880616
3.8056976054852734
3.8061151007171192
3.8042150668644745
3.80012071300712
3.7936742950463374
3.786237651901369
3.7867972544999082
3.787735565458238
3.781572960409239
3.7922583958243408
3.804452357598257
3.8140262127292
3.8159122603157534
3.8134627789308357
3.813041806600758
3.8144734749818845
3.8157127547736818
3.8113069823431514
3.8061505599406513
3.8003048598290543
3.797797343355941
3.799249034811171
3.7948165610740316
3.778094031513412
3.784087649251687
3.7985729836419933
3.8092915063186092
3.813528354871418
3.8129118175887164
3.8098053685751516
3.805806065401464
3.802084424232345
3.799632575707898
3.7992949183681004
3.8012171792810285
3.8033743721469784
3.8021415674402435
3.79777157396727
3.7936626434655714
3.791085035473933
3.787367616797072
3.7738778039595773
3.756502233665372
3.7487398952411244
3.747711351568665
3.7478450049549723
3.750031810564943
3.754373246697242
3.760497948497453
3.762128046360453
3.7612644235592336
3.760230618040092
3.7531988802549097
3.7467621452839834
3.7443846416787885
3.7448412415224257
3.746903148159496
3.7504051805573306
3.755751120240983
3.7620406231710843
3.7640981119895436
3.7577521621622108
3.7529078307465777
3.74611769601327
3.744083654312886
3.743728679945504
3.754510593483287
3.7510335050790165
3.7475205362157227
3.744460282695956
3.742369959627194
3.741384575635305
3.741063670369787
3.7446999630753233
3.7535485787719787
3.7607400303639476
3.761264423559234
3.8017150518947282
3.8054163004804513
3.8083696290541935
3.8066829710845806
3.806415711965603
3.810797962962371
3.815892640353066
3.8192824536753
3.820304766315908
3.8196361765980167
3.8190410818897447
3.8205795427399956
3.815873018936041
3.81600226954363
3.8214841086481384
3.8285806877105153
3.835127756232139
3.8298322629069346
3.8249851034920304
3.8204801662771524
3.815998917094395
3.815047862331688
3.81182508141402
3.8067594528854163
3.8022732846149
3.8000559718200684
3.801715051894739
3.8023568743314837
3.81265112432366
3.8318144515504153
3.835206628928029
3.8386729812936182
3.8381902749217374
3.835747129681339
3.834344870691578
3.8330987940950703
3.8314146621570284
3.829106531095625
3.8262941944744537
3.8233752356817803
3.82085075879016
3.818838278839444
3.816491797890987
3.8126917948072943
3.80974771203676
3.805512433579173
3.8037170910872886
3.7900968642365664
3.782202883388138
3.779163563773731
3.7779710001389404
3.7705441130089214
3.765089135567362
3.767272074973193
3.7726121615952066
3.763003462500935
3.7592788532085675
3.757096369638645
3.756941901599306
3.758840996789328
3.76186091863233
3.7650786392725637
3.7676232837935486
3.768890046280469
3.7689751260645687
3.7688489656407413
3.7752951147576894
3.7861750760931216
3.7922752508135518
3.7919270697291516
3.7901843603841163
3.7895335861408017
3.7899307512544573
3.7896758930987993
3.782867444366833
3.774594842135869
3.767876201367106
3.7636100332797526
3.761737330855027
3.7632614657034336
3.7726121615951826
3.8332369919288896
3.829598400657807
3.825629690343917
3.824721388592943
3.8272105513679437
3.8311357507611183
3.8340748541180325
3.835603966698528
3.836852132660804
3.8384893280928396
3.8406304620311253
3.843458767812344
3.85011341886038
3.852225313314842
3.8444423725573897
3.837444442504568
3.835308622965684
3.852609460968096
3.8551590758940995
3.854611340251734
3.8534181708155515
3.847000817354789
3.8350040046458624
3.8240701367405614
3.8209897721939305
3.8267083285995454
3.8332369919289113
3.8348187262149187
3.8332333139882877
3.833203543888704
3.8534733529424465
3.8477040906976545
3.8489673644822546
3.85650621025893
3.855606541517517
3.8471324140213343
3.8411014678336843
3.837692609519674
3.8363725634115675
3.836507187514258
3.837453595553585
3.8380660736591246
3.836908891228706
3.8332922862148666
3.81439211721598
3.8086487286406245
3.8064749825620496
3.802042904742621
3.7953854645191094
3.7870834777332014
3.778277999698841
3.7772615014093325
3.776918536181408
3.7773299513535026
3.779243551799878
3.7798790836610467
3.783673454093344
3.776872885023241
3.7722565181392254
3.7748105885939536
3.789069433378523
3.809588921344669
3.8077473755328337
3.8033868218259297
3.8024131169928457
3.7992419739246
3.7962300969191802
3.7935975727934883
3.7976984398611124
3.7934818964748476
3.790943055634286
3.790206594649469
3.792149636429586
3.7918101764808974
3.7885366898371164
3.786045354337517
3.7825992799050896
3.7792904447552593
3.777309289602443
3.7772882880761354
3.7792435517998473
3.8371815319907583
3.830072609572548
3.836597093311681
3.845107030893177
3.8470321250774098
3.8504356589822386
3.8552186975749603
3.8614636785892715
3.868953320858628
3.8740413251423824
3.8700895093759025
3.864197566971486
3.859391166495
3.855493390424089
3.8587506455940566
3.8601850132525612
3.8608642846054364
3.85720809143227
3.8666705416402847
3.8715327729926226
3.868230293167417
3.8644496432787405
3.8560369230382214
3.84458948699798
3.8349428182114256
3.830685057186415
3.8371815319907787
3.8376121740241746
3.8414099104775894
3.845909661661957
3.853967671141843
3.865089786671276
3.872451409196655
3.865194585919634
3.86554636130497
3.8751941579468903
3.8850333665130465
3.8787543516620135
3.8659948183637036
3.8557934844594968
3.852254268884332
3.853851715669459
3.8518269910693133
3.835990447588639
3.8270186278756477
3.817356790329679
3.8065838171475903
3.809621449979662
3.812536249489338
3.814417748793616
3.8145071206359735
3.812217960808984
3.80761927534414
3.8014496566670113
3.7945144687653545
3.7863951791983923
3.7844723611753373
3.7911339304754184
3.7989538414487916
3.806607029709226
3.8115410134820835
3.811551941048224
3.8156670290595245
3.808771164559278
3.80457308877749
3.814441814839463
3.8067580297727703
3.802361904972219
3.7986408330800416
3.809546779032807
3.81457122690786
3.8083578489905165
3.8005793589273313
3.796775640738094
3.8006734193584064
3.8019384489250148
3.801471417751159
3.800689122395133
3.7981657366672534
3.7934170489938333
3.7945144687653674
3.854140925689831
3.848204693426326
3.845247247856267
3.851116888003335
3.8644387298479352
3.8737114196471256
3.8782409428828224
3.87462455321397
3.874766628917555
3.8771822300240286
3.8856364780965267
3.8912305412452284
3.8908980161081494
3.8894352537170094
3.887470735389117
3.8840286914573796
3.8730483700384295
3.8697386708826076
3.869950741013236
3.872705757586922
3.873252492410039
3.866454984097478
3.859957615335363
3.85538200741015
3.852190250192593
3.8517061247351356
3.85414092568984
3.8578059987030278
3.8636078781938696
3.8637687977372446
3.8547705860469117
3.8701289859543597
3.8781952100318065
3.8895151500394416
3.8962520790451345
3.896390379831723
3.8899095999844904
3.894740067078195
3.9039609662278743
3.912097321778384
3.9154191062301607
3.907608639142929
3.8925605091120756
3.8773987738608646
3.8688651951652084
3.863966954608412
3.8554112922321195
3.840492886367316
3.8311212824247525
3.824836956841899
3.8209881590137313
3.8195177554256485
3.820361582749629
3.8092702713075566
3.796505550237997
3.7902791158839273
3.7868364052683594
3.796216964449808
3.808060678016283
3.819001330138723
3.827251914092861
3.827943721718658
3.8330530822555375
3.8309830633358963
3.826296121068829
3.8200208925070473
3.8324080662023747
3.8414956730679526
3.8446966791326056
3.8469388697525795
3.848495192707172
3.8500273266410123
3.841284654050719
3.8353086280222315
3.8337030558343184
3.8364714185980064
3.8253926348557017
3.8099527128741255
3.79981275149743
3.7980315848142037
3.796505550238024
3.8910749557455095
3.8910861957667615
3.8909808705296514
3.889933667139334
3.8873072555551857
3.883169270025268
3.8783663633725287
3.8790097806641994
3.8770977209976363
3.879579594757647
3.8880799626364997
3.8938094116773407
3.8956972732871655
3.8977707073812575
3.8933679099928873
3.884650584429586
3.882710692841786
3.878613616185117
3.874884773512425
3.8737982435237064
3.8756425380559456
3.878387099654097
3.8824884816510967
3.8864762459423585
3.8885885725299905
3.8895872686269044
3.8910749557455127
3.882673645051759
3.873223751308614
3.870800799745335
3.8793922069420277
3.89053438820213
3.8974782814242475
3.902508722959247
3.9080245208133797
3.9128576464829368
3.916226038301064
3.9176269322736545
3.917058738729435
3.9155353077655177
3.9172743265218015
3.9104918925826953
3.8938657402242205
3.8878288760351642
3.8876565313047386
3.87919010313855
3.859098029139835
3.8537078304384105
3.8484331977985167
3.84359046442607
3.838748190328096
3.8321397408244096
3.8220185268727622
3.8235399876479583
3.829324031468939
3.8311100521347905
3.832557795597774
3.8336627589934666
3.834538344256208
3.83578779687532
3.8340266013700144
3.8319422003493115
3.8378532579144586
3.854064642902274
3.8515039094440007
3.843840607970152
3.8405145445663647
3.8420581255641184
3.8459693055578925
3.8475661978946585
3.8520351621014375
3.851908921927122
3.8546230568814726
3.8549536142047462
3.8523500669201813
3.8412777671132496
3.840596424240765
3.8381246402004776
3.83410066296422
3.8310622567245667
3.829324031468954
3.8951782739817804
3.892205365829915
3.8915948057815237
3.893402895053833
3.897380504804833
3.902262973384257
3.9053374244734513
3.910200227465374
3.9098356110523382
3.9062565652312795
3.9000919504777265
3.89848119718643
3.898068247668298
3.898099103096567
3.8977008480977706
3.8940412391653316
3.8880675328775856
3.89450370347559
3.8990434991921683
3.900738337666501
3.899928717102227
3.8978957082816548
3.8953996908354873
3.8932078729398216
3.892104549820163
3.8926741486805585
3.895178273981835
3.897432078086419
3.9008371894377802
3.9055251485839864
3.911328448839555
3.9168622174607934
3.924568967172809
3.93112578634061
3.9373100185541867
3.942588706148544
3.9454613818836033
3.9445059263555353
3.9396652909586996
3.931701164906518
3.921036723721191
3.9196935495546836
3.9208924258956026
3.9118037095771987
3.901833530831899
3.887987781152438
3.8871154344161414
3.8837352376457788
3.876943594638073
3.867938698198239
3.8592395992204462
3.852663573344916
3.848575077117512
3.8464823182342562
3.8461091032391845
3.8452502167283544
3.845432201934308
3.8454700513162403
3.843939383712071
3.8399985524156555
3.838984965192914
3.8449502067618813
3.8511225483669405
3.8586294040294615
3.8722432766089527
3.8666051785828
3.866391307636081
3.8735698508652163
3.868781088907632
3.862282411483913
3.8596203297647884
3.8569219483171993
3.8604076796275586
3.8605486368029536
3.8541579139729074
3.8478627416924094
3.842847659360735
3.843105852890934
3.843719960538073
3.844240359037913
3.8461091032391796
3.9124425003831504
3.9101637916836216
3.9071210461636636
3.9042024264560227
3.902333891123179
3.902600423502124
3.9074156432737714
3.911550645873915
3.919073696675025
3.9268812396085524
3.934574440406467
3.9391211376467634
3.931570288488056
3.923139063555474
3.9205909218884023
3.9239008904669395
3.9286664663124085
3.9267017574677268
3.922079439191451
3.9157411303452023
3.908816306643431
3.9037287146233375
3.90149790735307
3.901877734087777
3.904890536941417
3.9089592006483174
3.912442500383144
3.9239823069519306
3.9359214343277658
3.9305042609807392
3.9212382635156136
3.9178407090020198
3.9307239803482323
3.9554412607819467
3.9804449068819503
3.9903262483098194
3.9829303176248816
3.973650825123051
3.9629147815232195
3.9505296575592483
3.9363508754842513
3.9266903769758725
3.9294837156584213
3.9352934941206166
3.9095944320144
3.8935939607234866
3.8883682508790973
3.8853313767825584
3.8827634956472874
3.879248855215874
3.87459049985803
3.8710928723380342
3.8718645008600188
3.87727710419018
3.885823075558048
3.887571199566311
3.8922778827899096
3.8992631748024813
3.906386966485657
3.9070970320436444
3.9059008010703025
3.9056103568855396
3.899429373981382
3.885621062421136
3.8743035334124043
3.8760122709736873
3.8789486342374455
3.87628762636419
3.887443840718179
3.9036026640762347
3.899832423833985
3.9066101328478355
3.9058134734260728
3.9023598509699564
3.898613463907855
3.8959538946686147
3.8934417207195002
3.8907415878821423
3.888235166986972
3.886434963381285
3.885823075558024
3.9517651870377826
3.9508439785362883
3.9484933214999973
3.945215970558975
3.941105233235414
3.9331069012536957
3.9319438362584496
3.931015686182077
3.9305870820518325
3.9321829515203204
3.9352506459239556
3.94155603267044
3.943180057217132
3.9516840793991728
3.963389923489515
3.9549987203629406
3.9482349679128856
3.9520995898500915
3.95710606269026
3.9481536684152605
3.9394927890096483
3.940405170589368
3.9492530975517672
3.957616616780661
3.954710128239437
3.953137607399211
3.951765187037706
3.9466255947500506
3.9394120085566504
3.947756120316411
3.959709285516483
3.971774299823131
3.9832711296845376
3.990869853741792
3.994118349119698
3.9954904129081603
3.997437558882352
3.997511861265484
3.996027444389059
3.987814103229906
3.974601508088171
3.9661061378628015
3.9658458718311493
3.9528779833492873
3.9453285167417733
3.9404816307705928
3.9365662316792474
3.9335617557392055
3.932690616977954
3.933938749937003
3.935512000843385
3.9348198056486203
3.9301836582323912
3.922880193073915
3.915014520518936
3.9173617899765842
3.9175049836995495
3.9144048208700175
3.910127667272282
3.910818699439165
3.9117645903166554
3.910357246846822
3.9054586817286663
3.906198079023676
3.9058775286700516
3.9045153561732877
3.9029671416749014
3.9011318283921974
3.9011339821749806
3.904372492195031
3.9068850997645588
3.9068197687840116
3.910868957718185
3.9115895898899744
3.9100513721999643
3.9083748568273333
3.9082642369780034
3.91038420844765
3.91352381602646
3.9153746286214766
3.915014520518953
3.974499431713235
3.9880364126203656
3.971920929084746
3.954854232665135
3.9413306839941202
3.9371868119146725
3.9334445393711164
3.936899007578955
3.9466765616789026
3.959152732578154
3.9719572601701
3.970234496837919
3.9741403448365773
3.971018657849025
3.964848522989432
3.979215120033835
3.9871552423235856
3.976942191911624
3.9627512329258425
3.966008167873994
3.9744826725190676
3.9681868592851752
3.9622467917045094
3.962681791034704
3.978073756935875
3.9859963799405813
3.974499431713208
3.980923140869847
3.982943132201678
3.983139288448254
3.9839739758667227
3.98559225998366
3.9879539442802137
3.992106413679391
3.9944211877506914
4.004329818467654
4.007061987484528
4.008539625980686
4.0012531039551025
3.9931201232665456
3.98842573963518
3.980529379912627
3.9661920334184093
3.9530761166964714
3.963385131583152
3.9727073814962366
3.971114440842302
3.9623934290093654
3.953371149406795
3.9468755667182185
3.94340577085896
3.9422278602964482
3.9418203721789116
3.9400643099291766
3.935090314048701
3.9434765173412125
3.9488796195306284
3.9491187089774207
3.9445457296348456
3.9370400051307293
3.926909182261567
3.9138826704145915
3.907943718036366
3.9065575128414327
3.9128455551096475
3.924827815872867
3.919021291619375
3.9131522257524898
3.9090735091668556
3.9048556228805285
3.922365604227032
3.925387712234843
3.9234247968567386
3.923106422521232
3.9266140020628506
3.9326303358206953
3.938908283489409
3.9433384321243006
3.9442772103324475
3.9412292135856246
3.9350903140486744
3.9830056839588166
3.9901176188170235
3.994331367198772
4.001145215554365
4.008119300483875
4.015303172801558
4.0164317170436235
4.011568307975562
4.007544051907129
4.001023070567245
3.9859765543953634
3.983467873863387
3.9883229808496203
3.991592850186531
3.992285396464216
3.9904302579470414
3.989289962031699
3.9880181762565683
3.984842333746226
3.9802175870407517
3.9791688192257975
3.9944901660730836
4.006123838695485
4.000419293036133
3.993872735421293
3.987623526422884
3.9830056839588175
3.983038497833489
3.988261560256167
3.996710380350997
4.006176867635341
4.015114577172698
4.0147326699106705
4.014276114373824
4.009301392726498
4.006768498756255
4.0195383467879875
4.012357697449602
4.0094974802637715
4.008474581952645
4.00118680239036
3.9844677423445516
3.9669865458963356
3.9721606507926217
3.98174357889329
3.992336057830302
4.001347831048768
4.001365276545397
3.985135004766922
3.968564199576812
3.9582046046563195
3.9541763125967204
3.954498577625744
3.9570248748613426
3.959877687979368
3.9562537115345835
3.952617962037652
3.9502314139645645
3.9509347770605285
3.956260419030524
3.949896760474184
3.9424573764567734
3.93882878904836
3.938862691758379
3.94184166552295
3.9458548244485216
3.9496270956468504
3.950201977302207
3.9484232586414603
3.945077902217405
3.9410391486853014
3.9379842875007087
3.9428565252999763
3.9498221657706805
3.9459698791350335
3.944875775923416
3.9461921832622204
3.948932956789719
3.952316326396687
3.9560075772521865
3.9598776879793545
4.007769203104696
3.991005093572553
4.005398931012562
4.016295703912446
4.021626418819713
4.02077641120268
4.02272723865158
4.023987996993237
4.016566379915942
4.011508808131261
4.009825711920539
4.00338939240557
4.012855900102134
4.018335345518903
4.020191598028813
4.020207171769554
4.012981361505355
4.011595961115965
4.0096583296677055
4.008405216663992
4.0085902218286655
4.009329286676565
4.0065851912383526
4.002926703657667
3.9957100544598982
3.993590834227358
4.007769203104641
4.012716258868624
4.015806390231508
4.017073405315289
4.016965801960275
4.016019861045576
4.018405372151381
4.014326508794921
4.017057964086184
4.020759522934901
4.022551061639043
4.027590263026346
4.030624571814001
4.031828138986256
4.028484259448125
4.0261807139148145
4.026151776990663
4.026860449490128
4.021870476792399
4.013793397433595
4.0141782008786135
4.017610501256011
4.0095827350712625
3.9998528999401226
3.9895587689150402
3.9817839015633614
3.9793099044218523
3.9814129686536948
3.9857646967945466
3.984867329700769
3.981400034047808
3.976351539091786
3.9699151854583374
3.9601971520572534
3.963925617492929
3.9682259941081437
3.970706839442219
3.972297394865297
3.9711542305493523
3.968379577530646
3.972406896685788
3.975103328555948
3.975111554783494
3.96949003690243
3.96279744941865
3.9557836436429112
3.9539010909192567
3.950332699305953
3.9582099348628286
3.9658119375716363
3.9726257333859447
3.978403162614895
3.983542435687661
3.984314830282631
3.985764696794495
4.029410279512753
4.032792204737138
4.036855218809223
4.041480937374681
4.046888212778802
4.041944230325872
4.032730587859837
4.029509351973464
4.032186145837426
4.0233248061040126
4.01498704320156
4.011773525781427
4.014790205706898
4.021180775564751
4.025561066183455
4.022302233556874
4.019991392144143
4.011969332632581
4.011693935630806
4.016979510108085
4.016873525028936
4.012107290930555
4.012468843536437
4.026394161093617
4.0316977975611055
4.03041265984257
4.029410279512708
4.030456513637661
4.032500137870581
4.035098605823012
4.037866907660845
4.04068008886882
4.042889214477253
4.04199384125834
4.037060994958219
4.031040500003324
4.0273013583157855
4.036316854608565
4.045551203145163
4.051605972308628
4.046855684912477
4.038992085179536
4.032117791748328
4.027567347199647
4.025728112322426
4.026194048489488
4.0235055448249195
4.019012303977523
4.022430070285568
4.021899711388048
4.018717904126465
4.013069335904837
4.005686011700992
3.997627898784738
3.9905194981928176
3.9873974936814625
3.986424115595649
3.9835974469326763
3.980443439358338
3.977633437667598
3.9774695618626335
3.9837709110861326
3.9867809820541273
3.9865140940144697
3.9888258629706432
3.992764914981748
3.9891459389550916
3.9834270788126065
3.976488762877201
3.9730086988803226
3.969629450349953
3.962424421407411
3.95563395521194
3.957324438136292
3.9641886175791723
3.9720419557357487
3.978813217141601
3.982825464022399
3.983946814424085
3.9881507062148707
3.990519498192808
4.056174646283802
4.056709358877035
4.056403954559989
4.054988280638605
4.051016601899629
4.049522605753241
4.045847219032226
4.041982584301903
4.034928211221484
4.026224508995526
4.016882222053826
4.011996195457144
4.020340789883062
4.026697892471855
4.027344634362379
4.025491578255776
4.024895785161721
4.025440931898041
4.0237763957969195
4.0207963826588164
4.024886707196616
4.033874553393739
4.0371607274058885
4.033752757658228
4.039162576189751
4.049154583498413
4.056174646283812
4.060943497028433
4.0624547517933465
4.059481338431157
4.052976606248428
4.045889388500534
4.043700263589314
4.0471819895449785
4.051229272202685
4.052314911716634
4.051984959143395
4.054381717243285
4.055685339274421
4.053226312330407
4.055523265651413
4.056606913343949
4.049762212158184
4.035166625099804
4.0273670588873625
4.026641256782511
4.027437630086944
4.023496878390776
4.02294374053043
4.02410257432605
4.0214956446123304
4.014852514849445
4.005894807543773
3.997908059247137
3.993534739348438
3.988734641341167
3.9864241592637266
3.9908166994375684
3.995681826621393
3.9973947923193736
3.9943674523649153
3.9897823627198
3.9928917271280957
4.0014783564047365
4.009667784611954
4.012418650046773
4.009141613262192
4.007047501355719
4.005010946923164
4.00400283324062
4.003052699448463
3.9915340949706897
3.9818232588422333
3.9774580754533515
3.9775395172518784
3.9793406950109653
3.981379595815841
3.9834469102109016
3.985708980118801
3.9886299732765558
3.9935347393483647
4.079395958520737
4.0743385817317215
4.067425811053154
4.059574322855009
4.052643984320928
4.053160600775481
4.0596375197935
4.064137839312197
4.0651505837601105
4.058411137651346
4.05613999194963
4.054305957413439
4.051842937964474
4.051084560937011
4.051967114998918
4.051924386617388
4.050179710409287
4.051682250858658
4.057533431642065
4.056407318903649
4.049213495288105
4.042350231927788
4.043278480275574
4.05280772166476
4.062259310696147
4.0713219114073445
4.079395958520747
4.081542635577877
4.081223871171
4.079517684195519
4.076705821715091
4.072828144126438
4.067937299661588
4.062266107340943
4.056502843740393
4.055811765780319
4.061047367848969
4.067118657883586
4.07337831441886
4.076536170943055
4.072742171744196
4.07447749373803
4.077255688023098
4.077373206685437
4.076663667492406
4.07053753614564
4.04786346352655
4.037588449514551
4.040536165276375
4.044954242977802
4.048707918457909
4.049022328101025
4.044807582974195
4.039843917178307
4.0358936994462296
4.032179358267789
4.026520106750515
4.0202862215903234
4.016587236053735
4.0170221412296385
4.017164821225814
4.018288741233534
4.019362977462038
4.01929643979134
4.017109800755692
4.01381776973334
4.011427080435837
4.007422268922672
4.006074801245878
4.0047957837189285
4.004258957337297
4.007566622355348
4.011798012765301
4.016421721502065
4.020944705007357
4.024935811307523
4.027512827620559
4.026747456625076
4.028337766936868
4.031678890337519
4.035893699446252
4.104095659406475
4.100168727289187
4.092770093977392
4.08605089318761
4.0824009644298505
4.082925513492304
4.083944153670202
4.0775610234307225
4.065252625574761
4.068919939647925
4.072573407443077
4.073064156107995
4.0693337105401195
4.0674305424746295
4.063725421492382
4.059152087407722
4.055676064420106
4.05874609959515
4.060477930197872
4.0649650855619885
4.071479876204608
4.077173008831405
4.083441594594111
4.090637170186857
4.097815399359544
4.103569148226979
4.104095659406483
4.1035978850768515
4.099064322443888
4.093584959099835
4.087293852711639
4.080537904773951
4.075496757582875
4.076997105280409
4.085069689483094
4.092846984716997
4.0958689434000926
4.093150228701942
4.085536230409932
4.078541005335433
4.082215479993102
4.084179678089399
4.077288090774605
4.0783854081583515
4.080635664287896
4.072204828316134
4.066635677417295
4.061482845484892
4.05665962701996
4.052360591380517
4.049717017281669
4.050374124296106
4.049487483899206
4.0483668478062125
4.0441279680806606
4.043631442927583
4.036145241025087
4.028804182645927
4.022214279798755
4.017866346819794
4.019901043642391
4.0229217073233965
4.0242123721504335
4.022416598474092
4.018102646032639
4.017836079769276
4.014534064394922
4.015662736022138
4.017628781227457
4.020321570606441
4.023818954889863
4.03200626026735
4.03827972964374
4.039018143967243
4.034866072249961
4.030475254302755
4.028301248498803
4.031870210378193
4.03698996894153
4.0436198268128685
4.044127968080718
4.106434691725377
4.106561107608747
4.1061193904976205
4.102568058266181
4.09724039620411
4.091413029832023
4.0858656045806745
4.080999849533487
4.077030189973466
4.074125106736446
4.076843213349087
4.085309916728572
4.079998845251504
4.071235375796379
4.069146563191287
4.07416511388078
4.080059684450664
4.077292093385141
4.0799655742278835
4.086331504463368
4.094167965646316
4.101468279880045
4.1067422176390975
4.109265703216582
4.109158927135399
4.107118176623627
4.106434691725385
4.109988434762521
4.1023337271313025
4.095078576148144
4.089859865713681
4.087116230914426
4.086703954833126
4.088099977984165
4.0906545274095105
4.09378372609817
4.0971659767449555
4.1007428664936985
4.103983364138696
4.104485235553802
4.098611809481179
4.0873627318057615
4.087593598545831
4.089781753350653
4.091071174047701
4.082470925206381
4.079424447100486
4.073347395889392
4.066899932508654
4.061030231002249
4.055743415630612
4.050955869912152
4.05095297513505
4.050091597087032
4.050273738938212
4.04827384344283
4.051715165191441
4.0534240569468984
4.0532490512020765
4.052422625806045
4.052381511383957
4.052499027858259
4.051434376046337
4.051031080046763
4.0519489689875385
4.051737126072414
4.056504892285467
4.053301421117087
4.051211997643258
4.047530315388264
4.038499692689115
4.041231037269111
4.043968784844813
4.046328844753348
4.049385450387062
4.053109617158216
4.056103086347289
4.056414315986319
4.0535847918321695
4.048997561362282
4.050273738938246
4.118515398446724
4.127324271890202
4.134284837995338
4.138417143866716
4.137192839016071
4.128022177702009
4.1145410666106095
4.103531790563046
4.101518274529893
4.106875307746362
4.113826230482158
4.1127103025126415
4.113959016710562
4.112328008577257
4.110199958917354
4.10686954189211
4.10332805530358
4.098247856879243
4.097173306992213
4.103867174955503
4.115621660412321
4.128743520215993
4.1400797431492435
4.143824027544166
4.137452158320693
4.127924617154384
4.118515398446734
4.110603877523535
4.115926493027834
4.119362011152295
4.120209740871833
4.119933411741638
4.1201369745109275
4.121946403671602
4.125744833553213
4.131122807922799
4.136961845862773
4.140707277811566
4.1356112058033725
4.125121286566322
4.118578322521367
4.115517646618721
4.1123461092375635
4.105141723315001
4.0922396032042005
4.0961001572561155
4.10253345290145
4.1082181762950745
4.101586066921738
4.093065474668442
4.080780043985928
4.073123064264054
4.070732737923324
4.071539604699705
4.070693133845984
4.063607922467305
4.059214338790225
4.057397574035642
4.0554201415146816
4.053988361411553
4.053250245910177
4.053512518599031
4.054920759929647
4.05581971951625
4.05618974006406
4.053088431008445
4.057358023751392
4.063056961185318
4.063541633434644
4.061566350243126
4.059671178398788
4.057015146528348
4.052847752340878
4.052240842013768
4.055612596130625
4.059233751114544
4.062410419374516
4.0624114114926355
4.062558496999567
4.06553016162327
4.070693133845905
4.175172753996113
4.176887041735068
4.172648370378889
4.16715779194074
4.162073906100706
4.1547564038013975
4.139091700984915
4.128784827587825
4.126610309099698
4.124923822254097
4.119585556026793
4.119163743459782
4.114627814246051
4.116505258727874
4.1191312820001125
4.123204662467592
4.126627744993459
4.134538997272373
4.137655151909638
4.141022481414653
4.146611812939945
4.15282840280638
4.1585771808419
4.164353707602295
4.170233290227325
4.174944609988897
4.175172753996134
4.175218299994242
4.170338316373089
4.168656630599533
4.163087889861874
4.157804726548905
4.153675898888713
4.151013265432567
4.150555816152208
4.153163639067427
4.158357148901231
4.163427577491984
4.1598705310554065
4.160433157574093
4.160559763147873
4.157608357096229
4.151357346929374
4.143140205931937
4.13442098409798
4.125699191989182
4.117608765431347
4.111092936413576
4.105114692166122
4.093458911626824
4.086285045551653
4.079987150471834
4.075047298124483
4.071990561026798
4.073830759748075
4.06812290663463
4.062453717672917
4.058124159217303
4.058436504223776
4.0621975371329375
4.066809861771109
4.0690649661576055
4.067100881187548
4.0620149175732925
4.0572956898367885
4.060950440562591
4.061872901352543
4.065409816795591
4.068683740844614
4.063738215209997
4.0619175299189045
4.065273268968867
4.074423438990397
4.083624705675392
4.079169974972038
4.07214319411787
4.065764323601879
4.065296914970721
4.068117089867571
4.0709749798914565
4.073830759748013
4.178093668673787
4.178258714154131
4.178342019866053
4.175130557703184
4.171739382027537
4.16441198861282
4.162050240201466
4.16316810900398
4.155496134120241
4.144990819046253
4.136426794288638
4.130307337289702
4.139504317727954
4.1475771496127605
4.155292502418544
4.152080284253003
4.146314557659276
4.14765158759812
4.152831520638553
4.159258545534881
4.166650357909215
4.176437416724205
4.171425969874811
4.168180268909961
4.171734728407598
4.175274544944385
4.17809366867373
4.17586129073465
4.174795645432663
4.169249059858002
4.169796787514955
4.166093670701162
4.162768047081997
4.161056488568403
4.161961440485063
4.165780565185224
4.171320743461941
4.167387573348591
4.165901924209084
4.165912219002848
4.164705349221418
4.162518477163866
4.158650398416037
4.152365398554416
4.14292626761645
4.131157050106866
4.121829864387859
4.111126661402022
4.106982707958344
4.105084088639342
4.104086718379242
4.102459053906493
4.101211017599807
4.103091434897955
4.109211357299074
4.1080699291963025
4.107088379078458
4.107865875353259
4.110938776743604
4.107475759833475
4.098971319642997
4.091398468006866
4.085793612680478
4.081886486836992
4.07849494941188
4.075132713275857
4.0724179807193135
4.077815627139716
4.073769427428912
4.07398752436157
4.078224934881111
4.0815367084289855
4.083959297790902
4.086542103440764
4.097685500695975
4.103373426020968
4.103530490497224
4.103572163580431
4.105521702222406
4.107945993628355
4.109211357299051
4.184878989766952
4.188978692479583
4.193643999995611
4.192223980037045
4.177640868947644
4.173574537918815
4.178540928275387
4.167024481035523
4.164911207600606
4.165153503841142
4.162990972338805
4.161136801141336
4.16103020599011
4.1602972076394
4.157435472699802
4.163236535127892
4.17138960036642
4.1739702529984255
4.178361289642473
4.183293515239006
4.187634556817803
4.179627859634448
4.188288980521632
4.194848882201115
4.194773634238922
4.191359573165641
4.18487898976694
4.17775611663808
4.175036352597136
4.173031547983935
4.16987876681177
4.172531977297438
4.17633959014858
4.18090880709562
4.185443325458414
4.187554350607403
4.181373186457228
4.175844152810847
4.176511870168931
4.174129659848335
4.173425020593036
4.174341254035543
4.170342458355903
4.158304769703771
4.14358132833824
4.133015417712736
4.126556962737322
4.127073454223803
4.130301185144759
4.127422171109234
4.1268880887126205
4.127736006767272
4.129106911185741
4.126839928757984
4.120429062428992
4.123376997579815
4.1245500986977195
4.121764189339148
4.11553920488305
4.114187516907504
4.113305084002723
4.108867180819249
4.105797205361777
4.106319275310409
4.109224526651755
4.111638388489458
4.100403727900074
4.0872738256343695
4.088505729000273
4.097185504988393
4.102939571616332
4.103309882591636
4.106012693947768
4.109682683956472
4.113360729737324
4.116368186533701
4.1184114607614335
4.119622505517326
4.120235704848938
4.1204358033279
4.120429062428959
4.215243379654346
4.2108751341140715
4.203419404829925
4.197703519412713
4.196570181346431
4.188945294666019
4.180405616295571
4.189529281735838
4.197915174998495
4.200860941948455
4.1963399770701155
4.18809583696623
4.191591168010944
4.195260502755252
4.199801378559287
4.2046494072554905
4.2053311128608355
4.202323903737314
4.198953188132834
4.19431769266883
4.187808228809106
4.1908671542792515
4.193214211211488
4.200057946082083
4.209653778272759
4.214983853893855
4.21524337965432
4.210362458311521
4.213955997649297
4.21171096101596
4.211300758571618
4.211863371809504
4.212663503997735
4.213226539847775
4.213129001681791
4.211734696446841
4.208227111382129
4.202594498043506
4.197062520781718
4.193630290744776
4.191285458716781
4.190136445677013
4.1921046387793295
4.186117682180543
4.171012673741913
4.156633749633106
4.144814277436647
4.136054378101488
4.130438289187731
4.136171476771405
4.140366212903072
4.139510275914767
4.133943674155956
4.130528545977406
4.131344549006994
4.1318242141695265
4.128868760882009
4.124669027585733
4.120209333624896
4.116290735107448
4.113868256536072
4.114034355217753
4.11660434584318
4.119531080792734
4.121203575306755
4.1214945907823255
4.129483371388923
4.1368305602624895
4.140105508635059
4.137966600776483
4.133027144918902
4.131085716378516
4.127032933705802
4.123282098858182
4.122388633578752
4.124236067920357
4.127184177331629
4.130019925388852
4.132035430575427
4.132700683596279
4.131344549006957
4.222243939418023
4.219370980990205
4.21579128224252
4.21180829257651
4.210977183064403
4.2143118709095475
4.218692593935353
4.221703908286367
4.213638571288503
4.207683026515919
4.207268116201436
4.211009745761074
4.207276704980257
4.206312057609158
4.208380640334506
4.212260836452541
4.208540024772759
4.2152945413849086
4.220830370916473
4.223998352933789
4.223301296239627
4.221389828847396
4.220288976310024
4.220410187425237
4.218526597977071
4.2192282296778885
4.222243939418022
4.218492748739002
4.213998552334826
4.218684749391718
4.222095539555351
4.227584735265243
4.2335592607409955
4.2378660233270065
4.235529071250467
4.224893697323273
4.21694800088174
4.216395702058105
4.217716606519954
4.217754293316139
4.215480892362358
4.209463307222567
4.199493353822248
4.193340605506978
4.18777077466084
4.177584537713513
4.1646238840337135
4.152966069919828
4.149442178484251
4.152155989856035
4.154856116184133
4.154592977561614
4.158143150068777
4.1532104588505465
4.146835400653794
4.156713337135296
4.155799422576813
4.155824432049113
4.150700040763389
4.143322147822339
4.142047220614702
4.146157360108067
4.15022262929764
4.150768968706666
4.148239125784175
4.1449460707032975
4.147155407568843
4.1492621452999305
4.1515422151386945
4.154204395591963
4.157215049958562
4.156996592368485
4.152428106242817
4.14537812693539
4.139565426814657
4.139962786000209
4.147416074169914
4.157000385001182
4.160120266556695
4.156865715595635
4.146835400653738
4.225113189920854
4.230269908166021
4.234244671491062
4.2351196179299055
4.235747618952421
4.235095569467536
4.2290943890422925
4.223475833797467
4.228570793680809
4.233629619519858
4.237766865211988
4.239286048158643
4.241830012448356
4.232366411062025
4.22164619749465
4.213064218487277
4.216269715475733
4.22514399315357
4.232690220305341
4.236951876219834
4.239287231665362
4.231015282258854
4.224682071894183
4.220492529914208
4.221658054212613
4.223490603252027
4.225113189920822
4.219708786954772
4.218072724161272
4.226745566362794
4.242910638716925
4.252817233982072
4.2550667277627365
4.253730068495232
4.248858703141004
4.241418207008473
4.233312318552343
4.226531398453176
4.2222081499995125
4.219356146002633
4.2157350503001565
4.210860896876102
4.204677765467814
4.198494075482358
4.194187877178812
4.192228539312328
4.1905309933456065
4.1859089768615565
4.177038740525433
4.1661458900779795
4.157439203227562
4.156847093000102
4.1584699411651265
4.158712549054326
4.157560262583822
4.158170555688208
4.167929482085676
4.15987462398276
4.155791137952664
4.155108762351415
4.1544023441662885
4.154409676790784
4.155615554687526
4.1580936589206665
4.161183145888104
4.160489432889049
4.166484183335507
4.169671528841144
4.172803535168333
4.17517421823096
4.175487765333583
4.172571328715389
4.167276221881918
4.161966580330999
4.15798696774607
4.156215846526769
4.156741910235082
4.15859343188659
4.16550225419598
4.15993280444646
4.1575602625837815
4.241583691558741
4.2413868461813
4.244809085593288
4.242796446843045
4.239605812726275
4.2372352845887296
4.238182783510291
4.237795428354298
4.237250777823023
4.240402931003144
4.249032502339589
4.259594598727215
4.245258504656958
4.244144583859412
4.249677994268665
4.2508625447771005
4.2504817736452285
4.244596531727842
4.239484537144223
4.237815310144643
4.239869243647749
4.2431505874541475
4.244289251312398
4.244688237018606
4.243022162862348
4.240792987099731
4.241583691558773
4.247036975840938
4.25472404609415
4.259060707875995
4.261445933414331
4.266984515880654
4.2648175131793815
4.259909457461801
4.256731220441837
4.259657150922925
4.2653924326131785
4.272512423760654
4.272669456445111
4.265407659730975
4.255493457631454
4.2454755195263845
4.224386709662188
4.21258891174375
4.213256862171972
4.2166315041688325
4.217191580157159
4.212119936041172
4.201682287263618
4.190069366380707
4.179144444951626
4.169540051628398
4.161002872361087
4.165925321289987
4.175598570389291
4.173329881964493
4.169743257106509
4.179556915489779
4.187109074519481
4.191570160746982
4.190289930562042
4.183166381771083
4.175663773638651
4.1699799698539595
4.165487983053501
4.163599273379122
4.1684880552012915
4.1733961791524985
4.1773580069292695
4.182217427505295
4.185321931889678
4.188516903852069
4.1895104770001375
4.190103676968171
4.191260461707949
4.190486115023063
4.1850506709902024
4.176722821051782
4.167095025570545
4.171770111869993
4.175598570389383
4.255691243376214
4.249423021631517
4.245512166780176
4.25136206412658
4.2602020233858156
4.270218981823016
4.278448704867154
4.283249653598877
4.285425273573134
4.281495368634787
4.271976275160114
4.2634901780013825
4.2762804072292155
4.265440432664051
4.256067523588081
4.257862144582971
4.26782940937436
4.269266651995316
4.264153183555437
4.25140590771189
4.241081560407676
4.244353791281189
4.250308378088215
4.248178144216361
4.245169721696163
4.2480920437867775
4.255691243376268
4.257002226216484
4.2580375167615925
4.261838592903394
4.266051898933787
4.268491984596452
4.270255818825868
4.2713692840843365
4.273536881167541
4.27679355013752
4.277578340815415
4.276454472412184
4.280693907248983
4.285000105299863
4.274854849466516
4.248039011167105
4.237576431920919
4.232155332547629
4.2282593172392025
4.224612630396013
4.21970656352789
4.213667525230466
4.207797860830534
4.2022699956095115
4.199864352072573
4.201840093439084
4.20707532036074
4.214078518054685
4.22183340987836
4.211105476935469
4.202946933580416
4.198716629371753
4.198585315001941
4.200986017306639
4.194439424825883
4.187342904215496
4.183316045137477
4.184219983672377
4.189141792820411
4.193739941687776
4.1960090115317135
4.198071696650963
4.197232869486799
4.194224895931576
4.19042360809942
4.195401532102239
4.200906984117279
4.204014092732113
4.204752928260801
4.205421768565144
4.204261415228047
4.204143939152367
4.20676976335006
4.212920895014093
4.221833409878324
4.281378510666021
4.268524343962114
4.26028245030128
4.260521886097642
4.265860694562996
4.272322188662209
4.279882477123235
4.286860277171932
4.287738349580735
4.284886624020903
4.283815634532972
4.283923767031968
4.278458676580406
4.293875919017685
4.303297421729488
4.306563393259042
4.30434493051703
4.286815085214042
4.275580762279607
4.272102462461133
4.267831398315754
4.261863857611563
4.254939789517521
4.256875130269283
4.2642714450025565
4.272625955909286
4.281378510666029
4.278127232300856
4.275088089518836
4.272591988893696
4.270884842311957
4.270097634212407
4.274133995158355
4.2752805290644345
4.2760262589580105
4.277104534492245
4.2799001241236505
4.2801708703738495
4.281178258826013
4.289599137260504
4.292714215748954
4.281326769088663
4.269472719417598
4.2606227673227135
4.255389706117927
4.252997195060307
4.25179202599408
4.250333832661993
4.24806900882634
4.245395371308163
4.243155436507783
4.24118683069452
4.237137163557447
4.232193129433158
4.2282687135665755
4.230715593422064
4.225344626306577
4.218656443660121
4.210974680524092
4.202690248126808
4.203525885806667
4.203667099695165
4.201631176708384
4.198324044170247
4.195073520003512
4.195810107179675
4.197089399311233
4.199179995314269
4.201862862445519
4.207411290242216
4.206806854872777
4.202395272695813
4.202267716415785
4.204593242491155
4.205937193350873
4.20609547319523
4.211637579114599
4.220296543037448
4.229506214299871
4.232854210349081
4.228268713566541
4.303778345328056
4.310949439677856
4.319167731051247
4.327246099793754
4.333305117146958
4.335268519692147
4.3276996874695275
4.32060098522191
4.315497371937574
4.302446175580655
4.29546823001396
4.293336790701288
4.302210328925162
4.304025924000592
4.305552493042468
4.30718532361056
4.3045577712192795
4.310201582001898
4.320190503707736
4.328882159853981
4.32889113751587
4.329610715309716
4.329327708178745
4.326315041976252
4.320095527153433
4.311910735667836
4.303778345328005
4.301220399984897
4.301035680977861
4.304998406178666
4.311418404075236
4.314964620158125
4.330058628199676
4.330886204852172
4.319244272935548
4.306881574134502
4.298550415248467
4.299051755859075
4.301950373401978
4.296429936163153
4.294918403173779
4.296307661489852
4.285252367798631
4.276496496798671
4.270143781730545
4.264828208873587
4.259594585073611
4.254920192229701
4.251588540877694
4.248716965729888
4.245261285530193
4.24152908732358
4.23823198063341
4.235782655530716
4.234348292591386
4.23608840250191
4.236693068387188
4.229206618447318
4.2203720005199665
4.2114767254088195
4.205530916119984
4.204450629093309
4.203225260494157
4.200491847815968
4.197621934120075
4.19587451933589
4.19892376333305
4.203898591903122
4.210941516186508
4.211344427280381
4.214636541480552
4.213546551159817
4.214905310524858
4.21833490477491
4.222574638766505
4.226753852691314
4.230517268088891
4.2336951753902285
4.235884543771947
4.236297138460984
4.234348292591391
4.334756022499415
4.34098777592968
4.345616676924298
4.348250704185019
4.342013058226661
4.33562171847874
4.333869008200094
4.329932816128268
4.316246002546301
4.315528028404626
4.316651904980587
4.317662614668385
4.307263437222788
4.308620211552565
4.30955526286429
4.310332895530918
4.318013856583817
4.323128977279521
4.32791035353005
4.332292960395695
4.337127299826583
4.341873792761775
4.346828678477013
4.34654815252786
4.343145664421364
4.339259832956955
4.334756022499421
4.327166527939082
4.320018116292893
4.3143263066878035
4.313937128437095
4.3260796721749095
4.338625345623498
4.349734799557203
4.357291047441679
4.361024251777239
4.357710697388986
4.3418006536600116
4.325164146346238
4.309473987521637
4.2980667184244
4.297549958459469
4.297202957776412
4.288404556056038
4.2760603431077
4.2668933490129
4.264459696609757
4.268307302321317
4.275218662459291
4.263314871577664
4.254683866225685
4.24892737707889
4.2481975095591045
4.251479325274112
4.25677046187204
4.249609753890187
4.248385087533488
4.251133646948125
4.248484053636176
4.242750910939534
4.237909767273419
4.23551911330645
4.235985842394214
4.23909596111486
4.243997073481229
4.248480110470426
4.241026134795744
4.234784205232232
4.232692141877195
4.238348340185899
4.248072374563211
4.245358138796347
4.243461821564123
4.242704092828172
4.244334596004676
4.248099038522042
4.25098028548989
4.2504446732521
4.247684501243492
4.249242743788863
4.256770461872045
4.362534289275015
4.362039536323795
4.354853635138811
4.3484654837786705
4.349599264664908
4.348736320043535
4.34402871924106
4.331914124059584
4.32794781040858
4.330250797188884
4.334667339225326
4.339191444207897
4.339032359250436
4.339745136741165
4.339684819075258
4.337654613102134
4.334983175591523
4.332575901782235
4.330271959938022
4.332517623173326
4.342489377816165
4.347882417542728
4.348655456695742
4.352017126849764
4.357457829151476
4.363175352631356
4.362534289275026
4.36147342941586
4.354953757846109
4.349966956234137
4.346470421993811
4.3436417929275475
4.339197420507162
4.352914138349979
4.359101596601391
4.366965969624953
4.365596423986679
4.363408474193112
4.350641828435783
4.33451736286884
4.318281505168455
4.314241165073384
4.322995457436979
4.3314711967143396
4.323823212766423
4.311027347010223
4.299340315358622
4.289723391994431
4.2758045744950595
4.27945260469569
4.279437083231978
4.281706337621175
4.284965387662394
4.28431813345583
4.2788530214160065
4.28174516024367
4.28460458631216
4.286482244097096
4.286107630934874
4.28275037444744
4.277128293697988
4.270689366567915
4.264415631860669
4.258585529115371
4.25314384854952
4.249601128768289
4.255666621181335
4.266470948141193
4.2727536865358395
4.270213190746786
4.266601332348227
4.274846997579306
4.277402509297656
4.2821115338088
4.286914932051448
4.289141075779084
4.290004398643499
4.288279707682698
4.28542837668382
4.282122663881907
4.278853021416036
4.369152490489669
4.36776270649045
4.3739822953128735
4.380888650344754
4.379199452996039
4.379178284479222
4.382035233855195
4.36998509626449
4.364291237649231
4.3608665004323
4.357551157104243
4.353746130171388
4.354454278425955
4.356881380803352
4.36481554167783
4.371882564306235
4.370163462717546
4.377115734547606
4.383627368630589
4.389283568782773
4.393330782684026
4.395055001302814
4.39429212518199
4.385015479508115
4.375774938500625
4.368518774642416
4.369152490489561
4.362901936291363
4.3644459763303045
4.364043011779213
4.359972838849569
4.356349304617152
4.354238968638011
4.354766937207599
4.373498588815752
4.370316777695742
4.370374088607447
4.370835852280776
4.376086581184925
4.375301936361425
4.365290164934366
4.354734832684429
4.346751449794045
4.340692840661667
4.34369658377022
4.334238590643291
4.321232942135018
4.2948934590857935
4.282872480395966
4.282216390933421
4.2873010676511685
4.289324947339694
4.288119232266647
4.288155978764322
4.290246588152077
4.289750182890487
4.290053142925187
4.29082164985184
4.291243771885357
4.290718851064705
4.289155802862388
4.2869317526988
4.284768861087345
4.283490633602781
4.283268791561967
4.282146727026283
4.27855051130218
4.275333323996439
4.2764690700033015
4.278789336206917
4.275357306956797
4.275429344043995
4.282803615212179
4.288839832073939
4.289173491832747
4.289757255388943
4.29240703637445
4.2963934721447945
4.2936952859387505
4.2913960478966775
4.29024658815208
4.381243679111877
4.3821563893667745
4.382236105876521
4.381532221099312
4.3907442157211545
4.3984038294435726
4.382062408772162
4.3871590923825625
4.392146032037896
4.393284545963237
4.388258848906933
4.380837857785352
4.37905782627988
4.378537807920142
4.375900973450269
4.374985109413866
4.3822840704629344
4.3853975969872145
4.38954498806025
4.395656393311387
4.404792040746547
4.406756922087069
4.396233772082198
4.39157736466266
4.387841854917059
4.384080244183284
4.381243679111873
4.374176181494584
4.368623704467974
4.3668907467348514
4.369703166676026
4.372367114698498
4.374814477560908
4.377262344044108
4.3791305045735625
4.379114909584757
4.378915236890184
4.383362532422063
4.386841543960779
4.385732366808693
4.378325857682756
4.366606435710473
4.353210832556933
4.345398716890652
4.348823068563055
4.3508288374758415
4.3268344956685105
4.323369775925312
4.324141550674413
4.326484132043798
4.328540579763727
4.328547415126711
4.3248647846919575
4.318021798501643
4.309658694686732
4.306244258391973
4.298402788271149
4.292946455883737
4.294533879401757
4.301199841076987
4.309084404955576
4.304130849326722
4.2981980682422325
4.294924123394285
4.294247911778485
4.295816187194178
4.295277007479818
4.295098702961701
4.297372905582106
4.304667247454821
4.3067537615075855
4.299970994038851
4.294704758534969
4.29113729438077
4.293669573851706
4.29691971586713
4.297858094116183
4.299791959279675
4.30927500085644
4.315038519599801
4.309658694686776
4.397582437988398
4.410345981052971
4.4183035906628
4.416969962294166
4.410984715631363
4.400708029397296
4.40796212306213
4.409367707283431
4.407943482678734
4.405916830729562
4.403822188090085
4.402616456080179
4.403347811542332
4.404721997156262
4.400941277278827
4.397342528549369
4.397146967693086
4.397384972104216
4.400039151820282
4.404579203165507
4.408976389159216
4.416512697329477
4.426802879611071
4.42502127555659
4.418418027069734
4.4087791460307315
4.397582437988421
4.401239875490188
4.399033362815268
4.394258900152609
4.391017911500021
4.388798478477468
4.38697411990887
4.384789445117924
4.3830213135163865
4.394708594042361
4.402362443528009
4.404547475675763
4.398918704409015
4.392526331519712
4.39639600784692
4.397914208795942
4.392536712431437
4.370185605202663
4.349150214797934
4.353694106315671
4.356483713582874
4.361946591906305
4.366255465045248
4.3635946865903
4.35511659956315
4.3492660673248835
4.3472708481960245
4.3469741348169615
4.3407164669899485
4.3423666051750525
4.344137583199784
4.3454895881553925
4.3339152297307795
4.322668486987375
4.312497160763321
4.315987464713168
4.321272949787437
4.32574056882064
4.3219149280194715
4.318798146034791
4.320534199314153
4.317278722628283
4.310466051956122
4.306590638031542
4.311474341361075
4.313870405611401
4.3176864150802565
4.322814581831235
4.329394438621996
4.335315843135668
4.33666847272563
4.338274469223904
4.339687416976612
4.340454083165597
4.34071646698995
4.414471795740429
4.417107395256137
4.42261667696558
4.431551625961499
4.433948375471506
4.430514366327578
4.427291754376752
4.428041897055015
4.426751188267854
4.417625791575841
4.409419232272638
4.404037469841758
4.410025500138775
4.41576441737073
4.418927063845853
4.421245170329118
4.421364618677822
4.431477429133991
4.43970496862146
4.442170438190535
4.432457852002202
4.427157225757085
4.427374571688716
4.430061050072589
4.4272699181068855
4.421678330342805
4.4144717957404875
4.405717245716875
4.405686316287671
4.410521941666128
4.415738317454149
4.421898466636439
4.421148093659528
4.415034351865237
4.411205628806469
4.409446821934715
4.4085981026851835
4.406352900859904
4.402962559555538
4.3997129588021515
4.397928672777443
4.400937354550907
4.404302515142625
4.399087677154312
4.3835997760547345
4.354242709696054
4.358650219449603
4.363092552997296
4.366511517695572
4.366358683812936
4.3634672195812145
4.359106479989217
4.353468230156403
4.348331679177042
4.3507886980434405
4.350339226876165
4.355453145788297
4.345581522417778
4.346274738191349
4.345700098039084
4.3434108176246164
4.33932495047314
4.33382595833829
4.327646512484427
4.330434331994428
4.335483849536847
4.325873139288483
4.322423223929516
4.323741702776937
4.3244262979814065
4.32477658841219
4.326447737040675
4.329104077488528
4.331841555616527
4.333911450803645
4.337717700024567
4.347340349982639
4.356448092421161
4.35082110416462
4.34513904057287
4.350788698043422
4.456446240238327
4.462940141220064
4.467201994592878
4.461556421051872
4.454163806448728
4.447621136824046
4.44183813605075
4.435109554814802
4.4296664372203
4.431178831806121
4.433796628546807
4.437930718097424
4.426428722064058
4.419978312804777
4.419670206572193
4.421543430386127
4.426353997905938
4.435905748324376
4.4442782252686435
4.444820269300945
4.447270225087499
4.44831186530384
4.450309903226941
4.456364471391907
4.463588165162102
4.463161313880539
4.4564462402383045
4.456878033942025
4.4518431945818895
4.444873683520113
4.437022282320036
4.428835876580889
4.429897135680786
4.4402234486327306
4.440625381542573
4.442185475228138
4.447355820192679
4.439891433667503
4.43042270732274
4.428335793510014
4.432562378281584
4.426310735711979
4.406290179430898
4.406284417735495
4.406454128870443
4.394357278879473
4.384051365398993
4.379462922387491
4.373663437859725
4.367323798460402
4.366854405704711
4.366523909284622
4.366343210293237
4.364795143095292
4.361561010223626
4.3620062925471155
4.355842771717953
4.363194717962087
4.369357885070636
4.36829497980217
4.3650242575111475
4.364313637761755
4.366720038670803
4.370563441934564
4.373726929944315
4.372756019672091
4.377364313578022
4.37781322674923
4.377138791685874
4.3765132131190105
4.376930847938954
4.370978878924697
4.365429028066155
4.361289364629098
4.3593107237479805
4.35961503227577
4.3608088985751845
4.358574115689578
4.362377865767295
4.363751743725146
4.361561010223662
4.465049415494272
4.469024497337905
4.467492184048971
4.4684478864605
4.46677208916511
4.462627551504013
4.456108256317167
4.447675482698469
4.439011631416813
4.43370123945249
4.434721721555781
4.440062363691555
4.4293196548019464
4.421388185205101
4.427050585481528
4.441818601641542
4.457157518583166
4.454676460638621
4.449960845643469
4.451503948414867
4.457573515154901
4.462566435875096
4.466400457814574
4.46844184157908
4.4675570089155805
4.4672094552870565
4.465049415494288
4.464471827967869
4.463431468929993
4.461630336191683
4.458887951715478
4.455069543006997
4.450125565884365
4.444557919807214
4.452229126491205
4.460914140514644
4.451534393099741
4.449049920214554
4.447692543305859
4.4412799076635965
4.440101084886544
4.440522422819754
4.443877777289521
4.4313374334110325
4.410904299049648
4.404631184433781
4.396026104352324
4.3847009465469835
4.380734019373192
4.389976948233804
4.394182980156033
4.395333036166269
4.39838602858502
4.4034423882977825
4.402685851859408
4.397237155872485
4.389917268202529
4.3837582399373085
4.379326901779791
4.377797727307086
4.379288210973295
4.382647138734737
4.386581664975456
4.387634065984665
4.379004335703249
4.375202270739824
4.382169724911287
4.391879690000874
4.3891706933593095
4.387621076645601
4.389554025854503
4.382607443088927
4.375475120276423
4.371105898203741
4.370639167445149
4.373358735371859
4.377271058898261
4.3818049437935
4.388210276694989
4.396837126459083
4.402685851859479
4.472116979939192
4.474279882320378
4.4770948960232495
4.480534218369618
4.4841446415939075
4.482207772617691
4.473579047480484
4.467697359256781
4.464087425605744
4.46127065675968
4.45800818136161
4.453883934128711
4.454704851357259
4.455575826244927
4.458032303873025
4.463798343208158
4.471771697718176
4.477878094739514
4.484863040324398
4.49099388547573
4.489303236182485
4.486979119320546
4.488501277088851
4.490023426977842
4.484365541710467
4.478478328167773
4.4721169799391856
4.471735077067189
4.475301010168185
4.47856858660434
4.480151399010641
4.479736756048114
4.475580577825672
4.46937176046823
4.4653317277747036
4.463432908423547
4.466965726491804
4.46025248107588
4.449445027047265
4.445474702445115
4.440844487897987
4.444720452857295
4.447628570708882
4.432678507613129
4.418429777432034
4.406945638863802
4.401382380859603
4.397947322517691
4.395442858658368
4.3942379822553015
4.4028576620111295
4.407403038197382
4.410380931231313
4.40928510632665
4.40606090396167
4.410078705603509
4.404401055788988
4.39565911112268
4.390832991501707
4.3964250547371595
4.407895780908088
4.407319181536029
4.397417199334611
4.390435209565831
4.394227024064042
4.398362172116131
4.395233779053189
4.392191760212531
4.398078163343596
4.396750384327589
4.390788080677612
4.394138269794965
4.399711822836316
4.405954196851975
4.412596084528797
4.414084507616576
4.401763327712943
4.396672992638239
4.400972822302842
4.4071783675356135
4.406060903961725
4.50508876429884
4.503574093309605
4.499837484529577
4.492178406940241
4.4879544672096285
4.48733071558024
4.490331059686177
4.493774581135052
4.498113365504797
4.5034881963881706
4.507535834573605
4.4998562336010535
4.503811818510285
4.505515596738647
4.49868289334437
4.486212744272673
4.473833617182049
4.48030082527353
4.487963261869662
4.4944430543625264
4.495028897488465
4.496243408855255
4.49440638147844
4.493872927756412
4.500201747952999
4.5042484269592995
4.505088764298796
4.503170662967101
4.50020875873003
4.4969283991143625
4.490747633214426
4.483083293394815
4.47740945927321
4.473434163626905
4.467998185361735
4.464140183336066
4.467176925399372
4.471999939720496
4.475825390067591
4.4784333539048005
4.468184380164873
4.4532701964288375
4.449769650656966
4.449369937077466
4.44424089897413
4.434592520018989
4.425629174175575
4.416233500103572
4.408679901904341
4.404792741549906
4.404959720927393
4.415676451081574
4.415951087278543
4.4137732239161425
4.421187786762231
4.4266162639695175
4.4330555698845036
4.437078705765941
4.431703416072971
4.42469050429477
4.416540966273132
4.420778084542399
4.4340252231272235
4.441600962210373
4.446336957377449
4.44314599237569
4.447235143929015
4.442608142263869
4.440436620156861
4.443071633414124
4.440072083920346
4.430926083795699
4.423687076605278
4.418955257334083
4.417581732801566
4.419383748135883
4.426027774501941
4.4321128362885425
4.437013554055534
4.429863241544687
4.421187786762259
4.50550103129779
4.505142467202492
4.501564001995094
4.498441663944005
4.491711634541056
4.490012027326517
4.496943644915708
4.508113931404215
4.522551133005531
4.5151521020387015
4.509780007969243
4.516633651867366
4.513676105662515
4.507923218405558
4.507839089085393
4.511498855351902
4.511682573464893
4.508049223145379
4.501423142881741
4.497249615835144
4.507703719765991
4.518637069069224
4.527557103730017
4.5274269141111
4.519998085258925
4.511612294668785
4.5055010312978165
4.505325696532881
4.502612124029985
4.497541161311171
4.494002116457226
4.491844810602296
4.490358820702738
4.488864058512952
4.486593483133427
4.483965717484531
4.485113925278471
4.490861846172761
4.494823940632947
4.493847387274531
4.485913209398726
4.471687026094277
4.4556724022579655
4.460623495795807
4.444377024243631
4.435480612393615
4.428591356053065
4.4248465087807825
4.422842255148336
4.42218737082242
4.421981269611324
4.420476863254024
4.426466367807493
4.434588691244647
4.43793894876237
4.442262076912345
4.441373284514275
4.437428401045515
4.436378741168569
4.433027238160471
4.430701131817274
4.4312963163330865
4.435227841726082
4.447646180544611
4.452093191574864
4.451616544211782
4.454351194626728
4.456581263642007
4.449403434358131
4.443550119487312
4.449037562468277
4.456296551382985
4.458511074558876
4.444167409471468
4.428950645674475
4.420866998465703
4.42914270226483
4.438157473376281
4.437938796449887
4.4358867018102766
4.437938948762417
4.572144020049043
4.568386148742686
4.563104260430193
4.557132875946019
4.545238276806708
4.538537004509621
4.534352995990351
4.529558175786833
4.522918986947885
4.535089573528468
4.533728376949247
4.5234806697108185
4.524777745902266
4.525628621734524
4.5253756981739395
4.520779480583759
4.516220947744165
4.526891838743411
4.535782410166055
4.5423620595628975
4.545491953940523
4.543156127594628
4.543556248031366
4.547266844982187
4.55450755891524
4.563873647131891
4.5721440200491035
4.575019576882201
4.572576789349656
4.566289057768143
4.557988681369474
4.549022060156522
4.540760855249525
4.534611205502055
4.531548870618955
4.526360819083981
4.513972116018953
4.505807180959155
4.501418685947678
4.494443560197755
4.493580307661993
4.4947798828883805
4.481503029262988
4.461546750926008
4.467436003203494
4.466620876090375
4.465429391466787
4.468422879597867
4.474770431617525
4.4699016766955255
4.457998044686439
4.448374733846929
4.442595188025824
4.439787555995427
4.440430779335011
4.442708531207118
4.457784643393878
4.472951095539951
4.469792091078327
4.468459567335875
4.464815579689183
4.459712658189473
4.455966845937069
4.453501566451345
4.461630538979271
4.472024651203912
4.470492639037554
4.467599122444147
4.469374380937032
4.474890123917201
4.4771941212552795
4.470604889040726
4.461097183704968
4.464813399078025
4.468141355170854
4.470953975196386
4.472628446663247
4.465887384371824
4.448806897124302
4.439964316854975
4.440430779335001
4.574437497239947
4.5740351267309824
4.570164146967594
4.558242384705428
4.553968205494586
4.550435536246145
4.548423625209149
4.548420040108594
4.549493058595481
4.548134870849338
4.535285873236201
4.524596067469946
4.540721804449492
4.559559104597029
4.557392923737114
4.5520342080209035
4.551325976114505
4.549350410444826
4.550160856486051
4.549079153173227
4.546366560700178
4.547864483308308
4.548779787493301
4.555328821183045
4.564131982835406
4.570234273791388
4.574437497239876
4.578256206984849
4.57839914798973
4.574629339449834
4.569318918578534
4.563277939981831
4.556504030678294
4.5485346743898925
4.538575525175392
4.531263126453623
4.5322924864964556
4.533497793243241
4.531488572813257
4.525827217024648
4.523549320733745
4.516953770249347
4.514515278336724
4.501669208727318
4.489200021530555
4.489572554656978
4.492147042235982
4.487851715544541
4.482242683087331
4.475746460911623
4.469392080664105
4.464514972062223
4.46222583043284
4.462912857978605
4.465983838200485
4.473654574369297
4.478831844288052
4.474387022684875
4.476497154248051
4.470797978473256
4.468935430282757
4.469996677970729
4.470446237339288
4.469345127034845
4.469553057707071
4.477436724300882
4.474311300598118
4.474211985874281
4.480273495301133
4.485771561722078
4.4904654548203
4.496372000136047
4.499178825971129
4.4971428265395526
4.491953359438666
4.48490808679995
4.476848760816624
4.470582518736819
4.470821449878185
4.468405210503684
4.4659838382005255
4.5804201119082215
4.5854854375026015
4.584738174464976
4.584469302526249
4.580775150305306
4.576684529118468
4.573919310984187
4.5700375548135055
4.560187072030412
4.5485060591056135
4.551847092933849
4.556928856401421
4.567679627381398
4.566844456591724
4.572808843418555
4.578221165342038
4.579033878408248
4.574463725460768
4.569682060401796
4.566386761381503
4.564977301578475
4.565319282909311
4.567094490712626
4.569960668473443
4.573496350847625
4.577198269319692
4.580420111908277
4.5859803603137825
4.589665176809029
4.591660275314272
4.592344077794715
4.591950957534585
4.590491698630467
4.587466163011802
4.581429503302178
4.570842306703919
4.556569580999662
4.542174237535581
4.534668022739265
4.534221707134752
4.523610071098401
4.521359488250043
4.520924202707888
4.5052223693362246
4.4991051058907345
4.495470504512815
4.496154584438424
4.494881745560681
4.48249850311726
4.481915312228928
4.4848421915839465
4.480581080843971
4.47616738640486
4.471772451823128
4.466481321623222
4.474334062207809
4.479436787715658
4.480165499876054
4.483266038545721
4.488235046509242
4.4889939375744845
4.487202057731373
4.484414858103436
4.4817968803722
4.480220275392475
4.483106459937317
4.48274204668116
4.487611636406894
4.490946457450223
4.491016843428001
4.491308842042754
4.49832963231308
4.50713431422498
4.510806648139063
4.505159147808479
4.495531042535088
4.482121286665465
4.472558264965068
4.471250487286792
4.470934410990387
4.4664813216232915
4.594935326703717
4.592013250180007
4.587734517361105
4.585430645293938
4.585666647262734
4.581535548703887
4.576173096064929
4.570877284102819
4.564951945820138
4.567292221916787
4.569421655333966
4.56940461984935
4.572781726683692
4.577694683756507
4.583108885537069
4.586096326474331
4.579778679484931
4.579247318966711
4.569888308872718
4.567211577100245
4.570657921163476
4.575655912590625
4.572732859852125
4.573284813773605
4.580114248370357
4.590609601297303
4.594935326703732
4.591825176684235
4.591853790514474
4.595114741411259
4.5988628093385175
4.602012419778089
4.604247351195174
4.604734761481869
4.599742345933287
4.587961892138826
4.574674139440961
4.561107163980101
4.547140366770715
4.536078905833405
4.537901787176244
4.535906566461912
4.521083627458936
4.525299776778134
4.521463735457981
4.516830738445047
4.506593831035486
4.50316035021926
4.50787814844334
4.50143613839356
4.4953453631147955
4.496635105847287
4.498744121887339
4.5017470954583665
4.505386419302181
4.505136631948827
4.506265024918444
4.513031615874504
4.52033224294152
4.5244596057357835
4.523660546623278
4.521923592986158
4.521563620406997
4.523091635946093
4.522623898924668
4.515314526343134
4.512879796312252
4.512266348799169
4.506617605161888
4.498418567060594
4.494786599648464
4.503391575961157
4.511095093380971
4.514261952218964
4.5155720996728315
4.512453323847937
4.508536191791845
4.505457107178278
4.503678613381159
4.504065895160525
4.505386419302168
4.603100904375372
4.595062301117727
4.590982862120962
4.588551394186086
4.586282485088314
4.585248193124263
4.579715697097815
4.572080221680483
4.570763977383501
4.569871462209433
4.580144790909121
4.597789043751923
4.585208108120296
4.582280914203743
4.5874796657863195
4.590967419743923
4.592425057186517
4.579397915951891
4.579955736898852
4.580282491194628
4.578907458032518
4.575805635458023
4.580890764359325
4.5855265866346135
4.590077224241166
4.595605489859062
4.603100904375288
4.60275744126408
4.607282892598693
4.614629467937822
4.620287864171574
4.619547206223627
4.617191597064409
4.613856946036308
4.608886188382988
4.602162406481884
4.5955675628270045
4.591348752595273
4.5817679491573555
4.569201969496384
4.554997772333317
4.540595540677412
4.5303226108157935
4.527144625541539
4.525763741257339
4.517320102855232
4.512329373608169
4.5094968545744845
4.508624695019607
4.509277348533217
4.510974837902016
4.5133494378308345
4.51613389976828
4.5191276270930025
4.522148608050947
4.511423867296696
4.507201244325451
4.515019954041075
4.530371847151622
4.540572967532452
4.542019409466215
4.532846011935402
4.525787394407711
4.523094068358468
4.525093588802417
4.529111877556689
4.523270489005719
4.515199879045174
4.513884152298391
4.518687277655
4.524375130646447
4.5209615414140645
4.5204633259487235
4.525736880808381
4.52625565419174
4.522117769269599
4.514531331969783
4.506783584780064
4.503953899597533
4.510577802621452
4.522148608050967
4.614970168612302
4.612864751865341
4.6141278451910015
4.615191372368367
4.615213329855977
4.61558437553434
4.6163820713663135
4.616297114249931
4.6150641118503755
4.613999793312152
4.614047748182779
4.614920350478617
4.616554231956702
4.619412434352878
4.626178474348543
4.618494356650115
4.614597942551482
4.61528999525215
4.616286908156413
4.617453688805291
4.618900402049648
4.620147453122344
4.619853181229148
4.618249392496593
4.616215505722743
4.614702699603757
4.61497016861231
4.620789968246222
4.627594797560471
4.630391309429897
4.629921319942089
4.629109657890066
4.623819288254301
4.617725242891247
4.611551141613019
4.605885276877825
4.599897014808898
4.59207435738179
4.587594488911776
4.580914708339389
4.571421223280098
4.560682057416974
4.557587918634416
4.559425808007006
4.558946598228941
4.5589319638745645
4.54826013379733
4.532783630088939
4.519505636679021
4.519662264338446
4.525379618865333
4.5311508704133505
4.535823932493698
4.539172125705038
4.542122259248775
4.544126300004392
4.544183039110375
4.542503568462444
4.540272713134485
4.544999575985946
4.542783458866523
4.53958848395959
4.535458960549658
4.529833463227344
4.526093444679836
4.53037118543702
4.527547135687618
4.527432805442511
4.527973843438815
4.527492130051902
4.526212804981358
4.5232253062111685
4.523247569125213
4.525764437508952
4.532266412449376
4.537869503891776
4.5428611830236285
4.547443852490715
4.547847664998535
4.545857076430874
4.542122259248749
4.630280847733821
4.619163902438495
4.61540375308723
4.618001333202635
4.623634404674375
4.629556203587217
4.635365076827303
4.641793524201226
4.648825532977775
4.654964468789193
4.659567959570173
4.663581053883442
4.651672372227061
4.6404389105389034
4.629512804184821
4.6374868531614375
4.649525938545102
4.642745141743624
4.636829469466775
4.632414230491377
4.6296586241560345
4.6291497518386535
4.631769147571023
4.6347323501642785
4.630678142275474
4.6268695023428466
4.630280847733732
4.634042194332204
4.636524399183371
4.632407659648
4.632614527504764
4.638249748746921
4.646696998684197
4.632492610877968
4.623385937572102
4.62309592721183
4.626650609820356
4.630960895639866
4.633685648336386
4.621877912684034
4.598796082604841
4.579188652020632
4.566791140655537
4.560325214047989
4.561074533933725
4.563259352315908
4.570939885927052
4.57403753220114
4.57543575868264
4.575545797224197
4.574586226876539
4.572624950011539
4.569780979989462
4.5663831063341425
4.562936819510289
4.557562915466353
4.55336495547387
4.550317002303908
4.547862397972193
4.545460432603198
4.5449584133064
4.549780065419391
4.5530088112714875
4.554247059023178
4.553674597394134
4.551783782679432
4.553842880345785
4.555453751396492
4.555025191034585
4.551790371787446
4.547083336429106
4.541016084664509
4.535831213463929
4.532885606013903
4.534927846947434
4.540045454327756
4.544660672336653
4.547730245832973
4.552782137851938
4.558016983221669
4.562936819510283
4.653850687872386
4.642248988347871
4.635791835347269
4.6365136424256805
4.641337923004713
4.647084813052121
4.652706535043103
4.657903629108697
4.663432881921826
4.671225401585582
4.670344084410899
4.665423967327008
4.672008550869955
4.665395955059232
4.653645230659448
4.648676855696233
4.6499147546512445
4.648035608162069
4.644615413912275
4.640444858982224
4.6375929172249615
4.636838159326422
4.636591317622132
4.636366102966414
4.641615641784044
4.646905342539986
4.653850687872376
4.645145279767354
4.6386074364050325
4.643625549618143
4.648805323352966
4.65301193075248
4.647520563222942
4.6523855881863785
4.6516954124333205
4.648678051404424
4.645973496467867
4.64324371489036
4.635190153254274
4.631312952015911
4.618233473707598
4.599446003643408
4.57960836641175
4.564881220653229
4.561527850554383
4.5660364634068635
4.571723162899768
4.580519557060288
4.5785086894606275
4.576497772298067
4.576144087379082
4.57908542994172
4.585420433180594
4.584601724791531
4.573122555581769
4.567899813771484
4.565132855973283
4.563212250464045
4.5595933299803155
4.553864815755958
4.560416440443188
4.5679010956075645
4.570624331037913
4.571330211499077
4.572992994736154
4.576762766375584
4.577216591263035
4.575301031307166
4.5754946488172825
4.580912527218799
4.58499130488323
4.585925929161823
4.586575685126833
4.586633825216885
4.584192127275377
4.5810040141546065
4.57615621592721
4.5707166698725
4.566919775143
4.567090575006957
4.573122555581751
4.654819905704529
4.646367930616681
4.640445798458762
4.638487356979979
4.641610708302929
4.649499289517036
4.660165297193035
4.670377531853045
4.67699339457692
4.67495318604615
4.6799824229308475
4.679243269234525
4.680095904414288
4.681028559080782
4.686993256716731
4.686725714548062
4.686454470124099
4.681196627237156
4.674036551788135
4.665689035017136
4.657095866195656
4.6493862931550485
4.643741362868889
4.641163710844382
4.6422134509593755
4.647355817409187
4.654819905704527
4.654746144555453
4.655886138500633
4.657859085094217
4.6600755959576645
4.660325539709474
4.658460100547028
4.655479245093824
4.652035358465108
4.64922267968788
4.647400437297767
4.643690437898838
4.638309292893151
4.632563421257884
4.6266060952536385
4.617431483123945
4.613683188617369
4.613499705184535
4.604042497572589
4.589541010108275
4.582666188033797
4.581738600844707
4.591160670812203
4.598138193363228
4.601017782785556
4.599336014178513
4.593687698070801
4.593014917303865
4.598585774894802
4.599911494268742
4.600519430522272
4.600524804922001
4.599056290794219
4.596207082340039
4.592859953924522
4.589748503558157
4.587137632014052
4.584941701679306
4.58316811300971
4.5824718253839425
4.584973764621806
4.586052910934426
4.585635783268645
4.585081453531828
4.589242097056782
4.589688976401316
4.588685423100383
4.587858052862915
4.590108591876311
4.5929223427218675
4.59531268708446
4.596505054569396
4.596905305423526
4.5975976282856195
4.5985857748947385
4.700778760196259
4.69899876825762
4.694851004675386
4.690757452174795
4.689422378537667
4.691766411602937
4.689625734136513
4.683047576126547
4.67874592239608
4.679641485063086
4.681843568009579
4.693695942320902
4.683253730731405
4.685971926415311
4.690396622689702
4.697602556270163
4.7010794171080965
4.702302727641615
4.704719208488169
4.708497570651002
4.708748789618786
4.699441782140419
4.693600071386942
4.692207401891844
4.694910089020223
4.6990254578453685
4.700778760196296
4.694017626386988
4.686827659757201
4.680630872687638
4.6768246659188755
4.666366855785536
4.662507476594621
4.6661141266320225
4.669043162266676
4.669668003255953
4.667027205699919
4.653759567969953
4.6497507700542355
4.640546680512197
4.63389837193419
4.627104955024194
4.619966657827307
4.614823997960588
4.613042190674724
4.61506417664109
4.62043017424645
4.627143578675348
4.624894092048791
4.623813880641575
4.624267744375172
4.624934968363895
4.623304315453656
4.618289596216479
4.610895901529945
4.610790914301827
4.611862570761346
4.612919410216786
4.613262035347195
4.612256547560096
4.610125662146479
4.608708906942261
4.60133978868696
4.594295890583425
4.589012386446548
4.585118425706042
4.5909871130066655
4.596908626832214
4.602674855254927
4.607891735439862
4.611961214494595
4.614444023080413
4.615523875919725
4.614696589669905
4.612936942227274
4.612261338833413
4.61337788086357
4.614548338977456
4.6144039692232335
4.6129896777200425
4.61089590152993
4.713186795893406
4.716732707043504
4.71363344916524
4.713660391799797
4.70816907364471
4.698547415331512
4.697247472494892
4.705071898001443
4.7142409497595725
4.72325454223423
4.718969517214859
4.7128276083919785
4.7194998065604485
4.725930235597811
4.732574540991618
4.739103879404763
4.743113528409678
4.738788814881905
4.7305952406381
4.719853280377646
4.713175494084737
4.7183252670264615
4.723521351607926
4.72195670310878
4.717844285681944
4.715709289809143
4.713186795893469
4.708490961083307
4.700496386320735
4.6906148940009675
4.678939300514
4.675573897336241
4.675587306135123
4.676049607783433
4.676961443859267
4.6784672983336035
4.668779680653219
4.660860752465179
4.651330712694348
4.646873610401986
4.647546723624495
4.649649428685601
4.642006591017407
4.627297462596603
4.621365082501983
4.623217873279445
4.625488050291534
4.627576283990347
4.63381926842291
4.6391903411632684
4.64200561137448
4.639633959284859
4.632818628618316
4.624718078827846
4.618653577699951
4.6273305979818815
4.637416664264832
4.6368225678616275
4.63216066760461
4.625678103195739
4.617960992374301
4.609561736219703
4.60918356330453
4.610570708806206
4.611830088460428
4.613025254105008
4.612337738195831
4.61180966706214
4.611006967656119
4.610102762577932
4.612278150994525
4.6253436867177085
4.636305089718747
4.642761732566799
4.641892938278209
4.639144926254854
4.637313292373867
4.635894946671441
4.633377239066454
4.627252369222525
4.618653577699993
4.71457824524797
4.718592478233271
4.720588824849114
4.716221596856221
4.716483750372597
4.716904133656222
4.716358057897744
4.719164743449932
4.726419920480834
4.725901287012292
4.730275642709286
4.724244007736791
4.735562910735531
4.745322155329316
4.753856370415418
4.75392528787454
4.743549534004524
4.7498491967618115
4.755197200935465
4.748061357200106
4.741215071798254
4.734867509451691
4.728640253096269
4.723880815339874
4.719366074973303
4.717766060168558
4.714578245248001
4.716100806229515
4.718107570005385
4.717623751684628
4.7141219636344935
4.709081259303875
4.705815395821038
4.708235510677783
4.709925110728704
4.690186098338455
4.680424034408215
4.681495905285392
4.672902778881543
4.664452780637318
4.6638106010077784
4.657902162578182
4.645787909056073
4.638030170636696
4.634117348892223
4.631905137634676
4.629699669056706
4.628820835838767
4.634613745033092
4.640365354704295
4.643801129356177
4.639776545955671
4.633381071614277
4.626899233522986
4.620591049912699
4.631438760914504
4.637566241293827
4.64772869105846
4.654502408701869
4.650909521442039
4.650663919124913
4.652059366518904
4.654319763784654
4.657238179626755
4.66042183112979
4.650256237264473
4.660954377771089
4.667077401502677
4.6702717550801145
4.669590252836787
4.665283420238018
4.663457551766838
4.658873655436312
4.65600221230953
4.659115241664095
4.663603559529952
4.657739890802276
4.64737058611843
4.63715891188048
4.6282907983534525
4.620591049912735
4.723204758106133
4.720036057688578
4.721209062706774
4.720914104511039
4.718949705876817
4.722824505671077
4.7330160102327685
4.746079347282592
4.735137388055981
4.734483176362093
4.7338231433207865
4.733740543639519
4.7431659184755
4.7544723642500175
4.760078309633892
4.761564333471624
4.767455687745056
4.762081771002639
4.755502253339483
4.755988628285854
4.746503536395094
4.737072330433868
4.729077699616341
4.727439010802577
4.727635687167095
4.723012383391597
4.723204758106128
4.721200581019849
4.718679551534187
4.718337294090923
4.722368383327434
4.730888221218529
4.728887037908085
4.721079955868975
4.715103579424429
4.711990313640391
4.71213845912184
4.698372697948026
4.68834007380766
4.684622010560519
4.673777994833544
4.66704029383912
4.669453859207229
4.671782762803516
4.671214099962887
4.669202022414258
4.667396677489934
4.665529833464754
4.6620899038787735
4.655617331080242
4.64975797734486
4.651603913995604
4.656505832196523
4.661436630798803
4.664804320528899
4.662209140677863
4.661446845919954
4.661653276743051
4.6580359785599885
4.668187355063776
4.6776927049940635
4.679056910614246
4.676794204557728
4.670172424003064
4.660522934634618
4.6639246566106225
4.664345979173957
4.667459908311218
4.670693323539185
4.670635178244878
4.666315849934301
4.6652413316416
4.665645595856368
4.6671170074891775
4.668209437088699
4.667876514280404
4.666342062481877
4.666809200491302
4.665762244069211
4.664748711039194
4.66480432052889
4.762057846987545
4.769690033567572
4.777362082690451
4.782938271623541
4.783530122794952
4.774973711579259
4.761017915031897
4.747078949739806
4.760150558657224
4.772346811598399
4.77446097375269
4.785507178226591
4.783995636885659
4.77867468162645
4.774882411515546
4.771231882208701
4.7700849964019065
4.768071108248205
4.763779191526431
4.760505125186832
4.763125381658214
4.762715596171233
4.760793127232082
4.759075977737053
4.759239716267715
4.760962223608978
4.762057846987546
4.759446731594278
4.756419954619291
4.752022290769435
4.74557346660743
4.7374630963967075
4.740968375902889
4.732869813371126
4.7206361676628985
4.727517129716795
4.718542099705323
4.712804209489563
4.70791416145401
4.700405249588666
4.684851362011132
4.675219621079142
4.675628277541266
4.6736876496203665
4.6733405780512385
4.674205418655336
4.67522057893995
4.677556701882639
4.672484793816484
4.670473698987109
4.670876877543446
4.671931633679053
4.673234558912216
4.674995967589956
4.677403765956834
4.676206111789972
4.669668530257188
4.664915017853608
4.669793220889555
4.674250816996492
4.677707163919354
4.6854275337310005
4.6886407812913875
4.684068428640858
4.6748247342147415
4.665060685742893
4.666550612599065
4.670159884493515
4.674646400201174
4.674628913858672
4.667249608571446
4.675606571828707
4.681144258667315
4.679169065236908
4.676223005638066
4.668088358094945
4.669603816442941
4.673648117771767
4.677575509657661
4.679905193023697
4.677403765956812
4.769105854136413
4.775963838122422
4.783648790586521
4.791241175398872
4.795804808380551
4.790201669057417
4.786174036727527
4.783167690105642
4.780180693485338
4.772920311819477
4.782506282410725
4.790076673737521
4.784264857230096
4.779167592011813
4.776272966822816
4.774822175611028
4.773261185953203
4.77223984316695
4.772598568188824
4.774745959834166
4.780242622327078
4.785767339357763
4.784344635130602
4.780992522423311
4.776523176904761
4.7721525202034565
4.769105854136413
4.767879496976749
4.770868019859985
4.770171370274246
4.766547561382764
4.759868176749102
4.74844186421181
4.747927362707107
4.747043280873297
4.73627552283551
4.73112510502893
4.729081087144951
4.719417413554977
4.7018096808257415
4.691890570994428
4.683415695211058
4.677360243564666
4.680810859952371
4.685206613837037
4.6885240624120765
4.69016241047882
4.679671478360744
4.681934576844083
4.688100294244953
4.693935781512644
4.694280384981345
4.689404191786517
4.684736870573387
4.681104577750918
4.687474015822401
4.694946818005342
4.6837275202854745
4.677902756499823
4.676589927707049
4.6795549484349825
4.686005652271401
4.694096301402738
4.701995047988852
4.697963772029967
4.689497719225845
4.697487710837292
4.695633053758258
4.690524205958568
4.6919897716600865
4.697845670557429
4.6923416020446345
4.685586383566294
4.6817966953654
4.6770030418422746
4.678786374758388
4.683733356569968
4.69057636983263
4.6974455467669625
4.687710680557525
4.681104577750941
4.772349515327233
4.7775762263742365
4.784084403580433
4.791599453731734
4.796562064933568
4.797931214682851
4.79775577175806
4.789960437956316
4.782014490696134
4.783128456740629
4.786147447662218
4.790099223199177
4.784390816722623
4.783662397039858
4.784129249632
4.785794531466932
4.788159653579893
4.7906878599352085
4.788686292245008
4.785805073887436
4.785682192003851
4.789197222572826
4.7921807112521195
4.789732302089627
4.785349298141486
4.779236320159278
4.77234951532723
4.773449699224474
4.772525760392493
4.776169056076212
4.782101520875213
4.787317013857897
4.789868406371366
4.781489632269268
4.770447680680858
4.756898440760781
4.742782760661104
4.733063518066231
4.7339518061729216
4.725324165173992
4.719541980927817
4.721732014490067
4.7149040220789065
4.709299849472532
4.70953405500462
4.701839082535258
4.692406685376832
4.696678025095266
4.699576949065658
4.699537271363036
4.6985208296066885
4.700672605740873
4.706109297453692
4.711278910211104
4.714892317200792
4.711085331513588
4.695621981721296
4.702446430557282
4.705749545548087
4.710943608427334
4.717737705927404
4.721777479330158
4.719642668463331
4.708301120657297
4.708499432226451
4.713135164150023
4.7037489123925695
4.708659052027276
4.708762542194934
4.700635739205982
4.69826730483062
4.702160900066193
4.70740563429547
4.701917643514444
4.695095357775343
4.690898882295851
4.6900299712472675
4.6934460680790435
4.700720626781688
4.710953930339751
4.714892317200799
4.812902250186887
4.813865628168398
4.813952410456332
4.80637192337046
4.800045299297068
4.802478517673963
4.798633007850938
4.798648652923325
4.798772012092938
4.8004199300577435
4.805022657649208
4.801323278550783
4.801864302259704
4.791841736657098
4.785953304820126
4.793060375828886
4.801985753429389
4.796003991739599
4.792771417873103
4.793565137487267
4.793610551101441
4.79324174374157
4.799589965567307
4.809810167672884
4.818670409959358
4.817677115199845
4.812902250186869
4.813008993236423
4.813429256079519
4.809930332831182
4.802907984105601
4.796599081614285
4.789894910137618
4.787406632078336
4.7817840708158155
4.776463255952896
4.7696246008847565
4.757814412345602
4.74090990150556
4.737886413905568
4.738057402994699
4.726254869109029
4.726804297984796
4.72547596908558
4.7139097874612705
4.714174813035225
4.719842981524168
4.723404651632499
4.723405862049474
4.7220933525923146
4.720110579017572
4.71958895787308
4.722128345052971
4.7267080856163854
4.728689323789344
4.712373365206234
4.7072471528098445
4.7043775501359555
4.709943192086832
4.718145500330608
4.725488316460993
4.729991906460597
4.7206120051640115
4.719690472211175
4.723314078056558
4.727029289423833
4.727923543753099
4.7263992040118366
4.720158600096187
4.716877080839205
4.718013021693856
4.714853733768588
4.709290246020349
4.7113792314664495
4.712552266244887
4.711571640810844
4.709255479504929
4.7049031948944515
4.701197066147927
4.714157971865786
4.728689323789342
4.826680302973003
4.824475394369698
4.816380787992332
4.812100394755111
4.8094636273826294
4.810789583082403
4.8142805985916315
4.815200792724746
4.815477793937854
4.813124053471229
4.8074902904162045
4.810800077164894
4.802282973361456
4.8006779383659195
4.798228227120542
4.79727821809318
4.80443730512826
4.8086190999981895
4.817344763590401
4.821149479640482
4.817998496411281
4.816258108617659
4.816814957596876
4.8197896480685865
4.822259773284418
4.824884439174463
4.826680302973009
4.8244120371675505
4.8177067042650865
4.812017394815076
4.807506608544762
4.802669816140471
4.799133223403191
4.79460884976422
4.787855451290138
4.783035702914368
4.7820700408108605
4.780629432556826
4.7763982037585295
4.761655481759901
4.742629871132119
4.736605829376968
4.733639697912483
4.732276755144657
4.736538322848862
4.738460559110757
4.73789075210304
4.735402139894808
4.731303408440226
4.725694973774606
4.7215050930757485
4.721277473262686
4.724004533723267
4.727325985442851
4.73561725527824
4.7378867756919085
4.741083419174115
4.74248181819509
4.740660561951111
4.742550644620005
4.747729846250815
4.736906153035333
4.737379244420174
4.74196471866832
4.746887745486381
4.751499787400282
4.740501434924905
4.7298631937443
4.732657880506691
4.736814686162322
4.7423243035425555
4.74385959195153
4.746694449731698
4.744635239092598
4.74513367200904
4.744187999522485
4.740087157888166
4.735778735196775
4.734367455033933
4.735893153060726
4.73561725527833
4.83640411529405
4.82878651330615
4.824359663127352
4.824183138273398
4.828410166952966
4.832108079785517
4.826891823284596
4.822579327248539
4.818116958918934
4.816182880542273
4.817309494125185
4.818551136123551
4.820665639442663
4.823978882610459
4.827370331438248
4.8285653026173545
4.823703909663668
4.823831170386081
4.825038882608778
4.827894384322542
4.829783052667556
4.829120836112669
4.827664685971416
4.82562897983528
4.8244476243406735
4.830091672186751
4.836404115294028
4.841503274594962
4.843192786787964
4.841338107469402
4.837019100481364
4.831907233985306
4.82872217448403
4.827386415791409
4.824858968970658
4.825657988349815
4.81906972346854
4.809025905964051
4.790727172331078
4.786238015575825
4.779161751626851
4.767930548651276
4.757248255644714
4.7524075919661595
4.7514464416719875
4.751069052194446
4.750752549116701
4.7507070602524575
4.751000147704608
4.751447287958891
4.75149491901652
4.750087534155013
4.746632159128422
4.7425623086784965
4.738959054723024
4.744607597213374
4.74723653305974
4.74690813502208
4.752340918836883
4.753804898527257
4.748075621962603
4.746548941138806
4.747774749277697
4.753676810625901
4.759429643054873
4.76368464380841
4.751443020088107
4.74063806621462
4.736496521286396
4.74645623437839
4.759344531930741
4.752243771028406
4.748202047340768
4.753176356282034
4.752426029072954
4.751921548905554
4.751935272112428
4.752888967460535
4.754758031684056
4.742806507083699
4.73895905472302
4.864151659961282
4.85974382139556
4.855516056012867
4.851900281811025
4.8402545835953035
4.835164966835499
4.841624466439339
4.845598356815882
4.84607864153492
4.843310011034751
4.83824507746357
4.832243757639612
4.8401942378889276
4.845475574536217
4.845785867064159
4.841942513657743
4.835824146979211
4.829640818399018
4.825914453579285
4.828647275212303
4.8395991211419815
4.8512587282739466
4.854159392943685
4.8520957154441895
4.852908514061768
4.858392879956147
4.864151659961329
4.857539058131859
4.84815706064229
4.842413251570402
4.840608822546952
4.8385278745230424
4.833310098484348
4.830387909173394
4.831884101355413
4.827775007243308
4.82184632525208
4.811834505436364
4.798420750721019
4.7884273093765595
4.793030737758174
4.800602081731272
4.796090204763864
4.789456122600133
4.783916229055811
4.778690049660905
4.774626392756115
4.767900785523511
4.765670546200632
4.762820201223417
4.7573647531366605
4.752769206705631
4.7508757071788335
4.7533127300909905
4.75533081865653
4.753433866276205
4.757063411921234
4.768645855557176
4.77351846118099
4.766671958691491
4.755074515046713
4.756146384935064
4.765062960816751
4.7736768740025
4.781797400894081
4.789359504971514
4.785199580344183
4.781160120567673
4.77593772376275
4.7692884074093564
4.761896801012874
4.757503959336758
4.754618987141346
4.756787846059925
4.767720987514877
4.775962715646104
4.775188633730172
4.766869047489799
4.755252914076048
4.756942343982305
4.755330818656594
4.8675754866334495
4.8638144099154434
4.8619473537018445
4.854146508434556
4.853555094347866
4.853135068239946
4.854930702958039
4.8601972636652695
4.8654916352773565
4.86455560249332
4.862578344927033
4.859741316684443
4.858151489250124
4.859814302281865
4.864018356398552
4.864090822767327
4.855358442530606
4.852721563219329
4.851281797664138
4.851531971769402
4.8535551774332975
4.85515282999778
4.861416595807903
4.869089353297841
4.872722610030823
4.869582388722624
4.867575486633502
4.863316920369352
4.866761309597979
4.869807313331004
4.866297027252876
4.861111119347197
4.85498320432282
4.8499340479295
4.839703903096489
4.828996317740841
4.826261610849145
4.8158631484296
4.810900427637494
4.807169437733837
4.804024492545936
4.801486703407459
4.796859606679721
4.790224969781508
4.785359947098958
4.783823627578673
4.7749966753558395
4.771780003514256
4.767835238960413
4.766954230924722
4.768637663464253
4.763409623747231
4.759799998024129
4.757103549767099
4.758818018564902
4.7604938540248005
4.767056709026067
4.774126827774388
4.780067619650147
4.783102989587229
4.785023928833562
4.787860523792644
4.790708777232111
4.793264755181324
4.7957177421824895
4.798298527064976
4.798826379521331
4.798825651404155
4.794964985563528
4.785537997985544
4.775350855238115
4.7790170128848475
4.781380407618349
4.781476124260306
4.780457581677534
4.780363083005689
4.780098097109145
4.776391943629147
4.769664460613736
4.762033837172914
4.758818018564859
4.874458866566301
4.878941259632409
4.880942297597222
4.877364628679704
4.873582133905433
4.86946910023317
4.866885759198162
4.865915310667452
4.8674862588199925
4.875328335880421
4.882861116439535
4.889086302958234
4.892824049113183
4.888331569472628
4.877307029188072
4.868509278572467
4.870260442476066
4.87295141711938
4.874602075510709
4.875950099589801
4.877714781160828
4.880287713629323
4.88279618830712
4.881528973398282
4.880159706525169
4.878057527031916
4.874458866566351
4.8732545241639285
4.871849930712336
4.871164986761732
4.873147462717645
4.8699677601770395
4.86199417668116
4.851181144092977
4.851830412901453
4.8620230896868595
4.849268802061177
4.845081572225983
4.846224315990035
4.833065906064396
4.819857744120031
4.807371928942908
4.805454167422533
4.801481719303778
4.793316598437566
4.7838357046065045
4.783235399941671
4.781974434836747
4.779055478476229
4.774354802633377
4.769248095137038
4.771319439802128
4.773095184591926
4.774982402017419
4.777617943955158
4.785474980142419
4.790733560615265
4.79219078443433
4.793422024834401
4.794536647568497
4.797418655867283
4.803380659165713
4.812447128360252
4.813767144233866
4.813434539305529
4.810054414608623
4.806976355390018
4.803807810998224
4.801936674089248
4.801997542782991
4.804452719925658
4.806414796394177
4.79879701605584
4.7923117532479145
4.788692885447184
4.787809732632882
4.788655570282869
4.79000170999696
4.791082017769568
4.786527112290384
4.777617943955116
4.896440815984643
4.888861107085231
4.882783546687089
4.886649009693174
4.890773466406478
4.895198625535871
4.900050540053543
4.9055956419734885
4.911887393345106
4.918639683945796
4.925870235471447
4.9188919937499405
4.927655399827603
4.921914244387304
4.9151670417950735
4.907180028791623
4.898680289685686
4.893542917816411
4.890107140224843
4.887697725262905
4.885811766025199
4.884204597530306
4.8832686480599765
4.885138240813215
4.886026499606926
4.890245510086059
4.896440815984567
4.897599883870056
4.895293565245532
4.892309758948744
4.891004667503887
4.892557034052809
4.89518723948328
4.8949577252187755
4.886438113093091
4.86858817103156
4.867193404784907
4.857164643948968
4.8503679257024075
4.852377146338358
4.848650433861455
4.842124653535299
4.839214040963553
4.8436890914468815
4.851469926301314
4.854825000006684
4.851618261602174
4.847476507883097
4.843047570822866
4.838075471492329
4.8300564856306405
4.8188183370947435
4.808218654335443
4.799892004427332
4.794280397663016
4.793208062652655
4.793804635440711
4.793831122946695
4.793713449931839
4.799517689825314
4.805714808589953
4.8099080345510865
4.8128504393823235
4.82463020852064
4.836014698407427
4.844006084883379
4.835932610279894
4.828263449496452
4.822839936572792
4.819477738198186
4.8173103942646875
4.807475605679094
4.807048566073182
4.805995216258013
4.803428623754641
4.8011078926477255
4.801565355781087
4.800513872913161
4.7948879587826685
4.792056104039399
4.794280397662997
4.909784647372712
4.915668914235776
4.920838167824356
4.921273914911676
4.920281187681225
4.922569039191654
4.9293990179353795
4.939235008927011
4.94629994751293
4.940248694817476
4.929788097613394
4.924203121508108
4.927886574228479
4.930453602297667
4.931520071118843
4.92626926554397
4.916202239930351
4.917231782098412
4.918331846668749
4.919097994031129
4.9194862728870445
4.920209742398808
4.921943894824746
4.921623270390557
4.918078515582978
4.913887505864271
4.909784647372717
4.9098997394193535
4.906942361040699
4.902536086116939
4.898893766934368
4.897703498440154
4.89865982562018
4.8970848342957245
4.887813349585351
4.877683907734214
4.871380847801742
4.873622375291098
4.869308341888135
4.863730219704633
4.858257294886847
4.857012547963089
4.856987690941345
4.856671946949368
4.856414092984674
4.856311166396878
4.855464449687856
4.855128474812642
4.855285976023608
4.854891809882916
4.8478768425399705
4.84399366024906
4.835858027017337
4.827801086700529
4.821506792742163
4.820499807345291
4.818201422097023
4.813617856938143
4.808019121622248
4.806112853263086
4.811299087784756
4.821888782854038
4.835712371077874
4.850570770605144
4.854076061918332
4.844896209275983
4.856311276835096
4.841862948621011
4.83180923935739
4.82958775461878
4.831117508381063
4.827134069333541
4.82283226145437
4.818759929856048
4.814883582598409
4.811692594311282
4.811129250776019
4.814377981529862
4.818777867985553
4.821319010958144
4.821506792742196
4.9192779978575505
4.925439915612357
4.932252328225325
4.932162977903572
4.936363322234506
4.942865184617047
4.948062839489927
4.949599739970162
4.947010795310359
4.941075237700738
4.933026372361205
4.934325355547745
4.929050007647421
4.934722192899997
4.933180495674015
4.929283304156479
4.923903475747476
4.936075169658282
4.945337172216534
4.950366446859569
4.949650931888857
4.939577949342203
4.933363250976411
4.933067703453089
4.931225954290325
4.923775997433598
4.919277997857665
4.918641790305954
4.919117147212846
4.921296504805982
4.917469194912654
4.912383525673855
4.9075688699404045
4.9042167723794
4.904441311486387
4.9031182585615385
4.896911817062985
4.885569723154852
4.872923767446674
4.86428987282417
4.860688349906125
4.858296726630554
4.857659709218711
4.85788424721753
4.857294373982169
4.859399674444766
4.866042666062038
4.86971543687073
4.869717775153341
4.857608334394434
4.851571040280375
4.844492695350299
4.841912040035849
4.839050287493338
4.834654088984493
4.840489800160857
4.8491441354949485
4.8573903997150465
4.860314392936617
4.859255627022207
4.857660781211058
4.856885861755648
4.857386364798273
4.859305207654016
4.862336511059984
4.865373030179496
4.861578479491568
4.859153599406385
4.85392335872369
4.850231913347459
4.849677618189533
4.8487007905756485
4.849772366522667
4.852198134559304
4.855195594299354
4.857606201564341
4.857503360222772
4.853529144411483
4.847185971584622
4.840566145371319
4.834654088984536
4.930192544242162
4.934999883164393
4.932642550020993
4.9383793692480955
4.943570101006335
4.948274378952711
4.95323731078938
4.959066218734125
4.957333204192753
4.9618650536877995
4.966698106605089
4.970818111981452
4.967624127387906
4.967969670384293
4.972625819418986
4.970317757831991
4.966193909766341
4.9703955924877
4.970088837579408
4.961673662313265
4.951322655254808
4.948849091143315
4.944206763857866
4.939632154636403
4.936773892193178
4.934580526533668
4.930192544242206
4.929228092606693
4.92671235698478
4.922548259832741
4.92523238052391
4.930446720793039
4.93615366619761
4.92865759864526
4.9226489453552
4.92090534493224
4.919721212801069
4.917441626855924
4.910102000325378
4.905937374534311
4.902302397777568
4.898641896129386
4.894960577231957
4.8918371650023165
4.890195041676809
4.889765210628284
4.888083930007745
4.882299911173295
4.871190692695419
4.868270848641157
4.868060859030621
4.870233316585611
4.874455485392385
4.87921452528153
4.881403637896469
4.87799053266248
4.872928074750317
4.867650673831586
4.863507070751533
4.861805139991155
4.8629261804753225
4.865560995055478
4.866745230901139
4.863060604310488
4.863471757450692
4.868137335811736
4.8636390593028365
4.876136621536558
4.882864786429952
4.876864012154791
4.8624975728886355
4.869420566658202
4.874712774402909
4.870616095846257
4.866260735556066
4.86271815228137
4.86189292861662
4.8654831057566215
4.872025662109464
4.878098895095018
4.8814036378965335
4.941966370350582
4.940877023019623
4.941189943889688
4.947013039614859
4.955629700183135
4.9624656214192315
4.9646368011525945
4.961322684556201
4.965862976447939
4.973091732858383
4.979794238043903
4.985074991692383
4.978638736807351
4.973813988312776
4.973303513294528
4.975326836714444
4.970937386785246
4.971634915304406
4.976610253373823
4.977873671785742
4.969994631424044
4.960702323392888
4.95066680928568
4.940558562248916
4.936847732684013
4.940060080732728
4.941966370350595
4.942018882451733
4.947066970712459
4.954371324533408
4.9596537373442064
4.957495448857713
4.942643839498567
4.941486912187921
4.945721172361644
4.947870039069998
4.932339575962988
4.91911640975996
4.919434425814638
4.910117633835788
4.907998091320351
4.919074601836139
4.91515433602117
4.9120135320782
4.909638446600912
4.9074141336925425
4.905489893868497
4.905630989829698
4.9014701572181405
4.894857282071018
4.891923674942051
4.894528817495804
4.8969898715408755
4.896639889501508
4.897491237974516
4.89296183241984
4.888865688566189
4.888408376719965
4.895529282620805
4.907443840457845
4.9154494737420125
4.920838661601093
4.923109313702741
4.916811080376517
4.907344376553003
4.903661391166649
4.902280966398223
4.8991069222068635
4.890403556311012
4.882670999129646
4.878843028532077
4.877786951261559
4.8765441205336115
4.8833322547911395
4.890024510385729
4.895775567431841
4.890177864652635
4.8895061864234695
4.8919729067611835
4.895063822195892
4.897491237974531
4.952886746749873
4.9546047917812865
4.964547757986797
4.974868790442485
4.983151309023456
4.989605160860183
4.990343361540849
4.991513534937562
4.996603585580854
5.005599106883643
5.007182436949236
5.005011246760032
4.999308170348964
4.989503729661499
4.978671922761564
4.97756721229426
4.984817234420931
4.985771653997345
4.983450212121715
4.984985533037511
4.985623213791599
4.98705497995976
4.988755200925545
4.98403489353869
4.972063758400864
4.960570720088278
4.952886746749891
4.953173617570662
4.955640326421018
4.958145878117441
4.960450884160347
4.960499330551102
4.9618432407604605
4.9646059117069825
4.9682491325627485
4.95363248570641
4.951568724830064
4.948093929213096
4.926298952509518
4.920717182190627
4.921650822086914
4.919340868186112
4.932339142847822
4.927495445803335
4.923209012751
4.920642795185469
4.915215304097499
4.9083861421248915
4.909306532051749
4.905031314934703
4.901554579026155
4.8987895397918155
4.900013784169076
4.904187386388379
4.9047439109466024
4.902559606539118
4.902516179339073
4.90469036377838
4.907554579797992
4.9108246526708506
4.91843671337866
4.924259527337539
4.925309870056942
4.9242458251953805
4.922889274362445
4.923818056043941
4.919954206636456
4.919208748934596
4.923885495402019
4.930860377307381
4.934946922217492
4.939141722214014
4.928231868414554
4.916274359732565
4.905087709342475
4.896490826503795
4.901398453149263
4.9022364043080575
4.900092385174414
4.900295767169901
4.904743910946584
4.991431726374603
4.9950604119398445
4.998776782911757
5.0008100508109825
4.997235491380961
4.992961680806643
4.995338905399712
5.000723422546773
5.004879530298738
5.007060788158394
5.016599384625427
5.0250353919039
5.017423978269434
5.011453394233089
5.007793188495222
5.007526395061873
5.011184073119581
5.001219397016532
4.990111153806176
4.9852917886868715
4.994126026551373
5.001415303407347
4.994694523777597
4.991338480992724
4.995880698882152
4.994115307072526
4.991431726374646
5.003632083113991
5.011639876639651
5.006585615580823
4.9936564359208395
4.985149751623571
4.986323168238336
4.98450268328493
4.970738766888549
4.970339656739867
4.964866724556645
4.953400518026986
4.954244533875475
4.946170687121569
4.939819333283355
4.940732968416881
4.933556939165494
4.93409428648828
4.929338923611159
4.92242626653676
4.918584131995618
4.914717675390007
4.909480686460424
4.915010436597936
4.919821438581318
4.921143968720871
4.91854166187788
4.91401600393587
4.91080542542652
4.907712982367729
4.906120865745149
4.907964576921895
4.9137078055926615
4.921765492258503
4.929250998381117
4.932385393951856
4.92903564409734
4.9255201807965046
4.927957080386443
4.934094268629108
4.931465092219821
4.932234467674798
4.931174759605684
4.9325928799647265
4.9364159578702225
4.93946953311255
4.937612704205248
4.931218797751559
4.923194121183198
4.915653245362215
4.910153931489599
4.907512033594458
4.907552841277486
4.909234823294779
4.910805425426498
5.010139290167769
5.005790566800188
5.0031557942619145
5.001642186046876
5.003155245517117
5.00353540813585
5.003604386087543
5.0044296307096925
5.007084096291306
5.012465268826793
5.02076199815265
5.029866911401703
5.019780450775833
5.013780727990397
5.0124314991560475
5.014976599041234
5.020589514521053
5.016641328955525
5.013639809270226
5.011661544707503
5.009830481114946
5.006697840763279
5.004610544979106
5.001190792164281
4.997549485348149
5.002595908132351
5.010139290167705
5.0135796394608
5.01369808942779
5.013214370696792
5.009485243245867
5.00302817257131
4.9948678443626315
4.9864169103853015
4.981456007960075
4.974482069056451
4.9683035470637815
4.963446652633266
4.956403252175889
4.952428834852173
4.947579396509275
4.94207491223423
4.949545856232393
4.958442556064455
4.966191571195712
4.963248848323787
4.952793180649277
4.940620167424682
4.930541419329492
4.924981839229337
4.923095379216114
4.923079744298072
4.924367602183349
4.9282054512816185
4.935224278561903
4.931102121152845
4.927303220572313
4.925835673973002
4.92861711270656
4.93438753247919
4.939468223799182
4.940864445308028
4.939246762151227
4.940337653897203
4.941393382246377
4.939856123875395
4.937927264197863
4.933420300256147
4.935570750902713
4.939625443918306
4.9420505683291385
4.9448650450597285
4.951185471291903
4.9543856125662975
4.956484172046552
4.946700885077011
4.9367437397311145
4.9316440404283135
4.93218441808667
4.934195477599758
4.93522427856193
5.0381542211441
5.034363381211135
5.030031378667098
5.026891273208742
5.025402949952652
5.025672209391547
5.027616310080844
5.031278568967487
5.03613312931422
5.0395832644192735
5.03763055105911
5.030293152144595
5.03410939274216
5.035901915069325
5.034394755770849
5.031096882219407
5.0286013216820376
5.031746184915766
5.030026281117969
5.023265951378104
5.014333430621
5.007529347796073
5.0120013575988684
5.0192839510335014
5.026423746508882
5.033621378775751
5.038154221144096
5.034211262717778
5.029113146038124
5.023334341870712
5.016916187385609
5.0098585929932895
5.002285899103487
4.994506429834858
4.9870556455822115
4.980749364862554
4.9777633380170085
4.977433595671177
4.976295185255054
4.972661775108217
4.966960783671053
4.962136666653893
4.964431954017959
4.972198957216626
4.9700421689705045
4.96884071054295
4.966138558222283
4.9615864585080605
4.9566554359967565
4.952113199039439
4.948936817954374
4.948015022312919
4.948428811811057
4.9482574877241285
4.9473299546650615
4.946070852081734
4.945599004506011
4.945850399229974
4.945974490629
4.945907676467055
4.946901145336899
4.9512340236855295
4.957263970864735
4.952715499507135
4.947558822444692
4.942805274296958
4.949474197239397
4.954420907273735
4.957258977761753
4.95824554087905
4.955652299676689
4.948858369865268
4.954397066467337
4.961530682353248
4.956946833593249
4.956404931525175
4.954228067508972
4.9511466739707375
4.948502957748502
4.947393454377771
4.947329954665041
5.051685747810986
5.0467000552836
5.042356589078436
5.041715119234738
5.046742532370588
5.056915004155472
5.070155176772222
5.084115899458976
5.084325673708801
5.081175118761058
5.073828209205222
5.068578491878996
5.0675967707594705
5.0666295222723985
5.065899038710751
5.058112675869862
5.0520895029425255
5.044652578952039
5.040403800401132
5.037643136280432
5.035792867624763
5.035055916757911
5.035788642953781
5.038106956999742
5.041839688903991
5.046613157490921
5.051685747811041
5.048921967559138
5.04517467233685
5.043057785894762
5.039302836934615
5.030524762820128
5.021246693372076
5.015989934036479
5.015167053093914
5.012604602584919
5.003555156412099
4.991006978390356
4.984930636560525
4.990488102133265
5.001276731605934
5.009195152961566
4.998932146380922
5.0002029197226765
4.994421961382113
4.990852142239047
4.978129489928815
4.96830437824138
4.964026550409936
4.962706637053953
4.961721495363529
4.959785853438287
4.956474695975657
4.952211938596274
4.948299912913781
4.956835905056832
4.967119290980619
4.975441062614802
4.979855744446213
4.9784634707861075
4.971306049410249
4.962949776012188
4.958043216347183
4.964337629226201
4.969031506728254
4.970197286565607
4.970932020593058
4.970006592639586
4.965922686343074
4.960780473936303
4.957950159629829
4.956972997864304
4.958636385863081
4.962378483157542
4.965442341578944
4.966559638784378
4.965359827831288
4.962058686140625
4.957213461448068
4.951772974673146
4.948299912913731
5.055332975735473
5.05891596480704
5.06297400429735
5.066953700574948
5.072116519823035
5.0778333567607525
5.082383777339706
5.084506693768397
5.088484179089109
5.083676947985348
5.085457175772468
5.089846611937781
5.08604737317904
5.083887414662532
5.070834545023587
5.065981037189973
5.067251178962841
5.070675202839703
5.062866646075849
5.057948263263516
5.054376975901577
5.051773888878005
5.051425655043179
5.054044541853923
5.057315131643519
5.057088459808436
5.055332975735474
5.061296572601762
5.061006264721437
5.061015040470376
5.063418903863433
5.065050362816935
5.064200499111806
5.060454063516548
5.05344860483671
5.042866952025108
5.031455703060377
5.024017785936195
5.022434267944536
5.024973241875037
5.02182987572541
5.0092665470794975
5.007666604323601
5.000769443296893
5.001109422904184
4.995673268560076
5.00352077610985
5.012911625316991
5.020445307896113
5.0201852524095685
5.012110174442106
5.004965878205902
5.0012675689082675
5.0014709387039
5.00391819499604
5.004316026250989
5.0002665840214835
4.997275263475497
4.994027226441487
4.986457518762107
4.978026259270538
4.971039702693673
4.967905971609864
4.967869238844264
4.969253819954397
4.973310913875102
4.972480641662949
4.975759281969983
4.981088387027575
4.985472507939276
4.988467050176417
4.985390542551335
4.980529311488922
4.977675060827067
4.985283994619432
4.98674120230683
4.989444041489776
4.993850587155451
4.999131908203392
5.0045218391966175
5.003918194996005
5.0710608350918
5.078740261902422
5.085901958299523
5.091198206361171
5.09366632817333
5.097820037950704
5.098335133341333
5.094544596908687
5.096562556700523
5.104529460805927
5.103919691648737
5.097858397729951
5.099995794557903
5.087342575009214
5.083466521871137
5.08297378416879
5.080284796284446
5.071753692369346
5.0764789322057124
5.082011581075648
5.0885136785618155
5.095570225129475
5.091585957884475
5.089453973131614
5.089547989770041
5.080028671472259
5.0710608350918065
5.064990220467936
5.070367498810148
5.069789262176019
5.066076783834893
5.070440335399084
5.078939436094761
5.088668232659658
5.084791013249285
5.0730786346844985
5.056836149918841
5.04349455002587
5.036616527786431
5.031244404348522
5.026963148268838
5.023390907373355
5.01627238259058
5.008874964411284
5.017533907526397
5.027471663192821
5.0220975395826315
5.021663033460633
5.024146854446851
5.02825353932766
5.029095923112677
5.02243883512184
5.016937762065219
5.013337745179713
5.008759763633456
5.004622335103653
5.003079543036999
4.999875275617959
4.99617076958131
4.993870709020971
4.993072311271831
4.993654861297516
4.995867695069337
4.999691434194748
5.003882321321359
5.002871210631644
5.007604919027659
5.008377766802411
5.007484673813
5.006645043591733
5.002861833857964
4.997661017111846
4.992927559023831
4.9889680658507665
4.986594198261301
4.996025810624033
5.003522046247007
5.006431213054813
5.007260798827417
5.006322082992244
5.008759763633456
5.09780425482463
5.092504509285489
5.090635782029774
5.091991080493199
5.096572405536591
5.098995171199739
5.103387488210085
5.109714409230427
5.11556579565372
5.120303865452608
5.126548676669059
5.131625945965928
5.1259010843673725
5.1257567844920064
5.119129967314089
5.110346564407875
5.100223603041954
5.105644263126126
5.112444858987318
5.10950940962238
5.1019227701568095
5.095810380731951
5.101300902606629
5.098884606584163
5.0898480387105245
5.092152219977354
5.097804254824575
5.089051512099494
5.079022819426672
5.080896970791998
5.09053872590958
5.096003737203794
5.095907390989044
5.091913611582871
5.096908549376383
5.100503814554795
5.095140669542785
5.0822242650979295
5.07019626847641
5.058781604948109
5.050233809188702
5.047703426451966
5.048027690124971
5.045932763683664
5.037712552824007
5.030042669043301
5.034908991261391
5.037823128969926
5.037098467259684
5.032698077576032
5.0331923352523145
5.032723540400378
5.021917268005092
5.013856370404872
5.011195006132697
5.007800439871625
5.004225072665739
5.000421800999361
4.996797034566341
4.997102510094367
5.000203224107872
5.005765481165148
5.014079473998357
5.015462782031066
5.007830130024914
5.006924500193338
5.008603325459521
5.01508089718283
5.018197028763499
5.009452302042198
5.005876439926103
5.008926531706495
5.013557210479213
5.01694716469033
5.016406286395073
5.013671855671585
5.011262324641677
5.009573059291843
5.008116134359974
5.008508932693046
5.011195006132674
5.134914769330696
5.130934688176364
5.126828272638518
5.123687171457822
5.122716812555051
5.123441654787561
5.125719580715131
5.128907269720973
5.131942425881497
5.1340920632808755
5.134922617277128
5.134051715095867
5.130571260141524
5.1257765033824425
5.128357560249569
5.130894726315437
5.133827535057127
5.126338834233916
5.117922997343443
5.118300713046102
5.121277358826282
5.120160824818915
5.116356478105119
5.117846888108698
5.124773920188236
5.128499629390843
5.134914769330723
5.134376701056095
5.133088430946445
5.131588503445832
5.131235085932035
5.134152554306656
5.140048131675421
5.144633622983703
5.134295787456913
5.111861276924973
5.102763989378327
5.106759346400558
5.104090931185915
5.086650129897871
5.07534348436752
5.062824652150372
5.0616636793008
5.066784420926599
5.065143107660472
5.0658578703329145
5.058217603157688
5.047539762047176
5.038374015950314
5.035131983649931
5.035212650248578
5.037603843839992
5.0391371688911555
5.039880616350802
5.040013145569791
5.041387799918601
5.0486720431720755
5.060698911217313
5.061504017186173
5.055461137927095
5.046494191369066
5.035941341964514
5.0251969069378
5.024942811937839
5.037531282358161
5.050869718026808
5.039471040515253
5.028369672506818
5.023972122640489
5.031785950083442
5.035873514520232
5.047144726885616
5.048508586949796
5.04463084068084
5.047680490540423
5.046946956165886
5.047920538735459
5.0543359344632215
5.052063255547887
5.043684522425442
5.040013145569758
5.139958941286887
5.132419777223218
5.133861200532339
5.142524677939292
5.153869198837437
5.165984231291452
5.177642298571963
5.179830017017545
5.172562033410329
5.155099805418013
5.140809905031252
5.134311139283719
5.137215755105795
5.139295370707731
5.138763455177251
5.1373531078638806
5.136420616283095
5.157184515984591
5.173679909820614
5.179765687159997
5.172813907322022
5.1609203865723785
5.148131046715132
5.136459890049822
5.12880515308656
5.132490873195669
5.139958941286925
5.149031107090233
5.157880279788992
5.151546271319029
5.146948198013606
5.144364063583607
5.143733493675326
5.14467213264945
5.14234095882392
5.136261582891375
5.123764001029727
5.114581063199077
5.105764523126993
5.092972547186419
5.0755109674483885
5.073018889864782
5.072961493135838
5.070185773034751
5.067769400027064
5.06665853386338
5.070337069684443
5.074735968821518
5.075950259065271
5.065052475956785
5.049720077151581
5.041560130926412
5.047366668536806
5.054280139938616
5.060876136341546
5.068452277520586
5.068395186908057
5.065190273584955
5.072469013187224
5.073856717419395
5.070639430071609
5.0678499933854395
5.065485057497375
5.0624380432436435
5.057784552922763
5.051390627400346
5.057314479600347
5.060128827940238
5.062119172383051
5.063803591443371
5.06225390222149
5.0556681767735885
5.055225188076865
5.055911781082045
5.050977494975843
5.0558252829959835
5.064027903163581
5.0624130560499845
5.062833945437631
5.0640533228718585
5.060876136341533
5.174357823868037
5.181078680412185
5.184896108235288
5.185070776766502
5.187484918096762
5.187308628816261
5.184102251470394
5.18372408217998
5.175456773544073
5.172667211450342
5.172427778677461
5.170320753531542
5.1765915077848215
5.183415226218566
5.17715737165962
5.173687001052598
5.173113656714379
5.177390423379043
5.179908652956224
5.18029116117551
5.178897740548086
5.177257531942268
5.177031933247086
5.178599105138395
5.181451987784666
5.18384267829278
5.174357823868008
5.165561138526692
5.157913335300605
5.164065448438408
5.164547765405626
5.16099754492738
5.156478513940912
5.1508011009337045
5.1440790559315355
5.1372977761748855
5.139035063413671
5.129948657280745
5.119494877793398
5.116544282977854
5.112420454437405
5.098164280379405
5.085038729467201
5.073717736983817
5.069785474712804
5.067512274931602
5.0737585161021
5.081960561888482
5.08898433127984
5.094668222256332
5.096035416261335
5.091583028261017
5.084938711042734
5.079035216816547
5.075541506140364
5.0718357151371665
5.077671637095187
5.086918269170492
5.0927984046157455
5.094280494210476
5.098955320629999
5.105361886757988
5.109621943246071
5.107737013026816
5.102139139603529
5.095759145220962
5.0927022362818715
5.089798463894129
5.087824818981712
5.087143793967253
5.089307342129918
5.085888614296642
5.082298612281318
5.08358403650017
5.089989888351588
5.086993338394085
5.079819691941931
5.073608900191836
5.06838913187647
5.070348869903023
5.0755415061402775
5.188228846670009
5.1863482329994275
5.18595592386448
5.188570786068483
5.188929045283974
5.19201435287878
5.197780345242942
5.1969557273238935
5.189103775326712
5.182011073719045
5.175470105840135
5.173044532133321
5.181003095859655
5.184760374059906
5.1921898967882365
5.194458413858214
5.18921018541717
5.193297595441198
5.198209443389851
5.19916190260617
5.206562945926194
5.213414849717644
5.208234910896283
5.201471911799012
5.193193103531785
5.184922974364739
5.18822884667002
5.186750808020707
5.18484058316398
5.183803342186726
5.185568175870549
5.187298361219881
5.179300908323227
5.160760183751822
5.150131991459304
5.15375080869191
5.1421200241212714
5.139849473504309
5.137356672045442
5.127027480876278
5.115743312336385
5.113874611507179
5.110955330879392
5.109304306640818
5.104252142499604
5.099572435115891
5.09834987537703
5.099381804114719
5.094482999523434
5.096624671683934
5.102039127774266
5.106295871990915
5.108839814987274
5.110124656788531
5.107734866181188
5.105795660118357
5.100965716424751
5.095140885482487
5.09488805230855
5.10229640403141
5.111928292988585
5.116171053669527
5.1126564500780525
5.109620452667976
5.105187780960878
5.096999690844509
5.1062443971005065
5.118408675806237
5.124520660199322
5.117784570187418
5.110224553370581
5.113442737144387
5.111434919111151
5.103178861467274
5.094898614075872
5.0975819527066
5.090298154799066
5.08736225157079
5.094396512329925
5.101965115865277
5.107734866181206
5.234493597402099
5.239339715754277
5.235678233162342
5.228025879461572
5.219837041015732
5.212050239600879
5.204710406417304
5.203444515171242
5.207493362198377
5.208456624691497
5.205377704726721
5.198429890257251
5.191221638921022
5.191574438706015
5.202185654571598
5.211927777993982
5.218451899091846
5.2208034714176135
5.220904272741976
5.219615798182429
5.217148761026344
5.21721874664418
5.227696551589523
5.236245023459704
5.241329065472238
5.241105866204962
5.234493597402138
5.231133824496205
5.223802962470181
5.215179789412756
5.207047664345329
5.196504158637287
5.183147453922808
5.168802443065966
5.1570388110364584
5.154278399835644
5.1510974326240415
5.146699050356214
5.1390680786376635
5.135416161472263
5.132999791723895
5.128090829758554
5.120779804973281
5.112152301288766
5.1109014245938695
5.114417902541125
5.113610151096566
5.102835141573612
5.102359532253878
5.1070283782664
5.112267424401665
5.116061136643794
5.116359815954447
5.112855572487429
5.111036227534661
5.115802330968249
5.108800801666916
5.100771182492571
5.095734273303293
5.104059114797157
5.1138890693833075
5.119375323508942
5.1264091342579245
5.133015006979375
5.139142333290356
5.143276329736549
5.137314377576771
5.13168744133388
5.128021656360949
5.1263222637789685
5.126208781633216
5.1192616363348105
5.1177436092945685
5.119117192724141
5.114002888410439
5.102851288203544
5.104782362560006
5.111041051682935
5.1159131803907565
5.118759665714999
5.111036227534775
5.240023660190106
5.24497015284985
5.249722367341525
5.253877964497687
5.255396473285991
5.250718873589478
5.233554998672405
5.218516180835319
5.222994827533694
5.230784180255862
5.226053664369688
5.223302759976522
5.225597759526737
5.230520190417984
5.233476062940505
5.227713403337813
5.228638638187928
5.222130385984277
5.221781458818746
5.235752713311891
5.244185316017986
5.243686524244352
5.24506793104645
5.2468293111492645
5.247773133140648
5.244291770963033
5.240023660190175
5.237120910544255
5.231223859282941
5.2223432606881754
5.210805618006215
5.20050646307112
5.196092347147564
5.192859289777001
5.180888193200693
5.157723086966629
5.162620287225628
5.1730609317472345
5.1554068830442565
5.1474198100390405
5.147444290695839
5.152492862325752
5.159118639170731
5.148854432777527
5.135215573853268
5.123931303212749
5.1179063628047565
5.1209004046628
5.123291758852394
5.122036769178813
5.119491814530794
5.119976935392539
5.120985098575479
5.120694097326742
5.118863797191413
5.127235546628829
5.145523239635816
5.149469828593061
5.141306207957063
5.135535012103797
5.133760970619253
5.1398232820993
5.14822655434716
5.146973680957382
5.144130123628798
5.144603312799189
5.145161492919834
5.147272692893461
5.1442532511506345
5.144937723901021
5.139528028788794
5.14840049053293
5.158336075560611
5.166401854516942
5.165676172845479
5.1647631468987845
5.164476299837329
5.1578346509546735
5.1405007934189655
5.124271972647997
5.118863797191422
5.246597814248003
5.251531939027439
5.255462994343288
5.257184861002975
5.256324030459054
5.254813515872268
5.245037262658581
5.239496836100543
5.234661405382957
5.231010084664389
5.229084953836916
5.229093503146917
5.238200309405782
5.2432120075137245
5.235185217342422
5.237853066686993
5.240414163786226
5.246323857453785
5.252650750106442
5.247418781310641
5.253042160426144
5.262378358919724
5.259231105052922
5.254324022186127
5.249088646136868
5.247532953901054
5.246597814248017
5.253709997846352
5.259167328574969
5.262655502586286
5.262632071058997
5.256498260418215
5.243235416152241
5.2239064788188125
5.2063290455018745
5.200790810926536
5.191213804246962
5.1737825148915935
5.1821510098985355
5.173295742690168
5.169975035156302
5.168636250685091
5.16251204065697
5.161891211933266
5.158522901780607
5.154072351263424
5.149481716044529
5.143690972612361
5.13802080390213
5.138335119880003
5.145711210087558
5.15610433889798
5.16673992288374
5.169322191113024
5.169693644011449
5.16724070974031
5.159160360042305
5.164542170247018
5.170828877017593
5.166264537739748
5.161083838468051
5.1558601195294065
5.151052218863006
5.154537049684065
5.158179144899899
5.158335462683701
5.158239450958405
5.150494144851413
5.150242475491865
5.154207685963044
5.158473987764557
5.167177611563305
5.17318164247902
5.17250712938177
5.178952318356722
5.180121427616643
5.174372617581362
5.165285310156614
5.167578131744562
5.169976906852215
5.1696936440114465
5.26069490299768
5.262047110687926
5.267119405536218
5.274578889585492
5.27266715585174
5.255699656328381
5.251523723747695
5.244807191543798
5.237342944349023
5.23634685427743
5.2492128477543165
5.257000004807793
5.2521809521825
5.247252243354313
5.254844713321237
5.259891020115801
5.261243076813988
5.257872854363893
5.253020769469126
5.2588033487884385
5.262295747486932
5.265315297326166
5.270043222186722
5.268890118193799
5.265561589005653
5.262704103632814
5.260694902997696
5.260802330518935
5.262872596442533
5.264463146931524
5.263590346036342
5.258032331325509
5.2450533023487385
5.228963065447793
5.218921360966633
5.211324137023141
5.204447240230086
5.194790387894491
5.1845306213152735
5.192594579610917
5.197415921469767
5.19507852720328
5.191041419469694
5.187767849390007
5.186487435860409
5.187390773686601
5.189625918561375
5.1899889962038825
5.185006662635506
5.179506349215439
5.174782251057222
5.171250019419457
5.169456610806682
5.1744350121861125
5.1749147608159145
5.176643251798136
5.1762548495723015
5.174263002440614
5.182671503810164
5.198099950922805
5.2036613799812335
5.2038757620041105
5.203984593302569
5.203853792524556
5.201437997783579
5.189076083329407
5.201363127467181
5.208511971866564
5.199637829829233
5.192455426972083
5.192080443874811
5.183650851189962
5.176024392450887
5.176833402239755
5.180361687285376
5.1884919998651835
5.180528421593114
5.180118221443475
5.1788515648292535
5.176977145057975
5.174914760815955
5.293393671288199
5.290216372247245
5.285217013360293
5.281224704339313
5.2805015975015985
5.28312613791797
5.287579572336928
5.29289616069675
5.29876339479523
5.302432310511981
5.2972824733233645
5.298738279294775
5.29979632973991
5.300451248325758
5.297868143776834
5.292119421444514
5.287517676511392
5.293815673751583
5.299573016157058
5.300155306734369
5.29857159341892
5.294309174806491
5.29101745641442
5.2894168267278
5.289757624941384
5.291663578217745
5.293393671288252
5.291821037716816
5.287391673041594
5.282873008320896
5.280004766294946
5.272997254910592
5.26506210163099
5.257123270378807
5.248097659753275
5.23626143008262
5.2206027327514795
5.204437405358889
5.196423363126273
5.198122864106394
5.201745728190261
5.207248654875353
5.196908202455057
5.194197811688174
5.196380208923712
5.198517136222961
5.198479089796851
5.196094392346453
5.193840686235869
5.194249113864676
5.197553737591805
5.200498217202275
5.198763040129612
5.197368819907058
5.197560386447354
5.195312608293015
5.196093513434149
5.199033121782745
5.201539177450502
5.203008891392096
5.209167185532749
5.214960557385044
5.215374369568399
5.210655084742664
5.203718345279921
5.205905851242702
5.212215064677376
5.212078004023208
5.218233564291504
5.217894359265556
5.212328343543458
5.212620101430193
5.210757766991291
5.206472861118169
5.199219421020063
5.189548111232917
5.197785790922976
5.204166812601836
5.201672507699918
5.1979153226960575
5.197560386447319
5.294179106139575
5.294178934893131
5.2955787186404075
5.2916288325288265
5.290341918525321
5.299632020513476
5.309432600369085
5.314482236480281
5.310343647835425
5.305032722000668
5.310964305154174
5.3073520820236855
5.309747067425361
5.303919388323469
5.300804284244798
5.301526894662305
5.303189137846139
5.301623614453632
5.300573554354652
5.3017957486823235
5.299961039446574
5.299843396658239
5.300621325863439
5.301470557412658
5.299861552583734
5.296004214330694
5.294179106139588
5.3060922160503345
5.299203562986812
5.289934527304668
5.281265457140755
5.2785020814094095
5.276442709477201
5.273875269154164
5.269047910470575
5.2581024587540846
5.243778693877032
5.235425815891242
5.237329088699459
5.236719099289065
5.236191367641677
5.212555734566635
5.206445335011896
5.196520090374714
5.1992770245807565
5.205031787381113
5.200039803151843
5.196336309529906
5.19797379244111
5.200052557474467
5.2010499082530535
5.202126448758968
5.205719745078137
5.206633036254516
5.204382963568649
5.213415828206526
5.214302604896023
5.21774291122274
5.222327803552236
5.226245443127928
5.228101868200251
5.228273292651578
5.228227078299846
5.22942279943189
5.2327696064383735
5.237781596561496
5.233422369084683
5.244371531099033
5.247369023451162
5.244271028894437
5.238703981637925
5.23608581898741
5.23250074647323
5.229868379573057
5.227228321040574
5.223218362119093
5.215067830715812
5.208756712331198
5.2107570852245475
5.210014439302205
5.20438296356869
5.3173734455004595
5.322826320863769
5.32110834838136
5.3172657788736135
5.313746604999202
5.312031191892285
5.312552084892658
5.31452551667524
5.316425663139082
5.316662652794658
5.313256028547738
5.315190640606095
5.316460878231545
5.3202488936164585
5.320429196022864
5.320146993475188
5.319561735863157
5.315349106225759
5.311312713429052
5.307795387713626
5.3057593950931095
5.306413000578989
5.309885353393515
5.315006900906116
5.3202456582213955
5.323181587548131
5.31737344550057
5.3088998722535345
5.316924007028932
5.324885398077228
5.3192753629003375
5.310432102603165
5.305365358982776
5.300589587633264
5.289820492299054
5.283333040832477
5.2664650036558935
5.248728148623481
5.238659385271881
5.24363042446754
5.243220615137245
5.227086365481213
5.2105240795894145
5.211315137015756
5.209597610148583
5.205544310029005
5.207272330654512
5.2073046431697065
5.207667071050683
5.208703059811379
5.209947850911203
5.210744018022798
5.210393498428273
5.20885280234631
5.208194358571441
5.21382076935488
5.220784919319351
5.226811446255565
5.23081106241246
5.233717761589356
5.236838992090538
5.241564731294501
5.248596983840333
5.255886410817574
5.256869433491985
5.2480775252654706
5.249421920219719
5.249001835049607
5.2580420323810815
5.247859527426091
5.24558657928179
5.257062866631901
5.25865317606559
5.2462227959851075
5.233653176805458
5.223972757226494
5.220121659744171
5.216155241812374
5.212676301472803
5.212644343321543
5.208194358571473
5.3368674473599595
5.338162158817394
5.33939765730664
5.34008272389744
5.3400768711124735
5.33959615968799
5.3390692774359145
5.338956637118335
5.339608112392137
5.341355772716216
5.342529464724441
5.3396694505934015
5.3420214382977225
5.3469445792736305
5.344587462568944
5.341311367280433
5.337123816499893
5.327114280829612
5.319158612451471
5.316585820802995
5.3207651631058965
5.326713577111788
5.332128116559147
5.336193263896962
5.338450185330501
5.3386478584404236
5.336867447360022
5.335779174246403
5.3331306497946045
5.327707761511764
5.32822726913067
5.324555347851444
5.313792645374803
5.302121979365694
5.297598113185575
5.290598411863823
5.2783000925884345
5.27013060676159
5.264152223965198
5.2598350467019275
5.248453358580802
5.255908936366958
5.2694674817971245
5.260033524346281
5.251583663100284
5.2487729531966005
5.255687404793865
5.259799017618248
5.250605738399442
5.239277481979518
5.229575976512085
5.2228754165502895
5.219857534514119
5.219572154038298
5.220568031961413
5.213849224731436
5.224046900054019
5.234379183026789
5.244426127075482
5.25422907202615
5.2638501747532045
5.272392549744706
5.277296921958737
5.274665229510043
5.263504214421608
5.248307167440905
5.256646567665304
5.26087790596697
5.259933208814416
5.260302810585657
5.2569052391082005
5.264695989245268
5.267178013631207
5.265003750460515
5.259010810647485
5.250500700546517
5.240929781278889
5.231204971997717
5.221695958902034
5.215076750159261
5.22056803196138
5.344594778280716
5.35361824388021
5.36677115096544
5.377965698697227
5.374574461866404
5.364376786748608
5.354333571000122
5.348545942189788
5.35192133853426
5.351129826828922
5.344889855901906
5.351150201301839
5.348904262584034
5.353197835388777
5.366202175140315
5.3615628341009565
5.353937094178889
5.359289225722558
5.360146301009728
5.358822071939514
5.3595639037787395
5.364714318348124
5.373128191682862
5.378264591778729
5.366011310221028
5.352510301607963
5.34459477828077
5.344885492993279
5.345604679504284
5.345854129022632
5.344980958490857
5.342259637710463
5.336883170295124
5.328004245857851
5.313706702957265
5.295238346903435
5.296069646132535
5.292450919881222
5.285443799041279
5.271533588527423
5.260638521937383
5.267088742218106
5.270926593894331
5.279496664625233
5.281053433383046
5.27503804466955
5.265461660658985
5.262484709412561
5.259533477178082
5.262922160732017
5.268477408908652
5.275509843048754
5.269819333342719
5.2621142976575
5.2568889801171
5.258640642103002
5.263332052547345
5.271244648717068
5.28096946299894
5.290390645803195
5.29772910346928
5.301090998415339
5.298469099934231
5.291982373457577
5.287799363115059
5.286858415847056
5.281882951438209
5.271322785742408
5.261436830744864
5.270089973531461
5.27223945038516
5.267754340339486
5.2712196964863915
5.281943212120718
5.285441930086299
5.2832375695369285
5.278281806601589
5.27211787380609
5.265826660929724
5.260463679185606
5.256888980117078
5.410019499866437
5.405792916669651
5.394649981203243
5.384328708695346
5.384610046782292
5.38657884641206
5.384388186468686
5.377292926833754
5.3646982365644655
5.358869689704636
5.361735942845709
5.359063900105187
5.361536635890356
5.365382873485606
5.371232367373748
5.3871671025297125
5.39494086856704
5.404193759323385
5.40639641599809
5.403968873119735
5.399861072637201
5.394584071532539
5.38765504576899
5.38274012461056
5.393595015794516
5.40635691145173
5.410019499866453
5.40800624277404
5.403299358400522
5.398092055734
5.392683384365995
5.388212362557131
5.378798575199362
5.3602362774958365
5.334582354180454
5.315206603470342
5.302262450302046
5.296595790574611
5.290569315241751
5.282406970152411
5.285126448116513
5.277286869039969
5.27405664792927
5.284440878244136
5.2909456139221005
5.284828021729395
5.274164887713421
5.269001144798676
5.281810314198875
5.288333762156429
5.286174999980107
5.2786965843452816
5.28366141507085
5.292024809328446
5.297017627622957
5.300224603128133
5.3013772756937305
5.3020815935998735
5.302755117938381
5.303156961713295
5.302887733347909
5.301701320895464
5.299701042193186
5.297578069656079
5.296454088270687
5.296274017948787
5.293156750238699
5.292757479484587
5.295549148870665
5.300492873568733
5.307124568107235
5.313200495645242
5.306249662122496
5.30293977726544
5.303641402038353
5.307495956891744
5.311315461925073
5.307614341854895
5.303984844486387
5.3003628656313655
5.297017627622983
5.412059665103482
5.411537438046222
5.414760302875908
5.419000449289492
5.423611477458121
5.427314206047045
5.421316464082875
5.4086303417574
5.398219346723024
5.391713686082534
5.387523010847593
5.385378544392843
5.3871270519947245
5.392048883597608
5.399844614876076
5.405097643654445
5.4039166862979915
5.410565749677867
5.411590333901863
5.417580834130353
5.425653153862509
5.427916688755862
5.426608870980201
5.423508154188539
5.419188939078781
5.414406321337984
5.412059665103637
5.408731736299862
5.405543983059327
5.401127039588673
5.396330585322757
5.389787108786907
5.379796607922422
5.366220098169357
5.357620387050181
5.344085654245332
5.319323388249734
5.3113258151793445
5.312232180715606
5.299614429959818
5.285230814143191
5.294342673520251
5.306944405103213
5.308217160795634
5.306780715173401
5.309075185196498
5.312126113156979
5.314682375022837
5.317593594379648
5.321048517225789
5.324739486943932
5.3275220775135494
5.319109518825327
5.313428156130313
5.313823071749826
5.317874138075928
5.321722830510187
5.313409171163628
5.307014051365826
5.305531336402688
5.310818460681855
5.32122977565363
5.328504153429364
5.325667158498864
5.325211546769586
5.3179925772923475
5.3261191144933395
5.317848665462939
5.314404834171365
5.315137855106732
5.31795881483283
5.315446849859121
5.314066148093322
5.316023992362555
5.320490311058199
5.315494178098595
5.313142767563812
5.319060474966466
5.322980292008927
5.317561772161622
5.31382307174984
5.413283218077464
5.413709665009199
5.415753870529725
5.419658017492288
5.4247319823688445
5.428014059646611
5.4229580377797415
5.4098000946965685
5.399290800950788
5.393001802507959
5.393414353042352
5.399814359078311
5.406209260830736
5.414550706884853
5.408795798774257
5.41380189462171
5.415120752172158
5.411256912069772
5.41827215424214
5.423744896536692
5.427023543021689
5.432049361329945
5.4335486314950705
5.430650904806096
5.4230625164943405
5.417200569488133
5.41328321807749
5.409691885855581
5.405945301098906
5.402043481719905
5.39698950025757
5.390214678105214
5.385359604830307
5.380873405907212
5.36863619040585
5.35359985239483
5.351977600304134
5.340387176059239
5.324368530476231
5.32219894336616
5.321804483802643
5.316117198580569
5.310810945075057
5.310790896509775
5.3088377386868535
5.3133166965173215
5.320956421873952
5.3266848217824405
5.326697232927808
5.326475760868896
5.329686332343901
5.3281573907361945
5.330744765219361
5.331950897959473
5.3311118570268885
5.328758371012455
5.325592267745561
5.334966572386926
5.341343694491582
5.3389603464966555
5.334650590028219
5.3300399564039465
5.330511708375909
5.331068103548951
5.326302453772743
5.327183356142401
5.328722464638446
5.3263955862980366
5.3216374833108935
5.318801610124332
5.320876370602406
5.31616803938198
5.324380216317201
5.325250769352743
5.323175206915649
5.332143349939629
5.338892927437766
5.3305274831307035
5.3242046237395595
5.328255877589976
5.331111857026848
5.424139428458493
5.422861489663088
5.426977866413766
5.432560035881399
5.43819920691348
5.4353772449755935
5.431686826909872
5.434144695557607
5.4349595584477335
5.43386932837259
5.430921736605373
5.426528773605615
5.421075213369613
5.415432473915241
5.424405585225362
5.420927287793631
5.4352614376675845
5.434658125406822
5.441406164493319
5.449294953566043
5.450957001460796
5.44656126545833
5.439047117162261
5.431779142664929
5.428748015861421
5.4235617938262894
5.424139428458605
5.425168345516598
5.42453074635106
5.421902471646366
5.4167880368717825
5.409458680647235
5.401728205461761
5.39508664268904
5.3863431171096865
5.372312657072971
5.356856531195457
5.346193540804483
5.330141899233089
5.323958865859144
5.326208943084901
5.331452517231529
5.331462465470813
5.336077671666187
5.3293245809214485
5.326184759977921
5.330691385361264
5.338179917341295
5.344280918646305
5.343977537886077
5.336803188574888
5.333947861089104
5.336984018980848
5.338583999143647
5.339256686408755
5.34060673072919
5.341560070907246
5.341975312291571
5.343994444930334
5.349245427613656
5.347519566231136
5.340113646938555
5.331188588324166
5.331649014605053
5.337316897377551
5.347511452411189
5.336988001826978
5.343730015596571
5.3487994988038245
5.353478894443566
5.358127668577108
5.353469700258425
5.349088228071467
5.351533246186777
5.358722801522459
5.35165640627247
5.340272962573489
5.342211733149615
5.342656326245096
5.341333146445023
5.3392566864086834
5.476893394769258
5.475034986700492
5.473993236757983
5.471432752793739
5.466254553004201
5.465914389608124
5.472196372681866
5.47359274974133
5.475744223271216
5.4723115148298875
5.4684770058444645
5.466072536673307
5.453065734449881
5.44095917051575
5.434627388571375
5.446304487436389
5.462282279037413
5.47178148147104
5.476438219558869
5.477674528694851
5.480825985333725
5.482213472726802
5.485892819858302
5.483568970724748
5.477442810744437
5.474681879828356
5.476893394769289
5.476141451502329
5.4718149559654385
5.464308973237306
5.455183361372922
5.436163050522739
5.416227591129877
5.403972288360107
5.39605828216284
5.387008343277176
5.371693592468497
5.35961138099432
5.3515579415980765
5.3465705778737345
5.342433493563342
5.337062587298889
5.33628783714732
5.337536598783609
5.356822076480348
5.360580310399665
5.358227302269575
5.3639609302833895
5.37186985502902
5.371923844650799
5.376484018874558
5.382189356622318
5.378794124915455
5.374786354268077
5.370761706781251
5.37037303386658
5.375503594174482
5.382974100959831
5.390206524923542
5.392454458232118
5.390833294891531
5.383110645778676
5.379496516501062
5.380575575704125
5.375500556696034
5.370996044690227
5.375622071676062
5.38360326042696
5.392411669173196
5.39572079238228
5.388970384731037
5.385150690847231
5.381595040098037
5.377619127378613
5.366832688169854
5.369008184544086
5.365469013444706
5.363431231047627
5.363486812206013
5.365881471271565
5.370761706781261
5.506970940432476
5.508612950619568
5.508919066529499
5.506080547052349
5.4967998589201965
5.482786753982435
5.474018329558193
5.476323354523247
5.476140589212182
5.478552322566256
5.479809995484683
5.479460622044063
5.482458468833634
5.482599220187251
5.481233082839108
5.479196395139857
5.476487666485593
5.4763529063199305
5.479857508149088
5.481892792343398
5.482081155088456
5.486159453466473
5.493423533743291
5.502039779855559
5.506204908151469
5.507099911231237
5.506970940432445
5.510130854317851
5.505072366778956
5.484770881772342
5.460887363927998
5.446340833195658
5.437362166496752
5.418690723821939
5.40303583184104
5.387921480855196
5.374993530928369
5.362257049739185
5.363601792068437
5.360636895064317
5.352835003201143
5.3564459824203725
5.365827996236853
5.369556036676404
5.365282171025364
5.376233212558475
5.37633347130818
5.374787774774226
5.381171221309996
5.3920989007120905
5.387533065362349
5.382986775590286
5.387311283375781
5.391246396783291
5.393624269575448
5.394711413117412
5.394341973473135
5.393009499221037
5.391786553818784
5.394117115626487
5.394027969446279
5.39154612770799
5.386180946609107
5.385492704393514
5.395459653931728
5.394632818379865
5.4015110978563206
5.4015001845465305
5.39935546567088
5.39944128556951
5.4029526649886535
5.395935606803692
5.388074310018217
5.377860918343778
5.373279316518943
5.370482793018116
5.378575137401285
5.3853845803013645
5.390328792608899
5.3930950570577165
5.393624269575472
5.524468511700575
5.525950700627946
5.524296102223065
5.520962952746656
5.517044185516589
5.513166707117709
5.50960098754982
5.506322330757509
5.502970313923959
5.4987904172479
5.492809561145021
5.484387789753878
5.483463072644516
5.484197408461318
5.484384625049595
5.48356990427972
5.483055382306633
5.4808462744756135
5.480031753178984
5.483375458592218
5.488489668427824
5.496065749611947
5.501315324802599
5.504396232384667
5.511159102261216
5.519396094168792
5.5244685117005705
5.519729737059031
5.507954004846884
5.499353668000824
5.483855952101728
5.462340453992318
5.438503634128598
5.426056666963029
5.412791214081219
5.403059295084145
5.395848487851117
5.3874836246414235
5.375089414702619
5.36957936910161
5.376478195354178
5.382524320367851
5.382568350397092
5.381496665179732
5.37678904096262
5.377643925118459
5.392271783660723
5.396611880825185
5.395672149928558
5.402987512163589
5.421552145649902
5.432972474640179
5.438269476036008
5.437637042010443
5.429407939981079
5.432557776185659
5.430550785567742
5.425689640508153
5.420515747503745
5.41652952327767
5.414593803593255
5.414656402671147
5.415830180708636
5.416223619891265
5.409886350321874
5.400231398160313
5.4067646355650805
5.416221852152307
5.420627274905381
5.4159916850945455
5.413146012060847
5.412000538649907
5.415500338430604
5.422638040847602
5.4280457185391455
5.429645388111319
5.432400532844844
5.435631029605468
5.436146631597736
5.433245271249744
5.4294079399810435
5.5591688055912725
5.556530614371183
5.550159503331193
5.542598674871624
5.534370157966372
5.528390263141939
5.525497922240772
5.526432815181045
5.53116817221469
5.538073222874192
5.5458618276912075
5.554055383518316
5.547362230432135
5.541595820679955
5.537515269394916
5.5351044024059375
5.53365205799721
5.525703432976499
5.519768577933989
5.517820051518591
5.5185430672836
5.517228284093061
5.516491334937733
5.527777457995658
5.546411272716046
5.556600120564805
5.559168805591355
5.559304776796128
5.552252430588805
5.541961330953989
5.525653807068701
5.498902048358388
5.478423039979901
5.45751104063988
5.438194265155316
5.430532262963713
5.428044691031907
5.423320262668552
5.414269460728604
5.404631672990109
5.3958872170659635
5.388142886419094
5.385522377102596
5.3873973548598535
5.4028207937507275
5.405385425831233
5.4142442075425254
5.417926063508199
5.421906910488667
5.4273838751483385
5.433319752292278
5.438540206271437
5.442331065220584
5.4446977939412955
5.446281053639562
5.446993340131268
5.445637145709854
5.44177921936782
5.435900254186281
5.4300761625058875
5.429282981700714
5.4353232428655005
5.438403207621329
5.435551342153141
5.425272834399685
5.415877508665573
5.418153347850177
5.4206943614286764
5.421459954022316
5.421704328740618
5.417288039229902
5.423863881909047
5.426353607702161
5.427235355385655
5.432118487318788
5.43731508295433
5.439470114105008
5.441343566256468
5.44293402941108
5.444508661760166
5.446281053639565
5.563074387131816
5.5580869216798465
5.557665512885559
5.557920345211021
5.554829327713304
5.551768264400565
5.555283433678699
5.5619701122253415
5.562658774612392
5.563069265305793
5.563528341113844
5.564178223909019
5.5636618566112475
5.564289357879823
5.5656155984569
5.567101565630903
5.568341521383577
5.563996317916425
5.55817098735629
5.5543208313034595
5.554497398199736
5.560002995815096
5.558644173537914
5.557391845752489
5.556487366277071
5.559647146888584
5.563074387131837
5.562840770331886
5.564893972437402
5.5526938862232145
5.527796994267033
5.508437928211542
5.483704795153989
5.464779950926128
5.448075534459574
5.438848928415128
5.434169974232301
5.429875595992969
5.424601464570809
5.419595732013533
5.4171558619448374
5.418850679919604
5.418403726448559
5.408503540036366
5.406547458004173
5.412697347077038
5.415321137477301
5.432085189520622
5.449137700987573
5.457047698479054
5.467286674640654
5.471582635699743
5.463791501559031
5.454500931762437
5.449255270148306
5.448409400785294
5.451751543240617
5.457505893641809
5.447379780972048
5.4360716560484645
5.432448216066148
5.438378452484663
5.454155385822497
5.450082798414599
5.4372913468475375
5.437154838321895
5.43878977402497
5.4418659506615805
5.4465268393849815
5.451699877479747
5.455047657788453
5.448150504631076
5.439368477555639
5.435459755830498
5.435483557053028
5.442892007353419
5.44517522661687
5.442722178673597
5.443186342252386
5.446301137740312
5.449255270148276
5.612878916015971
5.601523684038241
5.585302623705898
5.567674233523086
5.558683361846688
5.559764620656988
5.560943560097043
5.562325884591844
5.570942563642666
5.578376851498668
5.578111253474858
5.567584035354468
5.580332317747891
5.581687514218625
5.576921765418667
5.572361778176313
5.5702799955620526
5.566154094578179
5.564358583091665
5.562815524307437
5.56139039608918
5.560585684395944
5.572357827985665
5.584860609634206
5.588738554700379
5.598722406928475
5.612878916015975
5.611057398808304
5.598910522295361
5.57859732521832
5.552118054190365
5.521955511556221
5.491883197188221
5.46600168498061
5.45715753708849
5.453924809428465
5.451014774676044
5.446164453821466
5.442399671670634
5.440072310802425
5.438280534087669
5.433530675404404
5.421806894726656
5.414378825971643
5.409503407836233
5.419086383962442
5.43246842790174
5.441859335057036
5.450678113485411
5.467011530728808
5.480529588704352
5.490006972460312
5.486571090977584
5.476887737347261
5.466508740392251
5.468712598206396
5.468461120064746
5.460605411219774
5.464010633354301
5.470660402972877
5.476911825489357
5.481566062000463
5.471103129081658
5.471804923844317
5.478523088353651
5.471457574384428
5.473342264656508
5.475546725663111
5.472666731976505
5.4650724088457885
5.459675863321447
5.460947232296023
5.462672717781369
5.458652595663042
5.453286947278344
5.448679720058563
5.453792798381229
5.4625426160066715
5.466459762589765
5.467017884927868
5.466508740392255
5.6189231008675335
5.606549673232959
5.5871945786328014
5.57286229362934
5.568699384885538
5.571661761648077
5.579774979445818
5.591238200383263
5.603629838965779
5.610335662202072
5.607831720822736
5.612545421684211
5.609783660969011
5.616496563566437
5.62387597664434
5.624472665771439
5.6261821036731545
5.618508944171821
5.608328683702914
5.597387398675948
5.588196745147023
5.583460595505148
5.583126342302897
5.5872072465244305
5.602190833480018
5.614669728169316
5.618923100867569
5.612354383802924
5.603971531998245
5.591428528203195
5.576417776996842
5.559315250546013
5.537400083724074
5.513914102200527
5.493607236538598
5.477224251895809
5.4633050194252775
5.452567495853989
5.44751819650006
5.446993130240119
5.44921679303762
5.447091947260798
5.436516509611802
5.440881258343039
5.452226909849477
5.465063890333402
5.472999447530126
5.481173918640779
5.487200227748696
5.488789236639497
5.486863175828827
5.490294032264371
5.5021905847607
5.5120727404372225
5.517737808787724
5.505970417876778
5.494650859753837
5.490520776496732
5.492559195893298
5.4956665907445705
5.497405380092008
5.496265189613356
5.487848979770602
5.489121636950615
5.489178472694364
5.488193736544928
5.49726199629894
5.487585422303445
5.483628960908582
5.486845858485661
5.491326725285245
5.495492249431917
5.4954631089708315
5.49447747848537
5.492449076227409
5.489799362899547
5.487779176191621
5.488985095122264
5.496126969771122
5.507040768538284
5.517737808787717
5.631179466200892
5.631500543283044
5.633261678599162
5.634007990856395
5.633573667613598
5.631973634777806
5.629054286158402
5.624416816527711
5.617766639191634
5.613404013942988
5.61715180744641
5.6151656610022735
5.619860287451139
5.622898130330995
5.627283240415108
5.63525585954348
5.638147139073269
5.645560615634288
5.650562933065215
5.652613551846033
5.651944680218077
5.6495209995123625
5.64609307152127
5.641955080876746
5.637159916024682
5.632073511396686
5.631179466200898
5.627815908437183
5.609482868888995
5.591853661702727
5.58259801917551
5.571955339914443
5.555476144905741
5.533150584957283
5.512772667483121
5.491997093770389
5.481737122502013
5.474676631955937
5.469956165615395
5.465698216240682
5.458489596224742
5.452873810885846
5.455949784266424
5.459490267275546
5.462214702330761
5.466295932258353
5.47892963235133
5.494184438646071
5.50587510495246
5.511318194293387
5.506515936637663
5.500906436786984
5.5047412570936745
5.512240391243338
5.519338294720307
5.518371738960001
5.516381022339763
5.51440077054708
5.513312172627743
5.513581864376512
5.512184571447726
5.496414415672587
5.492996423551461
5.4902878002699795
5.491807517278058
5.505277618004955
5.4983783934380375
5.491509858041965
5.488242103658048
5.490213447013584
5.494617338720315
5.499624305409038
5.505498078233253
5.519226939119557
5.52543443959793
5.529345160749298
5.527460185302002
5.524515853276311
5.522944959599053
5.521714945134578
5.519338294720308
5.633030722397273
5.6369834170198665
5.644958083237095
5.650392991748193
5.65209193663331
5.652291124599553
5.652411295182392
5.652944493039145
5.654162957954168
5.656918294996773
5.6571041589848745
5.648330223877577
5.65948646839326
5.659101748994173
5.657453167285998
5.653800709722941
5.648261587999535
5.650728138379522
5.654022374880688
5.657215809571808
5.659334912154446
5.659620228963269
5.65769800772628
5.653602393654795
5.646596024442503
5.63850701098373
5.633030722397247
5.630800378385237
5.625978661012697
5.6155224316369114
5.599027646560998
5.578145200497022
5.556534782391539
5.5362183426319085
5.513002332492565
5.495675926722926
5.48285895553855
5.485138302491523
5.494032576827355
5.498627587047316
5.484900911394575
5.463049779665197
5.456570699614546
5.45964770938026
5.466627673460297
5.475040493194618
5.484515924609262
5.494943256209277
5.508633131479476
5.516368179753848
5.52532067796078
5.532579498907079
5.5389489616790755
5.544816576944958
5.54969196788931
5.547596997401403
5.545121828035561
5.543076893849597
5.541453108477136
5.536501296106091
5.524821156818176
5.512280712513602
5.5005307686215215
5.492237389826697
5.499848910558488
5.5122087939498
5.5001376830316655
5.504870892225561
5.506335153848943
5.504502207611881
5.503119293138928
5.502641975628182
5.513431727530487
5.521022499366494
5.532704864908463
5.531878169329306
5.533813909737404
5.538727973090715
5.5435020651541755
5.547378269929552
5.549691967889298
5.633326416019055
5.643479277401847
5.653361440872841
5.660813216030508
5.664976109760017
5.666064854078595
5.665069440838417
5.663314413973584
5.6619373789861145
5.660883741325317
5.662526472569077
5.668231364484926
5.663072471314609
5.662546405849487
5.65894818355519
5.656165788762297
5.654476416468687
5.659812228790837
5.66493860748135
5.6685605175018
5.6692514877160605
5.665380305919833
5.659656634496162
5.653914284380808
5.647705511015229
5.640615418788845
5.633326416019056
5.631004596432865
5.6279027738433545
5.624112721055506
5.615850573228649
5.596994293620354
5.581112182215809
5.572030159599761
5.558945325599321
5.543131107075579
5.529459067679333
5.519411708687509
5.512381349589288
5.506628073105824
5.501621221628415
5.498371569993541
5.49828674211017
5.502129540950688
5.509393288244122
5.518987989390483
5.52626940045536
5.524559701322489
5.525302095604458
5.537974641810878
5.55417177320616
5.553904913267743
5.5516974974148505
5.551029029212258
5.551999587527332
5.557684707360531
5.561324086049767
5.56050929703586
5.553520215495304
5.54048169659081
5.526272961629213
5.526250289273343
5.5328725844133375
5.536419419600439
5.53092582978829
5.53130956057793
5.5283122096802
5.527832653689964
5.530280890994105
5.5322843882391135
5.529418536680954
5.529882374640875
5.531442121579308
5.5365362835408645
5.542168834333486
5.549795812889716
5.558177661645084
5.561838612159296
5.560928532406293
5.556871093570849
5.551999587527298
5.684404359768495
5.69038609882588
5.686393169886484
5.685104322766554
5.682100067142382
5.678614478753798
5.674644801682627
5.670622438345809
5.667358561605721
5.6656282756685545
5.665850334559078
5.670261929347824
5.668005559215771
5.669610162655894
5.672588814732739
5.676842623427762
5.682124053297778
5.678106727138127
5.6754509438580465
5.674681656079114
5.675694158569931
5.675480996632418
5.672063020873275
5.671494041212746
5.676054820135927
5.685886410554194
5.684404359768544
5.668623853207347
5.6630495901729585
5.660553041606731
5.633450152280194
5.61503331524094
5.600819087782932
5.587190969043625
5.58243567476958
5.58517549402626
5.581610227135091
5.575495681619218
5.562279732210139
5.547585180902923
5.535925306571827
5.529030676853987
5.526390664925061
5.526267708404168
5.527090144889161
5.527396194770322
5.530160345824755
5.542340911505966
5.553189463826481
5.554559775517279
5.556835174297512
5.563349467174495
5.5669425211315895
5.568705558492325
5.570749579008232
5.572417362064044
5.575684887338022
5.56705411610817
5.555083930884104
5.546730660698416
5.546008235586761
5.54741311922038
5.546770912694261
5.541206963564271
5.5498963910283505
5.556191475884935
5.548596292194618
5.541916116711588
5.5364543627715
5.534981440216315
5.5404082939856725
5.54875316354628
5.554348295866194
5.547336109958824
5.545375227391928
5.555320784570899
5.565000217730195
5.573819627140674
5.580143017428088
5.575660128717267
5.570749579008166
5.693979630604465
5.690831669778387
5.687898362300474
5.691343015504873
5.703130899921563
5.699969637667094
5.695144390473209
5.689590549050649
5.683851793561511
5.678718508548816
5.677003737060545
5.680366805806056
5.679050396832178
5.685489932085746
5.696938062772569
5.706792510328684
5.712548597186214
5.716966117888794
5.707735812607315
5.693898574098477
5.682306200884021
5.677720006627283
5.680184899846505
5.682917707013383
5.686030035492017
5.689772584222893
5.693979630604491
5.696595013592508
5.683361349985101
5.663932677615543
5.66412002624685
5.657405846178574
5.641384286007404
5.621827924141694
5.604376194105552
5.590972017067405
5.589784934263415
5.57803944680123
5.56885719879131
5.5513883567294835
5.546930576483948
5.556982339692035
5.571028543206216
5.571214286800309
5.561828494690109
5.554480896235388
5.551700823036314
5.5534998559806805
5.553252221867753
5.5579669425733425
5.560546031292375
5.570374100520153
5.581669795460591
5.589541839808907
5.590413609748195
5.585864205142554
5.577859056752301
5.57959361885897
5.582909179055612
5.583409335132807
5.576530505245298
5.561695043181912
5.5494289163104975
5.551535146495315
5.553507253365716
5.557941310229424
5.556861113114632
5.556314513599639
5.55838781405866
5.562771219279655
5.566827878965755
5.56100677373867
5.558643495834632
5.568556619308369
5.57705765796
5.58261515217484
5.584514431150014
5.583367534335036
5.581297650304414
5.586929162717698
5.590413609748195
5.700297644286156
5.693205318821808
5.699999630605139
5.703415865990948
5.7042221724179
5.7202827338595315
5.7339740567496955
5.736264801823153
5.733061361023982
5.732758368389327
5.7375454033455595
5.740572845602749
5.744401607686605
5.744080013060509
5.745424204928261
5.7449618142325605
5.735649376954838
5.722020985686888
5.7200084076916005
5.721938490327426
5.722754909987482
5.721947426327438
5.718749572060706
5.712818075875853
5.7045732887411065
5.6948315513920775
5.700297644286149
5.698066475379014
5.6932851637407
5.684037349387044
5.674433430423328
5.6646767190792415
5.653562732103762
5.640593122070978
5.625953130956
5.6102009034039675
5.594077871128103
5.589019227481523
5.5809735909105775
5.576576330274174
5.576806129224479
5.579090852139507
5.580145371805916
5.582923167388439
5.579586220691858
5.570373724049878
5.561885717049505
5.555873516449778
5.558555353865256
5.5659221148761375
5.576591229120013
5.582680047292278
5.585134069873311
5.59115498657161
5.594335246743875
5.593300018642752
5.593996897785181
5.596037429690634
5.5986035494518465
5.600885724945733
5.602235897548482
5.597948724321539
5.5935803485895175
5.588990495652732
5.5841744235783395
5.579402961512431
5.580857370024417
5.586333162780581
5.594826174112573
5.604519243963123
5.602882651236875
5.606438968623589
5.6110804279628015
5.6147422775629074
5.616881645230414
5.614332321703464
5.607188761255663
5.600844793853441
5.59641002428277
5.594398537956007
5.594335246743801
5.74704594252856
5.749887999109371
5.746957549258114
5.746582279193255
5.749591523188378
5.753125460948734
5.753727575608907
5.761646458274598
5.7715432536736895
5.761997807181003
5.751101749993665
5.7468672598823325
5.7472096803888775
5.752524855746836
5.754973259293011
5.753914697659691
5.7498476184224145
5.751391097763737
5.753591223779324
5.756511184928657
5.756780056518914
5.752435206981924
5.749060573046531
5.746970636164716
5.746897593721321
5.749102800143051
5.747045942528595
5.748034263425082
5.7452546083209315
5.737597779257272
5.731650009195815
5.721327295470217
5.702254133665936
5.682703563116848
5.663744969251044
5.646799431387044
5.626245580861028
5.61427873801869
5.588508758880972
5.5806267228417195
5.5828519754408665
5.586947821658311
5.58144051426785
5.5839733621457786
5.5832384368131205
5.582418290666042
5.580805849983961
5.579257493095067
5.579550543906207
5.582146932370823
5.582516098722305
5.593081732969395
5.610683700340099
5.622924236515916
5.614818017498595
5.61341583817972
5.614167610762874
5.616270029088587
5.618494826792811
5.6151974698224665
5.603809431962349
5.6021520605093915
5.600782610440366
5.599344827252305
5.5992369183749195
5.600984542543946
5.607733148940765
5.617136270769699
5.615323779848502
5.610355516811076
5.613200244922467
5.613666227939408
5.613962937139473
5.61524442904696
5.617764823234887
5.618282967072039
5.617248944528568
5.615519240035363
5.614028570309013
5.613641669108447
5.614818017498542
5.752383591927553
5.756443001162515
5.766783099543066
5.776140488105263
5.78231608048265
5.784389209322704
5.782987829670546
5.778656152612379
5.775388486701582
5.780928277388579
5.773997361986688
5.768875650398493
5.774134664317474
5.780184234362408
5.786884927893403
5.780290225080879
5.780325088645661
5.774404791440002
5.768171971145048
5.762105885798834
5.760022516557417
5.763710548717285
5.766714889829475
5.767229624458967
5.762976958842996
5.755069765617332
5.752383591927549
5.751783457735929
5.750477244939954
5.75037112588518
5.739310325469006
5.726382606869861
5.718950182304087
5.7038449796134865
5.67795780738395
5.65037958815271
5.63243208815814
5.617291332181196
5.610962220547419
5.603036710453563
5.595754472676726
5.588203243117324
5.589803266555902
5.590437319953909
5.60339099391526
5.618370304947588
5.625761923965526
5.619968842442549
5.6126527395819865
5.612207932031848
5.622578277102414
5.637946679388198
5.638825621101387
5.62322535339197
5.627890840199281
5.636547689741384
5.64153673319832
5.639117549336726
5.629024290532508
5.620067517760131
5.620766912354906
5.620791087918053
5.620511830394643
5.620264507403729
5.620279487011993
5.620697868592097
5.619758490548066
5.618215188459186
5.626196623776875
5.632150373193802
5.6344011057659635
5.6340825591723505
5.6317175774270485
5.627292572865612
5.621285243192917
5.6212590612240065
5.627628833263701
5.6338904248528845
5.636661894229032
5.633743475098294
5.627890840199232
5.803432602165625
5.802718231995256
5.79970531834665
5.792837467068043
5.786088852932988
5.784429046259913
5.794395877272823
5.797065622487603
5.7890321340692195
5.78908817243177
5.801162838913384
5.810439339352455
5.809712892973172
5.802445189910261
5.790680562520537
5.793712020183045
5.799413415067363
5.803223907433757
5.805865880412379
5.806934352886656
5.806214984995059
5.804156020615785
5.802211975402865
5.801689042695898
5.799666461951967
5.8029738664137716
5.8034326021656355
5.796930621004772
5.782495506769349
5.768800598216071
5.746953564453308
5.731009564389792
5.7249191068852765
5.723398546178341
5.7133698755339015
5.68486297099249
5.651232682158361
5.620570220018793
5.618283571622937
5.627133616066408
5.633650489084547
5.621915157410413
5.615017592026615
5.612002418006658
5.613256646662621
5.618579007975306
5.629123393126836
5.633052675410634
5.637807092052495
5.639435345508908
5.639604780319077
5.6405305869852365
5.644047761269654
5.651478882890474
5.660012517305369
5.662079919445203
5.662193428972843
5.663480085523115
5.6666100996471185
5.670041291575546
5.666486875293277
5.656650945118746
5.649576180602087
5.645547421635242
5.643209330899311
5.641525380697555
5.650335539409318
5.660630379399788
5.667360204458467
5.666266661901832
5.668349256984633
5.672893336079551
5.671369983836847
5.669638595347035
5.667942853187675
5.667575116735882
5.669752520137192
5.666964335535012
5.662429902519238
5.661045174253258
5.660012517305361
5.809555700616582
5.805476165476289
5.802885101622796
5.805002484398402
5.807645941187413
5.80751829732305
5.803659258999284
5.812970145870786
5.834137218413697
5.831459049513891
5.827839171665754
5.825123155906589
5.823649115148618
5.8231430688627235
5.824572599199186
5.828139999291083
5.833180252638358
5.835268642330487
5.829414065553582
5.822605846250199
5.816623013578981
5.812066405029185
5.809575933577828
5.801927481454978
5.802506189238479
5.8035082319634395
5.809555700616528
5.799540250683212
5.785044883468335
5.769351946322321
5.759903064346939
5.752982417309526
5.744379561805288
5.729206109943297
5.715185340948307
5.70483337757819
5.695577398551844
5.688533102466815
5.675510069282295
5.651744562512117
5.636961834083296
5.6459687231902205
5.651319313500134
5.650878937199795
5.645803654055858
5.638107980259736
5.633026875390489
5.645867417552312
5.655838428182859
5.6614620193011636
5.660916171313656
5.652657862034716
5.654312647284386
5.671072287657439
5.6872255073893925
5.681946616006377
5.675801346381891
5.671138750534303
5.669969794903008
5.671495834820852
5.673604317618383
5.677391106246593
5.676075221093258
5.669515575015476
5.66225378864881
5.654865815083222
5.660391453780075
5.66683012307344
5.671167011070493
5.676681552719856
5.675690787116689
5.673096591500041
5.67645271015668
5.676037404374049
5.676883825360178
5.677616833090006
5.672943460866182
5.674430293661812
5.680142957193245
5.684902886424482
5.687225507389391
5.812211628798881
5.805835240456438
5.8053732079157365
5.808243798292792
5.814792918652187
5.824362398515983
5.834880535088918
5.840839484314092
5.836336274527039
5.8509445011733785
5.853932137948752
5.853145566759886
5.855396162770266
5.853916443376782
5.849106522860812
5.842520495521327
5.833997549807974
5.8366949606329666
5.834559221504899
5.831145236503023
5.8263000058774725
5.819105933662163
5.809595257385667
5.809119908660281
5.809751517801576
5.810567120874668
5.812211628798781
5.802009641007256
5.789051385601248
5.77129199039795
5.762067640314966
5.754334916384908
5.746592699053073
5.736101036523469
5.7292593361437385
5.723413804576019
5.716397797701166
5.700628010679596
5.684652881756275
5.6837506001442515
5.684700350365686
5.676406236726055
5.662648610153989
5.65414560444978
5.654161184702081
5.659987622898578
5.668268637481105
5.67595535282616
5.685668962944306
5.689587412403763
5.687861342654514
5.686732240935259
5.68881737313953
5.693028454270909
5.697405826202637
5.694712642763316
5.6924710672986825
5.690675929402417
5.689169039985624
5.687538601942789
5.6851366017917
5.681376425260513
5.680664398005041
5.682148668369803
5.681187714525346
5.678164833874516
5.674487157620724
5.670560654687086
5.672777237449407
5.677791504589995
5.6774551358067304
5.6772954693388105
5.676649120130694
5.679079814348997
5.679626695619702
5.679203111954217
5.682597771898469
5.686475976435729
5.690386876540961
5.694078360008868
5.697405826202588
5.817356532814106
5.820053005645139
5.8216747575069325
5.82358450294003
5.827461804335855
5.834766407644431
5.843816249368758
5.850407256603201
5.855183918823958
5.856290104140549
5.85585268871719
5.854924797582736
5.861061081465348
5.859344196180196
5.851996094383606
5.845216707315722
5.844132473098609
5.836913376708953
5.836300868953691
5.833268787107766
5.827499537116454
5.822060463735537
5.8192553994955585
5.817595208619825
5.8167516418814555
5.81669195628207
5.817356532814119
5.82675676705117
5.831754254675532
5.8299274542663255
5.811453419599598
5.800139602329457
5.765665600078776
5.747892364578202
5.73891979898304
5.728980821893069
5.7207601125573975
5.715276250130839
5.711956956274009
5.70544131999066
5.691083078825849
5.678754709855369
5.665145371908753
5.659536483366541
5.6592253268441794
5.66257267335276
5.668542786704353
5.677684718964718
5.685964352776641
5.697573816234267
5.707979821608783
5.714194852742373
5.715983223180179
5.715614610412135
5.716383649110416
5.717335589019449
5.718774526494952
5.714008264965739
5.700678270505411
5.688004372169829
5.685901832368167
5.693208347573853
5.702072236906625
5.71054664291703
5.717871439365683
5.7238709508583
5.716531487175196
5.7084479756717235
5.702047053140702
5.701469606884144
5.710249879961167
5.707700215788594
5.706816057086032
5.708916209604554
5.71393343850077
5.719952259498147
5.716442302874644
5.714911124222869
5.7144494518540725
5.714794241371472
5.716383649110392
5.864967651829855
5.868777848224677
5.872819547890376
5.873127762442477
5.866385851267717
5.85936927725027
5.852548038975836
5.851250890538149
5.858943593956813
5.868612205320854
5.877930151730587
5.886757254196077
5.879427232585744
5.8719243153932315
5.864410197582511
5.858277229014737
5.855088911790774
5.859304830150523
5.864791541446768
5.8686329018686925
5.871419590387174
5.874550156938497
5.875441166649295
5.872702807916875
5.8728150391551734
5.868826543409332
5.864967651829875
5.869463874758476
5.85387758740957
5.830169192008368
5.822074558107504
5.8027166319166135
5.786058165561032
5.759588335743303
5.739255681172006
5.734132417223944
5.730713595135552
5.72533520640998
5.716711460225727
5.710434890914051
5.698217553909828
5.6865174299170675
5.6901010166960075
5.696271216594364
5.701466726881196
5.706814080265024
5.708113834210492
5.707643328780346
5.707168799752468
5.708724986436829
5.712464930142688
5.715449129716871
5.718431611472678
5.722803790624518
5.73128994027946
5.73456182283064
5.726155224168667
5.720183270023349
5.7215113245854905
5.7228817413260185
5.724291575997142
5.725802994731445
5.727872729527746
5.731079370276917
5.735272063419282
5.739391477598155
5.745887186883744
5.74854756145505
5.742566797806499
5.738388483591698
5.737395495086304
5.73996391123155
5.7428599539259055
5.734150485046593
5.726034380643657
5.720165268944584
5.7256745187971525
5.73004576181992
5.7344474549612645
5.735804949511053
5.731289940279507
5.883072729797936
5.876158932232297
5.872856379252213
5.8731291332261755
5.873836093387593
5.8730494430862406
5.874072374411704
5.873328542884713
5.870277567399193
5.870967227628315
5.883956794545304
5.898957768094468
5.886222264294761
5.880178531930405
5.8828194369272975
5.890527063883349
5.900508892930613
5.900265336846427
5.897603368781369
5.8925959529097645
5.886313028173732
5.880229988554563
5.878438106048581
5.878778584489188
5.873508526078077
5.876482995437535
5.8830727297978775
5.877162240841723
5.874460392326629
5.8626197628970775
5.839263020104863
5.8077801481357
5.795319076328431
5.793200873008818
5.787537459406512
5.770328546210919
5.745814374411228
5.726943753944583
5.718319235311645
5.710524848703179
5.708292539600934
5.70148270136886
5.698346618363148
5.698271408715317
5.702692464031057
5.707404587522689
5.714060707062204
5.7173103175463575
5.714769351550748
5.711362232331562
5.7141986009792
5.724141736150427
5.7357787382649414
5.7441715183050075
5.747296029849028
5.737279652263955
5.736937850421557
5.738635901733091
5.74006570448776
5.741709927478735
5.743934462742128
5.742363891210937
5.742502946458361
5.745185881175276
5.750088232761091
5.756554529219248
5.754185152634588
5.750840449342617
5.754468056805736
5.757335087123987
5.759719632488167
5.751945036892489
5.743149278966086
5.745406895427954
5.747021334945434
5.747316495524181
5.746156019591426
5.74364412563379
5.740064981809953
5.740102849068969
5.7472960298490605
5.885553808906068
5.883705011537532
5.879171469514937
5.874485803771424
5.874818393299062
5.875984078749077
5.875546092672591
5.87818418673049
5.8853056320322725
5.893328022164291
5.899609635427291
5.901120701704201
5.904253288649388
5.908723152052118
5.906912639697289
5.910354623117369
5.908852681793876
5.906544165854871
5.903130365484508
5.899619315319326
5.895425278703343
5.890187703306955
5.884447127511437
5.882617368090395
5.886027724264555
5.887144629891738
5.885553808905954
5.881091368048703
5.8751153147122634
5.878930181941319
5.865297949799916
5.845122264314643
5.827398257951871
5.811719355581197
5.799788776984581
5.788156845460119
5.776774546818745
5.763928143289334
5.746890337342574
5.725784773461989
5.7114105798785255
5.715223930887361
5.7214802708022
5.728551130797369
5.7345799857076205
5.737965018622745
5.738150760247605
5.736564863622345
5.735724558505861
5.737518719301928
5.742727707812797
5.751710835781092
5.765628760380005
5.785318155755317
5.807123941949486
5.801697150871047
5.789273186692866
5.774044920615158
5.76054575288374
5.75084477031984
5.744994790072322
5.746748768972462
5.749789139868104
5.752675333960271
5.755342158597974
5.757940289020373
5.758981281267334
5.763610563150807
5.769203367530259
5.775337878026502
5.7816949046936275
5.774023799987017
5.767797611781642
5.763558145825221
5.761897102829783
5.763681457438573
5.769679218382499
5.779258882378226
5.790226411598153
5.800079079060203
5.807123941949479
5.894926488737477
5.902074842462608
5.911124797476334
5.911809453782214
5.915913069061578
5.921847594239058
5.9222615843882425
5.920789971489668
5.920697559168926
5.921923100488266
5.924131179633896
5.925571483415585
5.916041704324926
5.909576297863892
5.91404848476316
5.913733998898049
5.916963613090957
5.91371905402078
5.911464878503801
5.911331724768668
5.91304001418246
5.915152283710573
5.916222396380897
5.915491853823354
5.913666731349727
5.904742395122406
5.894926488737423
5.9010572993418915
5.896751060924448
5.890658391380413
5.868388221545179
5.848004221634712
5.829077215095671
5.812788196790909
5.799936651221691
5.795923951146014
5.798289714673912
5.794891523069294
5.782292629386367
5.773583125159772
5.769940548680709
5.769115594124795
5.768127577826797
5.765495893200577
5.761637547450047
5.757681090227216
5.753573116164259
5.753287845370731
5.756173173030082
5.76103115282225
5.769421032473795
5.782605421519513
5.799455285849595
5.81521903111235
5.822680182873292
5.817428936516307
5.811237874590883
5.805565384998915
5.801337036017172
5.799093134422865
5.798748762061737
5.799506054677334
5.800188583015478
5.8000204634514105
5.799200491722641
5.798578690910695
5.795895354193029
5.7939335227916935
5.790648535901
5.787578915611829
5.784479510590804
5.788437875520954
5.791970016943172
5.7961250747443405
5.801256039690721
5.806409127382057
5.8109863383718885
5.814778564594601
5.817913424051118
5.820654817296016
5.822680182873338
5.915457514624293
5.913604661646121
5.911125190974588
5.920472597467428
5.926706295787226
5.92461646939768
5.927936867256194
5.932256053983907
5.932949037294637
5.930439877060277
5.9270469064319675
5.926950365365844
5.934225959762021
5.940089771849533
5.942857947763373
5.944164011339418
5.9444480524454955
5.938150056244254
5.933145582204599
5.9303506997598046
5.930332305330472
5.932143731872336
5.933628851596994
5.928030079248787
5.916408412904979
5.913103166639162
5.915457514624304
5.908688611035421
5.906871937415576
5.893029734639804
5.880528572406638
5.8664423433121184
5.849540244899233
5.832237073901791
5.818203452150827
5.811720315218057
5.806356264985367
5.804106144646342
5.810738727118091
5.802790624542114
5.792453359509179
5.784259365904474
5.777274590041673
5.770799707735975
5.764405156758455
5.75826285078465
5.754814953633197
5.754121066225104
5.759315634611282
5.7692390157611975
5.781232295651268
5.794709259637489
5.808766009018765
5.821361500078216
5.828349043920523
5.8262096630091795
5.823360149282559
5.819554584575999
5.815039864691617
5.810508465185209
5.8067486007620275
5.804388439674854
5.803652933930169
5.804020857969527
5.804164103457027
5.802751160264285
5.797937341673745
5.795191202549551
5.794791876756662
5.793152408518762
5.7904922527890506
5.78985599719409
5.793662228753371
5.7997676864095435
5.8063459728458255
5.812928102460336
5.818897923072646
5.823523532830458
5.826406281963289
5.827844568028809
5.828349043920523
5.916954486346669
5.919559880095338
5.924256550502576
5.926956561590977
5.92962487628383
5.938112908946269
5.945401618476292
5.9510337308556815
5.954798046031617
5.95677816444084
5.957344673098014
5.9573460274351575
5.955937258521274
5.955672125028978
5.955869720048997
5.956096984191486
5.956506007947921
5.956173311627065
5.955951693058107
5.955368455666254
5.952903121625155
5.947219581874628
5.938606961749709
5.932780183091407
5.928999441909719
5.923315610858106
5.9169544863467785
5.915452066681469
5.910603859579992
5.894857184343164
5.89529675621135
5.899497795526237
5.893772095311508
5.86997192585793
5.849434105856253
5.832745592387041
5.821298988396406
5.816508784854086
5.813627399134626
5.810613354590665
5.807630389325538
5.805620606356082
5.805709185171193
5.807706008098636
5.809556730335982
5.809279584602055
5.807033557433227
5.804788375957354
5.804727288696188
5.8083640544988775
5.815826780612252
5.825574370323097
5.835354483513124
5.844198039480746
5.849983906114059
5.848026103046725
5.851051963140955
5.84870835533173
5.8472648571209636
5.846509209852045
5.846122583684988
5.845899894916122
5.845877904477939
5.846478170657719
5.848482332752524
5.852423935567689
5.8483695666345525
5.843496437928914
5.8381756208456705
5.8332387586540575
5.829653130486855
5.832623109045836
5.834817427527172
5.83634526229215
5.837504232205188
5.838703463027669
5.840455236477269
5.843311844302622
5.8474355155880255
5.851204300795058
5.849983906114026
5.950557454867202
5.951300644381558
5.953032551497809
5.9566439627562655
5.962032562017694
5.9632392690768015
5.963369590274981
5.965811662683565
5.97256064946423
5.980348414082387
5.980028932946563
5.978588074758143
5.97724445562147
5.9764189511562655
5.975549042520575
5.973622828860973
5.969826729479954
5.98082139352003
5.983106207640795
5.977735232132658
5.973046664905533
5.968633983569361
5.96298608529456
5.957125884355435
5.953553972678068
5.951665652279404
5.950557454867155
5.964792640417924
5.96368034284529
5.948155195712685
5.933323473976634
5.91791198155144
5.901135156375547
5.885305175549426
5.869903858941993
5.856770761057339
5.846296766228274
5.836625590669821
5.817014601935609
5.813909571467863
5.812594161058697
5.810666980783104
5.810315809025815
5.812606916894858
5.81784942687096
5.825352357284676
5.834128112923512
5.839852368414821
5.8435857932193676
5.850579013333945
5.851650862654299
5.84979857396381
5.848161755092211
5.847607235044936
5.850678311750245
5.854070174318995
5.85304613451553
5.861803085980971
5.869963497436818
5.875211908944142
5.8760748142501456
5.872946183017191
5.870126683319451
5.8690378452318255
5.869139556357543
5.869092020073558
5.865298455569447
5.862970400906438
5.862997060289615
5.865370992468376
5.868389735025534
5.872359677810451
5.876616918295184
5.880631548543142
5.876971252660898
5.8712247993139375
5.865199876581059
5.859371511318379
5.854440447766823
5.852275171568049
5.850678311750198
5.964416410911496
5.964039622586763
5.964115946495438
5.9640647506895
5.9637113125032055
5.967831388642226
5.972899769709936
5.976758582724437
5.979263443470587
5.983336673287989
5.994394209584809
5.995336442178633
5.991647850842543
5.988667550716431
5.98888914920526
5.99254199153578
5.996426866492695
5.989632745306264
5.985839184032941
5.984383014912919
5.978442739546032
5.970603669408397
5.964829481507731
5.9626094782631265
5.9623647893845
5.963275064051642
5.964416410911565
5.966476177934958
5.966528089929759
5.964092105331896
5.946940808004197
5.920615156232918
5.901767275334884
5.898859128039853
5.891540842048688
5.878222112522459
5.858918952254316
5.838500787106469
5.834115208498773
5.836208267087451
5.844901092174229
5.841389504918429
5.838980245282869
5.8384074453041075
5.839044151689487
5.839665331642403
5.8394052949081106
5.843503621595216
5.8509019982385295
5.852823961433696
5.857137874005682
5.859327831806234
5.857818265139809
5.85567507449113
5.857102338374598
5.8560831089884
5.861354215544323
5.866956849370771
5.87258372950041
5.876353575721293
5.87767707705312
5.878479332086872
5.87851486034091
5.878356498504638
5.878323088943997
5.878458323687116
5.88507401454513
5.891291186689605
5.895769166923931
5.895966300439672
5.891679215713595
5.889950010817203
5.886607275324396
5.882167654327285
5.882577748820618
5.879960894796712
5.873682032639132
5.866584233923444
5.860254542355231
5.855027333300922
5.85710233837454
5.988905837131249
5.99781502254129
6.007164486464362
6.0133997488449715
6.014335235880078
6.012687071107137
6.0110952450142365
6.010579014043031
6.011258879960147
6.012849137003835
6.011631963437965
6.016708829243083
6.014916701371683
6.011713615835797
6.010166700888549
6.009914658553287
6.011098945865961
6.012649324347107
6.003384029776966
5.997791394624989
5.9966133024646675
5.999530297212894
6.004291469245827
6.007258407088627
6.00471391532628
5.997535735322036
5.988905837131322
5.979735473465459
5.969718930341894
5.96609440807535
5.965342294440758
5.963511337843996
5.959624371897394
5.940375361195984
5.91830555323085
5.899443892314895
5.886672255118494
5.880630457834427
5.865307950488674
5.853831233122034
5.846096585897829
5.855077811726578
5.862382440599202
5.864538614375257
5.863542569605894
5.863218413644862
5.864838914905798
5.866394634301535
5.869454178525386
5.87767782200273
5.884380998918951
5.883554712338005
5.881149200032363
5.876381480265844
5.872850912428457
5.885092181644844
5.892718957879636
5.8972544892176835
5.903556618974452
5.912149918117617
5.913184392665001
5.91741633354426
5.9227244077345285
5.927622904083952
5.922104461029023
5.912933905650462
5.918924988738487
5.924937128950665
5.929095706309822
5.929111754774645
5.930631057849198
5.926645397117752
5.920499238658257
5.91405938619707
5.907748982912017
5.901984307785057
5.896971685256733
5.892743628651877
5.889369348727433
5.885881035277897
5.872850912428473
6.046965039555149
6.046866412154051
6.046997029967086
6.049179122049174
6.052703175984452
6.058414981603242
6.050640578891072
6.039814192015008
6.028337169216293
6.017854813682672
6.014883002438923
6.018983840392748
6.015353224517853
6.016502341347731
6.019204577893204
6.022249293162933
6.024509406366713
6.016609234735467
6.024152671291087
6.032062506658034
6.039585302511886
6.046285107822875
6.0496742903024305
6.041924375133446
6.040174852665232
6.042983595001706
6.046965039555159
6.0437741079343095
6.03523395329695
6.019144558977116
5.998138271567664
5.980223784849876
5.9618410946130584
5.9522944348472535
5.937005695944052
5.921334703612584
5.899950074845036
5.880750944649694
5.879306032811126
5.8796745231688
5.879507418842526
5.878075598435616
5.875714271544306
5.8730919389800516
5.871352011103772
5.871889778691494
5.874737216773344
5.877731819551821
5.8807406865552245
5.883767131679239
5.888122979720933
5.89719668289248
5.902252687877174
5.899742669656872
5.886566036963285
5.889024013643623
5.89787360250749
5.908782996579284
5.913028885837688
5.91231564599841
5.922561101626923
5.932644709461263
5.9412892070518915
5.932180715741899
5.931412462912562
5.933652214873208
5.932289296198843
5.930390199573429
5.9306470238407485
5.931440617295871
5.932382111090385
5.927410670287393
5.922111133888625
5.916032920737374
5.91137494461092
5.910383269509995
5.9110343140827
5.907936811577435
5.898513057387081
5.887145093474672
5.886566036963305
6.048510380771526
6.047649022104839
6.047665918163004
6.051540183188689
6.0628149784591185
6.059385163011149
6.065934722329033
6.064545035819347
6.056214603498526
6.048448683231697
6.0419200595739495
6.0376291291562065
6.044518992327046
6.0552083355536075
6.068869749622729
6.057184685939335
6.047254430591292
6.047837770689165
6.048013909279764
6.049112343951675
6.050302476403539
6.050689074818055
6.050247957950297
6.049415026208374
6.0486533339432835
6.048293565798157
6.048510380771533
6.046350589823559
6.036712304856568
6.020133363009638
6.0010831225406385
5.9830771278823365
5.966839034988519
5.952520585323197
5.940159228797233
5.921637415060143
5.908920795701119
5.899921138768172
5.894970167140607
5.893859464571747
5.895631750010269
5.899195069060224
5.904900530285782
5.903205478188529
5.890215996448274
5.880842156783362
5.876965181575083
5.87847030121381
5.881718136630671
5.88491181266929
5.891685114502695
5.902755657616472
5.916131059826511
5.925777397149805
5.924912624315812
5.927932523237853
5.930460293877172
5.9324184681564125
5.938489394035348
5.949715623547675
5.951884848878948
5.949343959672694
5.94194015332066
5.947622781909299
5.95111847464679
5.951753227129764
5.953360849549127
5.94657385714893
5.937018497702029
5.936108497460149
5.941179581302881
5.944876200573505
5.944292211221352
5.942526286145988
5.940339116088639
5.938184824272207
5.936455759741994
5.930443038044081
5.927156458892664
5.925654477470179
5.924912624315862
6.0597503396705505
6.063391231591402
6.066386280736177
6.067296815823822
6.065064034707601
6.07465104886654
6.072552278558741
6.074229551730683
6.081160248424821
6.081533637716197
6.070753804145002
6.056798976486744
6.066287982978276
6.073561297765622
6.069490017253836
6.073391003978636
6.069175805654045
6.08165238870296
6.092786095220675
6.0829543818231775
6.072013530104551
6.060528672448577
6.051803368670437
6.055806314149922
6.058187681050703
6.059280312723344
6.05975033967057
6.063153644456422
6.06748375489923
6.065293005292945
6.052948462751354
6.02777622217257
5.998402822729862
5.973589822599704
5.957567561462541
5.948705070218151
5.943032648246428
5.938756653115859
5.935398246811226
5.9333882836379725
5.933499144771918
5.926464387063866
5.916547760075145
5.911483810544141
5.909932306951793
5.904419804096301
5.904747242149464
5.9139515255622195
5.92951872786744
5.940662582999497
5.942119075801171
5.938929607960812
5.93201923972778
5.928916078048633
5.939505834895687
5.938101206182956
5.938942135222846
5.941715352572183
5.945728932501901
5.9497992751530875
5.962183200891774
5.973747415295239
5.981366970413423
5.982621684911761
5.980991916091939
5.975672272309079
5.977215156231047
5.974057397421411
5.96788074151656
5.96006588069087
5.9519219715489555
5.960998317073435
5.972571116792277
5.969987996200662
5.960372147375595
5.949100378127977
5.9382035249154255
5.935496093792945
5.93558574002646
5.936910896886974
5.939505834895721
6.103250592852291
6.104422577809965
6.104041268287904
6.1009503731574535
6.0953560971893666
6.091527986104828
6.1012213158261694
6.109977648434185
6.099001695887917
6.08557137353028
6.073504143584293
6.063395089181698
6.075920262293181
6.07938544330937
6.075816071825203
6.084143263456406
6.098985836836536
6.098985210974264
6.092849110942156
6.101142041615511
6.105344920945239
6.102534660650005
6.100123959823262
6.099128224851638
6.0997494136468555
6.101514931994973
6.103250592852295
6.090911654286817
6.078028575399875
6.0673364985301514
6.053131312335287
6.03519007337792
6.01537161427023
5.996115948125275
5.980198287027095
5.969919090684398
5.963419437356974
5.957072247039435
5.949149839543145
5.940862557867833
5.933988401732117
5.938510985984238
5.935454927750132
5.926386013005229
5.921510655639679
5.921136073499701
5.924352373948444
5.929817771585348
5.9358955577638515
5.946624689250555
5.960038411474169
5.964183720738405
5.958178817910521
5.948193131759755
5.941683874997109
5.944201867831905
5.949542250139423
5.957338770061298
5.96675741054485
5.976694678078057
5.985924574525834
5.985762940982783
5.98476685388226
5.9839214079261955
5.982038535637118
5.98198024543151
5.980643000189007
5.979319419190489
5.976504735768827
5.972239277319069
5.968034619622911
5.972134689039815
5.972967737988297
5.970894404294637
5.968653039460648
5.965027923535967
5.9600427637172935
5.95444259947201
5.949105779441372
5.944695776149305
5.941683874997152
6.127192634693007
6.127678465061988
6.126621996521296
6.1263627721138265
6.125791024473035
6.12336043233577
6.118139640466983
6.113786982574307
6.113967475897189
6.10801909845695
6.110974404620967
6.113448301611251
6.107555304901631
6.10558731896203
6.1133063079949395
6.114917898723457
6.105831745990359
6.105419618279395
6.104934070884418
6.106494365885088
6.107096936459457
6.111476305718317
6.114915265484195
6.118023675562243
6.12140290376198
6.125354459273998
6.127192634693042
6.125243020774313
6.103434861155712
6.085993021340703
6.079875501890417
6.07422697016491
6.0586776263901285
6.040832522706835
6.023956827351576
6.009212264579321
5.993624381700908
5.981985305892674
5.9751331064191495
5.966727097277655
5.956393126169438
5.946373514029172
5.9445445799322805
5.941983035984075
5.94557726681024
5.959259663786619
5.9669855749144585
5.974372199934028
5.981446051014009
5.987591905171563
5.992879606138203
5.9979974436447225
6.003435560217391
6.009051832934083
6.01327038749079
6.013768065550759
6.01251670673573
6.009783900195419
6.004625339433352
5.997240706680383
5.9899459876880154
5.993250540480813
5.996868718792322
5.998427361303278
5.996565440746516
5.994797648208498
5.995329759252304
5.992921601673877
5.989807958931635
5.9851599796255925
5.978624597697409
5.974850779305034
5.974281175741454
5.9842966248617655
5.993802007463837
6.0008438643835404
6.005529168509863
6.008646496489205
6.010957591133396
6.012809051283673
6.013270387490798
6.129683713781852
6.133037955966041
6.139054739473589
6.14500173417383
6.150316656028868
6.15190534247236
6.142066720142188
6.127219242100047
6.122422177683021
6.12798251386273
6.126762333814091
6.115850585990199
6.120180040950135
6.122997594652556
6.125005198653921
6.120584430751827
6.113392308274403
6.111923977935169
6.116837093272069
6.120125934965506
6.122356311725123
6.124063306499269
6.125398013744044
6.12635195868466
6.126945980156911
6.127237514294333
6.129683713781905
6.13022735301564
6.127826844734326
6.122608776028759
6.10146386692315
6.077345098007495
6.064113934809187
6.054829106357611
6.031858589713189
6.010688038773838
5.9974231570263195
5.988948359069551
5.980008900730744
5.969923105307232
5.963331651482889
5.954413038626654
5.948458730384349
5.949125291046946
5.953726322440568
5.9599537692728815
5.97482460785128
5.989211915864998
6.001037266032143
6.009779063538098
6.016253725566944
6.021846378866542
6.022229761196506
6.017253355435779
6.0142266781994165
6.015694606741414
6.018199313290527
6.020266177073942
6.013384592035224
6.005857935143653
5.99993353485593
5.99611574531224
5.997665839064752
6.004369461733929
6.013180185318364
6.014661341127218
6.015306498427724
6.0085487082739535
6.004467959270543
6.003197917552325
6.003444310737776
5.9976477129655565
5.99244811711867
5.992886878042009
5.998532653263019
6.006651044600853
6.014575172034802
6.013813805982825
6.013696093060595
6.013617824119848
6.0142266781994325
6.1535753253768535
6.153667591413739
6.154714750026497
6.15677444203974
6.1599654562217445
6.164038165848879
6.169585035616561
6.165767976210037
6.153372055978585
6.140110505481725
6.132476155535324
6.13697210686831
6.1377507564869145
6.135089536172722
6.128782948907174
6.1270562737374
6.128351509618721
6.132807254635313
6.14041438288924
6.151428803715751
6.164512580042553
6.173245543186265
6.174638319671252
6.169997401592992
6.162430928288149
6.155971031116517
6.1535753253768934
6.163191247292681
6.152619677207974
6.129374311390228
6.1061895561472195
6.087176545180996
6.075219244811863
6.055154807684827
6.0471558188627945
6.032116591804282
6.014309984892713
5.996352664776061
5.983684185673821
5.980960839624646
5.979232980374206
5.974909760245647
5.968548466170371
5.974191723718028
5.980961568704285
5.991352910693472
6.003519478827465
6.014856533420857
6.023902456503899
6.031389601220753
6.038628046791682
6.0457636301792625
6.050978066100045
6.0503089530546195
6.042264872698723
6.038261090021692
6.031425231539444
6.022272366245305
6.021499991717807
6.021560231809117
6.020197145322578
6.017501453510934
6.014380842803675
6.012699340648493
6.014015727209186
6.0186926272336345
6.017503153104381
6.026497327906335
6.034873563612592
6.036316566558801
6.030300183803929
6.032879655242729
6.032198787375977
6.026283987904053
6.020743292251918
6.016727049786476
6.016569868311493
6.027675702408992
6.037169192957387
6.040776131829151
6.042264872698704
6.181002044458031
6.191975528161908
6.191167681067497
6.189621553084497
6.181719452945048
6.170826770168154
6.170364190978505
6.175359189313969
6.18107764715662
6.186367487365661
6.180663169069007
6.17376024300995
6.173956674237997
6.170958633624002
6.157419376652608
6.1523011502650276
6.157923192541536
6.162210065894771
6.1684435946581315
6.166973682174516
6.168664318881638
6.176906614800641
6.185595984359343
6.190158098803435
6.192226159313688
6.1927129601062525
6.181002044458042
6.169760046094282
6.157372158573876
6.133358342045383
6.112189186935675
6.096528710088893
6.077009471896701
6.064091311024295
6.052458159675974
6.047131382445922
6.043537824488455
6.0257697200000875
6.009192013743592
5.995039325312023
5.982813510798499
5.975351946698752
5.972361955856706
5.974405274185178
5.990920445720461
6.00799633520212
6.017867085332673
6.027734034974357
6.036220399893103
6.042219924438175
6.046043426452618
6.048787267684375
6.052125020958178
6.056680781483729
6.057744775771719
6.0551082922975645
6.050255442306375
6.044180805215163
6.038555168008623
6.03397263520353
6.029305059118114
6.024147997214034
6.019488775819085
6.0166515220827606
6.016481537910563
6.023336108732461
6.021072632678012
6.028971086243716
6.039394060754781
6.039404519894877
6.040362936094959
6.037179715534273
6.036797571603665
6.041016888848412
6.044632349103782
6.046425607064507
6.049151526494466
6.049584002613532
6.052480911557219
6.059596713829408
6.0577447757716545
6.191635732814636
6.1923361664483725
6.198702476784183
6.193358976129122
6.187222404928687
6.183023120070295
6.175943153584992
6.178688383930196
6.192437540001103
6.1872794199842165
6.190582562347508
6.193259296626555
6.184627090679428
6.173243045359938
6.171984504419626
6.171758098493499
6.173546543761321
6.177643488190462
6.171943198860821
6.176786309759496
6.186295662219956
6.195783052983783
6.2041271978072325
6.207539078007598
6.207646721347717
6.19556086224476
6.191635732814686
6.18475218801603
6.17161431871616
6.168318854599292
6.177157434328995
6.182314504025558
6.165296957680287
6.133560055996235
6.1001057138819474
6.070541399738977
6.045928433014763
6.039006809958165
6.030385568724703
6.01478924221733
5.99817942992787
5.988223598933606
5.986982419146243
5.991489895057418
5.998957408259009
6.0107335184215325
6.030857562573311
6.0475768504391105
6.054813184522796
6.0552461631943775
6.0524806885656135
6.049527298941388
6.053657543863373
6.065478747307412
6.075766588734539
6.064233076024254
6.058271307712892
6.059313363966939
6.060120577326011
6.055667841660987
6.054661592398036
6.05722156174881
6.062553447664371
6.069788713370815
6.072649468567634
6.072719297083241
6.062149852507273
6.052614282393921
6.044037403004275
6.0489956701701955
6.054537579433533
6.051126298446104
6.047858118312467
6.045360353314901
6.044876573524048
6.0477560508545025
6.050470946482282
6.055286661319089
6.058806960132924
6.062600416325567
6.075766588734526
6.213353850456124
6.214735698432532
6.218811761584559
6.224274282030118
6.225916803211929
6.217308928783872
6.2084992022374115
6.200492200850204
6.193645733116813
6.208155457841969
6.220927989723543
6.227676777585692
6.222669099150409
6.219323066892554
6.217047788175155
6.208929424025959
6.196168724861421
6.182709098757914
6.184370284233213
6.193034633128624
6.2026635040482425
6.211941972045951
6.20853156403041
6.209789396733604
6.208298838920423
6.210208904552034
6.213353850456101
6.188954716903992
6.179913539578623
6.182399512166457
6.184562280609002
6.184464474635675
6.179614701006775
6.167952162474457
6.1500780364122996
6.132588188839346
6.113277622487235
6.091283789705966
6.067895746363415
6.0507409395043155
6.039256820525752
6.030471425129708
6.022688337047159
6.025144753966416
6.032904078578544
6.042864707429337
6.051023019904483
6.055934822885717
6.063428205864741
6.072878305123211
6.077379772764938
6.081570582095701
6.080458610631084
6.075451447179291
6.07863445462136
6.078817522002504
6.075607495338311
6.0669981787897855
6.064737121829719
6.066433026707749
6.064891678650956
6.06592649759674
6.069491953163406
6.07453602285459
6.078011241487116
6.083299471566178
6.082701889860969
6.08223333289963
6.082234111161641
6.083488703286808
6.084880023450757
6.078703541873294
6.073968576169005
6.071082078528302
6.069986084698551
6.070287753286851
6.071494676297016
6.073163778873935
6.074998102490214
6.076865184924652
6.078634454621369
6.218669602809012
6.2175345578763945
6.218976435743545
6.228839775609881
6.229437842211401
6.233860067715516
6.237777444654751
6.241277260533132
6.244700927256017
6.247682259833552
6.238627773283904
6.229475376684547
6.227227842450102
6.225549668280116
6.221504251814491
6.215762026933438
6.210773874411755
6.219274857007786
6.221090225547434
6.219084944307489
6.21596622028077
6.212842449272795
6.223862984723291
6.228246793768215
6.220938080318382
6.220044238505327
6.218669602808997
6.2237847250417175
6.219456912533674
6.202964623460635
6.194999444730306
6.188407463021865
6.181894208301003
6.168779793678732
6.156431580136311
6.142681702917749
6.120027121666261
6.091568723940626
6.06942288064168
6.055414915605174
6.04893084163417
6.035466973361219
6.037046825016789
6.041710130937008
6.04654554891486
6.048073590262858
6.053029435612773
6.063807168165507
6.071351887662231
6.074353255293342
6.081075370012396
6.083953097328927
6.086772494388439
6.09180724554274
6.095447605613758
6.085424919023979
6.077123862969757
6.073749479353547
6.069765510177769
6.07155369992317
6.076964250651352
6.078992068851721
6.077686860083431
6.074867064017637
6.079555485316199
6.086004454091932
6.085801739136833
6.085591434104722
6.0862712827816186
6.0875099873891365
6.088127785610962
6.082663120893628
6.078711219663875
6.076829499747205
6.076494461979671
6.077055068737773
6.0781552895062605
6.079966051584909
6.083259236957423
6.088606332522695
6.095447605613869
6.246024233442645
6.24400164745897
6.239805170698924
6.233611284248761
6.242222421339695
6.255664954411713
6.2658526608984815
6.264906848706937
6.25679050129207
6.249062756561533
6.250603344106792
6.240181607250155
6.25527820366379
6.241526925128143
6.22820204609688
6.222529887106328
6.223286663994812
6.222190429661804
6.229495782545797
6.240476264366032
6.24916647292456
6.242258820537207
6.237887944862656
6.234337690124029
6.241802592566005
6.24556053575343
6.246024233442702
6.245713234771831
6.2416819356153965
6.24171561068156
6.230046250042634
6.212993758267769
6.189313162905946
6.1762463846119395
6.165497225163209
6.146667846891962
6.127484423060689
6.110686125878366
6.091955060881545
6.07101587076458
6.05024397596574
6.047777442427862
6.0465139974233635
6.046095031986763
6.047952165746913
6.054732730402989
6.061282982880648
6.067021969703861
6.079630150007601
6.097134824849502
6.110976866401369
6.117706830591769
6.121416909943307
6.125912699548766
6.130522934065027
6.13225129982435
6.1272502389927235
6.123266449238013
6.120770520337755
6.120189059986289
6.121759669836781
6.121539959001396
6.1177395652443
6.115130141349892
6.114167472036365
6.1154462173665225
6.110833885276405
6.106190452289005
6.102574402819896
6.101684309722108
6.105819827291075
6.110142228809013
6.1160087803091505
6.1223857720808414
6.126027040970249
6.12175822455516
6.120022658681017
6.121689244766797
6.126196136720277
6.132057767935667
6.130522934064962
6.253914908741876
6.250563505732814
6.248798392054573
6.249953674466772
6.25392482675429
6.25989910118495
6.26789958643821
6.271685054472958
6.269918467200092
6.261136531302521
6.256353605435591
6.267397403704528
6.256737513533607
6.271675272743029
6.276163589270655
6.272219990996691
6.266341762565041
6.27563361303145
6.278517436594195
6.265769870233973
6.252465018995583
6.248464917279609
6.2394971251756965
6.239291180015973
6.244195790530322
6.25001194119936
6.253914908741957
6.247907310202989
6.25099249951915
6.244063441550662
6.2367286735759455
6.234521889273294
6.237267310864323
6.242606532820135
6.242981711382423
6.2216372657950565
6.202020495343435
6.185951352952369
6.172332697355199
6.160512853903918
6.142191835619045
6.124097990210675
6.111386397559351
6.103306990800441
6.099381628773645
6.099653271787581
6.10470029226498
6.114855215243952
6.121234684195886
6.12289204896401
6.125048100128461
6.126399609046455
6.128273528589554
6.132513914463308
6.137622834892181
6.136187557413205
6.141304180893496
6.1409075799220405
6.136153398366843
6.1311186783148415
6.126127668648137
6.124408901511507
6.125991178099629
6.127279191639803
6.128830906686081
6.130257767894911
6.129469453694208
6.127914577231533
6.1258320775719435
6.125366202695687
6.128223833584756
6.127974918474674
6.129600660341059
6.1304010861261204
6.128810539656968
6.134901653152519
6.140304373200656
6.142795399528682
6.141600543566373
6.137275383776889
6.137622834892155
6.278670505902954
6.288996377348076
6.282567634180615
6.275423357135883
6.268994211159639
6.266045007644475
6.268219444148126
6.280004321190309
6.294894252944168
6.299258843242217
6.301185571836553
6.300754645562678
6.292994997003376
6.286688406240507
6.282077983618339
6.277108113155008
6.270667811809047
6.2803929840421375
6.2807447130208995
6.279139250169051
6.27434667548071
6.272179660305891
6.2748357930217304
6.281147804420977
6.2878835912742135
6.291715442567942
6.278670505902999
6.295813237042169
6.303844460301092
6.296065263812084
6.270379846117166
6.247487812052399
6.250311402524779
6.262491083951016
6.247346289980106
6.239073210916466
6.225110302668575
6.214627049615511
6.193337811135976
6.165868601371557
6.150255713545864
6.141492689918216
6.1342389685434515
6.128543219340017
6.1244264217246895
6.121826119815077
6.1205769361474545
6.120445516182029
6.128309344527979
6.14136907819561
6.146750945228511
6.152267992923182
6.160446868494992
6.161644227970525
6.15103532378916
6.148523886510961
6.145103276965397
6.146491905016997
6.150821297064208
6.144211432246501
6.138872822905326
6.137546558701224
6.142355237159762
6.142102744846191
6.139842158631604
6.137961879574854
6.141184498317056
6.144955912412702
6.147881122058427
6.1429082410755225
6.134329123306872
6.13408563282277
6.135013737466635
6.136715531842851
6.1387022778934
6.140595781714267
6.142106987646252
6.144735278851178
6.148027373960789
6.150127462433406
6.1510353237891575
6.2917301503846526
6.289956209609704
6.2952446644453675
6.292786704519805
6.290950956375643
6.289129573079908
6.285264543807207
6.288285978711143
6.295485018017989
6.301878735423432
6.3054515551664565
6.301474911048954
6.300180921025216
6.299247554131537
6.304091352961171
6.301205508940243
6.2959112104133785
6.288478638397365
6.283146707543251
6.279986104133541
6.276418823124809
6.280082242885143
6.289304677396934
6.2925046491833925
6.29328045229191
6.292357220600441
6.291730150384702
6.296626111474678
6.307719735159259
6.309568998492157
6.305715928799306
6.296007608249493
6.28090249932754
6.262665191394801
6.261942670910733
6.248023720745603
6.231001122744077
6.215529541639203
6.202217540225827
6.192016852116859
6.181407572931806
6.169546209398277
6.157378138243024
6.14579917278565
6.1354840619986515
6.127195452735009
6.122056811975179
6.12178953736497
6.1285640361803075
6.141653440231301
6.1588907172650105
6.16231319589809
6.167618964250892
6.165297302646784
6.164827680306603
6.164461518428525
6.161789179549934
6.156992821996679
6.150854537496588
6.152850775310442
6.151852893292084
6.148843596222874
6.145237889747993
6.150849721760243
6.160420630907803
6.165600855200316
6.160657217669687
6.154331718491094
6.1510833131387415
6.149422356333763
6.1476780199879055
6.1438868361532935
6.139397988952935
6.137220942068041
6.141833685661525
6.148245763376869
6.154471703635664
6.159616276569755
6.163315063560676
6.163363113978198
6.164827680306556
6.294824782768595
6.296435054968757
6.301424707945356
6.3045228341445085
6.302263300542441
6.299541549535376
6.301214366949766
6.299836890721338
6.297493126197516
6.313801134974463
6.3232310917284575
6.3228532193444495
6.315338697441966
6.309021054131958
6.307586917128384
6.305003601711219
6.300043488252807
6.299087935723073
6.299678523678298
6.298969849223563
6.292928243857441
6.290458569907491
6.290829758848439
6.29786658548683
6.300356803089043
6.2924560832635095
6.294824782768625
6.3097254099247975
6.310075202359955
6.321278152327649
6.310867864492825
6.300449938569137
6.291872634897646
6.2829031298665825
6.265136626877429
6.250007494666168
6.239830551230851
6.220127751323647
6.208102195365116
6.201818193463767
6.196323236565502
6.191573828272258
6.187593969943782
6.181785120228785
6.175707702929037
6.170000105937152
6.165981995037944
6.165053331641446
6.167609919116254
6.166046275046738
6.161743678010657
6.171219762911499
6.168903450025628
6.17123512539147
6.167474132839847
6.165049085352591
6.1657811114116585
6.167343525434953
6.168538376625025
6.169995877828064
6.172731539853999
6.177067926201121
6.18285347231775
6.1856646684742955
6.175356104532744
6.1696061395639585
6.174764546382859
6.171497530773584
6.160464213685133
6.159128932147097
6.164926764262657
6.165757817677308
6.167420552458385
6.169512122093257
6.1714411205629345
6.172302829547015
6.1711060063773475
6.167845480341748
6.164432206701768
6.165733765897518
6.167474132839752
6.322957563489313
6.312464749380112
6.305131159324982
6.304530514491524
6.306732630890394
6.3103338118299295
6.309358524718996
6.305873731332915
6.312188690437277
6.318790847147337
6.32999344928118
6.323747842725189
6.33003178836893
6.322276841785689
6.313765217629736
6.320984284407491
6.320802197400766
6.321830460553944
6.3090211365249385
6.302508723343272
6.3056415954497425
6.308576842965193
6.311337117866099
6.312264363145089
6.312047841331855
6.317588359544885
6.322957563489316
6.329487250697313
6.341033546021607
6.3247411483910625
6.343386501924229
6.347802519898478
6.325292988358431
6.293675282352282
6.273807079577721
6.265766289130121
6.25193824714001
6.236861753087265
6.22242148907348
6.209776451374135
6.200185645560289
6.193351885050066
6.187595123653261
6.184325311558821
6.181576612306719
6.179067961520139
6.176522651517603
6.173717518710026
6.170378456580755
6.1722647041558645
6.175515389213508
6.183051151338349
6.198117526874891
6.207355666601193
6.199366992715337
6.2030349528136535
6.207798102034431
6.2085702231441875
6.204931423822916
6.202674818964366
6.201541357238525
6.200717831790098
6.195755524766317
6.189420003348219
6.19354325135945
6.1928095278786515
6.183415971596466
6.18471913444119
6.194182856535047
6.201824867840031
6.2035530669478565
6.205193237945415
6.206697353930499
6.20793903038076
6.20883630187507
6.209356272954637
6.209477565482896
6.208124235973734
6.205432243887786
6.202214958937041
6.199366992715404
6.336540824564779
6.335884666295058
6.335600346740657
6.338189092470683
6.33097163291591
6.320510669401403
6.315337456374786
6.320457270746781
6.325212264559111
6.33024491452901
6.330420265707735
6.335171941492142
6.330604327169512
6.325872319549417
6.3228471493394105
6.321150741970632
6.332192482767755
6.326299677784943
6.318412949889556
6.315905526536038
6.318530025174071
6.322808287128643
6.327886715660138
6.328363772465801
6.330881250431559
6.336224771934807
6.336540824564809
6.349780240898602
6.344252823039986
6.355745366221901
6.356390570595658
6.351654427146594
6.343299610030894
6.328079104653987
6.31065078269377
6.300152129440217
6.295110673790707
6.288396647636909
6.283070455532171
6.277439363512656
6.271524634090195
6.265452235738843
6.2589716037678045
6.251506941647672
6.242322207609724
6.230788750438183
6.21671105844028
6.200671774194932
6.184536433979407
6.173126965148603
6.1764442369318715
6.187004954579345
6.199012404868548
6.208714476309527
6.203102470000907
6.20858669772157
6.212962225802799
6.212515173782619
6.216632427573451
6.217030368824924
6.212311396275826
6.204908404802814
6.1995180811547295
6.197920921770174
6.19872170161996
6.204289290459581
6.199400339463492
6.197508670376173
6.198768669028272
6.202585839346034
6.207867197527987
6.211559117603527
6.214639976519827
6.216022462158739
6.213938359726962
6.212012572606305
6.210185843971597
6.209131929635624
6.20815282345153
6.206259148763381
6.203102470000911
6.343874942575383
6.340459526002173
6.340113077994733
6.340731507967365
6.342287934391764
6.343711580295982
6.344632396305116
6.344717071075793
6.3435861389114825
6.340912980789905
6.33725216685898
6.3381238293151005
6.335514839983763
6.343955481393638
6.338272825204034
6.334851415041405
6.3337391347957395
6.329535947236418
6.337561810264015
6.341493907365067
6.340295985366426
6.336021595778153
6.331032508356393
6.334957890918303
6.3374893576103215
6.337617477928862
6.343874942575364
6.352884487798549
6.355141907352267
6.367566705035151
6.370425452125439
6.360079028319889
6.345272136746448
6.331075512762701
6.31810871253631
6.305480298268084
6.296590783448456
6.293881713339521
6.289780440263551
6.283976950407608
6.2769458725314236
6.269414329289189
6.262034667749476
6.255240734859883
6.24920726636314
6.243891557165079
6.239160115229408
6.234966874165603
6.227976625398586
6.211025010740008
6.2026921608606616
6.203275821374631
6.2092338789986385
6.209992858507023
6.2193453021457055
6.2169175925376425
6.213360508861912
6.216914532099338
6.2184501573785145
6.220153230703804
6.223153054181726
6.225459351019345
6.226620103377799
6.2260755526253275
6.2235112968268025
6.219225581963109
6.222095470962359
6.223602454904576
6.223743454358816
6.222490070627581
6.219135672344701
6.219949901734429
6.218109877851206
6.216215633165936
6.2159115347119425
6.214422843505989
6.213364403928033
6.213898792893684
6.215730897574274
6.217817803838653
6.2193453021457055
6.3617605158130575
6.358840840709471
6.3506012365074795
6.340882809493483
6.344395720200479
6.351844981586533
6.351194008147596
6.351834363028867
6.349788110193104
6.341225303315916
6.33966347151919
6.359455155523174
6.3513206474074595
6.350159713831748
6.361660372579689
6.366561323630898
6.364048877127295
6.358977635167265
6.3541715472050955
6.34817442432563
6.343917915925106
6.340694536586321
6.338397263266255
6.337331697779301
6.345427521633637
6.356793079840957
6.361760515813056
6.356917102452676
6.362225708601981
6.368780621250972
6.3715405560178935
6.377498998326331
6.381849982303133
6.3721350805628
6.3574715729210585
6.34172742250767
6.327744521930182
6.317826888677397
6.312300614688991
6.309662051770887
6.308068391129894
6.306428994097403
6.302970243103427
6.296423508939114
6.290378021414192
6.282376102718407
6.268755593381366
6.249089929518935
6.231572712482307
6.229836004014566
6.2312495108528125
6.236484738122718
6.243601450265996
6.244453576711844
6.253696655180955
6.262435363679262
6.260305615599163
6.257133329811168
6.2539305058706995
6.251662726657906
6.250670342104978
6.250331008214047
6.249732326562062
6.248147429601433
6.245060680945953
6.240185326124074
6.241697242948116
6.238290138356163
6.230849436462516
6.222815386186159
6.221325416298784
6.225064271615482
6.230988442989637
6.236874649924379
6.242652622258167
6.24817133027017
6.253196422580542
6.257434903066462
6.260095031541031
6.258000052817636
6.253696655180908
6.394013626431621
6.382753829726214
6.372228336643459
6.362957654650086
6.355709985052999
6.352973630789895
6.3628356649418665
6.372951745302945
6.381989212667757
6.38299192103669
6.386634580962042
6.390033323716873
6.39339576756371
6.389845673991007
6.385561005412869
6.381405161700613
6.377717520527794
6.363408762792779
6.359942123628199
6.362016430388741
6.363431296376648
6.364938407225182
6.367547120600916
6.371493199040666
6.376457119106111
6.383164651927997
6.3940136264316
6.373786325418788
6.381455082666959
6.378288092323554
6.382504076823047
6.385536099680476
6.386539920515457
6.386750021763221
6.383955185332249
6.377543644557847
6.368112142933717
6.356692015118906
6.344372990679491
6.332152013891247
6.320849142734588
6.311038748376018
6.304361462677608
6.301836770287017
6.29874726049304
6.294403106614755
6.287629395846407
6.2787954809732085
6.27030032206676
6.263823485701055
6.260091789155064
6.259595065378552
6.248316902885106
6.250428260158437
6.25517754542957
6.2626017710794395
6.268763017182309
6.275584932283111
6.279478339855061
6.277908160842137
6.275776556605362
6.2727018032996185
6.268219369088227
6.262436923324869
6.2560195440094475
6.249790420273195
6.256745658057256
6.263690543116871
6.269474777378823
6.273468530493926
6.275849001758543
6.277357742041495
6.277607804849513
6.277104528558436
6.276544865312686
6.274913968616282
6.268622216904956
6.263442028896018
6.2605451686166615
6.261589087198551
6.2551775454295875
6.399703707556337
6.399709370421596
6.399681170976161
6.400950835919288
6.4042798314635485
6.402719930131072
6.399984405585055
6.3927044999691685
6.383994903273438
6.388887585037253
6.3934358162456775
6.396463963815151
6.393800413773963
6.393562106708339
6.392326057329036
6.388300498110206
6.385045093849981
6.388313495842111
6.389153312638699
6.391629590586964
6.397422765691727
6.40475949038228
6.41160077831033
6.409139049903646
6.402872507954234
6.400395904878951
6.399703707556394
6.388671873851574
6.390276155240042
6.414788775953797
6.421012877602328
6.417095304575741
6.418561554555549
6.404694054085081
6.396442747575705
6.391788747809981
6.384052039458129
6.377269124391426
6.372507742528193
6.3695359764435615
6.367275717111093
6.3642381601512685
6.359288089582237
6.352401423191553
6.341050488143584
6.323957380239518
6.310620800970146
6.301580472377396
6.295914823681673
6.291286501861862
6.278852508940242
6.263716784086535
6.262514810478333
6.268354080520829
6.264292397812535
6.270007077486348
6.279652400191232
6.280234772429689
6.283533582806047
6.290704954392967
6.293860295270157
6.292466042053472
6.2890575562914925
6.285661432279448
6.283159366029873
6.281708258545695
6.2817493936599265
6.282778705885345
6.284123763148658
6.284989481357784
6.284585763093867
6.287068719996987
6.287585984086999
6.285531168834358
6.281001207865766
6.27627722442346
6.276136453995357
6.275901170447283
6.275716894476275
6.267813524729771
6.2642923978124605
6.424911234392918
6.424983668551071
6.41742420901182
6.41103005914819
6.406226335415012
6.409972659342018
6.404940646970052
6.397820802548657
6.396461540915819
6.396262962357645
6.3972094312003565
6.398662313084488
6.397861175491933
6.395780248720582
6.393611638405987
6.3968897806596265
6.4053606965871905
6.401493584246887
6.401050072126066
6.404899047864096
6.412328507573623
6.420956664417974
[truncated: 1,402,741 more chars]
