# Supplementary material for: Magnon thermal Hall effect via emergent SU(3) flux on the antiferromagnetic skyrmion lattice
Source: Nat Commun. 2024 Jan 23;15:566. doi: 10.1038/s41467-024-44793-3 (PMC10805809; doi:10.1038/s41467-024-44793-3)
Supplement: Supplementary file 3 — Source Data [file 41467_2024_44793_MOESM3_ESM.zip › Source Data/main text/fig2e_gap_Gamma.txt]

B	gap
0.0	3.075186000842228
0.1	3.0658374419666776
0.2	3.040611592905067
0.30000000000000004	3.00492518338935
0.4	2.963132688590346
0.5	2.917921224070343
0.6000000000000001	2.8708790471140415
0.7000000000000001	2.8229598444791115
0.8	2.7747651285295616
0.9	2.726688404502987
1.0	2.6790077852637553
1.1	2.6319119828966118
1.2000000000000002	2.5855427685855976
1.3	2.5400050007785353
1.4000000000000001	2.4953693575918328
1.5	2.4516960589605366
1.6	2.4090333742091
1.7000000000000002	2.3674087787509674
1.8	2.3268491043140007
1.9000000000000001	2.2873722517038644
2.0	2.248991073563851
2.1	2.211716471442537
2.2	2.1755518284476865
2.3000000000000003	2.1405020759642652
2.4000000000000004	2.106567895303918
2.5	2.0737482554413638
2.6	2.042038940794356
2.7	2.0114400248420554
2.8000000000000003	1.9819434920782362
2.9000000000000004	1.9535475729663054
3.0	1.9262430996459934
3.1	1.9000270863427386
3.2	1.8748912496120855
3.3000000000000003	1.8508271712780175
3.4000000000000004	1.8278293480284789
3.5	1.805890565222584
3.6	1.785003543011149
3.7	1.7651595508002385
3.8000000000000003	1.7463513764887426
3.9000000000000004	1.7285718698686778
4.0	0.0457841434224564
4.1000000000000005	0.12819176478514602
4.2	0.18883698487370487
4.3	0.24136514272940246
4.4	0.2871915906930707
4.5	0.3262912810424432
4.6000000000000005	0.35849495408492343
4.7	0.3839350441415389
4.800000000000001	0.40314235647090124
4.9	0.41689777659117855
5.0	0.4260293944902574
5.1000000000000005	0.4312672053809556
5.2	0.4331858765406609
5.300000000000001	0.43220676229700383
5.4	0.42861493405168705
5.5	0.42258745885433874
5.6000000000000005	0.4142111289565739
5.7	0.4035016067128724
5.800000000000001	0.3904175133680942
5.9	0.3748700202538386
6.0	0.3567334950186592
6.1000000000000005	0.33585625903478233
6.2	0.312068739204372
6.300000000000001	0.28519448671952563
6.4	0.2550588979769926
6.5	0.2214969772862334
6.6000000000000005	0.1843564326742817
6.7	0.14349112514387669
6.800000000000001	0.0987194299285438
6.9	0.04951731907708532
7.0	2.1081749126734644
7.1000000000000005	2.1084986515014763
7.2	2.1094760828917196
7.300000000000001	2.1111583352193386
7.4	2.1135929161958447
7.5	2.116823751485471
7.6000000000000005	2.1208872841709443
7.7	2.1258244823750565
7.800000000000001	2.1316572898378547
7.9	2.138420131050419
8.0	2.146132703158366
8.1	2.154815652457816
8.200000000000001	2.164486784396569
8.3	2.1751538772160917
8.4	2.186833304368202
8.5	2.1995245362999736
8.6	2.213235880884403
8.700000000000001	2.2279665519822593
8.8	2.243714173822146
8.9	2.2604749839586415
9.0	2.2782406271831803
9.1	2.2970053222904006
9.200000000000001	2.3167558574197384
9.3	2.337482134246494
9.4	2.3591673522337455
9.5	2.3818016640639517
9.600000000000001	2.4053691481356587
9.700000000000001	2.429848346249939
9.8	2.4552255854179283
9.9	2.4814791136569254
10.0	2.5085986190499754
10.100000000000001	2.5365601546645182
10.200000000000001	2.5653486802650245
10.3	2.5949457949279098
10.4	2.6253332852080677
10.5	2.6564964925852315
10.600000000000001	2.688415645526399
10.700000000000001	2.7210753296308043
10.8	2.754461795932444
10.9	2.7885576109168544
11.0	2.8233536410654207
11.100000000000001	2.8588323743717043
11.200000000000001	2.8949827331957043
11.3	2.931794847222717
11.4	2.9692553243290516
11.5	3.007353469703423
11.600000000000001	3.0460818723083354
11.700000000000001	3.085434483990047
11.8	3.1254001141178276
11.9	3.1659759965872603
12.0	3.207154099629727
12.100000000000001	3.248932161481816
12.200000000000001	3.291307865216528
12.3	3.334278356673385
12.4	3.3778463724112084
12.5	3.4220114359713123
12.600000000000001	3.4667804995002713
12.700000000000001	3.512156210219449
12.8	3.5581460390387716
12.9	3.604763069516344
13.0	3.652016985138815
13.100000000000001	3.6999237760456785
13.200000000000001	3.7485001387346872
13.3	3.7977658908705085
13.4	3.847744016164097
13.5	3.8984592404729423
13.600000000000001	3.9499409065773876
13.700000000000001	4.002218541798545
13.8	4.055326361785708
13.9	4.1092987044462195
14.0	4.164174010640864
