# Supplementary material for: Magnon thermal Hall effect via emergent SU(3) flux on the antiferromagnetic skyrmion lattice
Source: Nat Commun. 2024 Jan 23;15:566. doi: 10.1038/s41467-024-44793-3 (PMC10805809; doi:10.1038/s41467-024-44793-3)
Supplement: Supplementary file 3 — Source Data [file 41467_2024_44793_MOESM3_ESM.zip › Source Data/main text/fig2e_gap_global.txt]

B	gap
0.0	1.746504224471082
0.1	1.7453628259219724
0.2	1.7416686560777312
0.30000000000000004	1.7333359523610485
0.4	1.7114672173757928
0.5	1.678352278167479
0.6000000000000001	1.6419353819639009
0.7000000000000001	1.6042341194771619
0.8	1.5659610240630901
0.9	1.5268324408748768
1.0	1.487291331739789
1.1	1.446463181839262
1.2000000000000002	1.4048603192788016
1.3	1.3630035263219427
1.4000000000000001	1.3209280352939206
1.5	1.2786628062850285
1.6	1.236233757441736
1.7000000000000002	1.1932657907008777
1.8	1.1500798480158136
1.9000000000000001	1.1068154806598896
2.0	1.063493607422273
2.1	1.0201312029845861
2.2	0.9767446193081294
2.3000000000000003	0.9333441600016584
2.4000000000000004	0.8899370955515461
2.5	0.8465255453948642
2.6	0.8031064167450467
2.7	0.7595998661183417
2.8000000000000003	0.7148638323666707
2.9000000000000004	0.6700827869530032
3.0	0.6252052590878183
3.1	0.5801522615290146
3.2	0.5348144693034461
3.3000000000000003	0.48903412189170736
3.4000000000000004	0.4425778891272958
3.5	0.3950949909159707
3.6	0.34603017150091636
3.7	0.2944392460978194
3.8000000000000003	0.23851386264083377
3.9000000000000004	0.17398048108662503
4.0	0.04228183667392505
4.1000000000000005	0.12559921436219737
4.2	0.18689011306340497
4.3	0.23997315647568435
4.4	0.28631792721131677
4.5	0.3259112493988274
4.6000000000000005	0.35849495408492343
4.7	0.3839350441415389
4.800000000000001	0.40314235647090124
4.9	0.41689777659117855
5.0	0.4260293944902574
5.1000000000000005	0.4312672053809556
5.2	0.4331858765406609
5.300000000000001	0.43220676229700383
5.4	0.42861493405168705
5.5	0.42258745885433874
5.6000000000000005	0.4142111289565739
5.7	0.4035016067128724
5.800000000000001	0.3904175133680942
5.9	0.3748700202538386
6.0	0.3567334950186592
6.1000000000000005	0.33585625903478233
6.2	0.312068739204372
6.300000000000001	0.28519448671952563
6.4	0.2550588979769926
6.5	0.22148510668916824
6.6000000000000005	0.18424097818296478
6.7	0.1433010651039651
6.800000000000001	0.09848942703420005
6.9	0.04928757952328726
7.0	0.2842266146384934
7.1000000000000005	0.27752141396382146
7.2	0.2728303277971011
7.300000000000001	0.27025094836609864
7.4	0.2698674110469955
7.5	0.2717443587579804
7.6000000000000005	0.2759222622575266
7.7	0.2824178387445516
7.800000000000001	0.2912223285544459
7.9	0.302310073799788
8.0	0.31564026037477255
8.1	0.3311649613047263
8.200000000000001	0.3488338549180012
8.3	0.3685975637466766
8.4	0.39041252489616535
8.5	0.41423978416227164
8.6	0.4400482560065677
8.700000000000001	0.4678127341916849
8.8	0.4975140379883632
8.9	0.5291381252537348
9.0	0.5626361536727027
9.1	0.5980068333072186
9.200000000000001	0.6352831667556178
9.3	0.6744619786501583
9.4	0.7154684818859182
9.5	0.7573339358136922
9.600000000000001	0.8011029344734807
9.700000000000001	0.8467698518931213
9.8	0.8943282401739736
9.9	0.9437486740641999
10.0	0.9950084284104106
10.100000000000001	1.0481329394217918
10.200000000000001	1.1031057599485798
10.3	1.1599069729960412
10.4	1.2185132948262432
10.5	1.2788982214821607
10.600000000000001	1.3410311570762548
10.700000000000001	1.404878159744717
10.8	1.4704016832797313
10.9	1.5375600417443962
11.0	1.606308616760864
11.100000000000001	1.6765982228528045
11.200000000000001	1.7483766965630168
11.3	1.8215500758179737
11.4	1.8960464450719245
11.5	1.9718385765191335
11.600000000000001	2.048860291218217
11.700000000000001	2.1270427020623814
11.8	2.2062863918268487
11.9	2.286255884897692
12.0	2.367128185218872
12.100000000000001	2.4485843362077224
12.200000000000001	2.5304753569535134
12.3	2.612970826062126
12.4	2.694046605353029
12.5	2.775022512014083
12.600000000000001	2.856208191460035
12.700000000000001	2.9375237374562246
12.8	3.018895046228039
12.9	3.099623376183993
13.0	3.178590251400761
13.100000000000001	3.2575103441540567
13.200000000000001	3.3363613254825153
13.3	3.415129551494317
13.4	3.4938097681969693
13.5	3.5724038066262525
13.600000000000001	3.650525208026318
13.700000000000001	3.727846216757893
13.8	3.8049342524176533
13.9	3.8821436436170504
14.0	3.959494986279857
