# Supplementary material for: Magnon thermal Hall effect via emergent SU(3) flux on the antiferromagnetic skyrmion lattice
Source: Nat Commun. 2024 Jan 23;15:566. doi: 10.1038/s41467-024-44793-3 (PMC10805809; doi:10.1038/s41467-024-44793-3)
Supplement: Supplementary file 3 — Source Data [file 41467_2024_44793_MOESM3_ESM.zip › Source Data/main text/fig2e_kappaxy_B111_kBT02.txt]

kappa_list, numpy.float64, 141
-9.302335383863626e-13
4.368771625817653e-06
1.7630444686631762e-06
2.6586093043875723e-06
2.392750267200014e-07
3.983848395905675e-07
-3.4701104950616747e-06
-4.352871780707277e-06
-3.3626185913374164e-06
-8.872572976200832e-06
-9.444957188009377e-06
-1.366350670378103e-05
-1.1550336718678516e-05
-1.4107048031000739e-05
-2.8443629463646512e-05
-2.8598658113613372e-05
-1.5585526405586876e-05
-1.4544800708374425e-05
-1.950563449682418e-05
-2.4516943988048283e-05
-3.827289549341095e-05
-0.00018414108044312926
-0.0002474676469899659
-6.53272787786884e-05
-0.00011696342682507527
-8.693970924772003e-05
-8.66314265153739e-05
-0.0001364080125522181
-0.0002536737543742877
-0.000243754315881873
-0.00021865784401378782
-0.00023731227005519334
-0.0003242516739041134
-0.0003697663952937206
-0.000403664981792591
-0.0005087849579197682
-0.0006505639751411801
-0.0008105004206194626
-0.0007654599755427078
-0.0006769619421155057
0.0034097060593864617
0.00535787855148731
0.006056519692555568
0.007245297833090899
0.00862929169873525
0.01024895970397969
0.011598261114119967
0.012637854580899244
0.01330014196052465
0.013473807337648457
0.012773286383487646
0.011874283836426181
0.010744635130013051
0.009343472435351
0.007487086548105996
0.00556632343539662
0.004191718060735232
0.002621321746116622
0.0009659651725207444
-0.00029711244219877536
-0.0024216203570731143
-0.0028421630070480475
-0.001676874825504779
3.843952335879315e-05
0.001065400654035112
0.0016819203033527743
0.002387244866020782
0.0032876107642017902
0.0032093561881743143
0.0017963984340853482
-0.000183754566632884
-0.00018870902498543802
-0.00019249121825225382
-0.00019482372086141483
-0.00019564435418744142
-0.0001948571500779491
-0.00019274644074718928
-0.00018910332220289404
-0.00018405847226241268
-0.00017769016635289702
-0.00017013156732462013
-0.0001615089666975621
-0.0001520874223236068
-0.00014254084201839777
-0.00013287500016221949
-0.0001230051570822273
-0.00011286852939008102
-0.00010278864513399587
-9.29427743269135e-05
-8.346651736356684e-05
-7.448158675497152e-05
-6.60551342857997e-05
-5.821716711241968e-05
-5.1004232015524206e-05
-4.442195222630436e-05
-3.8480118545362116e-05
-3.3173917965143544e-05
-2.8407199668108708e-05
-2.410652626256575e-05
-2.0351172147329417e-05
-1.7172548677958103e-05
-1.4431425522089171e-05
-1.2105654452491977e-05
-1.0026465880978432e-05
-8.287571468179346e-06
-6.799512152268479e-06
-5.571475933179615e-06
-4.525373876228834e-06
-3.659479021366908e-06
-2.9799622473947066e-06
-2.411513006267896e-06
-1.9153556164269565e-06
-1.528804229155953e-06
-1.2395573575078724e-06
-9.800219586141588e-07
-7.873184395944485e-07
-6.365614808680022e-07
-5.171897129504936e-07
-4.050536115349069e-07
-3.1927911214286073e-07
-2.5712701956778404e-07
-1.645136201165689e-07
-1.481904793269822e-07
-9.662734409788952e-08
-9.599323895913373e-08
-5.750738470774017e-08
-3.1375106289632675e-08
-7.183558599763968e-08
-7.252646583050668e-08
-6.37291047201526e-08
-3.750651483159003e-08
-2.039426433528097e-08
-1.2634361422116601e-08
-8.35335074074812e-09
-1.9479612424147393e-09
-5.008911540018205e-10
1.0584793035012926e-08
1.434102984244733e-10
2.744126384315022e-10
1.523633526574353e-10
2.673184807151864e-10
--------------------------------------------------
