# Supplementary material for: Magnon thermal Hall effect via emergent SU(3) flux on the antiferromagnetic skyrmion lattice
Source: Nat Commun. 2024 Jan 23;15:566. doi: 10.1038/s41467-024-44793-3 (PMC10805809; doi:10.1038/s41467-024-44793-3)
Supplement: Supplementary file 3 — Source Data [file 41467_2024_44793_MOESM3_ESM.zip › Source Data/main text/fig2e_kappaxy_B111_kBT05.txt]

kappa_list, numpy.float64, 141
-4.2207932671688413e-11
0.0006997187016494262
0.000848808713970651
0.0010824261182180459
0.0005494566160305866
0.00034739345232052184
5.3964831306238325e-05
0.0005744101859243033
0.0003816333944045417
-0.00024677709911683046
0.0002141589104487501
0.0004953586054733367
0.0003911741725934761
0.0006165515556107061
-2.3773259221308113e-05
0.0003525815156414301
0.0010449562756129317
0.0011698988153005232
0.0012439747917926782
0.001376923934474094
0.001440040407088672
-0.0007980353945510582
-0.0010718821831520798
0.0012145881889513654
0.0008785908474394493
0.0020729082351949846
0.0020685168521257036
0.0016465659202141234
0.00122463401866171
0.0012494998378152263
0.0016135811548088675
0.0018172581653351496
0.0020917911129078814
0.0017446688557117126
0.0017646984897575135
0.0016237418128400764
0.001019690519478864
0.0007675625876305766
0.0014884593251353077
0.001880186535469787
0.028596229293288256
0.040568420418840644
0.04993354563836216
0.06050121032453538
0.07025249767192215
0.08214944269052528
0.09355807247382619
0.10358250668765742
0.11317021533388277
0.12056695867143231
0.120775899515477
0.1186284825091301
0.11272404925850717
0.10049216972153624
0.08463394865149083
0.06942363895558976
0.05990867946265572
0.04694768674868923
0.03738447218461955
0.029879024757312342
0.01966126900602303
0.014737990513487018
0.016582816385217553
0.02393939210578144
0.027506292898855672
0.029721038292257054
0.0370317890144655
0.04333100364859975
0.04077425817952236
0.028718279190832835
-0.00013762046607626162
-0.0003143339227822944
-0.000510481749103506
-0.00028356456706082845
-0.0002800494378805035
-0.00023878976527389592
-0.00018727765599098025
-0.00017727172093407983
-0.00018217598289047314
-8.467493536276872e-05
-6.920217297225091e-05
-3.2348595411307216e-05
4.314960371812759e-05
1.7183529781564678e-05
-8.136538778531278e-06
-0.00012181762498612049
-0.00016586634911329752
-0.00017334500562526546
-0.00017862685153042623
-0.00015849975432868533
-0.00014276546888531238
-0.00016537660065189043
-0.00014329082479182435
-0.0001471044854383745
-0.00013018721481051077
-0.00011367793005410313
-0.00015628435837666433
-0.00012399337404666008
-2.856297109046447e-05
4.7266606233876356e-05
-3.0508456847189832e-05
-5.728602612069284e-05
-0.0001733107968352331
-9.368417758805335e-05
-0.0001127017694450859
-7.039236786327196e-05
-7.638664995522205e-05
-5.0858068431160545e-05
-2.1636408865674405e-05
-7.675697987200531e-05
-8.292047854995156e-05
-2.8710543576171804e-05
-1.9751479383563425e-05
-7.015135983657579e-05
-1.4465008663470736e-05
-3.428687795835495e-05
-2.0403240860973155e-05
-4.699842574039971e-05
-4.647958346600711e-05
-5.274659378255447e-06
9.115525720931779e-06
1.430010944281581e-05
3.7059602906929597e-06
9.630667111915728e-06
-1.8088853428797308e-05
1.3677956671937727e-05
3.7173227700301944e-05
-5.2050071589351476e-05
-8.251366095224918e-05
-0.00011680936344321717
-7.670837209338221e-05
-2.6187841758593098e-05
1.7855767752452961e-06
1.1051093153527286e-05
3.005695391278562e-05
4.6885554913334544e-05
0.0003256626405454448
2.4321296216498165e-05
2.767099624967641e-05
1.8974746200988415e-05
3.549320711213182e-05
--------------------------------------------------
