# Supplementary material for: Magnon thermal Hall effect via emergent SU(3) flux on the antiferromagnetic skyrmion lattice
Source: Nat Commun. 2024 Jan 23;15:566. doi: 10.1038/s41467-024-44793-3 (PMC10805809; doi:10.1038/s41467-024-44793-3)
Supplement: Supplementary file 3 — Source Data [file 41467_2024_44793_MOESM3_ESM.zip › Source Data/main text/fig2e_kappaxy_B111_kBT07.txt]

kappa_list, numpy.float64, 141
-1.3650597091487832e-11
0.0008421022488853359
0.0014496161783039158
0.0021767156597756903
0.001234552265815207
0.0011537856628836788
0.0006375819283845882
0.0018947612544364025
0.0012408344351861943
0.00011772977590492387
0.001301230809462286
0.0026095011075022924
0.001944029822504836
0.0028545604210880138
0.0012360652740354807
0.002086413924875007
0.00281272523746428
0.0033179385176691045
0.00348211788283266
0.0038825923079559583
0.004141977776892547
0.0010054452359791585
0.0007179489929178449
0.003192091081661029
0.0027842600953619586
0.005331242108751914
0.004891605353200265
0.004568361287954634
0.004885389557090097
0.004749387840193338
0.004916598460943833
0.004908366643507107
0.005756939008090763
0.00522629570814352
0.005095855895080024
0.005101197232136146
0.004430417915777754
0.004631735549825639
0.005403750533254833
0.005197360964171678
0.026896446550082415
0.04058891448364753
0.05129179592585931
0.06328804208616295
0.07299405015322984
0.08631338609050038
0.09939320387378588
0.11007885900574187
0.12136114165743998
0.13022578679916397
0.13009670004136376
0.12855836787795297
0.12322552052529472
0.11031754403164046
0.09473356430459944
0.07959872020092787
0.07122292049570923
0.057357802982141236
0.04727333470598973
0.03960481388052047
0.03084175555073862
0.02463918317621571
0.026404553580583065
0.03454217143945348
0.03648763632518167
0.0366963767410845
0.04425108937580658
0.05053899708439815
0.04878115614332112
0.03527425948776795
0.0003026780447410573
-0.00036902452997491684
-0.001012282187513225
-0.0001602918032485597
-0.000187808985768688
-0.00012140855220321087
5.6757202202735044e-05
3.070688343171814e-05
-4.637112114727886e-05
0.0002999394264406221
0.00022878405834926948
0.0001839753464546259
0.00027909517744238607
0.00021781676544030455
0.0004901924468652414
0.00011382953247971448
-7.144915942429884e-05
-5.828110645898665e-05
-0.00017894857467417227
-0.00012870357311716568
-8.067719239969172e-05
-0.0002281427251448646
-0.00019842609529222187
-0.0002198571245430846
-0.0001943953581188437
-0.00011062133262533992
-0.0002513168197661775
-0.00013562495065392146
6.571119406468127e-05
0.00028118693896161023
-1.8543160353305553e-05
-3.1576232102595814e-05
-0.00034104856380318127
-0.00012473269577525982
-0.00012698658055928982
-5.2017590081806985e-05
-4.8576599716860974e-05
-3.3612959298815374e-05
2.1610530261948084e-05
-0.0001102244688924655
-0.00010445371776073481
3.156200704412947e-05
4.006652536298022e-05
-6.875886729221317e-05
0.0001064304771458615
-3.884060105128829e-05
6.173810335791341e-05
-5.7822797103325887e-05
-3.2609819491784394e-05
0.00015578912782017898
0.0001845625883882781
9.571621006442044e-05
0.0001446009072816181
0.00011178011730177543
5.887014812911235e-05
0.00019725836384131302
0.00020421777880414262
-0.00013804698681760163
-0.00020400212994358866
-0.00039643885709328435
-0.00021750403832795383
-5.674228875146223e-05
6.705588664357215e-05
0.00022414022957875418
9.049265941881477e-05
0.00024029883736018597
0.0014417897635172015
0.00015362985067351683
0.00015000614652420255
0.00010287483909922923
0.00023633314723211696
--------------------------------------------------
