# Supplementary material for: Magnon thermal Hall effect via emergent SU(3) flux on the antiferromagnetic skyrmion lattice
Source: Nat Commun. 2024 Jan 23;15:566. doi: 10.1038/s41467-024-44793-3 (PMC10805809; doi:10.1038/s41467-024-44793-3)
Supplement: Supplementary file 3 — Source Data [file 41467_2024_44793_MOESM3_ESM.zip › Source Data/main text/fig2e_kappaxy_B111_kBT10.txt]

kappa_list, numpy.float64, 141
6.679605534052474e-11
0.0001704805469468669
0.0013975156129100042
0.002721552132607592
0.0017552169602103275
0.002186281097600689
0.0013445678559766373
0.0032445261236773923
0.0020728994014335084
0.0005932849311278904
0.002525551622640511
0.005421108002417422
0.003956757715417566
0.005954044185208219
0.0029489965205271944
0.0043848699141784235
0.004574214161036505
0.005849856259340324
0.00594445310642534
0.00666171735481806
0.007261980913066735
0.003371192216958822
0.0029081825208711995
0.00507615939361109
0.004361514727531309
0.008523671052895003
0.007242358623602519
0.007339579211418357
0.008619161240983775
0.008225164776356634
0.008134670144003884
0.007582858927560234
0.0090541541735738
0.008393374416506496
0.00799776554369545
0.007960114274782014
0.007371077731853739
0.008368014739417947
0.008914985151125217
0.008038741070721857
0.02563034807812764
0.03919234702589921
0.04943822880368363
0.060787885004907456
0.0688436530751239
0.0809788149242164
0.0925179635598822
0.10105670131413552
0.1109783641289669
0.11814951674486708
0.11666481741547027
0.11536176842884659
0.11171617952688725
0.10097486060495156
0.08961592335105549
0.07799444476650802
0.07274477244954779
0.06075957386826293
0.051338179411259
0.04510218666045914
0.039416411255423785
0.03327686226695797
0.035212333866995356
0.04297633217746194
0.0431249878214673
0.04126511131159312
0.04772910317487564
0.052654514158995816
0.05300788262727967
0.04079021437101821
0.0012093664221609754
-0.00021832620745825294
-0.001379665652432169
0.0004136978141220753
0.0002958069741093897
0.00032188446977195824
0.0007016036257797017
0.0005627973813299229
0.0003353387949070602
0.0010766079243272092
0.0007984461806361267
0.0005550391550956195
0.0005680786485416929
0.0004454919953706817
0.0017909724481543342
0.0007153874579522458
0.00024535829591634236
0.000460205791341278
-0.00011790389792313881
5.950761658299934e-05
0.00019084943774189863
-0.00031404710544204645
-0.0003509943793118692
-0.0003219997815076198
-0.00031516916173806377
-6.92618500622819e-05
-0.00032159247712212316
-1.1674029460403045e-05
0.000168875835960489
0.0006424578706867976
-6.264046141443567e-05
2.353858650386343e-05
-0.0005047422954047471
-0.0001788030335774911
8.735114244989461e-05
0.00011442312194441461
0.00021842852117485637
9.754501642521118e-05
8.44343081976148e-05
3.19014647943799e-05
0.00012976603234774662
0.00030353534180399934
0.0002813296350554527
0.00028194926133045124
0.0005712281869860758
-6.48392640903621e-06
0.0003193005603285672
9.487274835241986e-05
0.00017326340734689658
0.0006156571382460695
0.0006593340062098256
0.0002674420881269925
0.0005445583116665594
0.00036512060490810324
0.00039142092026371296
0.0007829682431602482
0.0006106432454274296
-0.00032146713949888063
-0.00015599917977892702
-0.0010350426089896336
-0.00038349694016831754
-0.00012113278170656312
0.00011478340587851962
0.0009844082109600155
-8.756883594313633e-05
0.0005497931216752539
0.003262632977915694
0.00043530397747533586
0.00033202836523537737
0.00023558809813684252
0.000751614739743729
--------------------------------------------------
