# Supplementary material for: Magnon thermal Hall effect via emergent SU(3) flux on the antiferromagnetic skyrmion lattice
Source: Nat Commun. 2024 Jan 23;15:566. doi: 10.1038/s41467-024-44793-3 (PMC10805809; doi:10.1038/s41467-024-44793-3)
Supplement: Supplementary file 3 — Source Data [file 41467_2024_44793_MOESM3_ESM.zip › Source Data/main text/fig2e_kappaxy_B321_kBT02.txt]

kappa_list, numpy.float64, 141
7.624049703747403e-12
-0.0008059564555399955
-0.001386620192469637
0.0002529024481279639
0.00010934493614387809
2.062416327282331e-05
-4.055503882902163e-05
-3.0285744063331743e-05
-5.222002448933618e-05
-4.004409290028153e-05
-1.0436791518824499e-05
-2.1496308928227636e-05
-4.1246229854362314e-05
-0.00010196050900902635
-8.684887668190599e-05
-9.016322296943854e-05
-0.0001390574592256402
-8.987962025394247e-05
-0.0001544643703116378
-0.0001605424573166206
-0.0004371098541695757
-0.00015608291049524714
-0.00010462133922671841
-6.292378475644489e-05
-9.844901112530469e-05
-0.000124356301366623
-0.0002684544889582432
-0.0003882752951667654
-0.0002766391860105704
-0.0002486222466778523
-0.00023505383523367472
-0.00025080842661421427
-0.00025418940973202325
-0.000249890080531525
-0.0003074845466239061
-0.0003392496268780879
-0.0002715817860162511
-0.0002955990601791946
-0.00041983707995070995
-0.0005266579830805299
0.00443584142359081
0.004146511528966683
0.0040442319695896565
0.003854317114349138
0.0037281128538823433
0.003538289150361046
0.0037028321090797857
0.0035397477085537333
0.003134301088501163
0.0026968766195700085
0.0022595348769199413
0.002000680865861848
0.0018825977084298777
0.002100111284179319
0.0023927446714262553
0.002537800330637987
0.002555640331033118
0.002531614308604693
0.002230691362286617
0.002439014014429901
0.0022823330046783837
0.0021106681219388956
0.0018181562699191938
0.00171169867932443
0.0017873696710028167
0.001796311331736127
0.0016711433834685609
0.0013775760794600403
0.0008573628676311275
0.00027083600782980326
0.0004659499984862295
0.00041935265387476445
0.00041793046415202075
0.0008452187155584955
0.0006825716061820999
0.0007034307529159603
0.0006596253777349397
0.0004782626888648452
0.0002640689701576112
0.0001254781030949001
1.184758728516392e-05
-4.390082517047967e-05
-5.531075036387944e-05
-5.305249919357095e-05
-5.5457151249275096e-05
-5.709636866408989e-05
-5.148468836802981e-05
-4.174838719707072e-05
-4.2608007683813597e-05
-3.912071470103016e-05
-3.639294085394177e-05
-3.384297175723319e-05
-3.02763523024038e-05
-2.4941877367565078e-05
-1.8519374558672252e-05
-1.2367944006011485e-05
-7.629885706477821e-06
-4.739935430091292e-06
-3.1356747192075364e-06
-3.043611507073396e-06
-3.597301446817023e-06
-4.287698349611821e-06
-4.586158876711574e-06
-4.036863595330168e-06
-3.7115499753007662e-06
-3.7440554222104366e-06
-3.635190057207039e-06
-2.7501147215679585e-06
-1.6709559375534938e-06
-1.3071425545391146e-06
-1.0543796575349759e-06
-1.206601927885445e-06
-1.5996340147534037e-06
-1.6762527897087325e-06
-1.1362800865625048e-06
-7.426298546369051e-07
-5.022816843036799e-07
-3.675239736919592e-07
-3.2656741662337023e-07
-2.87544930050518e-07
-2.5952028513235585e-07
-2.375089478767848e-07
-2.060130596777632e-07
-3.032741867275534e-07
-3.404302537787875e-07
-2.2992792154072643e-07
-6.323551021654004e-08
-2.193266579674508e-08
-6.305929158621879e-09
8.488261354987268e-09
8.969419114567285e-10
-1.1165860387490638e-08
-1.495297377537284e-08
-6.4741846150964e-09
-3.4412516491049463e-09
-3.7166877151884505e-09
-3.4092679291095684e-09
-3.3349543538896345e-09
-2.6009415689559253e-09
-2.8542798320468324e-09
5.4524561410702234e-09
--------------------------------------------------
