# Supplementary material for: Magnon thermal Hall effect via emergent SU(3) flux on the antiferromagnetic skyrmion lattice
Source: Nat Commun. 2024 Jan 23;15:566. doi: 10.1038/s41467-024-44793-3 (PMC10805809; doi:10.1038/s41467-024-44793-3)
Supplement: Supplementary file 3 — Source Data [file 41467_2024_44793_MOESM3_ESM.zip › Source Data/main text/fig2e_kappaxy_B321_kBT05.txt]

kappa_list, numpy.float64, 141
1.4075417430035745e-10
-0.005220512073916189
-0.011534069366780295
0.003243598056951737
0.0019426907764939607
0.0015113806056562505
0.0009003576926992554
0.0016931514681086963
0.0016379568667932564
0.001695016539614573
0.0010907707783746913
0.0006144880839073082
0.0007028484608159823
0.0005509205927509762
0.00020424133252073805
0.0005421953461092288
-0.0001038912675392725
-0.00028928967854678183
-0.00066582763903774
-0.0006978838624214214
-0.0027872784612350487
-0.0010703264758867728
-0.0005277273057753295
-0.00018743456678116906
-0.0003763015007537977
-0.0006137273079316294
-0.0008308723255772759
-0.0012230708783510296
-0.000525354422687219
-0.0004412904043732661
-0.0003773004821700326
-0.0005349953685606072
-7.063656266823214e-05
-0.00014569581365589862
-0.000713713116504885
-0.0009503732637172635
-0.0005576275375356462
-0.0004544145116856519
-0.0008437113108089176
-0.0013882111842657952
0.008493224245324697
0.010301495878256222
0.010744413333175974
0.012050271790066833
0.013895026474797822
0.01646349606839047
0.023054653911878
0.025780572020776528
0.02642218358457363
0.027602329997491147
0.028312728982093905
0.029396196468185257
0.032142295151299495
0.0369183455243868
0.04231113453893819
0.04502974360143489
0.04686180988779422
0.04585878393536947
0.04226104742870843
0.03839233235659097
0.032417300180750376
0.02831229235498153
0.023369472281025757
0.02088044196682553
0.019434984588474397
0.016529434103523998
0.011662911637115393
0.00655393116368592
0.0009642298758383631
-0.004933368659698961
0.00016113416546946282
0.0019666918134711073
0.001920083188098942
0.011913010115263006
0.003359898152802489
0.0033954799039962328
0.003483040342090459
0.003172357316725452
0.002831405276698491
0.0028753654715221177
0.0011943336973838001
0.0008089330706297844
0.0006555902917055133
0.0005600938207680914
0.00038770773784995024
0.00022897145704523785
9.402865549989529e-05
0.00017176408119814828
0.0001327351991702341
0.00022790618766115552
0.00017292664825892078
8.122051376099493e-05
6.876294359078356e-05
9.60423637301979e-05
0.0001718444139482964
0.00026720407302656136
0.000387477003360251
0.0004314371204647625
0.00044572687967603413
0.000426317642565338
0.0006134365262801856
0.0004671828193269846
0.00021546144618464432
8.179206132520963e-05
7.05427241874325e-05
3.4661115820270325e-05
-2.2504833521189746e-05
-2.176126941251572e-06
0.00012222619977199738
3.537708432502995e-05
0.00013271455163400898
0.00013353795257385801
2.3169647368511466e-06
-0.00035001042150134613
-8.273765015463787e-05
-7.370946021223549e-05
-2.135172935114427e-05
7.677652675681738e-06
-2.9748195341445514e-05
-3.37500756601482e-06
-1.9231515511842994e-05
-1.899034434883107e-05
5.3359132748485044e-05
-0.0001815053614487135
-0.0002920048445279193
-0.0002168742345397511
-1.1764066567852778e-05
7.890986045018447e-06
5.750604457745041e-05
0.00010017505566704158
2.467035121738946e-05
-1.3513488795285476e-05
-6.64430401083826e-05
2.2143304904423285e-05
-3.386507511261669e-05
-1.7300562832545578e-05
-4.7919692064221604e-05
1.731643382601e-05
1.8052897781643857e-05
-9.827962705989108e-06
0.00010236493138107311
--------------------------------------------------
