# Supplementary material for: Magnon thermal Hall effect via emergent SU(3) flux on the antiferromagnetic skyrmion lattice
Source: Nat Commun. 2024 Jan 23;15:566. doi: 10.1038/s41467-024-44793-3 (PMC10805809; doi:10.1038/s41467-024-44793-3)
Supplement: Supplementary file 3 — Source Data [file 41467_2024_44793_MOESM3_ESM.zip › Source Data/main text/fig2e_kappaxy_B321_kBT07.txt]

kappa_list, numpy.float64, 141
1.746586251007761e-10
-0.004873756631930459
-0.01187097663351755
0.0035176134164336265
0.002562707692320955
0.0024041774621873617
0.0017914153599504785
0.0032957248752824584
0.0031191454654249558
0.003238799643123719
0.0015407979047178146
0.0009414083254361107
0.0010569388358078107
0.001268772265862442
0.0002196349617848428
0.0011441921363293949
0.00024062755747122759
-0.000541267324371462
-0.0008069640778669718
-0.0006674592236341359
-0.0036292789956887143
-0.0016452984812779664
-0.00108250592979234
-0.0005324885281005503
-0.0008329350561647516
-0.001328949332403092
-0.0008872283812857395
-0.0011253330907409704
-0.0001304142662795399
-0.0001903949917979312
-9.434602792301729e-05
-0.0002625694186782464
0.0006076544114297704
0.000372614236182474
-0.00016271127821732064
-0.00031593565903640644
0.0003769168842506757
0.0005055561596303957
8.81830693452188e-05
-0.0006278298941332081
0.005913856268843351
0.007943577679543946
0.00838444924394257
0.009095446399766201
0.010790584439295812
0.014528576903793075
0.02447374435538396
0.029043521159242736
0.03083725406836918
0.03326294087341918
0.034897849555950516
0.03685593486129148
0.041825492803787404
0.04862444541729082
0.055672160368166954
0.05828324732008442
0.060357144416111036
0.05834649988440395
0.05361941480634872
0.04627090034494423
0.038227104845556054
0.032831550313801736
0.026221936566336035
0.022559793683887778
0.0191685317558941
0.013953376790959864
0.006737852411119899
0.00011788747889145207
-0.006109771321735708
-0.012834701952268287
-0.0008266237933443887
0.00164424081054359
0.0015767542600171448
0.014286866220556306
0.003071398227902621
0.003150478714829496
0.003258296206520015
0.0032025812918651947
0.00313035140424951
0.0035893053628741397
0.001480938434266601
0.0009213553003974766
0.0007448271495791232
0.0006253954384789611
0.0003490887550173014
0.00018846429257817455
9.660560085740916e-05
0.00025077345814934483
0.00017665147415470137
0.0004080911441804221
0.0002887088417068811
0.00011603698233915186
0.00014952024111601164
0.00024611927855182483
0.0004204102171944681
0.0005298866532304523
0.000752519308153324
0.0008434735836667467
0.0008320422970833402
0.0008345898820315479
0.0014256749173071465
0.0010934487611238555
0.0006166149808386386
0.0002952029793173837
0.00029916013153660374
0.000261750261516691
0.00017888548695795046
0.00015642156861185154
0.00045798164173717
0.0001401981423267119
0.00046892134173144535
0.0006842212790200585
0.00043642441996225793
-0.000596252390801945
0.00018582933883638754
-8.664811721862818e-05
5.14219825760371e-05
0.00010009755299333897
0.00011244520117904551
0.0002101510766383647
0.00012591540513201657
-4.072702406192954e-05
0.00016692989143385407
-0.00044661235869966143
-0.0007659484138838601
-0.0005555453233548117
7.59735496062613e-05
-1.6277578571307373e-05
0.0002915821761097253
0.0003710126363136077
5.455350451104654e-05
4.6858224682909204e-05
-0.0003516061387377461
7.821120005109089e-05
-0.00027314366876836707
5.037377957345856e-05
-0.00017399932536483868
0.00018534446570262207
0.0001388306765130507
1.0025738475390742e-05
0.00037004184713543704
--------------------------------------------------
