# Supplementary material for: Magnon thermal Hall effect via emergent SU(3) flux on the antiferromagnetic skyrmion lattice
Source: Nat Commun. 2024 Jan 23;15:566. doi: 10.1038/s41467-024-44793-3 (PMC10805809; doi:10.1038/s41467-024-44793-3)
Supplement: Supplementary file 3 — Source Data [file 41467_2024_44793_MOESM3_ESM.zip › Source Data/main text/fig2e_kappaxy_B321_kBT10.txt]

kappa_list, numpy.float64, 141
1.1462141630801115e-10
-0.0037316993692155798
-0.010063459047366052
0.003069564458816315
0.002873227944387921
0.002944423268814951
0.0022784979361995736
0.004359243456145568
0.003926809987207791
0.004226455403838791
0.0015140725187830703
0.0009036745207488053
0.0010112827655351592
0.0015170777275477342
-7.689666015495188e-05
0.0014812147314434024
0.00038803211018831243
-0.0008582152628495276
-0.001005603802660615
-0.000578594145838305
-0.004280254277928381
-0.0021241051782336894
-0.0018256837903925533
-0.0008919175120063608
-0.0013285756115847223
-0.0021801249369613096
-0.000990771461642003
-0.0010477304074992724
0.00023284826270632232
-2.6904149397436166e-05
0.0001758376262300963
-2.07618995226275e-05
0.0011588134076639584
0.0007748849355485867
0.0004865691168792477
0.0005209744553306107
0.0017483012218087572
0.0018201149371540346
0.0013529631138588718
0.000542745953544184
0.008157408529746935
0.009640239191766913
0.009872396748070446
0.009091118532311362
0.009607823741336681
0.013299596816537002
0.025047180385340744
0.030440423573270075
0.03320800460767208
0.03615272808611617
0.037799731589570625
0.03967367172892925
0.045717872684441066
0.05369873848813366
0.061308627262822595
0.06330098017810631
0.06509515080906811
0.06205840135375714
0.0569250093337589
0.04724990174246754
0.038967603205943085
0.03332807664901306
0.026189259940537814
0.022046776845200716
0.01702538783652723
0.010266738743131337
0.0019257203444368065
-0.004967036122295418
-0.010999300615785674
-0.017442188380427527
-0.0015452945631217773
0.0010307600862316968
0.0009064938756362436
0.013433938219711117
0.0021783647803524644
0.002440284836460742
0.0024427963976276436
0.002720779784656126
0.002889236529691238
0.003752657988825917
0.001712648992505817
0.000896913605545169
0.0006462352487549792
0.00046635713122635675
7.470585799957172e-05
-4.1237256488393836e-05
-1.073430890242354e-05
0.0002591474390194258
0.00011890661598863193
0.000446714748035627
0.0002505797300606126
-6.720111949488882e-05
7.972113605223407e-05
0.0003089282213233665
0.0007115925742549107
0.0008252735010508993
0.001032069627099027
0.0012531366733925635
0.001119352911831806
0.0012293417211160288
0.0021493424811348085
0.0017901524718735627
0.0012062677242047624
0.0007362523665493702
0.0006814515430967727
0.0006436185920199861
0.0005340550998228968
0.00039026229579884326
0.000989096079573246
0.00018457314293467958
0.0008674943635614723
0.0016573130316284007
0.0012096539315448465
-0.0005240144625033583
0.0009348599549125834
-0.00012681027128910472
0.00018463961672606383
0.00019433283454384302
0.0006395652056508886
0.0007933258608186326
0.0005390980684904327
-0.0005199408657858492
-8.233772389660665e-05
-0.0009895018415167882
-0.001712911034264894
-0.0011680239108327905
0.00030706701279009055
-0.00031815066898687843
0.0008295206936375692
0.0007993092602962104
0.00010871640312363519
0.00043914498425091583
-0.0011323706691014068
-0.0003631927566634611
-0.001327276147278178
0.0005273933892389858
-0.0003529527580912878
0.0006046019144775316
0.000340325453373206
1.861059934216147e-05
0.0005610027221362932
--------------------------------------------------
