# Supplementary material for: Magnon thermal Hall effect via emergent SU(3) flux on the antiferromagnetic skyrmion lattice
Source: Nat Commun. 2024 Jan 23;15:566. doi: 10.1038/s41467-024-44793-3 (PMC10805809; doi:10.1038/s41467-024-44793-3)
Supplement: Supplementary file 3 — Source Data [file 41467_2024_44793_MOESM3_ESM.zip › Source Data/main text/fig3a.txt]

B_2K(T)	Kxx_2K	B_3K(T)	Kxx_3K	B_4K(T)	Kxx_4K	B_6K(T)	Kxx_6K	B_8K(T)	Kxx_8K	B_10K(T)	Kxx_10K	B_15K(T)	Kxx_15K	B_20K(T)	Kxx_20K
15	0.28756914	15	0.10172526	14.9999	0.05763654	14.9999	0.045676999	15	0.049496107	15	0.048455823	15.0001	0.029512478	14.9999	-0.005443198
14	0.24485901	14	0.074958816	13.9999	0.03724445	14	0.032536663	14	0.039427634	14	0.041063666	12	0.020947769	12	-0.001339749
13	0.20528032	13.0001	0.052031234	13	0.02187757	13	0.020543871	13	0.029739469	13	0.034136433	9	0.011229114	9	-0.003786436
12	0.16868375	12	0.032806873	12	0.007872171	12	0.010696691	12.0001	0.021289835	12.0001	0.02720361	6.0001001	0.002362987	6	-0.004363003
11.0001	0.13414897	11	0.016195124	11	-0.003414186	11	0.002717364	11.0001	0.014142117	11	0.021316672	3	-0.000668677	3	-0.002960911
10	0.10420058	10	0.003322871	10	-0.011915941	10	-0.003551343	10.0001	0.008733497	10	0.015190646	1.00E-04	0	0	0
9	0.080946468	9	-0.005955739	9	-0.017242521	9	-0.007963392	9	0.003614467	9	0.010131325
8	0.062470909	8	-0.012295595	8	-0.02055563	8	-0.011515743	7.9998999	-0.000301108	8.0001001	0.005668582
7	0.048838083	7	-0.015337179	7.0001001	-0.022729542	7	-0.013391464	7	-0.003371993	6	-0.000151913
6	0.038738407	6	-0.01691802	6	-0.022717152	6	-0.013853687	6	-0.005472655	3	-0.002030051
5	0.031277888	5	-0.017604837	4.9998999	-0.021843087	5	-0.013238365	5.0001001	-0.005743893	0	0
4	0.024242744	4.0001001	-0.016562071	4	-0.018872231	4	-0.011181304	4	-0.005429314
3	0.017753886	3.0000999	-0.012413859	3	-0.012738798	3	-0.007436822	2.9999001	-0.003543664
2	0.01451983	2	-0.005488664	2	-0.006114644	2	-0.003180798	2	-0.001447297
0.99989998	0.011055064	1	-0.002421228	1.0001	-0.00211847	1	-0.000454457	1	0.00017473
0.0002	0	0	0	0	0	1.00E-04	0	1.00E-04	0
