# Supplementary material for: Magnon thermal Hall effect via emergent SU(3) flux on the antiferromagnetic skyrmion lattice
Source: Nat Commun. 2024 Jan 23;15:566. doi: 10.1038/s41467-024-44793-3 (PMC10805809; doi:10.1038/s41467-024-44793-3)
Supplement: Supplementary file 3 — Source Data [file 41467_2024_44793_MOESM3_ESM.zip › Source Data/main text/fig3b.txt]

T_main(K)	KxxT(WK-2m-1)	T_inset(K)	KxyT(WK-2m-1)
0.2	0.00883825	0.2	7.19434E-06
0.5	0.02385724	0.5	7.82195E-05
0.7	0.034784131	0.7	7.7305E-05
1	0.052213401	1	5.45019E-05
1.5	0.087438665	1.5	1.27139E-05
2	0.1347145	2	-1.67848E-05
3	0.20248206
4	0.2821008
6	0.38853332
8	0.45545357
10	0.50371397
