# Supplementary material for: Magnon thermal Hall effect via emergent SU(3) flux on the antiferromagnetic skyrmion lattice
Source: Nat Commun. 2024 Jan 23;15:566. doi: 10.1038/s41467-024-44793-3 (PMC10805809; doi:10.1038/s41467-024-44793-3)
Supplement: Supplementary file 3 — Source Data [file 41467_2024_44793_MOESM3_ESM.zip › Source Data/supplementary information/figs2.txt]

time(s)	(T_high+T_L1)/2 (K)	dTx(K)	dTy(K)
0	0.49998	-0.000103273	6.95212E-05
0.647	0.4999126	-9.68227E-05	-1.11896E-06
1.199	0.4999158	-0.000103303	5.36494E-06
1.873	0.4999586	0.000112507	-5.98056E-05
2.4	0.5000178	-5.92267E-06	5.23454E-05
3.099	0.4999931	-0.000186963	0.000118181
3.601	0.4999509	-0.000102563	3.37857E-05
4.317	0.4999053	2.54773E-05	-7.58743E-05
4.8	0.5000085	-0.000180963	0.000130561
5.543	0.5000058	-0.000215393	0.000145108
6.012	0.499964	-0.000131733	6.14461E-05
6.77	0.4999818	-4.07927E-05	2.42622E-05
7.228	0.4999211	8.07573E-05	-0.000100228
7.987	0.50007	-3.18227E-05	0.000107892
8.451	0.5001294	-0.000150783	0.000226848
9.223	0.5001119	-6.53327E-05	0.000166589
9.676	0.5000447	6.89673E-05	3.22905E-05
10.437	0.5000261	-6.80027E-05	8.21758E-05
10.898	0.5000269	-6.96227E-05	8.37864E-05
11.663	0.5000123	0.000222847	-7.70488E-05
12.124	0.5000631	0.000121327	2.44689E-05
12.887	0.4999698	0.000171037	-8.40809E-05
13.346	0.4999568	0.000197207	-0.000110255
14.111	0.4999417	-5.17267E-06	-1.78241E-05
14.568	0.4999368	4.72733E-06	-2.7728E-05
15.328	0.4998964	5.38373E-05	-9.26354E-05
15.79	0.4999385	-3.02627E-05	-8.52906E-06
16.553	0.4999828	-0.000103603	8.05504E-05
17.014	0.4999871	-0.000112293	8.92435E-05
17.77	0.5000168	-0.000113853	0.000119724
18.239	0.5000333	-0.000146893	0.000152762
18.996	0.5000494	4.24173E-05	7.42101E-05
19.461	0.5000456	5.00473E-05	5.84794E-05
20.216	0.4999284	-9.63527E-05	2.25586E-05
20.685	0.4999266	-9.27627E-05	2.49438E-05
21.443	0.4999689	-9.50427E-05	6.84139E-05
21.907	0.5000154	-0.000187883	0.000161253
22.665	0.500113	-3.32027E-05	0.000181533
23.131	0.5001088	-2.48927E-05	0.000173219
23.887	0.5001596	-4.00127E-05	0.000225605
24.354	0.500125	2.93173E-05	0.000148177
24.601	0.5001289	3.71673E-05	0.000156278
25.458	0.500009	3.11873E-05	3.94096E-05
26.067	0.4999776	0.000142947	-4.79359E-05
26.402	0.4999614	0.000110557	-4.19591E-05
27.001	0.4999544	0.000184287	-8.57646E-05
27.603	0.4999669	6.12973E-05	-5.71776E-06
28.203	0.4999849	1.86733E-06	4.20512E-05
28.803	0.4999964	5.24373E-05	2.82628E-05
29.401	0.4999437	5.35573E-05	-2.49577E-05
30.001	0.4999635	1.39473E-05	1.4651E-05
30.62	0.5000705	-0.000134683	0.00020192
31.201	0.4999819	4.24673E-05	3.12224E-05
31.845	0.499894	0.000324507	-0.000197678
32.402	0.4999723	0.000167997	-4.11664E-05
33.076	0.4999403	0.000142087	-6.66437E-05
33.601	0.4999413	0.000140017	-6.45767E-05
34.29	0.4999766	-6.51127E-05	7.32233E-05
34.8	0.4999584	-2.88727E-05	3.69813E-05
35.524	0.4998759	-8.92127E-05	-1.54092E-05
36.001	0.4998203	2.19073E-05	-0.000126528
36.748	0.4998679	-0.000160493	1.22087E-05
37.213	0.4998878	-0.000200313	5.20327E-05
37.969	0.4998535	0.000119357	-0.000148123
38.431	0.4998988	2.86273E-05	-5.73883E-05
39.188	0.4999325	-0.000122983	4.594E-05
39.653	0.4999168	-9.16027E-05	8.58154E-06
40.426	0.4998993	4.45733E-06	-6.50134E-05
40.878	0.4999012	6.47332E-07	-6.12048E-05
41.636	0.499883	-0.000114043	-3.79463E-05
42.101	0.4999387	-0.000225403	7.34184E-05
42.866	0.5000481	-7.69727E-05	9.95698E-05
43.326	0.5000001	1.89673E-05	3.63464E-06
44.082	0.5000783	-0.000104503	0.000149629
44.548	0.5000445	-3.69927E-05	8.21189E-05
45.303	0.4999685	7.65373E-05	-5.06709E-05
45.771	0.49996	9.34973E-05	-7.37341E-05
46.53	0.4999569	0.000131987	-0.000106839
46.995	0.5000003	4.51373E-05	-1.99973E-05
47.751	0.5000332	0.000100297	-1.46898E-05
48.217	0.4999741	0.000218537	-0.00013293
48.98	0.5000222	2.82073E-05	2.10422E-05
49.439	0.5000959	-0.000119293	0.000174649
50.202	0.4999818	-8.87027E-05	4.52416E-05
50.664	0.4999886	-0.000102313	5.88568E-05
51.434	0.5000422	6.55873E-05	2.23602E-05
51.887	0.5000191	0.000111677	-3.44717E-05
52.643	0.4999853	0.000320707	-0.000179179
53.109	0.4999992	0.000292987	-0.000158529
53.868	0.5000237	-5.68327E-05	4.09185E-05
54.333	0.5000541	-0.000117583	0.000108739
55.09	0.4999576	8.12673E-05	-8.71646E-05
55.556	0.5000281	-5.96527E-05	6.01546E-05
55.802	0.50004	-3.58627E-05	6.01546E-05
56.656	0.5000694	4.84173E-05	4.74306E-05
57.267	0.500032	-1.41127E-05	4.12999E-05
57.6	0.5000145	-4.90627E-05	4.12999E-05
58.202	0.4999993	-8.39627E-05	4.35595E-05
58.803	0.5001227	-2.85127E-05	0.000139176
59.402	0.4999864	-0.000106523	4.19041E-05
60.004	0.4999619	4.75673E-05	-5.95972E-05
60.604	0.4999355	-4.02027E-05	-4.21664E-05
61.201	0.4999976	-0.000164373	8.20051E-05
61.842	0.500102	-0.000295233	0.000251873
62.4	0.500002	-9.52727E-05	6.26545E-05
63.065	0.5000953	-5.08727E-05	0.000133762
63.6	0.5000448	5.02873E-05	3.26015E-05
64.284	0.5000363	-0.000108053	0.00010943
64.801	0.499978	8.65733E-06	-7.27966E-06
65.501	0.4999885	-5.21627E-05	3.36982E-05
66	0.4999857	-4.64927E-05	3.09742E-05
66.729	0.4999888	-5.22327E-05	4.65273E-05
67.207	0.4999991	-7.27727E-05	6.70675E-05
67.95	0.4999696	-1.17027E-05	1.3324E-05
68.416	0.4999837	-3.99027E-05	4.15227E-05
69.172	0.4999218	6.26673E-05	-7.16612E-05
69.638	0.4999617	-1.71827E-05	8.19634E-06
70.395	0.4999453	0.000224167	-0.000128904
70.862	0.4999532	0.000208327	-0.000113066
71.619	0.4998979	0.000144037	-0.00013622
72.084	0.4999	0.000139797	-0.000123877
72.837	0.4999559	6.48373E-05	-3.05271E-05
73.306	0.4999703	3.61273E-05	-1.82236E-06
74.069	0.4998816	9.37332E-07	-8.09933E-05
74.531	0.4999131	-6.20827E-05	-2.42515E-05
75.287	0.4998926	3.24673E-05	-9.20481E-05
75.753	0.4999412	-6.47627E-05	-4.39146E-06
76.508	0.4998605	6.76473E-05	-0.000151338
76.976	0.4998677	5.31373E-05	-0.000127257
77.736	0.499841	0.000142507	-0.000198703
78.199	0.4999246	-2.47327E-05	-4.10372E-05
78.954	0.4999571	0.000168927	-0.000108281
79.422	0.4999424	0.000198407	-0.000137758
80.18	0.4999824	0.000257247	-0.000144031
80.646	0.5000394	0.000143187	-3.63655E-05
81.407	0.5000172	8.31773E-05	-3.56146E-05
81.869	0.4999975	0.000122497	-7.49298E-05
82.625	0.5000021	8.71973E-05	-5.99906E-05
83.091	0.5000207	4.98773E-05	-2.2674E-05
83.844	0.5000156	2.40273E-05	-1.88445E-05
84.314	0.5000157	2.38673E-05	-1.86875E-05
85.079	0.5000732	0.000175577	-3.70415E-05
85.538	0.50011	0.000101947	3.659E-05
86.204	0.5000653	1.25273E-05	3.659E-05
86.759	0.499987	1.52273E-05	-4.31448E-05
87.006	0.5000273	9.60073E-05	-4.31448E-05
87.861	0.5001244	1.31733E-06	9.71601E-05
88.484	0.5000474	-0.000110273	7.59036E-05
88.802	0.500007	-0.000190993	8.00171E-05
89.402	0.500097	-4.46527E-05	9.68414E-05
90.003	0.5001341	-0.000101073	0.000166197
90.603	0.5000972	0.000161317	-1.89676E-06
91.202	0.5000013	5.39573E-05	-3.69232E-05
91.808	0.5000199	0.000180897	-8.17805E-05
92.401	0.500073	7.47173E-05	2.43915E-05
93.051	0.5000582	0.000195777	-5.0872E-05
93.6	0.5000223	0.000267707	-0.000122809
94.27	0.499969	5.47373E-05	-6.25435E-05
94.8	0.4999811	3.04373E-05	-3.18467E-05
95.494	0.5000145	-5.13027E-05	5.31017E-05
96.001	0.4999463	8.50973E-05	-8.32942E-05
96.714	0.5000331	-7.28267E-06	5.58262E-05
97.202	0.5000375	-1.60227E-05	6.45634E-05
97.937	0.4999768	-3.87827E-05	1.8233E-05
98.412	0.4999945	-7.42527E-05	5.37013E-05
99.17	0.5000177	-7.14927E-05	7.54898E-05
99.622	0.5000194	-7.49627E-05	7.8958E-05
100.392	0.4999666	9.53773E-05	-5.90362E-05
100.847	0.5000052	1.82273E-05	1.5177E-05
101.608	0.5000015	3.54373E-05	5.79474E-06
102.071	0.5000306	-2.27827E-05	7.35891E-05
102.838	0.4999833	-4.52127E-05	3.7464E-05
103.294	0.4999183	8.47973E-05	-9.25445E-05
104.052	0.4999426	-1.01267E-06	-2.53372E-05
104.518	0.4998946	9.48473E-05	-0.00013076
105.273	0.499914	0.000247147	-0.000187561
105.74	0.4999597	0.000155727	-9.61326E-05
106.496	0.4999468	0.000122157	-9.52332E-05
106.964	0.4999723	7.09873E-05	-4.40623E-05
107.718	0.4999532	-0.000108603	2.65558E-05
108.188	0.4999363	-7.48127E-05	-7.24126E-06
108.945	0.4999048	0.000114557	-0.000133375
109.41	0.4999186	8.69473E-05	-0.000105768
110.165	0.4999017	0.000171197	-0.000170903
110.633	0.4999523	6.99473E-05	-6.96479E-05
111.391	0.4999668	4.69273E-05	-5.44185E-05
111.855	0.49993	0.000120507	-0.000128
112.617	0.4998625	0.000117377	-0.000193944
113.079	0.4998734	9.55973E-05	-0.000172163
113.835	0.4999825	0.000199087	-0.000121241
114.302	0.5000071	0.000149697	-7.1859E-05
115.057	0.500034	-2.34927E-05	4.79555E-05
115.524	0.5000066	3.12673E-05	-6.80946E-06
116.289	0.4999841	0.000102307	-6.48636E-05
116.749	0.5000333	3.89733E-06	3.35508E-05
117.001	0.4999866	-8.94827E-05	3.35508E-05
117.83	0.5000747	-3.58327E-05	8.8432E-05
118.443	0.5000175	-0.000132233	7.23797E-05
118.801	0.5000232	-0.000120843	6.5148E-05
119.403	0.5000183	9.01073E-05	-4.92027E-05
120.001	0.4999775	9.56873E-05	-9.27931E-05
120.602	0.5000003	1.93073E-05	-3.59598E-05
121.202	0.5000537	3.67733E-06	2.52365E-05
121.8	0.5000896	8.16673E-05	2.63042E-05
122.402	0.5000631	-9.51267E-06	4.53914E-05
123.01	0.5001118	-0.000170223	0.000174483
123.601	0.5001322	-0.000210873	0.000215128
124.245	0.5001092	-0.000112723	0.00014709
124.801	0.5000633	-2.10227E-05	5.5397E-05
125.468	0.4999732	8.70673E-05	-8.15172E-05
126	0.4999744	8.47373E-05	-7.21118E-05
126.689	0.5000026	8.02873E-05	-4.16797E-05
127.201	0.5000153	5.49073E-05	-9.89826E-06
127.914	0.5000033	-5.91267E-06	1.92698E-05
128.401	0.4999827	3.53073E-05	-2.19495E-05
129.137	0.4999571	-7.60267E-06	-2.61014E-05
129.613	0.5000006	-9.45427E-05	6.08356E-05
130.357	0.4999983	-7.34327E-05	4.80398E-05
130.824	0.4999392	4.48473E-05	-7.02373E-05
131.581	0.4999391	-3.35727E-05	-2.50213E-05
132.048	0.4999558	-6.70127E-05	8.41074E-06
132.802	0.4999449	7.31773E-05	-7.25757E-05
133.27	0.4999748	1.34573E-05	-1.28516E-05
134.027	0.5000764	0.000237667	-2.03636E-05
134.494	0.5000717	0.000247097	-3.27283E-05
135.249	0.4999673	0.000207547	-0.000117363
135.718	0.5000328	7.65873E-05	1.35979E-05
136.473	0.4999824	0.000115847	-6.24987E-05
136.94	0.4999246	0.000231457	-0.000188856
137.702	0.4999364	4.05573E-05	-8.1664E-05
138.164	0.4999797	-4.61427E-05	-1.36966E-06
138.92	0.4999391	-2.25927E-05	-4.7329E-05
139.387	0.4999303	-4.84267E-06	-6.50829E-05
140.137	0.4999959	-0.000105663	6.16667E-05
140.609	0.4999637	-4.13027E-05	-2.69276E-06
141.366	0.4999873	0.000133717	-6.65451E-05
141.833	0.5000188	7.06873E-05	-3.51556E-06
142.587	0.500001	1.08373E-05	8.60404E-06
143.056	0.4999952	2.24073E-05	-1.37178E-05
143.806	0.5000357	-8.29627E-05	7.29779E-05
144.277	0.5000122	-3.60927E-05	2.61168E-05
145.032	0.4999634	-0.000199693	5.19987E-05
145.501	0.4999476	-0.000168063	1.31317E-05
146.257	0.5000333	-0.000111113	7.0367E-05
146.725	0.5000516	-0.000147843	0.000114325
147.476	0.5001062	-6.82427E-05	0.00012907
147.947	0.5000455	5.31573E-05	1.47376E-05
148.609	0.5000517	6.55373E-05	7.66524E-06
149.17	0.4999942	4.48273E-05	-3.94327E-05
149.654	0.4999809	9.40173E-05	-7.72974E-05
150.015	0.4999685	6.90473E-05	-7.0225E-05
150.61	0.5000399	-0.000112503	9.20053E-05
151.211	0.4999902	-0.000247073	0.000109626
151.812	0.4999727	-8.44027E-05	3.68634E-06
152.412	0.5000431	-0.000105993	8.48741E-05
153.012	0.5000452	-0.000140613	0.000104264
153.616	0.4999958	-4.17927E-05	5.44674E-06
154.218	0.5000445	-0.000179693	0.000123075
154.801	0.5000032	-9.71027E-05	4.75564E-05
155.451	0.4999649	6.81973E-05	-6.69923E-05
156.001	0.4999743	4.92673E-05	-4.80707E-05
156.668	0.4999649	4.98673E-05	-5.78334E-05
157.201	0.4999768	2.60273E-05	-3.39953E-05
157.899	0.4999654	-0.000166673	6.174E-05
158.4	0.4999571	-0.000150003	4.50747E-05
159.116	0.4999741	-0.000105263	3.96779E-05
159.601	0.5000001	-0.000157393	9.18098E-05
160.338	0.5000644	-8.53827E-05	0.000120034
160.811	0.4999907	6.20173E-05	-3.81118E-05
161.561	0.4999988	-2.81727E-05	8.77714E-06
162.028	0.5000299	-9.02027E-05	7.08012E-05
162.783	0.5000474	-3.59727E-05	5.41474E-05
163.251	0.4999468	0.000165167	-0.000146998
164.006	0.4999733	2.57873E-05	-4.37635E-05
164.474	0.5000224	-7.23927E-05	5.44102E-05
165.243	0.4999589	-7.27027E-05	-1.59929E-05
165.697	0.5000303	-0.000215513	0.000126812
166.449	0.5000285	-8.39527E-05	6.63012E-05
166.92	0.4999871	-1.19267E-06	-2.35246E-05
167.675	0.5000095	4.72373E-05	-2.53146E-05
168.142	0.5000718	-7.72627E-05	9.918E-05
168.897	0.4999806	-6.13827E-05	7.17254E-06
169.366	0.4999661	-3.23427E-05	-2.18697E-05
170.126	0.4999503	-3.18027E-05	-3.15768E-05
170.589	0.4999802	-9.15827E-05	2.82022E-05
171.342	0.4999812	-0.000109793	3.83536E-05
171.811	0.4999627	-7.27727E-05	1.20732E-05
172.566	0.5000657	6.76773E-05	4.48145E-05
173.035	0.5000749	4.91273E-05	5.2621E-05
173.789	0.5000385	-7.81827E-05	9.05579E-05
174.257	0.4999813	3.61973E-05	-2.38209E-05
175.011	0.5000238	2.48873E-05	2.43138E-05
175.479	0.500096	-0.000119643	0.000168848
176.234	0.5000331	1.02473E-05	4.70847E-05
176.702	0.5000344	7.71733E-06	4.96162E-05
177.46	0.4999774	2.06733E-06	-1.65466E-06
177.924	0.4999622	3.22873E-05	-3.18708E-05
178.687	0.4999363	4.97173E-05	-6.65301E-05
179.15	0.4999422	3.80073E-05	-5.48248E-05
179.401	0.4999551	6.38273E-05	-5.48248E-05
180.251	0.4999506	5.38673E-05	-5.43045E-05
180.863	0.4999221	0.000137147	-0.000124406
181.201	0.4999505	0.000193907	-0.000124406
181.802	0.5000062	0.000109077	-2.6272E-05
182.403	0.5000281	-2.98427E-05	6.50621E-05
183.004	0.5000169	-0.000276903	0.000177378
183.603	0.4999918	-0.000158043	9.28424E-05
184.201	0.4999052	2.39573E-05	-8.47908E-05
184.801	0.4999393	-4.42627E-05	-1.65711E-05
185.418	0.4999735	-7.10327E-05	4.05651E-05
186.001	0.4999731	-7.03927E-05	3.9927E-05
186.646	0.4999535	-0.000160413	6.53423E-05
187.2	0.499985	-0.000223353	0.000128275
187.878	0.4999607	-7.61127E-05	2.08224E-05
188.401	0.4999605	-7.56727E-05	2.03826E-05
189.094	0.4999287	5.29573E-05	-7.57019E-05
189.6	0.4999963	-8.21027E-05	5.93543E-05
190.319	0.4998862	2.96473E-05	-0.000106549
190.801	0.4999427	-8.33627E-05	6.45544E-06
191.548	0.4999878	-3.22027E-05	2.59718E-05
192.012	0.5000172	-9.09427E-05	8.17707E-05
192.763	0.5000619	4.34473E-05	5.31589E-05
193.229	0.5000274	0.000112517	-1.59094E-05
193.992	0.4999227	9.72873E-05	-0.000123665
194.451	0.4998969	0.000148927	-0.000175304
195.215	0.49999	0.000157657	-8.66093E-05
195.673	0.5000223	9.30273E-05	-2.19774E-05
196.444	0.4999255	4.07273E-05	-9.2627E-05
196.898	0.4999506	-9.47267E-06	-4.24306E-05
197.67	0.4999383	0.000103527	-0.000117668
198.123	0.5000048	-2.95827E-05	1.54371E-05
198.881	0.4999855	-8.22267E-06	-2.15761E-05
199.346	0.4999919	-2.09727E-05	-8.83036E-06
200.11	0.5000295	0.000178687	-7.83289E-05
200.57	0.5000813	7.49673E-05	2.53902E-05
201.335	0.500037	-1.35527E-05	2.53398E-05
201.794	0.500014	3.23973E-05	-2.06149E-05
202.55	0.4999642	2.35373E-05	-6.59877E-05
203.016	0.4999617	2.86473E-05	-6.38657E-05
203.771	0.4999436	9.37473E-05	-0.000114501
204.239	0.4999389	0.000103107	-0.00012386
204.999	0.4999797	-0.000108133	2.95949E-05
205.462	0.4999566	-6.18727E-05	-1.02638E-05
206.217	0.5000189	2.30073E-05	9.65194E-06
206.685	0.5000049	5.09773E-05	-2.47168E-05
207.454	0.4999689	-7.16927E-05	6.36644E-07
207.91	0.4999374	-8.58267E-06	-6.95452E-05
208.675	0.500031	-0.000140643	9.00725E-05
209.134	0.4999599	1.52733E-06	-5.20989E-05
209.889	0.4999544	-5.22227E-05	-3.7905E-05
210.354	0.4999782	-9.96427E-05	9.51764E-06
210.601	0.5000124	-3.11127E-05	9.51764E-06
211.457	0.4999797	-4.81527E-05	-1.46713E-05
212.075	0.4999344	-9.91727E-05	-3.44441E-05
212.402	0.4999916	1.52573E-05	-3.44441E-05
213.002	0.4999797	3.19673E-05	-5.47676E-05
213.6	0.4999708	-7.59267E-06	-4.78928E-05
214.203	0.500045	-0.000164673	0.000104823
214.802	0.5000465	-0.000151073	9.95176E-05
215.4	0.5001003	-0.000211213	0.000183474
216.001	0.5000111	-3.26727E-05	4.93114E-06
216.616	0.5000262	2.18073E-05	-7.22056E-06
217.201	0.4999956	8.28673E-05	-7.23959E-05
217.846	0.5000653	-8.81227E-05	8.27686E-05
218.4	0.4999727	9.70373E-05	-0.000102384
219.07	0.4998943	9.89273E-05	-0.00017761
219.601	0.4999371	1.33473E-05	-9.20213E-05
220.289	0.5000207	1.42473E-05	-4.90826E-06
220.8	0.5000477	-3.98227E-05	4.91588E-05
221.515	0.5000244	-0.000119323	6.55805E-05
222.001	0.4999785	-2.75727E-05	-2.6171E-05
222.743	0.4999447	-6.50327E-05	-4.52144E-05
223.211	0.500007	-0.000189543	7.92903E-05
223.966	0.4999797	-0.000144613	2.95298E-05
224.428	0.4999659	-0.000116973	1.88874E-06
225.182	0.500025	-0.000154133	7.54248E-05
225.651	0.4999848	-7.37627E-05	-4.94826E-06
226.407	0.5000592	8.38873E-05	-5.27136E-06
226.876	0.5000882	2.57973E-05	5.28182E-05
227.637	0.5000278	-2.61427E-05	1.42835E-05
228.1	0.5000003	2.89473E-05	-4.08057E-05
228.853	0.4999638	0.000186287	-0.00015595
229.322	0.5000731	-3.22627E-05	6.26014E-05
230.085	0.4999808	-0.000244053	8.43679E-05
230.543	0.4999282	-0.000138943	-2.07399E-05
231.302	0.5000471	3.16273E-05	1.28017E-05
231.768	0.5000076	0.000110487	-6.60524E-05
232.524	0.4999968	-3.36027E-05	-4.82636E-06
232.989	0.5000141	-6.82327E-05	2.97967E-05
233.747	0.4999894	-0.000144843	5.05723E-05
234.213	0.5000137	-0.000193423	9.91558E-05
234.974	0.5000096	-4.52027E-05	1.37186E-05
235.436	0.4999714	3.11473E-05	-6.26305E-05
236.197	0.5000099	1.69673E-05	-9.86186E-06
236.659	0.5000105	1.56773E-05	-8.57436E-06
237.422	0.4999119	1.93373E-05	-0.000109003
237.885	0.4999267	-1.03727E-05	-7.22227E-05
238.645	0.5000015	-2.10127E-05	7.65944E-07
239.107	0.4999139	0.000154097	-0.000174341
239.86	0.499957	7.35973E-05	-9.09875E-05
240.331	0.4999971	-6.48267E-06	-1.09001E-05
241.086	0.5000061	4.96573E-05	-6.95586E-05
241.553	0.5000084	4.48673E-05	-0.000284389
241.802	0.5001392	0.000306337	-0.001094033
242.658	0.506537	-0.000317113	0.002390828
243.279	0.5141122	0.00358365	0.004712408
243.601	0.5181551	0.011669438	0.002223439
244.203	0.5233087	0.013472007	0.002503553
244.8	0.5272586	0.014522319	0.002595135
245.402	0.5300348	0.015340499	0.002757328
246.003	0.532184	0.015799852	0.003206055
246.602	0.5336391	0.016342114	0.003435
247.201	0.5339871	0.015646058	0.003573037
247.822	0.5351831	0.017047551	0.003887498
248.401	0.535158	0.017097772	0.003958131
249.049	0.5352049	0.017654582	0.004152421
249.601	0.5348599	0.018344764	0.004138825
250.285	0.5341745	0.018540707	0.004257529
250.8	0.5338112	0.019267243	0.00462743
251.495	0.532332	0.018773098	0.004875112
252	0.5317482	0.01994057	0.004870539
252.719	0.530001	0.019102866	0.005306547
253.203	0.5293546	0.020395703	0.005326047
253.944	0.5273632	0.019291138	0.005797416
254.411	0.5266391	0.020739407	0.005742842
255.171	0.5244079	0.019524767	0.006082491
255.629	0.5236342	0.021072087	0.005951088
256.397	0.5215903	0.019917049	0.00644927
256.852	0.5208675	0.021362797	0.006397602
257.616	0.5187219	0.020061854	0.007091136
258.076	0.5180385	0.021428497	0.00679959
258.843	0.5159347	0.020184747	0.007395466
259.3	0.5152349	0.021584467	0.007008962
260.062	0.5133425	0.020802397	0.007452593
260.524	0.5127188	0.022049767	0.007139598
261.297	0.5108997	0.020885827	0.007686011
261.751	0.5103142	0.022056807	0.007371245
262.522	0.5087317	0.021134467	0.008069969
262.975	0.5082144	0.022169157	0.007614746
263.729	0.5067946	0.021343367	0.008241629
264.198	0.5063479	0.022236787	0.007858458
264.955	0.5050838	0.021271637	0.008517544
265.419	0.5046196	0.022200027	0.008039332
266.175	0.5035898	0.021901507	0.00841324
266.643	0.5033347	0.022411607	0.008423131
267.403	0.502331	0.021952867	0.008586012
267.866	0.5020788	0.022457317	0.008507852
268.628	0.5011713	0.021914737	0.008758879
269.088	0.5009147	0.022428007	0.008511353
269.846	0.5002864	0.022171107	0.008742292
270.313	0.5000528	0.022638267	0.00849885
271.073	0.4995671	0.022325387	0.008768732
271.536	0.4993783	0.022702997	0.008620069
272.195	0.4992494	0.022445267	0.008845496
272.758	0.4988002	0.022392287	0.008810639
273.004	0.4986841	0.022159917	0.008977405
273.862	0.4984667	0.022410957	0.008927658
274.476	0.4983307	0.022550187	0.00890502
274.808	0.4983052	0.022499227	0.009007482
275.406	0.4981315	0.022609007	0.008919895
276.007	0.4979873	0.022552557	0.008907145
276.608	0.4979083	0.022440367	0.008972073
277.208	0.497771	0.022619047	0.008803234
277.807	0.4977057	0.022713607	0.008732713
278.407	0.4977009	0.022723217	0.008743989
279.02	0.4977919	0.022874717	0.008773799
279.608	0.4977885	0.022881507	0.008763739
280.257	0.4977044	0.022838137	0.008684302
280.809	0.4977564	0.022734057	0.008773212
281.484	0.4977576	0.022831057	0.00869436
282.011	0.4977604	0.022825537	0.008665152
282.711	0.4977828	0.022889127	0.008599468
283.214	0.4977809	0.022892917	0.008554024
283.937	0.4978402	0.022866797	0.008536753
284.409	0.4978876	0.022772017	0.008587762
285.154	0.4980595	0.022907257	0.008593518
285.626	0.4981157	0.022794977	0.008648453
286.377	0.4982166	0.022833297	0.008627757
286.838	0.4983	0.022666537	0.008737182
287.596	0.4983474	0.022761827	0.008627673
288.062	0.498387	0.022682597	0.008643534
288.82	0.4984525	0.022733807	0.008570068
289.286	0.4984361	0.022766697	0.008481897
290.043	0.4986434	0.023121197	0.008385533
290.509	0.4986892	0.023029497	0.008439851
291.269	0.4988686	0.023156577	0.008440555
291.732	0.4989329	0.023027947	0.008509284
292.492	0.499056	0.023131937	0.008479543
292.953	0.499112	0.023020037	0.008540244
293.72	0.4991896	0.023079267	0.00848663
294.177	0.4992404	0.022977537	0.008536734
294.942	0.4993417	0.023030507	0.008517907
295.4	0.4993657	0.022982607	0.008535697
296.162	0.4992596	0.022956017	0.008357787
296.624	0.4992843	0.022906617	0.008385872
297.381	0.4994731	0.023026857	0.008441089
297.848	0.4994738	0.023025557	0.008422098
298.602	0.499428	0.023061247	0.008303346
299.071	0.4994242	0.023068827	0.008280957
299.832	0.4995283	0.023178887	0.008277099
300.294	0.4995915	0.023052587	0.008380459
301.05	0.4996125	0.023044737	0.008363482
301.518	0.4996744	0.022920897	0.008468608
302.272	0.4996854	0.023076537	0.008354815
302.742	0.4996991	0.023049157	0.008364099
303.002	0.4996565	0.022964067	0.008346708
303.848	0.4997456	0.023204287	0.008274771
304.458	0.4996892	0.023239467	0.008178929
304.801	0.4996923	0.023245637	0.008174881
305.403	0.4997003	0.023062577	0.00824502
306.001	0.4996694	0.023034777	0.008209857
306.603	0.4997892	0.023003487	0.008325196
307.202	0.4997869	0.023002957	0.008304675
307.803	0.4998417	0.023074047	0.008302902
308.401	0.4998754	0.023086527	0.008311381
309.008	0.4998966	0.023139207	0.008299207
309.6	0.4998868	0.023158837	0.008260891
310.23	0.4998788	0.023127817	0.008259076
310.801	0.4998153	0.023254717	0.008117914
311.457	0.499873	0.023162647	0.008201272
312.001	0.499927	0.023054707	0.008295562
312.686	0.499943	0.023177977	0.008231783
313.201	0.4999902	0.023083587	0.008317091
313.902	0.499963	0.023152897	0.008246591
314.401	0.4999442	0.023190427	0.008209064
315.135	0.4998982	0.023107267	0.00820463
315.612	0.4999196	0.023064417	0.008253507
316.354	0.4999798	0.023079857	0.008305961
316.821	0.4999854	0.023068597	0.008311197
317.576	0.4999637	0.022897037	0.008375237
318.043	0.499942	0.022940467	0.0083255
318.8	0.5000096	0.022961867	0.008368788
319.267	0.499935	0.023110997	0.008219663
320.023	0.4999813	0.023150887	0.008246051
320.491	0.4999659	0.023181767	0.00820909
321.243	0.4999385	0.023207027	0.008169041
321.712	0.4999738	0.023136407	0.008239658
322.466	0.5000035	0.023226287	0.008224453
322.934	0.5	0.023233327	0.008217407
323.686	0.5000613	0.023370697	0.008201129
324.157	0.5000091	0.023475107	0.008105656
324.91	0.4999658	0.023229897	0.008176022
325.38	0.5000289	0.023103797	0.008302118
326.142	0.5000735	0.023242177	0.008277556
326.605	0.5000267	0.023335817	0.00818391
327.365	0.4999856	0.023170117	0.008224209
327.828	0.5000314	0.023078507	0.008315817
328.579	0.4999022	0.023187197	0.008132219
329.051	0.4998575	0.023276537	0.008042876
329.807	0.4999731	0.023316907	0.008138271
330.273	0.5000056	0.023251867	0.008203313
331.036	0.5000063	0.023086007	0.008288421
331.498	0.4999419	0.023214687	0.008158225
332.258	0.499904	0.023144357	0.008155457
332.721	0.4999147	0.023123007	0.008176805
333.473	0.4999998	0.023195097	0.008227369
333.943	0.4999779	0.023238897	0.008183567
334.201	0.499991	0.023265257	0.008183567
335.049	0.5000865	0.023326447	0.008248445
335.655	0.499995	0.023461157	0.008088016
336	0.4999253	0.023321797	0.008088016
336.603	0.499982	0.023199777	0.008205762
337.202	0.5000267	0.023257767	0.008221485
337.802	0.5000255	0.023239237	0.008229558
338.403	0.5000183	0.023214597	0.008234645
339.002	0.4999856	0.023296937	0.008160738
339.6	0.4999681	0.023163337	0.008210109
340.206	0.4999523	0.022957807	0.008298595
340.801	0.4999105	0.023041537	0.008214861
341.434	0.4999543	0.023292787	0.008133055
342	0.4999419	0.023317627	0.008108205
342.653	0.4999331	0.023241437	0.008137528
343.201	0.4999505	0.023206607	0.00817236
343.88	0.4999123	0.023188767	0.008152035
344.401	0.4998968	0.023219837	0.008120958
345.108	0.4999852	0.023280487	0.008179007
345.602	0.4999988	0.023253237	0.008206251
346.328	0.5000417	0.023231017	0.008260299
346.809	0.5001046	0.023105207	0.008392191
347.561	0.5000382	0.023051297	0.008346631
348.019	0.5000543	0.023018987	0.00837894
348.781	0.5000539	0.023267017	0.008260551
349.243	0.5000973	0.023180167	0.0083474
350.005	0.50006	0.023220097	0.008290071
350.466	0.5000513	0.023237387	0.0082667
351.228	0.5000202	0.023161847	0.008273343
351.69	0.4999839	0.023234397	0.0082008
352.447	0.4999891	0.023081087	0.008288744
352.913	0.5000404	0.022978457	0.008398983
353.666	0.4999568	0.023021187	0.008306256
354.135	0.4999409	0.023052837	0.008274608
354.89	0.4998861	0.023038437	0.008233012
355.359	0.4998351	0.023140407	0.00813104
356.113	0.5000701	0.023111887	0.008382889
356.583	0.5000703	0.023111467	0.0083833
357.335	0.5000414	0.023306787	0.008265754
357.804	0.5000603	0.023269007	0.008310713
358.568	0.4999355	0.023348237	0.008139141
359.027	0.4999498	0.023319597	0.008167778
359.788	0.4998848	0.023266847	0.008129111
360.249	0.4998834	0.023269557	0.008126392
361.011	0.4999411	0.023205027	0.008216323
361.472	0.4999207	0.023245707	0.008175651
362.237	0.4999501	0.023073287	0.00829122
362.695	0.4998739	0.023225717	0.008145969
363.453	0.4999422	0.023318317	0.008160812
363.918	0.499984	0.023234797	0.00824434
364.683	0.4999251	0.023339327	0.008133194
365.141	0.4999712	0.023247117	0.008225401
365.905	0.4999488	0.023208827	0.008213051
366.363	0.49996	0.023186277	0.008235604
366.602	0.4999322	0.023130597	0.008235604
367.474	0.5000026	0.023053377	0.00834465
368.077	0.4999136	0.023035327	0.00826461
368.402	0.4999041	0.023016397	0.008262035
369.002	0.4999525	0.023141927	0.00824166
369.602	0.4999475	0.023160887	0.008227154
370.203	0.4999173	0.023088917	0.008232882
370.801	0.4998995	0.023124477	0.008191014
371.418	0.4999262	0.023187397	0.008186283
372	0.4998969	0.023246107	0.008127577
372.652	0.4998306	0.023015077	0.008176828
373.201	0.4998125	0.023051247	0.008134663
373.88	0.4998978	0.023281487	0.008097211
374.401	0.4999602	0.023156687	0.00821593
375.104	0.4999917	0.023110487	0.008261619
375.6	0.4999752	0.023143607	0.008228502
376.316	0.4999877	0.023043307	0.008289642
376.801	0.4999174	0.023183737	0.008149217
377.536	0.49995	0.023116897	0.008201431
378.013	0.499964	0.023088947	0.008229375
378.76	0.4999393	0.023203167	0.008131908
379.225	0.4999865	0.023108727	0.008224494
379.99	0.4999212	0.023157777	0.008134629
380.447	0.4999136	0.023172907	0.008111032
381.212	0.4999473	0.023245177	0.00810858
381.672	0.49991	0.023319727	0.008034034
382.438	0.4999067	0.023503487	0.007947283
382.896	0.4999437	0.023429567	0.008012748
383.657	0.4998995	0.023169757	0.008106984
384.12	0.4998945	0.023179817	0.008096927
384.874	0.4999953	0.023084617	0.008236902
385.342	0.5000364	0.023002477	0.008319039
386.106	0.500014	0.023006627	0.008294504
386.566	0.499943	0.023148557	0.008152566
387.319	0.5000694	0.023182277	0.008252495
387.788	0.5000668	0.023187487	0.008247285
388.549	0.4999589	0.023210857	0.008118616
389.012	0.499958	0.023212777	0.008116697
389.766	0.5000453	0.023218157	0.00820137
390.234	0.500025	0.023258807	0.008160724
390.995	0.4999558	0.023217227	0.008112341
391.457	0.4999632	0.023202427	0.008127145
392.221	0.4999486	0.023276977	0.008075291
392.679	0.4999512	0.023271807	0.008080464
393.441	0.5000519	0.023155867	0.008239101
393.903	0.4999877	0.023284347	0.008110617
394.664	0.4999425	0.023286237	0.008064551
395.125	0.4999878	0.023195657	0.008155126
395.896	0.4999769	0.023282127	0.008100918
396.347	0.4999217	0.023392487	0.007990565
397.116	0.4999572	0.023354827	0.008039309
397.571	0.5000474	0.023174387	0.008219741
397.802	0.5000581	0.023195707	0.008219741
398.675	0.500035	0.023237077	0.008168203
399.287	0.4999387	0.023162797	0.008109034
399.602	0.4999389	0.023163177	0.008109034
400.203	0.4999365	0.023241757	0.008067404
400.802	0.4999443	0.023345297	0.008023381
401.404	0.5001056	0.023220447	0.008247127
402.002	0.50013	0.023171737	0.008295838
402.623	0.5001175	0.023232447	0.008260813
403.202	0.5001026	0.023262357	0.008230908
403.856	0.5001138	0.023213297	0.008272315
404.404	0.5001183	0.023204327	0.008281282
405.077	0.5000376	0.023147337	0.008229061
405.605	0.5000549	0.023112737	0.008263662
406.303	0.4999788	0.023188737	0.008149558
406.806	0.4999378	0.023270697	0.008071421
407.522	0.5000444	0.022970167	0.008333471
408.007	0.4999687	0.023121457	0.008191858
408.741	0.4999631	0.023145957	0.008182473
409.221	0.4999983	0.023075567	0.008254719
409.971	0.5000453	0.023056847	0.008321409
410.43	0.5000113	0.023124887	0.008253376
411.192	0.4999923	0.023214047	0.008189861
411.655	0.5000181	0.023162537	0.008241371
412.415	0.5000761	0.023144417	0.008308463
412.876	0.5001202	0.023056237	0.008396645
413.64	0.4999865	0.023224187	0.00817892
414.098	0.4999924	0.023212277	0.008190836
414.857	0.5000167	0.023384307	0.008118766
415.321	0.4999962	0.023425347	0.008077727
416.084	0.4999845	0.023284877	0.008136201
416.545	0.4999707	0.023312387	0.008108693
417.313	0.4998934	0.023433877	0.007980978
417.768	0.4999383	0.023344027	0.008070835
418.534	0.4999258	0.023390007	0.008040683
418.993	0.5000204	0.023200767	0.008229923
419.749	0.4999991	0.023186257	0.008222105
420.215	0.499978	0.023228407	0.008179959
420.973	0.5000075	0.023240797	0.008210693
421.439	0.4999759	0.023303887	0.008147595
422.196	0.4999825	0.023303347	0.008146957
422.66	0.4999787	0.023310817	0.008139488
423.423	0.4999839	0.023228707	0.008179376
423.886	0.4999247	0.023347117	0.008060965
424.647	0.4999064	0.023328887	0.008051823
425.111	0.4999215	0.023298737	0.008088279
425.867	0.4999008	0.023271397	0.008088758
426.332	0.4999313	0.023210487	0.008151187
427.094	0.4999128	0.023200377	0.008137782
427.557	0.499873	0.023280007	0.008058158
427.8	0.4999086	0.023351257	0.008058158
428.657	0.5000275	0.023185317	0.008251041
429.268	0.4999956	0.023193447	0.008208779
429.601	0.4999967	0.023195567	0.008208779
430.202	0.5000109	0.022985577	0.008322655
430.8	0.4999545	0.022957487	0.008280336
431.401	0.4999463	0.023097727	0.008191637
432	0.4999227	0.023238437	0.008097674
432.601	0.4999529	0.023185577	0.008154338
433.201	0.499959	0.023173407	0.008166501
433.825	0.499969	0.023138117	0.008192232
434.401	0.4999967	0.023082557	0.008247783
435.045	0.4999376	0.023104997	0.008168957
435.6	0.4999199	0.023140287	0.008133663
436.274	0.5000087	0.023177917	0.008203561
436.8	0.5000395	0.023116157	0.008273789
437.491	0.500036	0.023197657	0.008229466
438.001	0.5000579	0.023153787	0.008273338
438.724	0.5000059	0.023213647	0.008191418
439.208	0.4999841	0.023257357	0.008129567
439.951	0.4999774	0.023159107	0.008172049
440.417	0.4999599	0.023194157	0.008131765
441.161	0.4999374	0.023150407	0.008136377
441.641	0.4999289	0.023167347	0.00812911
442.384	0.4999502	0.023217537	0.00813378
442.862	0.4999498	0.023218317	0.00813486
443.608	0.4999776	0.023152127	0.008206071
444.086	0.5000389	0.023029577	0.008318253
444.835	0.500091	0.023052997	0.008356866
445.307	0.5000119	0.023211247	0.008198619
446.058	0.4999538	0.022970177	0.008252536
446.53	0.4999981	0.022881417	0.008341297
447.276	0.4999153	0.022892247	0.00824336
447.752	0.4998344	0.023054097	0.008081511
448.505	0.4998279	0.023145407	0.008024147
448.975	0.4998638	0.023073647	0.008092096
449.722	0.5000868	0.023289157	0.008211171
450.199	0.5000533	0.023356137	0.008144195
450.947	0.4999702	0.023068577	0.008210067
451.421	0.4999957	0.023017587	0.008261057
452.169	0.5000897	0.023022607	0.008362242
452.643	0.5000943	0.023013267	0.008361907
453.398	0.5001153	0.023180367	0.008294092
453.867	0.5001616	0.023087867	0.008386596
454.614	0.5000936	0.023041847	0.008341641
455.089	0.5000606	0.023107947	0.008271719
455.843	0.5000188	0.022968647	0.008299662
456.312	0.5000057	0.022994877	0.008277245
457.065	0.5000079	0.023097067	0.008233508
457.533	0.4999576	0.023197517	0.00813306
458.284	0.4999668	0.023386457	0.008057487
458.756	0.499975	0.023370147	0.008073794
459	0.4999389	0.023297977	0.008073794
459.863	0.4999417	0.023259527	0.008095842
460.47	0.4999535	0.023165507	0.008163026
460.802	0.4999399	0.023138427	0.008163026
461.403	0.4998589	0.023243567	0.008029439
462	0.499924	0.023306757	0.008062974
462.603	0.4999463	0.023175537	0.008152689
463.204	0.4999058	0.023079977	0.008158184
463.801	0.499951	0.023365457	0.00806055
464.408	0.4999429	0.023253487	0.008100019
465.016	0.4999866	0.023231717	0.008163031
465.601	0.4999936	0.023217687	0.008177061
466.252	0.4999761	0.023201867	0.008167446
466.8	0.5000201	0.023113797	0.008255509
467.47	0.4999794	0.022955017	0.008294234
468	0.4999209	0.023071957	0.008168826
468.692	0.4999853	0.023149057	0.00817977
469.201	0.499983	0.023153847	0.008174983
469.92	0.4999752	0.023165077	0.008161652
470.401	0.4999458	0.023223937	0.008102787
471.138	0.4999243	0.023253427	0.008066501
471.612	0.4999766	0.023148787	0.008176382
472.363	0.4999745	0.023191467	0.008152932
472.827	0.4999823	0.023175887	0.008163283
473.59	0.4999763	0.023260397	0.008111198
474.053	0.4999924	0.023228137	0.008137851
474.807	0.4999962	0.023190817	0.008160274
475.276	0.5000461	0.023090997	0.008260094
476.028	0.5000556	0.023265737	0.008182286
476.499	0.5000773	0.023222367	0.008225648
477.259	0.500104	0.023167347	0.008279858
477.722	0.5000884	0.023198517	0.008248695
478.483	0.5000822	0.023121497	0.008281032
478.945	0.5000337	0.023218537	0.008183987
479.703	0.4999621	0.022891857	0.008267859
480.166	0.4999336	0.022948727	0.00821099
480.923	0.4999203	0.023093297	0.008138834
481.39	0.4999091	0.023115697	0.008116435
482.164	0.5000246	0.023203177	0.008191921
482.617	0.5000533	0.023145637	0.008249454
483.37	0.5000043	0.023089047	0.008224891
483.841	0.4999622	0.023173167	0.008140766
484.597	0.4999631	0.022808407	0.008327864
485.063	0.4999577	0.022819147	0.008317124
485.814	0.5000051	0.022986797	0.00828585
486.287	0.4999939	0.023009167	0.008263479
487.037	0.500005	0.022979137	0.008299328
487.508	0.4999771	0.023035007	0.008233782
488.266	0.4999379	0.023203467	0.008110394
488.732	0.4999658	0.023147757	0.008166102
489.489	0.4999474	0.023316657	0.00805805
489.957	0.4999883	0.023234877	0.008139832
490.204	0.4999761	0.023210417	0.008139832
491.066	0.4999646	0.023234777	0.008121415
491.667	0.4999298	0.023273567	0.008067166
492.001	0.4999592	0.023332387	0.008076841
492.602	0.4999811	0.023379427	0.008075221
493.203	0.4999768	0.023359227	0.008081039
493.803	0.5000565	0.023121047	0.008279829
494.403	0.5000121	0.023240737	0.008165916
495	0.5000257	0.023166517	0.008207554
495.6	0.5000138	0.023190287	0.00817818
496.215	0.499904	0.023261937	0.008032585
496.8	0.4998331	0.023403687	0.007883038
497.446	0.4999701	0.023298327	0.008072718
498	0.4999834	0.023271787	0.008099263
498.675	0.4999959	0.023269327	0.008120771
499.201	0.4999936	0.023273887	0.008121822
499.894	0.4999287	0.023192807	0.008101203
500.4	0.4999812	0.023087687	0.008206323
501.113	0.500052	0.023282437	0.008179748
501.601	0.5001037	0.023179027	0.008279336
502.34	0.4999876	0.023151427	0.008163597
502.812	0.4999525	0.023221657	0.008093366
503.558	0.5000674	0.023283287	0.008169462
504.028	0.5000461	0.023325897	0.008126852
504.782	0.4999416	0.023419147	0.007975738
505.251	0.5000124	0.023277427	0.008117452
506.006	0.5000246	0.023179637	0.008178528
506.473	0.5000042	0.023220477	0.008137681
507.227	0.5000462	0.023112147	0.00823389
507.696	0.4999782	0.023248307	0.008097736
508.454	0.4999423	0.023170747	0.00810865
508.92	0.4999582	0.023138867	0.008140526
509.684	0.5000923	0.023263877	0.008219921
510.143	0.5001079	0.023232757	0.008256652
510.901	0.5000915	0.023144507	0.008284423
511.366	0.5000552	0.023217137	0.008211796
512.127	0.5000195	0.023047827	0.008260678
512.59	0.5000441	0.022998537	0.008309965
513.353	0.500054	0.023022967	0.008307693
513.811	0.5000286	0.023073907	0.008256755
514.568	0.4999339	0.023371057	0.008017325
515.035	0.4999321	0.023374567	0.008019048
515.791	0.4999521	0.023245697	0.008113084
516.258	0.4999281	0.023293597	0.008065179
517.017	0.4999894	0.022983527	0.008289957
517.48	0.4999501	0.023062057	0.008211427
518.238	0.5000287	0.023226657	0.008207729
518.703	0.499963	0.023358037	0.008076343
519.46	0.4998973	0.023237557	0.008052754
519.927	0.4999847	0.023062857	0.008227452
520.691	0.5000288	0.023043627	0.008275916
521.151	0.5000287	0.023043717	0.008275826
521.911	0.5000083	0.023043967	0.008255288
522.373	0.5000091	0.023042447	0.008256802
522.607	0.5000024	0.023029117	0.008256802
523.477	0.4999601	0.023037757	0.008210213
524.093	0.4999251	0.022999637	0.008194225
524.403	0.4999775	0.023104457	0.008194225
525.002	0.5001002	0.023083207	0.008323733
525.601	0.500008	0.022991567	0.008277384
526.201	0.4999732	0.022860697	0.008307996
526.801	0.4999133	0.022980577	0.008182512
527.419	0.5000302	0.023194847	0.008192254
528	0.5000507	0.023153777	0.008233328
528.647	0.5000135	0.023200717	0.008172648
529.201	0.4999792	0.023269297	0.008109673
529.872	0.4999962	0.023320707	0.008104753
530.4	0.5000273	0.023258357	0.008172344
531.099	0.4999882	0.023059777	0.008242137
531.601	0.4999967	0.023042657	0.008249581
532.319	0.5000521	0.023080857	0.008285829
532.8	0.500007	0.023170907	0.00819055
533.539	0.5000108	0.023025777	0.00826685
534.013	0.5000039	0.023039557	0.008253074
534.762	0.4999537	0.023016377	0.008214498
535.222	0.499971	0.022981767	0.008249106
535.982	0.49997	0.023131417	0.008178462
536.446	0.4999686	0.023134097	0.008175784
537.205	0.4999003	0.023185367	0.008091521
537.669	0.4998826	0.023220917	0.00805598
538.435	0.4999032	0.023186487	0.008102289
538.893	0.4999564	0.023080057	0.008208721
539.661	0.4999614	0.023103977	0.008193249
540.117	0.4999058	0.023215207	0.008082021
540.883	0.4999322	0.023126987	0.008142854
541.341	0.4999727	0.023045817	0.00822403
542.108	0.5000009	0.023166307	0.008191944
542.563	0.4999687	0.023230737	0.008137191
543.329	0.4999974	0.023223367	0.00816957
543.787	0.5000197	0.023178737	0.008204527
544.55	0.499926	0.023202987	0.008093499
545.011	0.4999421	0.023170777	0.008121888
545.769	0.4999728	0.023176287	0.008149817
546.235	0.4999518	0.023218387	0.008102108
546.994	0.5000085	0.023073527	0.008231251
547.456	0.4999536	0.023183377	0.008127004
548.224	0.4998753	0.023074127	0.008103362
548.68	0.4999028	0.023019197	0.008158294
549.446	0.5000072	0.023160107	0.008186718
549.906	0.5000453	0.023083927	0.008262904
550.663	0.5001142	0.023035267	0.008356045
551.127	0.5001001	0.023063267	0.008328041
551.885	0.5000567	0.023039397	0.008302129
552.35	0.5000273	0.023098117	0.008243407
552.602	0.5000838	0.023211107	0.008243407
553.452	0.5000531	0.023141247	0.008234254
554.067	0.500055	0.022975237	0.008319106
554.4	0.5000424	0.022950097	0.008319106
555.003	0.5000354	0.022929067	0.008322559
555.604	0.5000714	0.023001807	0.008322219
556.202	0.4999837	0.023036107	0.008217386
556.803	0.4999529	0.023076807	0.008166278
557.401	0.4999601	0.023215447	0.008111896
558.001	0.4998905	0.023354707	0.007972639
558.62	0.4999608	0.023133907	0.008153331
559.201	0.4999959	0.023063707	0.008223525
559.848	0.5000037	0.023215297	0.008155588
560.401	0.5000045	0.023213727	0.008157157
561.068	0.5000726	0.023162147	0.008251073
561.601	0.5000737	0.023160017	0.008253199
562.29	0.5000508	0.023246027	0.008187354
562.802	0.5000619	0.023223827	0.008209545
563.525	0.4999725	0.023087487	0.008180485
564.001	0.4999693	0.023093967	0.008181801
564.745	0.4998814	0.023190157	0.008045891
565.212	0.499903	0.023147007	0.008081253
565.961	0.4999859	0.023261477	0.008114675
566.429	0.5000245	0.023184317	0.008191834
567.19	0.4999949	0.023011237	0.008248805
567.651	0.4999756	0.023049917	0.008210131
568.41	0.4999908	0.023152647	0.008179623
568.875	0.4999894	0.023155377	0.008171287
569.633	0.4999419	0.023206507	0.008098131
570.098	0.4999825	0.023125257	0.008179374
570.855	0.5000262	0.023121667	0.008217126
571.321	0.5000239	0.023126337	0.008212457
572.076	0.5000984	0.023213697	0.008243266
572.543	0.5000823	0.023245877	0.008211092
573.3	0.5000014	0.023149837	0.008178189
573.766	0.4999764	0.023199817	0.008120203
574.532	0.5000398	0.023323647	0.008121669
574.988	0.5000598	0.023283627	0.008161684
575.753	0.500045	0.023274557	0.008159409
576.211	0.5000167	0.023331087	0.008102882
576.968	0.5000158	0.023359197	0.008095689
577.436	0.500008	0.023374797	0.008080085
578.196	0.5000115	0.023128027	0.008206999
578.658	0.5000176	0.023115787	0.008224849
579.419	0.5000364	0.023131707	0.008235694
579.88	0.5000772	0.023050067	0.00832116
580.641	0.4999809	0.022915997	0.008297123
581.103	0.5000099	0.022858027	0.008355094
581.869	0.4999501	0.022883727	0.008282471
582.328	0.4999503	0.022883377	0.008282825
583.086	0.500076	0.023212497	0.008243957
583.551	0.5000916	0.023181357	0.008275098
583.802	0.5000581	0.023114477	0.008275098
584.657	0.4999298	0.023205867	0.008110697
585.265	0.4999099	0.023098337	0.008153079
585.603	0.4999014	0.023081237	0.008153079
586.202	0.499907	0.023318457	0.008040056
586.801	0.4998683	0.023096917	0.008112135
587.403	0.4999341	0.022907137	0.008272867
588.003	0.5000185	0.023127507	0.008247067
588.605	0.4999892	0.023139857	0.008211605
589.2	0.4999665	0.023185237	0.008166221
589.841	0.5000107	0.023109657	0.00823975
590.401	0.4999876	0.023155857	0.008193547
591.053	0.5000494	0.023001877	0.008332356
591.601	0.500063	0.022974807	0.00835942
592.284	0.499967	0.022998497	0.008241896
592.8	0.499907	0.023118307	0.008122083
593.506	0.4999944	0.023077207	0.008229988
594	0.499991	0.023083947	0.008223242
594.74	0.4999843	0.023124457	0.008196294
595.209	0.4999843	0.023124467	0.00819629
595.951	0.4999841	0.023047767	0.008234409
596.417	0.4999645	0.023087067	0.008204784
597.172	0.5000159	0.023162197	0.00820899
597.641	0.499984	0.023226087	0.008145099
598.396	0.4999194	0.023241457	0.00806767
598.864	0.4999074	0.023265627	0.008043501
599.624	0.4999134	0.023292497	0.008032238
600.087	0.4998783	0.023362637	0.007962097
600.851	0.4999126	0.023332637	0.008015193
601.31	0.4999546	0.023248547	0.008099279
602.074	0.499881	0.023311117	0.007990539
602.532	0.4999648	0.023143497	0.008158157
603.29	0.5000077	0.023095887	0.008219247
603.756	0.5000405	0.023030217	0.008284914
604.512	0.4999391	0.022991137	0.008203038
604.98	0.4999039	0.023061547	0.008132627
605.732	0.4999189	0.023113867	0.00812154
606.203	0.499918	0.023115687	0.008111925
606.955	0.4999635	0.023154847	0.008129837
607.427	0.4999577	0.023166477	0.008115008
608.188	0.500054	0.023278207	0.00814319
608.651	0.5000316	0.023323057	0.008098333
609.402	0.5000295	0.023114557	0.008194207
609.874	0.5000848	0.023003977	0.008304783
610.624	0.5000116	0.023178987	0.008144014
611.097	0.4999838	0.023234547	0.008094784
611.858	0.4999984	0.023215237	0.008112739
612.319	0.4999864	0.023239307	0.008079538
613.076	0.5000598	0.023158447	0.008193387
613.542	0.5000711	0.023135807	0.008210732
614.293	0.4999784	0.023175267	0.008090145
614.765	0.5000126	0.023106877	0.008158535
615	0.5000386	0.023159027	0.008166631
615.865	0.5000898	0.022983877	0.008305345
616.486	0.5000616	0.023159857	0.008189224
616.802	0.4999889	0.023014297	0.008189224
617.401	0.5000091	0.022906847	0.008263178
618.002	0.4999616	0.023063747	0.00813719
618.603	0.499929	0.023151877	0.008065906
619.201	0.5000373	0.023214827	0.008151785
619.808	0.5000271	0.023206987	0.008151867
620.4	0.4999824	0.023296317	0.008063941
621.033	0.5000222	0.023186237	0.008158726
621.601	0.5000541	0.023122357	0.008233461
622.253	0.50002	0.023199237	0.008150074
622.8	0.500057	0.023125277	0.008224028
623.487	0.5000503	0.022968097	0.008306795
624.001	0.5000252	0.023018237	0.008256662
624.703	0.5000554	0.023102057	0.008244893
625.2	0.5000246	0.023163677	0.008183272
625.93	0.5000052	0.023223727	0.008133912
626.411	0.4999959	0.023242477	0.008118359
627.151	0.4999942	0.023116147	0.008179827
627.618	0.4999986	0.023107267	0.008188704
628.373	0.5000342	0.023254797	0.008150487
628.843	0.500072	0.023179137	0.008226147
629.596	0.5000205	0.023127097	0.008208681
630.066	0.5000127	0.023142717	0.008193062
630.821	0.5000079	0.023143267	0.00818802
631.29	0.4999482	0.023262667	0.008068621
632.051	0.4999306	0.023272997	0.008037787
632.513	0.4999543	0.023225507	0.008085269
633.276	0.499932	0.023224617	0.008071428
633.736	0.4999735	0.023141617	0.008154427
634.5	0.4999946	0.023021017	0.008243571
634.957	0.49997	0.023070117	0.008194469
635.709	0.4999634	0.023119187	0.008155581
636.18	0.4999197	0.023206667	0.008068092
636.935	0.4999284	0.023136107	0.008104035
637.403	0.4999628	0.023067127	0.008173016
638.162	0.5000341	0.023191757	0.008181943
638.626	0.5000536	0.023152817	0.008220885
639.382	0.5000618	0.023045367	0.008282887
639.85	0.5000901	0.022988787	0.008336263
640.607	0.4999761	0.023071707	0.008180759
641.073	0.500002	0.023019927	0.008232533
641.83	0.4999995	0.023180307	0.008139056
642.296	0.5000016	0.023176187	0.008143174
643.049	0.4999913	0.023066497	0.008186346
643.52	0.4999853	0.023078497	0.008175748
644.286	0.5000674	0.023051707	0.008271242
644.742	0.5000007	0.023185167	0.008137779
645.406	0.4999795	0.023142767	0.008137779
645.965	0.4999666	0.023207977	0.008103142
646.201	0.4999128	0.023100357	0.008103142
647.069	0.4999194	0.023255547	0.008021269
647.685	0.4999634	0.023284607	0.008050816
648.002	0.4998855	0.023128677	0.008061667
648.603	0.4999855	0.022996987	0.008227517
649.202	0.4999896	0.023176057	0.008142141
649.803	0.5000269	0.023270377	0.008135428
650.401	0.5000031	0.023253677	0.008120019
651.005	0.4999799	0.023139187	0.008154048
651.601	0.4999881	0.023122887	0.008170346
652.23	0.4999375	0.023066267	0.008148106
652.801	0.4999367	0.023067857	0.008146509
653.455	0.4999364	0.023381837	0.007989228
654.001	0.4999862	0.023282187	0.008085679
654.69	0.500064	0.023135227	0.008236916
655.201	0.5000047	0.023253867	0.008118276
655.911	0.4999666	0.023044237	0.008174136
656.401	0.5000162	0.022945027	0.008273346
657.127	0.4999567	0.022830797	0.008270974
657.612	0.4999076	0.022929017	0.008172757
658.349	0.4999932	0.023170417	0.00813622
658.822	0.4999751	0.023206577	0.008100053
659.572	0.4999763	0.023148997	0.008123754
660.045	0.4999623	0.023177017	0.008095738
660.795	0.499894	0.023222967	0.008004429
661.267	0.4999372	0.023136437	0.008090951
662.02	0.5000107	0.023268797	0.008098197
662.491	0.5000582	0.023173677	0.008184188
663.243	0.5001099	0.023392407	0.008126552
663.714	0.5002115	0.023189247	0.008324408
664.468	0.500115	0.023020987	0.008312028
664.937	0.5000577	0.023135517	0.00819749
665.701	0.4999939	0.023117917	0.008142448
666.161	0.499928	0.023249627	0.008010739
666.921	0.5000139	0.023172757	0.008140356
667.382	0.5000176	0.023165427	0.008147685
668.137	0.5001013	0.023254277	0.008187013
668.606	0.5000628	0.023331297	0.008109995
669.36	0.4998943	0.023191857	0.008020308
669.828	0.4999327	0.023115087	0.008097085
670.581	0.4999915	0.023133977	0.0081528
671.052	0.5000163	0.023084467	0.008202304
671.805	0.5000503	0.023175107	0.008192449
672.273	0.5000504	0.023174967	0.008192591
673.027	0.4999544	0.023103887	0.008132097
673.497	0.4999558	0.023101097	0.008145732
674.248	0.4998717	0.022885937	0.008169245
674.72	0.4998712	0.022886887	0.008168291
675.473	0.4999172	0.022971787	0.008171864
675.944	0.4998925	0.023021297	0.008122355
676.603	0.4999512	0.023138687	0.008122355
677.166	0.5000261	0.023159237	0.008187034
677.41	0.4999495	0.023005957	0.008187034
678.264	0.4999651	0.023159757	0.008125785
678.881	0.5000156	0.023192957	0.008148845
679.216	0.5000471	0.023255937	0.008148845
679.811	0.5000913	0.023158107	0.00824055
680.417	0.5000683	0.023036527	0.008278279
681.012	0.4999506	0.022982717	0.008187468
681.602	0.4999316	0.023045937	0.008136863
682.211	0.4998934	0.023126057	0.008058627
682.8	0.4999234	0.023065917	0.008118762
683.433	0.4999969	0.023200737	0.008124829
684.001	0.4999928	0.023208967	0.008116601
684.652	0.4999633	0.023249127	0.008068435
685.2	0.5000018	0.023172207	0.008145348
685.882	0.5000888	0.023148457	0.008244273
686.399	0.5000575	0.023211097	0.008181629
687.102	0.5000055	0.023374067	0.008046788
687.599	0.4999426	0.023500067	0.007920795
688.338	0.4999457	0.023240827	0.008054941
688.809	0.4999377	0.023256677	0.008039087
689.549	0.4999737	0.023219997	0.008093377
690.018	0.50001	0.023147407	0.008164558
690.773	0.5000379	0.023189997	0.008171129
691.242	0.5000265	0.023212677	0.008142103
691.997	0.5000262	0.023104997	0.008195601
692.464	0.5000188	0.023119647	0.008180953
693.226	0.50001	0.023278177	0.00809281
693.689	0.5000298	0.023238437	0.008132555
694.445	0.499979	0.023093267	0.008154264
694.911	0.5000269	0.022997377	0.008250155
695.665	0.5000008	0.023122767	0.008152184
696.134	0.4999793	0.023165637	0.008109315
696.896	0.5000278	0.023282987	0.008099111
697.357	0.5000409	0.023256837	0.008134392
698.112	0.4999964	0.023203617	0.008122876
698.581	0.5001068	0.022982747	0.008345151
699.345	0.5000421	0.023022457	0.008260576
699.803	0.4999763	0.023154197	0.008127434
700.559	0.5000507	0.023069097	0.008244383
701.026	0.5000656	0.023039217	0.008274264
701.788	0.5000156	0.023026517	0.00823066
702.249	0.5000183	0.023021127	0.008236049
703.005	0.4999599	0.023087627	0.008145802
703.474	0.4999661	0.023075207	0.008158216
704.231	0.499966	0.023342937	0.008024254
704.696	0.4999385	0.023398107	0.00796909
705.449	0.5000131	0.023342817	0.008071409
705.918	0.499977	0.023415117	0.008009965
706.674	0.4999656	0.023315027	0.008051805
707.142	0.4999507	0.023344717	0.008022111
707.899	0.4999115	0.023370427	0.00796999
708.365	0.4999909	0.023211557	0.008128862
708.602	0.4999914	0.023212487	0.008128862
709.471	0.5000052	0.023202537	0.008147649
710.079	0.5000073	0.023159547	0.008168102
710.402	0.5000578	0.023260447	0.008168102
711.002	0.5000676	0.023123907	0.008246223
711.602	0.5000122	0.023242977	0.008131266
712.202	0.4999767	0.023145617	0.008144449
712.801	0.5000064	0.023316727	0.008088594
713.407	0.5000065	0.023121417	0.008186293
714	0.5000462	0.023041987	0.008268932
714.641	0.5000686	0.023107137	0.008255539
715.201	0.4999884	0.023267577	0.008095098
715.867	0.4999618	0.023215117	0.008094791
716.401	0.499951	0.023236717	0.00807319
717.088	0.4999324	0.023137147	0.008104337
717.601	0.4999554	0.023091017	0.008153672
718.311	0.5000264	0.023069627	0.008235292
718.802	0.5000127	0.023096917	0.008208001
719.542	0.5000267	0.023166997	0.008186903
720.012	0.5000607	0.023099017	0.008254881
720.766	0.5000216	0.023119477	0.008213554
721.222	0.5000109	0.023140767	0.008192261
721.985	0.4999638	0.023034427	0.008206138
722.447	0.4999664	0.023029247	0.008216924
723.205	0.4998581	0.022992897	0.008121198
723.67	0.4998681	0.022972957	0.008141138
724.432	0.4999258	0.023050937	0.008159865
724.895	0.4998732	0.023156097	0.008054697
725.65	0.499898	0.023084077	0.008107706
726.117	0.4999722	0.022935667	0.008256116
726.879	0.4999564	0.023002217	0.008207031
727.341	0.4999593	0.022996397	0.008212851
728.096	0.499963	0.022956747	0.008236362
728.563	0.4999172	0.023048307	0.008144806
729.321	0.4999606	0.023219047	0.008102772
729.786	0.500019	0.023102247	0.008219574
730.55	0.4999661	0.023121877	0.008148934
731.008	0.4999505	0.023153217	0.008114391
731.771	0.5000067	0.023366247	0.008053268
732.234	0.5000257	0.023328267	0.008089852
