# Supplementary material for: Magnon thermal Hall effect via emergent SU(3) flux on the antiferromagnetic skyrmion lattice
Source: Nat Commun. 2024 Jan 23;15:566. doi: 10.1038/s41467-024-44793-3 (PMC10805809; doi:10.1038/s41467-024-44793-3)
Supplement: Supplementary file 3 — Source Data [file 41467_2024_44793_MOESM3_ESM.zip › Source Data/supplementary information/figs3a.txt]

T_DR(K)	Kxx_DR(WK-1m-1)	T_VTI(K)	Kxx_VTI(WK-1m-1)
0.208296037	0.001878213	1.7999543	0.18172403
0.21237251	0.001898601	1.979956	0.23555046
0.216415896	0.001942213	2.1779752	0.30464369
0.22938448	0.002354041	2.3957903	0.39030534
0.23301834	0.002321839	2.6353819	0.49611548
0.236546231	0.002350746	2.8989027	0.6265533
0.253998111	0.002818892	3.1889112	0.78191692
0.258049271	0.002815948	3.50789	0.96539569
0.262246214	0.002837141	3.8588164	1.1750631
0.282217509	0.003357201	4.2441754	1.4166278
0.287775909	0.003433006	4.6686058	1.6882458
0.293315837	0.003507959	5.1353216	1.995001
0.312437013	0.004070201	5.6486921	2.3316481
0.318566538	0.004141484	6.2143383	2.7080204
0.324383704	0.004259694	6.8360758	3.1317346
0.346338576	0.004926685	7.5191207	3.6050489
0.35288038	0.005076741	8.2709093	4.1557331
0.359210959	0.005225633	9.0980577	4.7661166
0.383700972	0.006166212	10	5.4419951
0.390784985	0.006295815	11.000452	6.1702638
0.397824464	0.006475353	12.100758	6.9833751
0.425330088	0.007534702	13.311099	7.8771806
0.433339898	0.007821349	14.641686	8.7859907
0.441159655	0.008078042	16.10603	9.6934052
0.471188449	0.009315841	17.716719	10.556053
0.480071612	0.009709488	19.488443	11.331235
0.488717038	0.010045179	21.437346	11.982265
0.521760091	0.011779359	22.502056	12.278018
0.531661218	0.012124891	25.002031	12.695402
0.541282668	0.012515649	27.502626	12.877568
0.577830908	0.014527548	30.002853	12.834888
0.58901177	0.015180096	32.502285	12.494104
0.599848632	0.015707554	35.003273	12.280251
0.639498573	0.018280939	37.501091	11.814121
0.652046135	0.018874474	40.001522	11.335276
0.664126495	0.019576598	42.498764	11.177354
0.708126039	0.022759757	44.995411	11.057064
0.722266532	0.023715509	47.499264	10.928387
0.736015985	0.024549049	49.997776	10.75274
0.783169911	0.028608712	52.497208	10.609445
0.799009922	0.029543681	54.996468	10.472273
0.814292656	0.030819949	57.496025	10.304652
0.865985074	0.035318062	59.995987	10.28
0.883978008	0.037286271
0.901196584	0.038758612
0.956774717	0.044173285
0.976842376	0.046197683
0.996152032	0.047793525
1.057275078	0.05431248
1.079758685	0.057451717
1.101276342	0.060194657
1.167709024	0.06971929
1.192771627	0.072722055
1.216518771	0.076168033
1.290586234	0.08801372
1.319246843	0.092277926
1.346674161	0.09689371
1.427198177	0.110043824
1.459921893	0.116751838
1.491098382	0.124073927
1.57726558	0.143841486
1.614404116	0.15064924
1.649616277	0.159134126
1.744600124	0.185308912
1.787755269	0.195240347
1.82852481	0.207468298
1.930369048	0.248150885
1.980337225	0.262814567
2.027741183	0.276314891
2.138813576	0.322444702
2.198860354	0.34549453
2.25528224	0.368278578
2.369916996	0.410393119
2.441163167	0.45919069
2.508615222	0.48877981
2.62498897	0.550009392
2.708831303	0.586712162
2.788262893	0.624372955
2.914357616	0.689327899
3.017230987	0.758211986
3.113537776	0.806774698
3.23400023	0.859885663
3.356187047	0.956190641
3.470647241	1.030956606
3.589049257	1.128862452
3.73282291	1.21175839
3.868582898	1.283076976
