# Supplementary material for: Magnon thermal Hall effect via emergent SU(3) flux on the antiferromagnetic skyrmion lattice
Source: Nat Commun. 2024 Jan 23;15:566. doi: 10.1038/s41467-024-44793-3 (PMC10805809; doi:10.1038/s41467-024-44793-3)
Supplement: Supplementary file 3 — Source Data [file 41467_2024_44793_MOESM3_ESM.zip › Source Data/supplementary information/figs3b.txt]

T_DR(K)	l_DR(m)	T_VTI(K)	l_VTI(m)
0.208296037	0.000109066	1.7999543	1.6424E-05
0.21237251	0.000103153	1.979956	1.62893E-05
0.216415896	9.91482E-05	2.1779752	1.59384E-05
0.22938448	0.000100307	2.3957903	1.53418E-05
0.23301834	9.44355E-05	2.6353819	1.46131E-05
0.236546231	9.15096E-05	2.8989027	1.38305E-05
0.253998111	8.96685E-05	3.1889112	1.2952E-05
0.258049271	8.57054E-05	3.50789	1.20142E-05
0.262246214	8.25563E-05	3.8588164	1.09895E-05
0.282217509	7.95678E-05	4.2441754	9.95925E-06
0.287775909	7.69946E-05	4.6686058	8.91687E-06
0.293315837	7.45098E-05	5.1353216	7.91697E-06
0.312437013	7.19348E-05	5.6486921	6.95246E-06
0.318566538	6.91007E-05	6.2143383	6.06443E-06
0.324383704	6.7342E-05	6.8360758	5.2685E-06
0.346338576	6.39654E-05	7.5191207	4.55756E-06
0.35288038	6.2288E-05	8.2709093	3.94739E-06
0.359210959	6.07553E-05	9.0980577	3.40129E-06
0.383700972	5.87128E-05	10	2.9248E-06
0.390784985	5.67214E-05	11.000452	2.49146E-06
0.397824464	5.52776E-05	12.100758	2.1191E-06
0.425330088	5.26014E-05	13.311099	1.79739E-06
0.433339898	5.16296E-05	14.641686	1.50962E-06
0.441159655	5.05396E-05	16.10603	1.25707E-06
0.471188449	4.78476E-05	17.716719	1.0376E-06
0.480071612	4.7156E-05	19.488443	8.49732E-07
0.488717038	4.62461E-05	21.437346	6.91861E-07
0.521760091	4.45718E-05	22.502056	6.2344E-07
0.531661218	4.33637E-05	25.002031	4.93576E-07
0.541282668	4.24164E-05	27.502626	3.99777E-07
0.577830908	4.04691E-05	30.002853	3.29457E-07
0.58901177	3.99236E-05	32.502285	2.72936E-07
0.599848632	3.91116E-05	35.003273	2.33782E-07
0.639498573	3.75662E-05	37.501091	1.99929E-07
0.652046135	3.65896E-05	40.001522	1.73314E-07
0.664126495	3.59173E-05	42.498764	1.56547E-07
0.708126039	3.44476E-05	44.995411	1.43488E-07
0.722266532	3.3827E-05	47.499264	1.32646E-07
0.736015985	3.30899E-05	49.997776	1.2309E-07
0.783169911	3.20076E-05	52.497208	1.15333E-07
0.799009922	3.11265E-05	54.996468	1.08749E-07
0.814292656	3.0677E-05	57.496025	1.02741E-07
0.865985074	2.92272E-05	59.995987	9.88388E-08
0.883978008	2.90099E-05
0.901196584	2.84598E-05
0.956774717	2.71052E-05
0.976842376	2.6636E-05
0.996152032	2.59845E-05
1.057275078	2.46978E-05
1.079758685	2.4527E-05
1.101276342	2.42209E-05
1.167709024	2.35327E-05
1.192771627	2.30312E-05
1.216518771	2.27373E-05
1.290586234	2.20045E-05
1.319246843	2.15994E-05
1.346674161	2.13221E-05
1.427198177	2.03439E-05
1.459921893	2.01649E-05
1.491098382	2.01133E-05
1.57726558	1.97012E-05
1.614404116	1.92421E-05
1.649616277	1.90518E-05
1.744600124	1.87556E-05
1.787755269	1.8364E-05
1.82852481	1.82378E-05
1.930369048	1.85403E-05
1.980337225	1.81867E-05
2.027741183	1.7811E-05
2.138813576	1.77116E-05
2.198860354	1.74651E-05
2.25528224	1.72542E-05
2.369916996	1.657E-05
2.441163167	1.69639E-05
2.508615222	1.66392E-05
2.62498897	1.63422E-05
2.708831303	1.58636E-05
2.788262893	1.54798E-05
2.914357616	1.49665E-05
3.017230987	1.4835E-05
3.113537776	1.43652E-05
3.23400023	1.36629E-05
3.356187047	1.35934E-05
3.470647241	1.32535E-05
3.589049257	1.31228E-05
3.73282291	1.25206E-05
3.868582898	1.19102E-05
