# Supplementary material for: Magnon thermal Hall effect via emergent SU(3) flux on the antiferromagnetic skyrmion lattice
Source: Nat Commun. 2024 Jan 23;15:566. doi: 10.1038/s41467-024-44793-3 (PMC10805809; doi:10.1038/s41467-024-44793-3)
Supplement: Supplementary file 3 — Source Data [file 41467_2024_44793_MOESM3_ESM.zip › Source Data/supplementary information/figs4.txt]

B_3K(T)	BT_3K(TK-1)	Kxx_3K	B_4K(T)	BT_4K(TK-1)	Kxx_4K	B_6K(T)	BT_6K(TK-1)	Kxx_6K	B_8K(T)	BT_8K(TK-1)	Kxx_8K	B_10K(T)	BT_10K(TK-1)	Kxx_10K	B_15K(T)	BT_15K(TK-1)	Kxx_15K
15	5	0.10172526	14.9999	3.749975	0.05763654	14.9999	2.4999833	0.045676999	15	1.875	0.049496107	15	1.5	0.048455823	15.0001	1.0000067	0.029512478
14	4.6666665	0.074958816	13.9999	3.499975	0.03724445	14	2.3333333	0.032536663	14	1.75	0.039427634	14	1.4	0.041063666	12	0.80000001	0.020947769
13.0001	4.3333669	0.052031234	13	3.25	0.02187757	13	2.1666667	0.020543871	13	1.625	0.029739469	13	1.3	0.034136433	9	0.60000002	0.011229114
12	4	0.032806873	12	3	0.007872171	12	2	0.010696691	12.0001	1.5000125	0.021289835	12.0001	1.2000101	0.02720361	6.0001001	0.40000668	0.002362987
11	3.6666667	0.016195124	11	2.75	-0.003414186	11	1.8333334	0.002717364	11.0001	1.3750125	0.014142117	11	1.1	0.021316672	3	0.2	-0.000668677
10	3.3333333	0.003322871	10	2.5	-0.011915941	10	1.6666666	-0.003551343	10.0001	1.2500125	0.008733497	10	1	0.015190646	1.00E-04	6.67E-06	0
9	3	-0.005955739	9	2.25	-0.017242521	9	1.5	-0.007963392	9	1.125	0.003614467	9	0.89999998	0.010131325
8	2.6666667	-0.012295595	8	2	-0.02055563	8	1.3333334	-0.011515743	7.9998999	0.99998748	-0.000301108	8.0001001	0.80001003	0.005668582
7	2.3333333	-0.015337179	7.0001001	1.750025	-0.022729542	7	1.1666666	-0.013391464	7	0.875	-0.003371993	6	0.60000002	-0.000151913
6	2	-0.01691802	6	1.5	-0.022717152	6	1	-0.013853687	6	0.75	-0.005472655	3	0.30000001	-0.002030051
5	1.6666666	-0.017604837	4.9998999	1.249975	-0.021843087	5	0.83333331	-0.013238365	5.0001001	0.62501252	-0.005743893	0	0	0
4.0001001	1.3333668	-0.016562071	4	1	-0.018872231	4	0.66666669	-0.011181304	4	0.5	-0.005429314
3.0000999	1.0000333	-0.012413859	3	0.75	-0.012738798	3	0.5	-0.007436822	2.9999001	0.37498751	-0.003543664
2	0.66666669	-0.005488664	2	0.5	-0.006114644	2	0.33333334	-0.003180798	2	0.25	-0.001447297
1	0.33333334	-0.002421228	1.0001	0.250025	-0.00211847	1	0.16666667	-0.000454457	1	0.125	0.00017473
0	0	0	0	0	0	1.00E-04	1.67E-05	0	1.00E-04	1.25E-05	0
