# Supplementary material for: Magnon thermal Hall effect via emergent SU(3) flux on the antiferromagnetic skyrmion lattice
Source: Nat Commun. 2024 Jan 23;15:566. doi: 10.1038/s41467-024-44793-3 (PMC10805809; doi:10.1038/s41467-024-44793-3)
Supplement: Supplementary file 3 — Source Data [file 41467_2024_44793_MOESM3_ESM.zip › Source Data/supplementary information/figs5.txt]

B_0.2K_down(K)	KxyT_0.2K_down(WK2m-1)	B_0.2K_up(K)	KxyT_0.2K_up(WK2m-1)	B_0.5K_down(K)	KxyT_0.5K_down(WK2m-1)	B_0.5K_up(K)	KxyT_0.5K_up(WK2m-1)	B_0.7K_down(K)	KxyT_0.7K_down(WK2m-1)	B_0.7K_up(K)	KxyT_0.7K_up(WK2m-1)	B_1.0K_down(K)	KxyT_1.0K_down(WK2m-1)	B_1.0K_up(K)	KxyT_1.0K_up(WK2m-1)
14	4.48696E-05	14.0006	2.28925E-05	14.00002	4.06904E-05	14.00018	2.89922E-05	14.00002	1.63669E-05	14	4.01204E-05	13.9994	-1.60627E-05	13.99899	4.23884E-05
12.99876	2.37992E-05	13.00079	3.71016E-05	12.99902	2.7718E-05	13.00062	8.35736E-06	12.99882	3.33825E-05	13	6.26955E-05	13.00139	1.83356E-05	12.998989	3.59005E-05
11.99906	2.18919E-05	12.00114	1.31994E-05	11.99897	4.26208E-05	12.00122	3.25252E-05	11.99897	1.97531E-05	12	4.64876E-05	12.00069	-4.2345E-05	11.999105	3.53328E-05
10.99905	1.19079E-05	11.00082	2.38175E-05	10.9989	3.09661E-05	11.00101	5.0514E-05	10.99894	1.69457E-05	11	4.4803E-05	11.001235	1.49476E-05	10.999395	4.34338E-05
9.9988499	1.15431E-05	10.00086	1.94589E-05	9.9986801	4.88709E-05	10.00085	2.79683E-05	9.9991798	4.34387E-05	10	3.49136E-05	10.00107	-2.02751E-05	9.9988899	2.87123E-05
9.4989004	3.11192E-06	9.5005798	1.41576E-05	9.4988403	2.98861E-05	9.5013304	3.27037E-05	9.4991503	3.91712E-05	9.5	4.22493E-05	9.0008602	-1.57039E-06	8.9994202	2.75347E-05
8.9991703	2.74681E-05	9.0008402	2.34878E-05	8.9991703	1.87853E-05	9.0010004	4.84626E-05	8.9990396	3.62114E-05	9	2.91277E-05	8.8012199	5.26262E-05	8.7987041	2.24705E-05
8.4988604	1.65888E-05	8.5011301	1.61151E-05	8.4992599	3.30522E-05	8.50109	3.54498E-05	8.4991503	3.89855E-05	8.5	2.44723E-05	8.6009998	6.02052E-06	8.5987101	-5.08485E-06
7.9992099	1.82935E-05	8.0009604	2.31752E-05	7.9991398	3.45404E-05	8.0010204	5.63497E-05	7.9991498	2.98957E-05	8	4.59135E-05	8.4007397	4.83395E-05	8.3989449	1.11319E-05
7.4987502	1.96506E-05	7.50102	1.27189E-05	7.4990802	5.02071E-05	7.5007	5.58594E-05	7.4988999	5.47395E-05	7.5	3.45967E-05	8.2004452	3.22309E-05	8.20156	1.73186E-05
6.99927	1.66865E-05	7.0009499	3.04066E-05	6.9988799	7.65189E-05	7.00109	7.98227E-05	6.9988198	5.24526E-05	7	6.55119E-05	8.0013447	2.63272E-06	7.9988651	1.62242E-05
6.4988699	7.19434E-06	6.50137	7.19434E-06	6.49927	6.33075E-05	6.5012102	9.31316E-05	6.49962	6.45361E-05	6.5	9.0074E-05	7.8011851	1.20842E-05	7.799015	3.35729E-05
5.9998899	2.46669E-05	6.0007401	1.78219E-05	5.9993601	5.37688E-05	6.00138	6.56927E-05	5.9986601	6.79294E-05	6	4.98231E-05	7.6013203	-2.21248E-06	7.599225	4.42741E-05
5.4991002	2.32831E-06	5.5012698	8.20665E-06	5.4991398	3.64915E-05	5.5007401	5.51489E-05	5.4988399	3.01272E-05	5.5	1.82584E-05	7.400805	2.01088E-05	7.40165	6.01564E-05
4.9990401	1.24473E-05	5.0012102	8.19363E-06	4.9992599	7.99565E-06	5.00108	2.46803E-05	4.99928	1.72592E-05	5	1.84316E-05	7.200665	2.42298E-05	7.1989751	4.07928E-05
4.4990001	7.88464E-06	4.5006399	8.81287E-06	4.4989901	5.86428E-06	4.5009098	2.00466E-05	4.4984798	3.7725E-05	4.5	2.48429E-05	7.000855	3.23567E-05	6.9990597	4.25726E-05
3.99983	-6.62542E-06	4.0005202	-6.62542E-06	3.99944	-6.16191E-07	4.0009999	-3.79996E-06	4.0000701	1.71734E-05	4	1.18578E-05	6.8008599	5.79339E-05	6.7990751	5.07666E-05
3.49897	6.33251E-06	3.5009	7.67636E-06	3.49914	-9.51076E-06	3.50086	7.87205E-06	3.4988999	6.45747E-06	3.5	3.35381E-05	6.6009197	5.05959E-05	6.5987902	5.84079E-05
2.9986999	5.06929E-06	3.0011899	0.000015403	2.99898	1.61025E-05	3.00109	1.14602E-05	2.9993801	-1.03484E-05	3	9.36237E-06	6.400485	4.34589E-05	6.399435	4.24758E-05
1.9999599	-1.26585E-05	2.00155	-8.23113E-06	2.4990799	2.02859E-06	2.50109	-2.46638E-06	2.4985099	-2.59007E-06	2.5	8.92479E-07	6.2007847	4.89098E-05	6.1990199	4.31115E-05
0.99891001	-5.47122E-06	1.00079	2.5036E-05	1.9988199	1.8268E-06	2.0009699	-6.36939E-07	1.9988199	-4.14719E-07	2.0000999	8.30297E-06	6.00069	3.20288E-05	5.9990001	7.41717E-05
0.00047	0	0.00047	0	1.49875	1.01207E-05	1.50079	2.72605E-06	1.49922	-8.07095E-06	1.5	6.91358E-06	5.8008699	6.03545E-05	5.80162	5.9466E-05
				0.99884999	1.2889E-05	1.00085	4.04719E-06	0.99939001	-3.45603E-06	1	-1.15582E-05	5.6012201	3.74825E-05	5.5989447	5.88767E-05
				0.49934	7.46362E-06	0.50046998	5.97534E-06	0.49934	-4.98996E-06	0.5	-7.59404E-07	5.4010801	-4.82177E-06	5.399065	5.29538E-05
				0.00096	0	0.00096	0	0	0	0	0	5.19804	4.3185E-05	5.1994953	5.78347E-05
												5.0010147	2.78364E-05	4.9990549	5.98555E-05
												4.8008399	3.30691E-05	4.8017201	1.54052E-05
												4.6005898	1.79E-05	4.6016846	2.49986E-05
												4.401185	2.25441E-05	4.3998203	4.81758E-06
												4.2009749	-1.71591E-05	4.1990299	-1.71591E-05
												4.0008945	3.83351E-05	3.998965	1.17301E-05
												3.800385	5.68728E-06	3.8016601	3.11027E-05
												3.6007299	1.06376E-05	3.60179	1.54899E-05
												3.39849	2.38416E-06	3.399035	8.92848E-06
												3.1982398	-2.42606E-05	3.19911	-5.81386E-06
												3.0006199	-1.90232E-05	2.99928	2.82557E-05
												2.5007949	4.97147E-06	2.4994302	-1.91627E-05
												2.00055	-1.27575E-05	1.9992	2.09783E-05
												1.5004001	-1.51982E-05	1.4995351	2.17156E-05
												1.00038	5.23092E-06	0.99972999	4.60799E-06
												0.50033498	-4.52119E-06	0.50186497	-4.52119E-06
												0.0003	-4.05474E-07	-0.0003	4.05474E-07
