# Supplementary material for: Magnon thermal Hall effect via emergent SU(3) flux on the antiferromagnetic skyrmion lattice
Source: Nat Commun. 2024 Jan 23;15:566. doi: 10.1038/s41467-024-44793-3 (PMC10805809; doi:10.1038/s41467-024-44793-3)
Supplement: Supplementary file 3 — Source Data [file 41467_2024_44793_MOESM3_ESM.zip › Source Data/supplementary information/figs6a.txt]

T_#1(K)	Kxx_#1(WK-1m-1)	T_#2(K)	Kxx_#2(WK-1m-1)
0.208296037	0.001878213	0.19998699	0.000795816
0.21237251	0.001898601	0.21999417	0.000936211
0.216415896	0.001942213	0.24199319	0.001085164
0.22938448	0.002354041	0.26617655	0.001281517
0.23301834	0.002321839	0.29282171	0.001498001
0.236546231	0.002350746	0.32210568	0.001784842
0.253998111	0.002818892	0.35431319	0.002116369
0.258049271	0.002815948	0.38973409	0.002547259
0.262246214	0.002837141	0.42870039	0.0030338
0.282217509	0.003357201	0.4715783	0.003637666
0.287775909	0.003433006	0.51872158	0.004358137
0.293315837	0.003507959	0.57061291	0.005260284
0.312437013	0.004070201	0.62768781	0.006298821
0.318566538	0.004141484	0.69045818	0.007605734
0.324383704	0.004259694	0.75950158	0.009151831
0.346338576	0.004926685	0.83544958	0.011107769
0.35288038	0.005076741	0.91900134	0.013412306
0.359210959	0.005225633	1.010893	0.016359692
0.383700972	0.006166212	1.1000211	0.01945376
0.390784985	0.006295815	1.2000151	0.023249296
0.397824464	0.006475353	1.3	0.027585061
0.425330088	0.007534702	1.400008	0.032646544
0.433339898	0.007821349	1.4999639	0.038204256
0.441159655	0.008078042	1.5500412	0.041090339
0.471188449	0.009315841	1.5999979	0.044217151
0.480071612	0.009709488	1.6500142	0.047687706
0.488717038	0.010045179	1.7000015	0.05099741
0.521760091	0.011779359	1.7500236	0.054843221
0.531661218	0.012124891	1.8000247	0.058346592
0.541282668	0.012515649	1.8500048	0.062693641
0.577830908	0.014527548	1.900021	0.066820234
0.58901177	0.015180096	1.9500103	0.071332633
0.599848632	0.015707554	2.0000222	0.075434752
0.639498573	0.018280939	2.0500007	0.080952123
0.652046135	0.018874474	2.1000197	0.085742518
0.664126495	0.019576598	2.150023	0.090822712
0.708126039	0.022759757	2.200016	0.096778847
0.722266532	0.023715509	2.250015	0.1015892
0.736015985	0.024549049	2.3000031	0.10700517
0.783169911	0.028608712	2.3500452	0.11355759
0.799009922	0.029543681	2.400001	0.11969797
0.814292656	0.030819949	2.4500129	0.12583652
0.865985074	0.035318062	2.5000205	0.13174784
0.883978008	0.037286271	2.6000223	0.14397204
0.901196584	0.038758612	2.7000399	0.15915222
0.956774717	0.044173285	2.8000264	0.17330135
0.976842376	0.046197683	2.9000556	0.1885362
0.996152032	0.047793525	3.0000384	0.20431714
1.057275078	0.05431248
1.079758685	0.057451717
1.101276342	0.060194657
1.167709024	0.06971929
1.192771627	0.072722055
1.216518771	0.076168033
1.290586234	0.08801372
1.319246843	0.092277926
1.346674161	0.09689371
1.427198177	0.110043824
1.459921893	0.116751838
1.491098382	0.124073927
1.57726558	0.143841486
1.614404116	0.15064924
1.649616277	0.159134126
1.744600124	0.185308912
1.787755269	0.195240347
1.82852481	0.207468298
1.930369048	0.248150885
1.980337225	0.262814567
2.027741183	0.276314891
2.138813576	0.322444702
2.198860354	0.34549453
2.25528224	0.368278578
2.369916996	0.410393119
2.441163167	0.45919069
2.508615222	0.48877981
2.62498897	0.550009392
2.708831303	0.586712162
2.788262893	0.624372955
2.914357616	0.689327899
3.017230987	0.758211986
3.113537776	0.806774698
3.23400023	0.859885663
3.356187047	0.956190641
3.470647241	1.030956606
3.589049257	1.128862452
3.73282291	1.21175839
3.868582898	1.283076976
