# Supplementary material for: Magnon thermal Hall effect via emergent SU(3) flux on the antiferromagnetic skyrmion lattice
Source: Nat Commun. 2024 Jan 23;15:566. doi: 10.1038/s41467-024-44793-3 (PMC10805809; doi:10.1038/s41467-024-44793-3)
Supplement: Supplementary file 3 — Source Data [file 41467_2024_44793_MOESM3_ESM.zip › Source Data/supplementary information/figs6b.txt]

B_0.5K_#1(T)	Kxx_0.5K_#1	B_0.7K_#1(T)	Kxx_0.7K_#1	B_0.5K_#2(T)	Kxx_0.5K_#2x3.2	B_0.7K_#2(T)	Kxx_0.7K_#2x3.2
14.00002	0.15509675	14.00002	0.20656796	14	0.048584618	14	0.10582782
12.99902	0.13494131	12.99882	0.16377392	13	0.041158833	13	0.062125821
11.99897	0.13400984	11.99897	0.15598151	12	0.058020882	12	0.071337342
10.9989	0.1327827	10.99894	0.14073883	11	0.074791066	11	0.072908133
9.9986801	0.13137802	9.9991798	0.12737358	10	0.090137035	10	0.077593662
9.4988403	0.13414115	9.4991503	0.12540625	9.5	0.097223014	9.5	0.082571402
8.9991703	0.12926336	8.9990396	0.1196918	9	0.10496471	9	0.082362063
8.4992599	0.12682419	8.4991503	0.11654955	8.5	0.099262983	8.5	0.081748061
7.9991398	0.12430487	7.9991498	0.10953528	8	0.09187679	8	0.077055536
7.4990802	0.11819808	7.4988999	0.10121815	7.5	0.095122166	7.5	0.072722144
6.9988799	0.11876059	6.9988198	0.097562604	7	0.10128506	7	0.074203834
6.49927	0.12573627	6.49962	0.097294495	6.5	0.11156448	6.5	0.077306889
5.9993601	0.13377412	5.9986601	0.098968111	6	0.11998282	6	0.081920043
5.4991398	0.13920861	5.4988399	0.10636852	5.5	0.13535306	5.5	0.091368921
4.9992599	0.14516661	4.99928	0.11151528	5	0.14650479	5	0.095519826
4.4989901	0.14542589	4.4984798	0.11090931	4.5	0.14471911	4.5	0.099686675
3.99944	0.13895039	4.0000701	0.10532119	4	0.13942891	4	0.10064503
3.49914	0.11891448	3.4988999	0.092856452	3.5	0.12257433	3.5	0.08936467
2.99898	0.10086194	2.9993801	0.07379555	3	0.10441802	3	0.07541509
2.4990799	0.076316752	2.4985099	0.056526538	2	0.037854839	2	0.025512418
1.9988199	0.044042226	1.9988199	0.032680918	1	-0.011069592	1	0.003278351
1.49875	0.019410824	1.49922	0.013622784	0	0	0	0
0.99884999	0.002859109	0.99939001	0.002540055
0.49934	-0.003660503	0.49934	0.000675809
0.00095	0	0.0008	0
