# Supplementary material for: Magnon thermal Hall effect via emergent SU(3) flux on the antiferromagnetic skyrmion lattice
Source: Nat Commun. 2024 Jan 23;15:566. doi: 10.1038/s41467-024-44793-3 (PMC10805809; doi:10.1038/s41467-024-44793-3)
Supplement: Supplementary file 3 — Source Data [file 41467_2024_44793_MOESM3_ESM.zip › Source Data/supplementary information/figs6c.txt]

B_0.5K_#1(T)	KxyT_0.5K_#1(WK-2m-1)	B_0.7K_#1(T)	KxyT_0.7K_#1(WK-2m-1)	B_0.5K_#2(T)	KxyT_0.5K_#2x10(WK-2m-1)	B_0.7K_#2(T)	KxyT_0.7K_#2x10(WK-2m-1)
14.00002	3.48413E-05	14.00002	2.82437E-05	14	2.50315E-06	14	1.26539E-05
12.99902	1.80377E-05	12.99882	4.8039E-05	13	1.33707E-05	13	2.52798E-05
11.99897	3.7573E-05	11.99897	3.31204E-05	12	2.2264E-05	12	1.62196E-05
10.9989	4.07401E-05	10.99894	3.08743E-05	11	4.20169E-05	11	3.87581E-05
9.9986801	3.84196E-05	9.9991798	3.91761E-05	10	1.73288E-05	10	3.18176E-05
9.4988403	3.12949E-05	9.4991503	4.07103E-05	9.5	-2.41815E-06	9.5	1.37719E-05
8.9991703	3.36239E-05	8.9990396	3.26695E-05	9	3.58069E-05	9	2.18507E-06
8.4992599	3.4251E-05	8.4991503	3.17289E-05	8.5	2.16136E-05	8.5	4.35986E-05
7.9991398	4.54451E-05	7.9991498	3.79046E-05	8	6.20542E-05	8	3.61892E-05
7.4990802	5.30332E-05	7.4988999	4.46681E-05	7.5	7.66919E-05	7.5	8.27889E-05
6.9988799	7.81707E-05	6.9988198	5.89823E-05	7	6.45008E-05	7	8.23985E-05
6.49927	7.82195E-05	6.49962	7.7305E-05	6.5	7.02992E-05	6.5	6.51627E-05
5.9993601	5.97307E-05	5.9986601	5.88762E-05	6	5.58046E-05	6	5.72514E-05
5.4991398	4.58202E-05	5.4988399	2.41928E-05	5.5	5.09667E-05	5.5	5.77133E-05
4.9992599	1.6338E-05	4.99928	1.78454E-05	5	1.7725E-05	5	5.53162E-05
4.4989901	1.29554E-05	4.4984798	3.1284E-05	4.5	-8.14088E-06	4.5	1.18054E-05
3.99944	-2.20808E-06	4.0000701	1.45156E-05	4	-4.82314E-06	4	-1.25168E-05
3.49914	-8.19355E-07	3.4988999	1.99978E-05	3.5	1.76463E-05	3.5	3.19203E-06
2.99898	1.37813E-05	2.9993801	-4.93029E-07	3	9.26801E-06	3	1.03585E-05
2.4990799	-2.18896E-07	2.4985099	-8.48795E-07	2	-9.10802E-06	2	1.51444E-05
1.9988199	5.94929E-07	1.9988199	3.94413E-06	1	-5.6682E-06	1	-1.92092E-05
1.49875	6.42339E-06	1.49922	-5.7868E-07	0	0	0	0
0.99884999	8.46812E-06	0.99939001	-7.50713E-06
0.49934	6.71948E-06	0.49934	-2.87468E-06
0.00096	0	0	0
