# Supplementary material for: Magnon thermal Hall effect via emergent SU(3) flux on the antiferromagnetic skyrmion lattice
Source: Nat Commun. 2024 Jan 23;15:566. doi: 10.1038/s41467-024-44793-3 (PMC10805809; doi:10.1038/s41467-024-44793-3)
Supplement: Supplementary file 3 — Source Data [file 41467_2024_44793_MOESM3_ESM.zip › Source Data/supplementary information/figs6d.txt]

B_0.5K_#1(T)	Kxx_0.5K_#1(WK-1m-1)	B_0.7K_#1(T)	Kxx_0.7K_#1(WK-1m-1)	B_0.5K_#2(T)	Kxx_0.5K_#2x10(WK-1m-1)	B_0.7K_#2(T)	Kxx_0.7K_#2x10(WK-1m-1)
14.00002	0.001643449	14.00002	0.004583729	14	0.000605863	14	0.00253303
12.99902	0.001429876	12.99882	0.003634132	13	0.000513261	13	0.001487006
11.99897	0.001420006	11.99897	0.003461219	12	0.000723535	12	0.001707487
10.9989	0.001407003	10.99894	0.003122985	11	0.000932664	11	0.001745084
9.9986801	0.001392119	9.9991798	0.002826411	10	0.001124032	10	0.001857234
9.4988403	0.001421398	9.4991503	0.002782757	9.5	0.001212396	9.5	0.001976378
8.9991703	0.001369711	8.9990396	0.002655953	9	0.001308937	9	0.001971368
8.4992599	0.001343865	8.4991503	0.002586227	8.5	0.001237835	8.5	0.001956672
7.9991398	0.00131717	7.9991498	0.002430581	8	0.001145727	8	0.001844354
7.4990802	0.00125246	7.4988999	0.002246024	7.5	0.001186198	7.5	0.001740633
6.9988799	0.001258421	6.9988198	0.002164908	7	0.00126305	7	0.001776097
6.49927	0.001332337	6.49962	0.002158959	6.5	0.001391238	6.5	0.00185037
5.9993601	0.001417508	5.9986601	0.002196096	6	0.001496216	6	0.001960788
5.4991398	0.001475094	5.4988399	0.00236031	5.5	0.001687887	5.5	0.00218695
4.9992599	0.001538226	4.99928	0.002474517	5	0.001826952	5	0.002286304
4.4989901	0.001540974	4.4984798	0.00246107	4.5	0.001804684	4.5	0.002386039
3.99944	0.001472358	4.0000701	0.00233707	4	0.001738714	4	0.002408978
3.49914	0.001260052	3.4988999	0.002060479	3.5	0.001528533	3.5	0.002138978
2.99898	0.001068762	2.9993801	0.001637518	3	0.001302119	3	0.001805089
2.4990799	0.000808674	2.4985099	0.00125432	2	0.000472059	2	0.00061065
1.9988199	0.000466684	1.9988199	0.000725187	1	-0.000138041	1	7.85E-05
1.49875	0.000205683	1.49922	0.000302289	0	0	0	0
0.99884999	3.03E-05	0.99939001	5.64E-05
0.49934	-3.88E-05	0.49934	1.50E-05
0.00095	0	0.0008	0
