# Supplementary material for: Magnon thermal Hall effect via emergent SU(3) flux on the antiferromagnetic skyrmion lattice
Source: Nat Commun. 2024 Jan 23;15:566. doi: 10.1038/s41467-024-44793-3 (PMC10805809; doi:10.1038/s41467-024-44793-3)
Supplement: Supplementary file 3 — Source Data [file 41467_2024_44793_MOESM3_ESM.zip › Source Data/supplementary information/figs7b_B5.txt]

runtime, float, 1
76.5586588382721
--------------------------------------------------
n_work, int, 1
12
--------------------------------------------------
error_info, bool, 1
True
--------------------------------------------------
M, numpy.float64, 1
-1.0915290000000153
--------------------------------------------------
Ecl, numpy.float64, 1
-12.046369065239384
--------------------------------------------------
E_list, numpy.float64, 31104
0.42399763886204905
0.42651179826794167
0.43401281882134635
0.4463756450745123
0.46338929416577257
0.4847520046156085
0.5100628056382749
0.5388081270420452
0.5703422106439227
0.6038608785081181
0.6383692809761069
0.6726492520094848
0.6556753526377412
0.6423449964548502
0.6330803657992401
0.6281979764987311
0.6271758333079057
0.5936082472349874
0.561189921573431
0.5312408086425
0.5042624428357558
0.4806811973496177
0.4608541381597611
0.44507328065059265
0.4335682515053078
0.4265073830763202
0.42399763886204883
0.42422859803363344
0.42593762642784433
0.4291187048589973
0.4337550959435095
0.4398194425244275
0.4472740190849842
0.4560711027345097
0.46615349796734196
0.4774551492907541
0.48990191662882554
0.5034123146469912
0.5178984288057804
0.5332667533076122
0.549419095874609
0.5662533915184689
0.583664533158756
0.6015449765241102
0.6197854911932787
0.6382757361897992
0.6569045227161243
0.6755606497810255
0.6941330706751127
0.7125117280238028
0.7305881614878835
0.7482562938157182
0.7654138554712683
0.7819635014286409
0.7916384346174163
0.7928529636756804
0.7964612724965829
0.8023572067296791
0.8103627077469224
0.820227787060803
0.8288569926719075
0.836220444910504
0.8425285718015307
0.8473390934205115
0.8505036573101632
0.8521625566762573
0.8664608879297852
0.8569132534926301
0.8417179342076058
0.8304274326637092
0.8233493104577291
0.818351698304097
0.8124255050754196
0.8061798773805418
0.8001723391450337
0.7948881252909048
0.7907393318562509
0.7880726853276769
0.7871789386886854
0.7883011353847681
0.7916384346174171
0.8218847091297756
0.8235247882069553
0.8284193940426806
0.8364923019552899
0.8476187202756916
0.836487753785129
0.8131783775595988
0.7886067612004963
0.7638144488237566
0.7391774085511729
0.715667402435016
0.6944687771964604
0.6717562172211723
0.6535314073355811
0.6399814369507733
0.631196006453171
0.6279128248108958
0.663223141077862
0.6998164482724936
0.7360893292898166
0.7711118107745372
0.8039393376749776
0.8336838011027501
0.8443207374339728
0.8339236674321232
0.826410985976349
0.8218847091297753
0.8220363644792292
0.8233630376512279
0.8258453277226601
0.8294543137905876
0.8341518768735909
0.8398910948788161
0.8466166834912109
0.8542655176064704
0.8627671933206047
0.8720447045758783
0.8820151281162575
0.8925904803815606
0.9036786218536946
0.9068799253246653
0.9045317615224989
0.9013356977574659
0.8972511048150568
0.89225156737124
0.8863216508834597
0.8794543464806955
0.8716483856371957
0.8629072187616339
0.853238321132313
0.8426537413788667
0.8311715113579589
0.8188168869709668
0.8056242959293031
0.7978143899656703
0.7988946719133818
0.8020621087050109
0.8070933055525776
0.8136104634629863
0.8210835354587396
0.8316330522942711
0.8441961422282206
0.8574832353527362
0.8710247806457307
0.8843338527562432
0.8969243433445492
0.8755333109879618
0.8796451195423424
0.8911790428521486
0.9008637660740495
0.9088815460860562
0.8882602609085557
0.869164806102317
0.8518964108514426
0.8367254220953083
0.8238774062171191
0.8135205495703773
0.8057547962615251
0.800603767996085
0.7980073105412079
0.7978143899656804
0.8990138825694621
0.8962568200512643
0.8881063119274035
0.8749434320403913
0.8574322637768378
0.8413481667955575
0.816438260757738
0.7904195129879402
0.764355999668104
0.7397274138655979
0.7171357637199655
0.6966938230839698
0.7431346581219817
0.789468083418204
0.8336865789511532
0.8716742861238836
0.8911175101630036
0.8901345721008872
0.890738261301012
0.8927243675046608
0.8912338512510466
0.8731732465097265
0.857462947747028
0.8595943113603168
0.8811262483443955
0.8979824500093186
0.8990138825694649
0.9005929984227372
0.9029682143315814
0.9054866359182991
0.9052164838875663
0.9054357142387501
0.9060255298380683
0.9068508676887155
0.9077647854017059
0.9086141471403869
0.9092459040338292
0.9095136818522773
0.9092834450268061
0.9084380646716506
0.9151843090829395
0.9270103281601045
0.939058762067086
0.9512322243814251
0.9634352162547659
0.9755752895133294
0.9875638908760805
0.9993169787252352
1.0107547157887267
1.0218005872988842
1.0323796487905936
1.0424168591415102
1.0518370523049856
1.060568539785823
1.0685515964930115
1.068782408641806
1.069542069463179
1.0710347469606838
1.073605323355509
1.0607129164534426
1.040142861129339
1.0189196068585102
0.9978086858321311
0.9774607881614337
0.9584323720203205
0.9412025778366973
0.9636016723446011
0.9752266916599642
0.9710195133892431
0.9600782645600283
0.9479955515345082
0.9703409001605375
0.9921280654857901
1.0130266021984062
1.0328312450386083
1.0514303608386435
1.0687550354544455
1.0830270039574006
1.0776281552757796
1.0728053634698898
1.068551596493014
0.9101243698728849
0.9069955554380457
0.8978161401884635
0.8831797555011137
0.8639895931663129
0.8616286932532434
0.8783121565529338
0.8974261215703597
0.918704964080371
0.9418752903321786
0.9607906031721452
0.944900178685361
0.9400071547572755
0.9364414425992214
0.9346292889858068
0.9349305845999356
0.9376388076092619
0.9565363005037282
0.9332830279651182
0.9113792292674289
0.895737568727932
0.8992839517227634
0.9027371152168997
0.9053415215936582
0.9062237497002353
0.9044305359899363
0.9101243698728977
0.9078723697643735
0.9063456902554037
0.9061354256536855
0.9100833358564712
0.9147974153501313
0.9202628986979204
0.926466546505522
0.9333970544806018
0.941044094118364
0.9493961062732389
0.9584371239280414
0.9681428883277339
0.9784767134570033
0.9893853085559393
1.0007949779560565
1.01260840165302
1.024702092835298
1.0369248649614904
1.0490971254424775
1.0610114269600697
1.0724340720540433
1.083108915120331
1.0927662612696207
1.1011452094025171
1.108043446646642
1.1133933049188762
1.1116572863779293
1.1030128072987464
1.1039914282206222
1.1068989711988952
1.09618915654287
1.0797340105384117
1.077737045162884
1.0840251614137348
1.0931032954415558
1.0851687559848506
1.0727223663062129
1.0593416429995084
1.0457945966340916
1.0340217950583177
1.0343929716679554
1.0517678735852583
1.0765388366459172
1.1022987787916823
1.1136992627537075
1.1178420881707778
1.1102041142717287
1.1027162283150385
1.0956070413099925
1.089022092550574
1.084731687802432
1.0992466856164835
1.112087063945655
1.1030128072987648
1.0636885666376485
1.0652159431593058
1.0695791371915
1.0670872019359523
1.0638194264040048
1.053972305198823
1.0363424922725726
1.0171067176434674
0.9974995075619052
0.978492481755985
0.9666756846577323
0.9928780482646626
0.9833517838575276
0.9775538526358885
0.9753203985618337
0.9764332936991527
0.9721259685398318
0.9628647805224533
0.9785776022915055
0.9856229192416622
0.9949363447895175
1.0061830324874004
1.0189079043288176
1.0325326846193332
1.0463731603376352
1.0596800438054406
1.0636885666376392
1.0641455942516873
1.0657267310989877
1.0684153930473015
1.070126489833705
1.0706169582544696
1.0714874927352847
1.0727453264688342
1.0743920256644761
1.0764223951894727
1.078823458116108
1.0815736850063271
1.0846423993853511
1.0879895863471614
1.0915659943670706
1.09531371034607
1.099167190129206
1.1030548339896937
1.106901243247278
1.110630205044216
1.1141687861684262
1.1174514431293925
1.1204228262955669
1.1230330420325456
1.1252148479161166
1.1268334050100546
1.119686221373811
1.117307253650942
1.1200171963683194
1.1171889916594981
1.1090039360179345
1.1116417134899408
1.1176318565348162
1.1123100013221585
1.1051702896796916
1.0960961117805132
1.1055126282519125
1.121536701548982
1.1410567988781133
1.147370392708386
1.1360321941463534
1.1272149048558295
1.1211781108227459
1.1181880877352854
1.1184578760950192
1.1253349341023866
1.125522964155346
1.136578697702561
1.145512502184884
1.1511344120370726
1.1513033724982755
1.138960439612449
1.1263329458211848
1.1141780877444665
1.1200171963683203
1.0716862058320815
1.0711491388823506
1.0697769977972367
1.0773094722845888
1.0687330346684838
1.0599154953861514
1.0554846325757392
1.0506107282194947
1.0453776030230946
1.0398974024568888
1.0343293630894475
1.0288828097519342
1.037986076047221
1.0333853455534472
1.0161264540033401
0.991404059644244
0.9806151962409074
0.9740301203447153
0.9898060679661617
1.0180988744140835
1.0471194352277278
1.0756145420830718
1.0874732561572054
1.0776015752872297
1.0702865380296867
1.0656285524737996
1.0716862058320753
1.0708022388550673
1.070235395523301
1.0700043430609842
1.0721845688480036
1.0769969099025247
1.082804824550503
1.089550522589909
1.097165989895761
1.1055728215815797
1.11468188266397
1.1243926566498603
1.1345922904529682
1.1451541915032537
1.1552049433748475
1.1571124320165802
1.1581998264042546
1.1583996298211308
1.1576644851237765
1.1559698558523817
1.1533156416114057
1.149725508536737
1.1452446574155886
1.1399343251374943
1.1338633453061548
1.1270972232184546
1.1276327034296312
1.1272735646458212
1.1255182452176606
1.125108353161342
1.1237826977929066
1.121367757615717
1.1180315036520219
1.125732207976477
1.1341726884910825
1.1424231885709544
1.1490929229131122
1.1525278203448353
1.1517393572420829
1.1634529658726493
1.1522428246211558
1.1440326076749807
1.138743856350112
1.1354643122251504
1.1323532717459777
1.1377407671320015
1.1555847813665354
1.1672385628071011
1.1687466058100906
1.1620664303154875
1.15279006407323
1.1504400515224236
1.144374159499644
1.1349594199599438
1.1255182452176684
1.0925945315757903
1.0912871241520894
1.0871840299592765
1.0798184610499542
1.0877128385057315
1.1008531076175627
1.1165694711564957
1.1346823513706499
1.1550020063593613
1.1740161465212022
1.170912359718453
1.167886285726375
1.1673408728112722
1.1675812585997012
1.1690246743912647
1.171934813267088
1.1764670702124296
1.1695739583196287
1.1494302477486436
1.130938188084663
1.1143163775238076
1.0997662051223838
1.1008419127709466
1.1173601741767947
1.119585244067805
1.1093371701796837
1.0925945315757746
1.09693451198712
1.1015469306509005
1.106375644450056
1.1113642141157996
1.1164550598131258
1.1215883066459464
1.1267003431279872
1.131722211118518
1.1365781205967862
1.1411844105915154
1.1454495886030973
1.1492756445221781
1.1525610388416592
1.1559362004050033
1.1667784594881798
1.1775015784715295
1.187906433026671
1.1977788706251433
1.2069043928135994
1.2150990147534453
1.2222573300409254
1.2284028413064048
1.233710422600255
1.2384806048441603
1.2430857666565167
1.237953790525348
1.2331618826350705
1.2325620202366068
1.2331589286677203
1.2349831288099875
1.2380833103434683
1.2424365141598737
1.2479048788272233
1.2542285846611707
1.26102083184891
1.2509511285269856
1.244330971976172
1.2420897113010902
1.2431981847631615
1.2415699400276172
1.24098150499176
1.2424951585351938
1.246470139882702
1.2525618755415606
1.2474314936639663
1.2437401595579816
1.245417071931916
1.2527557485016494
1.2479501821536183
1.2438192727594433
1.2401313966257226
1.2368608119330486
1.2342293435898115
1.2325620202366234
1.2339174927172916
1.2337762581778262
1.2337249239942747
1.2275881811617404
1.2105741370515712
1.1974071778342599
1.1881457700139557
1.1818747789527277
1.1774717346544572
1.1773361615419262
1.2014930396815289
1.2120589761002787
1.214577957992775
1.2044767387939928
1.1971993588769139
1.1927805293996832
1.180760618048202
1.1768906081848292
1.1752940975066006
1.1759205785324287
1.1786763837258258
1.1834464373311604
1.1901208292024796
1.1986163892586208
1.2088694963611488
1.2207600785968227
1.2339174927173113
1.2321773771178983
1.2317069171778254
1.2325109214945786
1.2345853695457063
1.2379161945927903
1.2424772340049683
1.2482276612874905
1.2551091648455588
1.2630431078958562
1.2719275599226452
1.2816339696201091
1.292002275226841
1.3028324308663928
1.3138669501295428
1.3247520593642206
1.3349422552556276
1.3434338287209353
1.3479346378813868
1.343551338025874
1.3289768630923429
1.31045263075259
1.2917440754844605
1.2743366696099732
1.2591043592514635
1.2467631886447834
1.24793114592235
1.2534447959317876
1.2600620193745857
1.2605904198366196
1.2621017277671243
1.2643825313349837
1.2671058799348573
1.2698762338173388
1.2722936646823202
1.2612493226202404
1.2677507710824656
1.2737316849381692
1.2742343807661662
1.273257667320448
1.2721883679868393
1.2710141911478545
1.269932448387926
1.269041498987259
1.2683934285992027
1.270226457028961
1.2649002351090215
1.2584246731170499
1.2555394615804083
1.2644502878387966
1.262310918322729
1.2606993553412558
1.2597799565254726
1.2595918113941325
1.2600620193745746
1.2701623628006267
1.2631409178905475
1.2465836924436096
1.2346230994637641
1.2373109105958722
1.2422349037831617
1.249146852141913
1.2556567236354876
1.2522044835005628
1.2388467189781154
1.2246604684405376
1.2272717544126843
1.231082082003613
1.2404809404561126
1.225559596703207
1.202292278839363
1.1911099678061081
1.1949011778036867
1.211510210842566
1.2241690016310853
1.2306936065005976
1.2307265924822994
1.227553709994149
1.2280380561313535
1.238335862735788
1.2554359802653645
1.2701623628006187
1.2740005010569562
1.27896123383613
1.285040275129648
1.2922073829157312
1.3003918963329146
1.3094622024598621
1.3191979160787746
1.3292576335118396
1.339159511165875
1.3483198683898463
1.3561969274612433
1.3624787837401322
1.3671400912045286
1.3703295052389686
1.3722355578894585
1.3730215641671493
1.3640918505932316
1.3553915027574102
1.348366354585362
1.3431536254436167
1.3397144702071866
1.337734930010073
1.3365968969711266
1.3258438267858983
1.3164222477370437
1.309325625987672
1.3016400292753498
1.2912668037982178
1.29175255557434
1.2931784434421447
1.295403551191801
1.296417296591491
1.286208378138489
1.2735839990179127
1.2740302640283387
1.2749006986730806
1.274905038146562
1.2781821548072003
1.2804961147181486
1.283369257501521
1.283955574026612
1.2831201657429234
1.281435466715653
1.2789422047769787
1.2718843704011396
1.270289416309923
1.2689547436787438
1.2668152032033837
1.2710136448396185
1.2857943594413628
1.2917923517272276
1.2917198641456722
1.2912809517237018
1.2912668037982296
1.3491671647290289
1.3484074577755407
1.3457787007797244
1.3404033179313966
1.3312962336064469
1.3181178809955274
1.3021999024995583
1.287785515768167
1.2860440335586243
1.2977780515379735
1.3139782226846026
1.3308745262756458
1.3089911083785735
1.296702562384606
1.3141269665000066
1.330984770099278
1.3269870362949574
1.3400655071336605
1.353393008896845
1.366309572905091
1.3747479031304555
1.375262936009094
1.374549326026147
1.3719609351298945
1.366857505051146
1.3590259219634078
1.349167164729007
1.346828398478221
1.3455504442124504
1.345382769362913
1.3463666369078948
1.3485365192320462
1.3519210304810778
1.3565433244778766
1.3624208603321695
1.3695644284542403
1.3779760750325067
1.3876450659476842
1.3985385175582175
1.4105728100424038
1.3977859923649982
1.3855653617989296
1.3742391881209697
1.3728110666928413
1.371685811985964
1.3696750946545726
1.366725117988902
1.3616184892991832
1.3497569488392414
1.337250751247656
1.3356493373301863
1.326414092325615
1.3136272494184624
1.3046175007397554
1.3022552222599435
1.302872143110752
1.304649353096472
1.3074085962245245
1.3006853072315663
1.3030189017659315
1.307110056177543
1.3114203388681696
1.3155926623583802
1.3194273473043134
1.3229612831031012
1.32644770436407
1.3242311733066867
1.3221649176999133
1.3199885768384
1.318194495602204
1.3175016006352258
1.3120798845848738
1.3074621144706378
1.3037123875746823
1.3007648035811874
1.2986029004858672
1.2979471478377282
1.3035683595059353
1.3050335663715598
1.303286912794501
1.3022552222599422
1.366384704516455
1.3690083398477644
1.374595939137047
1.3802505375267016
1.3838755532346083
1.3833064957315904
1.378021201273403
1.37009574966941
1.3621027824338072
1.3557274704615991
1.3517783204009663
1.3434355785081187
1.3434183278236327
1.3404624186854355
1.335839263889201
1.3431521556614736
1.3680336624461529
1.3699445094622256
1.3718135963081337
1.3734888454520386
1.3775522716247732
1.3819830655046552
1.3872638827422101
1.3882070872042986
1.3830096453047835
1.3744497647039353
1.3663847045164579
1.3660706167675953
1.3667679310299385
1.3684503367614462
1.3710607668313806
1.3745270169781818
1.378789832149476
1.383842199939412
1.3897715330563678
1.3967820967012912
1.4051502490732217
1.4150679099984231
1.4236247752921782
1.4105999780635412
1.4234792224068904
1.4354617206092064
1.4299845386808936
1.4105874387344028
1.3918433376917274
1.3786256418445781
1.3707850806603354
1.3626376279015935
1.3569860235163858
1.3491350617715685
1.3387230906940264
1.3348897804281545
1.3352311053704853
1.3313962446298357
1.319871701303247
1.318595864480266
1.3146830121571451
1.3080510081878223
1.3109425926860925
1.315054801642206
1.319551817762341
1.3242121916716196
1.3287456361968322
1.3327452050062063
1.3297489839011978
1.3269444956204532
1.3297258586796696
1.332015009357209
1.3339440144806998
1.3354639660837782
1.3363716099052907
1.333605476908394
1.3271521349338775
1.3212327600230112
1.3162670364051927
1.312418229327268
1.3095086177867254
1.307138047680729
1.3116526391744558
1.316976176352584
1.319871701303229
1.3885158658473091
1.3891558948403073
1.3910430792302226
1.3940704759399278
1.3980152776686803
1.4002235634930489
1.3869995865415883
1.3766885716361257
1.3682809280744619
1.3611461465161363
1.3551383053497696
1.3504250959872492
1.355864650876057
1.3676270172714027
1.3778796788565213
1.3876404076318831
1.3960533038796479
1.3888906144360895
1.3820003432515404
1.3775485362156343
1.3779902945366116
1.3872615589504724
1.3928323237954598
1.3943533550736542
1.3930416283490423
1.3906552383149797
1.388515865847278
1.3891882679864758
1.390821407452786
1.3933939932545536
1.3968742958481608
1.4012200218354762
1.4063775704158241
1.412280009081652
1.418841132683645
1.4259314121175788
1.4331951045949736
1.4353122005651109
1.4264375428516987
1.4387931259838993
1.4513730825683808
1.45919885986745
1.4588247026750025
1.473491062514987
1.4742549299214094
1.4545043376542524
1.4344707461673496
1.4162226845854717
1.4008873425013224
1.3881223610060116
1.3725132062797085
1.3579784630366643
1.3441880973220985
1.337778982276653
1.3431999591320154
1.3434539258695015
1.3440790145477657
1.3446971245719828
1.3448114441720622
1.3440273328939876
1.3422353477300029
1.3395997517388523
1.3364205879982434
1.333027100283372
1.335713695755333
1.337487065835896
1.3382524200457815
1.3383074058656108
1.338121642636991
1.3385514119353215
1.339962570746736
1.338885297617818
1.3410425483260806
1.3429007256395837
1.3442903175089498
1.345044015595572
1.34515219572642
1.3447704668776264
1.3441505025154836
1.3435575250622196
1.3431999591320105
1.437104370983357
1.4429288486829863
1.455670746787765
1.4366558489760897
1.4170809133285758
1.4023904355645587
1.4059582724468012
1.4056564468258042
1.3979843900139828
1.383855359384157
1.3653816203801676
1.3512376078584118
1.358016550121363
1.372772171747067
1.3946227836420493
1.4173722605983528
1.4376867449557034
1.436909127875294
1.438195039012033
1.4414152949187653
1.446285666647516
1.4523413846058475
1.4529503071589878
1.4439821014475906
1.4375679201173548
1.4343559097252576
1.4371043709833409
1.437012481796926
1.4378932365322603
1.4398610298610894
1.4430288315854933
1.447494508003297
1.4533201229540227
1.4605062207025776
1.4689656425733868
1.4640680801951471
1.451737137856329
1.4445304420227434
1.4512481109567805
1.4595391408034413
1.4679322535623323
1.4631645960477622
1.4727371759022772
1.477681207625905
1.4743505919364917
1.4614763670325646
1.4435782326056865
1.4242426211058477
1.405417239090249
1.3895069288400508
1.382918517078076
1.3811566325460536
1.3832294335312016
1.387843803646568
1.388850014102484
1.3890154929531038
1.3893874295697664
1.3894574855789958
1.3882355930824921
1.385643857518748
1.382631460010746
1.3796196855058713
1.3766545450185383
1.3737212904128908
1.3673872635775672
1.363219810503803
1.3649567254085329
1.3706663618588404
1.3755560809321028
1.3783118662596288
1.3817546487929666
1.3825253505137562
1.3828452446086474
1.3830336963438241
1.383627388190073
1.3852456362214265
1.3883650805780625
1.3929282936605032
1.3968882223714492
1.392948431985128
1.3888500141024855
1.4739877637352807
1.4692682237442813
1.4563195933032094
1.4666800294851872
1.46805307703517
1.4590369890408328
1.449608658590538
1.4439410261953454
1.444973668450332
1.4511243119852786
1.4595324238284433
1.4684789151055357
1.4699793929147018
1.4766127861862262
1.4869793681904981
1.4965333528376932
1.4828049850750928
1.4915552479593
1.4929386389554755
1.4877917328028643
1.4770826859300505
1.4644862455383243
1.4589373870095212
1.465299661961222
1.470638733468618
1.4741103495614274
1.4739877637352716
1.4740944708105381
1.475251341779157
1.4773041266867026
1.4800824737731055
1.4834131116439584
1.4871363896187013
1.4870431946683655
1.4760302530146563
1.478500773518367
1.4887825981261933
1.499323236461847
1.5067752172636268
1.495676017762026
1.4774793480684096
1.4760240436630794
1.4831085504793928
1.4859891470237945
1.485083893475669
1.4693691104280182
1.4560292297566222
1.4502022302199227
1.4468984616842586
1.4271390002065125
1.4111015347166644
1.3998988863477624
1.3931501394908443
1.3897575398633748
1.3940343814984213
1.3940450329597396
1.3942413683072772
1.395062935822599
1.397055297873492
1.3997260309218638
1.4023093199838352
1.4053777869411759
1.3894158337098552
1.3762565373921218
1.3708406503511095
1.3680849041504939
1.371259243602797
1.3733737526690886
1.3787615734702259
1.3869332532917455
1.3909068318807902
1.4090380397832258
1.415914232896887
1.4188299675766887
1.4188268513680204
1.4136615155533243
1.4080272522160695
1.4027498680878792
1.399091186698532
1.3966661176924848
1.394034381498398
1.5009731369656418
1.4978147139494913
1.4900370865179742
1.4801592872655323
1.4695743511611186
1.4684379112558854
1.4741214629580592
1.4852794985242799
1.500118702769444
1.516785936573081
1.5313457799751968
1.5318416044833538
1.5239013482310915
1.5142196080053325
1.505803148828529
1.4974621906033796
1.486335210735407
1.4969516725004222
1.4988906613507964
1.4901627871287662
1.481820424096305
1.476607738403473
1.4762512944524013
1.481108543074113
1.4893000381199726
1.4972073403335138
1.5009731369656283
1.5056990734848321
1.5093211562090818
1.5108236556611578
1.5092126173465552
1.504290914142427
1.4966551512730777
1.491122066211543
1.4952752759438253
1.499515023790803
1.5036776099187803
1.5071231849717495
1.509430189195918
1.5181418615455433
1.524197569753015
1.5262239973853542
1.523385487971166
1.5105604874285108
1.4962719785401681
1.500159755836864
1.487074224946621
1.468076529747003
1.4505356721656675
1.4541416102088989
1.4552299186445894
1.4411172018938159
1.4281266008395563
1.4165794111230652
1.406750442325303
1.405696893075876
1.4030167472421509
1.4000778048646287
1.3987632967156691
1.4006063548397507
1.4057343514827694
1.4063842946184955
1.4123930727260208
1.4209624026614753
1.4315776895670684
1.4362165908953668
1.444498488287738
1.4455457858210696
1.4481987341768223
1.4374111994363956
1.4133807110414676
1.4135113332833895
1.422572401336791
1.4264082066112793
1.419706822218471
1.4141847970489414
1.4083350428371963
1.4033755225483542
1.3995997922411094
1.4032295954208212
1.406750442325289
1.539872569746421
1.5363404060474963
1.5297616575788162
1.5303192885884116
1.5432511697883018
1.559082352429979
1.568739667720757
1.570565761135858
1.5668345113018654
1.5602327655902797
1.555437787125058
1.5649600068172136
1.5671713418935271
1.57257930469485
1.5548797987949619
1.5303865480306102
1.5264401349390273
1.5171754225574552
1.5181844043062687
1.528655734238548
1.5307246094487093
1.5248963439188545
1.5210819752398876
1.5228253918525918
1.5312566001949874
1.540134594545122
1.5398725697464501
1.545723644140724
1.5522877814954952
1.5544591070128047
1.5547361412570402
1.5551555712638117
1.5559347188162114
1.5572255600426768
1.5590705398118425
1.561278122804123
1.5614021582058901
1.5477736819879981
1.5337578440327084
1.529854949733019
1.5323497869340879
1.5339602130990222
1.5279665577220587
1.5116461630497027
1.5064843795709224
1.5101782538599988
1.5133417028633473
1.5006409156311145
1.4852523883861906
1.470074608434235
1.4588653209806637
1.463449306320377
1.4671547566350904
1.4695334925421173
1.4703577028940749
1.4690920992981198
1.4653783984978697
1.4591905821815523
1.4500898290872215
1.437608181979262
1.4221617068650234
1.4120725292889198
1.4189848731795225
1.4257119058194212
1.4325122452154502
1.4468975020840609
1.451144352936398
1.4639314158237133
1.4610339113566866
1.4473460066872805
1.426113143868981
1.4306034039159707
1.4341792602901688
1.4277955245004723
1.4312987198672475
1.4355908718216894
1.4416664929983904
1.4496621521461692
1.4585452142200184
1.4661738416397172
1.4703577028940755
1.552725068302796
1.5527513602915464
1.5568922161516028
1.5682647398461893
1.5852589179317382
1.5982963889366761
1.6042369132102092
1.6030282056964211
1.597284126818009
1.5912292902269678
1.5854710377184362
1.5698139564225124
1.5775517707166429
1.5731269239376133
1.5743362403260392
1.5612089968359133
1.557567188951826
1.5562138369602199
1.547302910177974
1.5374544113944497
1.538472481688662
1.5460621411828082
1.550816372332042
1.5525838433473285
1.5524570204832573
1.5535494821895262
1.5527250683027858
1.553517220556865
1.5541007090498613
1.559297302891888
1.5617581595297325
1.566598990309349
1.573470193648558
1.5816466238198341
1.5849767357250006
1.5853681644573756
1.5704438100172151
1.5695806679176303
1.5724264307545819
1.5748759514956892
1.569243925530723
1.5492303542811394
1.528408833365328
1.5164930688221507
1.5085310431638952
1.5109741935356802
1.5171270702583066
1.5120249483961359
1.504626461802943
1.4956705763873457
1.4880878060355256
1.4827815295543567
1.4800504265533352
1.4799629088692718
1.482433366709885
1.4825975351946463
1.4831023009105133
1.4839764882105553
1.4852221102450214
1.48672870724533
1.4882515267065148
1.4896429787385843
1.4912008513889403
1.4934981832857195
1.4965739232854125
1.4914406963806446
1.4927376816399365
1.4845281810235333
1.4686207177195691
1.4512728152500702
1.454739004127243
1.443500396096405
1.4424025307541963
1.4511008845129845
1.4454006675530715
1.4476464766369646
1.453813128978581
1.4611208037891508
1.4685351410886631
1.4756638225071506
1.482433366709884
1.5597810180646197
1.5630559080715944
1.5709978071535367
1.5806441152805213
1.5901162787486627
1.6031199816508266
1.607311566275389
1.6068870821038015
1.6051576528362566
1.5982784482890426
1.5862257587182385
1.580551169315242
1.585983989916671
1.584513364776623
1.5765540731701055
1.5778596208664073
1.5784055749804273
1.561555284628426
1.5560035617175667
1.5572283930178248
1.559935257219988
1.563718911766855
1.567353664364393
1.5686346138517377
1.5662656935046622
1.5610318494263542
1.5597810180646066
1.5597738653695885
1.5592064255664306
1.5594320099031187
1.5663527197494491
1.5729085860491667
1.5783776106542413
1.5823906659972893
1.59043775152065
1.586435846041925
1.587103313454809
1.5872327403976776
1.5869840572611718
1.5864327621570988
1.5756804548038197
1.5740204054234237
1.5728630950639577
1.5702231998795655
1.5550225789289065
1.535962114112559
1.5297929981983618
1.5371194015050897
1.5355648163140694
1.537443608753898
1.5401540089262529
1.5431428019826634
1.546368477505361
1.5497913977426232
1.5494559751159387
1.5494046523833074
1.5488771302438271
1.5470551528086371
1.5432419633556969
1.537581439773549
1.531276806078276
1.5252552285382588
1.519265017498908
1.512266919065101
1.5030646012360687
1.4990235368153826
1.4993735133833748
1.486283543920541
1.4796953636543644
1.489210056487999
1.4977282856521563
1.4796256418777525
1.4635261057315039
1.4649139231794677
1.4912312884251384
1.5175187560499457
1.537697094531403
1.546037255929335
1.5478378359751976
1.5482885111076572
1.5494559751159165
1.602832517941579
1.601280777460028
1.6003044498777013
1.6022359428459714
1.6072399282335992
1.616106726127052
1.6292875577495667
1.6441075266550524
1.6574781067783235
1.668630865217914
1.6777076115350764
1.6847212876280442
1.677946065663249
1.6674869657659532
1.6580841980345113
1.648043793342647
1.634858517318752
1.6433692103683322
1.6384936343061662
1.6285197188836917
1.6197925567322262
1.612796927599982
1.606743913623177
1.6006200703335733
1.5949666550346095
1.594136725336295
1.6028325179415914
1.6053514798492492
1.6085057135477945
1.612105991680598
1.6161835715342774
1.621128400600925
1.6265147891592315
1.6160519351042646
1.60170915290037
1.599016655174996
1.6058283825456259
1.6074917648337443
1.6006709958183882
1.586964925558989
1.5855035480838016
1.5836662100897507
1.5793839974405055
1.5768818932869066
1.5802475239360239
1.5617927591753082
1.5464013685883673
1.5489412445987119
1.567255798004895
1.5818427868800775
1.5838441332018893
1.5742232914373115
1.5636065070279488
1.5550963408559249
1.5532023592153832
1.5530794856475356
1.5524149060110388
1.5505546736426286
1.5472902601862193
1.5435846923401935
1.5411142423560042
1.5411752252098219
1.5439389118228553
1.5484922068378808
1.5499454002382027
1.538204173665785
1.543566992307108
1.551600683026477
1.558871031826487
1.5644455740083247
1.5622141136868168
1.568967780166314
1.5685302497560711
1.5680659614657209
1.5676342209432392
1.5606385133893084
1.5555869589077091
1.5533788439734928
1.5543049390433064
1.554775387856377
1.5532023592153756
1.6208096723856873
1.6227273247255483
1.6245673701391743
1.6238719141732114
1.6217412213911189
1.621506133301648
1.6362464442592317
1.659558090420233
1.6835502701608356
1.7063964524020026
1.70613910428614
1.6937079807457498
1.6930514529541942
1.681179302658982
1.6618346937095099
1.653774189569506
1.6562875652465832
1.648248217272396
1.65085327679753
1.6548566812693146
1.6520805844900046
1.6419644444418529
1.6301020989178874
1.6232204581335772
1.623782640255844
1.6258631007647375
1.6208096723856975
1.6206521510526335
1.622261436907884
1.6253214051323517
1.6288915150093488
1.6306083357574281
1.627549667954062
1.6358883690896522
1.6461441924620437
1.6529745181661228
1.6488814502116984
1.646573810291278
1.64920314119292
1.654461988141624
1.6546176256299185
1.6407424207810748
1.6210585057967917
1.600357644767647
1.5847165104532923
1.5913883711309544
1.5875264419436879
1.586472860383143
1.5864846710385123
1.5860932612455971
1.584239659625891
1.5803922652630642
1.5748325062309194
1.568520372484252
1.5624529825154352
1.5627524572941147
1.5636370310750711
1.5650890055160884
1.5671183966145767
1.5697348715476878
1.5728482097355447
1.57617249999964
1.57383869452007
1.5628967848235766
1.5534296103772673
1.5574542132016733
1.5658308045208913
1.5740556307571727
1.5683127659232208
1.5645976877772774
1.5689296615445198
1.5706304897191496
1.5729268928807147
1.5723532287569317
1.5682583572453939
1.5667813966794997
1.5630654104308475
1.5597568728541205
1.55697164260316
1.5578047668985107
1.5624529825154412
1.6371743946991868
1.6390001962904384
1.6443638435188137
1.6528510934343341
1.6636721640419758
1.675789273131375
1.6881124436871684
1.6994256470599818
1.707973979413456
1.711047072043978
1.724462034155129
1.7262462001465326
1.7069727274241548
1.6903134643837663
1.6921137756396534
1.6994371885611053
1.7095291803794246
1.7230087303780286
1.719084161975119
1.7098437530863968
1.6905307001380119
1.6713651240595417
1.6554044897434368
1.6440092938786641
1.6376730209148747
1.6357680172958782
1.6371743946991841
1.6384306701299907
1.641173554296628
1.6446768571430121
1.6488403074078197
1.6525129158546452
1.6552688315612856
1.6565319710661794
1.6558159787575033
1.6579516903855316
1.6707458336187162
1.6836587649572485
1.6945092552538272
1.6852843051455557
1.6757597621611553
1.653287721302406
1.6309638834140887
1.6126595900276652
1.5995089425149265
1.5941086132527302
1.603756822295718
1.6125015196753192
1.6171063125969833
1.6110751193210227
1.6066167539274172
1.6037502273404856
1.6025562578517483
1.603256223737327
1.6062450494666691
1.6053977541481304
1.6036139106574212
1.602662773044132
1.6040540288608094
1.5956003363175308
1.5876273056036136
1.5814057538391086
1.5793098920455906
1.5820566350051828
1.5845221042094666
1.586901133819485
1.5812384353318425
1.580341997026822
1.5835511424523363
1.5785258024196618
1.5732822584563566
1.5729681033363643
1.5765287509065642
1.5747187822107567
1.5702838798517103
1.5707284380237498
1.5803659695892458
1.5951039955328605
1.5994177230915825
1.6033836124803356
1.6062450494666727
1.6399159997373898
1.6466018979589179
1.659986240439191
1.6721035999694283
1.6801724502014528
1.6856923578935807
1.6918076501695904
1.700693001669673
1.7119642905002606
1.7231073253133051
1.7312828704409253
1.7340859257983126
1.7370976828050486
1.7304957652295574
1.7262859805382094
1.7232286011699782
1.721311863454126
1.723359661932086
1.7256190654650494
1.7110399880584275
1.6993667419750578
1.6916849089665185
1.683707511246063
1.6706229383560127
1.6582901232465903
1.6474041620154003
1.63991599973736
1.63989311622606
1.6413684443432672
1.6448528225334318
1.6500461771747983
1.655716511167768
1.6571268651812516
1.6621097288421387
1.6686261238953402
1.6754386466451225
1.6820849856976792
1.6885338043532352
1.6949603201044663
1.6947516959255926
1.676877152041157
1.6542395349352645
1.6411061963752662
1.6369924341114181
1.637992228132379
1.6413191701132408
1.6337047999086451
1.6246800828660224
1.6177626193173933
1.6146793624626594
1.6147880172106657
1.6230344688227543
1.6236891323765237
1.6212631143974412
1.6204457608223792
1.619584043261327
1.6172086674897894
1.613876479261758
1.60798888386205
1.6073799556772923
1.6057781458335214
1.6061938718814281
1.6089858841687492
1.613807226593102
1.619340954448317
1.6206698746194799
1.617080035908997
1.611703866115373
1.6079570383409392
1.6068934897401503
1.608921816224207
1.6014895582388553
1.5950277542611804
1.5955025886447187
1.5901150148926322
1.5892769935913724
1.5913931358239795
1.601345407628146
1.6190831344947019
1.6203114861340706
1.6204457608223737
1.6589540188817078
1.663384271211152
1.6751027938150782
1.6887072384715627
1.7008983948651544
1.7118866587997534
1.7220436622101145
1.7307450904980837
1.7365339160399236
1.7377728071519523
1.7372533124680367
1.7387830818261791
1.7490567063340194
1.7595424226605922
1.7608325537368201
1.751768556634773
1.7397425799706137
1.732819009139974
1.7279464361810493
1.7176636923659334
1.7081053652863
1.6965830070883368
1.6852578369333737
1.6768900708615515
1.6648679657128194
1.6545796437881342
1.6589540188817002
1.6584306951956618
1.6584085133246596
1.658243842883101
1.6571554975348652
1.6574675665300147
1.6667140513181449
1.6774349740649812
1.6891883258888187
1.7013734606860773
1.7130389715817325
1.7077442088529684
1.6974774930935517
1.700559918148996
1.677495953018015
1.6760182694469004
1.6747560745626506
1.666343432701603
1.6551644533819763
1.6439896904121962
1.6450424279896878
1.6460376444742242
1.6414252347469327
1.6412144481022044
1.634184175809716
1.6279524142978217
1.630596743248138
1.6358075530100593
1.6389892360159461
1.642076187455484
1.6435533887222766
1.6253590144627588
1.61033454636469
1.6080005020126165
1.6136216678214803
1.6196374770596103
1.624728840752013
1.627530670403332
1.626359837215003
1.6219116050551947
1.6178291960926499
1.6139759420919182
1.622606207493539
1.6356263983159065
1.6403968524620596
1.6215589303641798
1.6064186982596054
1.595684183171824
1.6011558330869804
1.6072432306035962
1.6124964483390813
1.6164953261304755
1.6237097337513413
1.631165534860521
1.6389892360159277
1.711712910662322
1.714741939165342
1.7243352373188454
1.7398147274610674
1.7446564176035522
1.747757183940148
1.747687749049821
1.7447776432724869
1.7407360826085017
1.738671570509121
1.7409221360390639
1.7557224998684107
1.7530710251476442
1.760204410519767
1.7626162483998387
1.7670926632280526
1.7718634870630812
1.7561247620023406
1.7435280706155731
1.7472347799832302
1.7507599602616164
1.7512425888296415
1.749137040244047
1.7452031057923412
1.7283763259897202
1.7167582547822235
1.7117129106623485
1.7062017482365828
1.7012022741661026
1.697352410717447
1.6957510449578732
1.6973998831877746
1.7023104621396834
1.7098156848117658
1.7193260024993156
1.7234571722541783
1.7161497832138126
1.722404125067363
1.725924888040771
1.7094006062690914
1.7100507426437446
1.7086802705153354
1.6966062910669897
1.6826351386430056
1.6729210124007148
1.66681028906062
1.6619815782314173
1.656517378979552
1.6496609456202325
1.6418256858891824
1.6477254410346365
1.656281482765605
1.6647725070176604
1.6619242136500587
1.6582005697742965
1.6583809201903816
1.6562222992747553
1.6589872575994835
1.6584082061243237
1.6565995516831018
1.65355686535565
1.649674800845349
1.6455555180881418
1.6373695772328223
1.628322637785578
1.6237157962046012
1.630090640370346
1.6373796860210632
1.6414011643130844
1.642580369038386
1.6421661807908638
1.6547642404534137
1.65586717489307
1.6571182114882095
1.6517592293557006
1.6488765425971652
1.6483920580906426
1.6427126152948328
1.6406474947663199
1.657727777905917
1.6582005697743032
1.7309976142763266
1.7320815257521809
1.7351996706313948
1.740748315634813
1.7612103046809056
1.7807144580632654
1.7945957907719075
1.8015504498447443
1.801817095536647
1.7928109474230407
1.78768354723228
1.7858407404250252
1.7708379920235822
1.7735432414390089
1.7858881818158618
1.796926801887325
1.8041492749949142
1.8085647618611145
1.7951441105763706
1.787105527911943
1.7844383566498867
1.7806476862190783
1.7671873739828259
1.7468546792807325
1.7402935399510089
1.7352825166689438
1.7309976142762917
1.7345046445704722
1.7376795849663544
1.740407802059675
1.7423053145355374
1.742605407439649
1.7405094876434557
1.7360721163208106
1.7301443727635437
1.7305262667172594
1.7431051637945258
1.7543762576764517
1.73913620411383
1.723488734354647
1.7215883558611897
1.7118889292758492
1.7018083224618972
1.7025450454734528
1.7053440598516008
1.7067915611538924
1.7014340799833354
1.6855700413292698
1.6816553344195766
1.68715279244732
1.682971620175102
1.6764535477829026
1.6686798515183723
1.666673094113959
1.6634387402285202
1.6640919266529812
1.6587818380639372
1.6670817565893674
1.6678043924820671
1.6680389185308304
1.6686630965951255
1.6703527280457318
1.6522173866188148
1.6419767473354934
1.640113548024395
1.6415510928246921
1.6383587388278877
1.6408674762235826
1.6457349852500698
1.6506031205692144
1.6543065955680698
1.654878574884424
1.6654683483177817
1.6572957401472437
1.6584379282238926
1.659585947365355
1.6523192932091029
1.6499348240148173
1.65318005824681
1.6578556653707117
1.663438740228504
1.759373401983342
1.760241408617367
1.7634813897108976
1.7700491676599224
1.7791839396154567
1.788812569118448
1.7981843293200288
1.807854820118536
1.8066174332827696
1.8106105976115088
1.803498471743884
1.7883387471675412
1.803021533359582
1.8119934829170952
1.8165047726927699
1.8192583266764746
1.8217190501823335
1.8111864349356475
1.81749598064198
1.8039306378526963
1.792782560030391
1.7854343082780675
1.7816719369175726
1.7800081477324945
1.7772009633142445
1.769328870006577
1.7593734019833065
1.7657446886413286
1.7728599622350747
1.780699570892705
1.7804738415249801
1.7768363161091423
1.7753261724016356
1.7755890038341744
1.776164725407126
1.775274123255469
1.7712907629667376
1.7631823594228444
1.7510933750994768
1.7365142592301783
1.7219224812463376
1.718272340141781
1.727337312138548
1.736011523143853
1.7376263149711255
1.7221261652663002
1.7057975968183776
1.7023368517633133
1.696873281464421
1.6900893371608845
1.6923418606369978
1.678771000451084
1.6709923764309027
1.6711790693430213
1.6740404526629011
1.666218282003232
1.6656224188090412
1.6682874685701805
1.683500951875556
1.6941735121920152
1.6902881910891745
1.6721941764483257
1.6726079765787876
1.6731438238149672
1.6688754573671265
1.6600482321103207
1.6635226243749164
1.6695293399280704
1.6792406636521011
1.6864452097090175
1.683312814616635
1.6758582664861486
1.6659673443892862
1.6717010371133272
1.6703399208432723
1.6628842479266308
1.6603259263251586
1.6605042114955277
1.6601076625302054
1.6592633685094038
1.6740404526628896
1.8025052808300823
1.8033162153709439
1.803621744086861
1.8048571645133307
1.8082916242621456
1.8153470867637305
1.8232218036045496
1.813949990985835
1.8182266246157326
1.8280869868805618
1.8331721525272755
1.8279527290723916
1.839883516621949
1.8366294704325998
1.8324891766486953
1.8337054567590856
1.8347570747549606
1.8300339931460392
1.8204068380415763
1.8318033973475123
1.8417203192452316
1.8328636427891858
1.8333047228144
1.8160070608363705
1.8035658156665266
1.7999308557826899
1.8025052808300814
1.7972550179519071
1.7912862361660564
1.7855470080015958
1.7892067406127738
1.7982667625241306
1.8060874465591177
1.79920207272484
1.7963473024603605
1.7955280622990495
1.7911582737514722
1.7765514857483085
1.7674027827731436
1.7560969908303914
1.7533232299133221
1.7578801336582932
1.764100645161035
1.7669317226117776
1.7644689304577394
1.7573764161589853
1.7478607435754605
1.733742761212172
1.7208431321761457
1.7093571958652023
1.6963851382199238
1.701061418370234
1.6992819345919845
1.699476291178011
1.7015609997215566
1.7011672895963565
1.7004227074092098
1.7003152559247423
1.7015317186053096
1.703703358076578
1.705623609172899
1.7061829966232305
1.6970502679102704
1.6817851737239164
1.6717506999173788
1.6726387026671998
1.6837249856724623
1.6976472709726722
1.7026413406951122
1.6961148125263967
1.6874852167956
1.6934873128939945
1.70745207240257
1.7170704066485545
1.7155624569393517
1.7135567186587428
1.7113858126657464
1.7092736831252429
1.70726964592558
1.7043867472383416
1.7015609997215664
1.803278988188356
1.8041807213523167
1.8093675365070294
1.818752853709449
1.8333782625892636
1.8345434458520982
1.829667557865968
1.8295659088918144
1.8299058510481647
1.8307159295840434
1.8417258861620454
1.8331341899784097
1.8519847770318827
1.8555436262322746
1.8577283925747512
1.8609663131022915
1.8644272572683607
1.8624610133850663
1.8593577283730638
1.8522976566777383
1.8433352656836033
1.8457711731812474
1.8338949326285527
1.8290240456666287
1.8201027667002945
1.8115706761943564
1.8032789881883433
1.813080464765824
1.8221316286627145
1.8299213977866733
1.833595384049697
1.8176120895766013
1.8076707925537066
1.8170415090848435
1.825559981041559
1.8270710044610803
1.8102298484526789
1.7879193208741526
1.779267911553893
1.7961528144913572
1.8118246044975406
1.8037475439968522
1.7965907428452363
1.7860312107044753
1.771982341520601
1.7682856109576406
1.7497732929673728
1.7381522922383796
1.7294192648868372
1.7113605685763371
1.7049654435334354
1.7070121598208738
1.7084697018586432
1.7054023787292576
1.703233071436472
1.703211077312089
1.703391224056163
1.704448619369504
1.7072650627322583
1.7125148495957474
1.7203035355439302
1.7121206893317056
1.705793340835945
1.7078139937002121
1.7152605206929314
1.7266776499730616
1.722524824176136
1.7204013123402697
1.7275804000919692
1.7222071195474944
1.7167149375781048
1.7175845979946562
1.7177782800187336
1.7256733637271635
1.7373816904569428
1.7279495170273929
1.7196583031315733
1.7129792246201243
1.7080070993783
1.705286226032516
1.7032330714364698
1.8784675496235688
1.8748835093395972
1.865988735158803
1.85482784493105
1.8436860720300774
1.8513346129487274
1.8375339691574422
1.8462198179634932
1.8588092666656506
1.8579274793224705
1.8433040239400655
1.8596176097527555
1.8559490600939632
1.866367215780957
1.8731920765545764
1.8791575998210743
1.8720709202521058
1.8859169330047048
1.8864826584144279
1.878461776835438
1.87028574599111
1.8522737625249328
1.8381833984601053
1.8435458067152433
1.8563202283427656
1.8688332837962416
1.8784675496235543
1.875583713434823
1.8697787162482677
1.8529433694868334
1.836560716424534
1.8418998546131045
1.8453979186464589
1.8459429728879087
1.8419027230383256
1.8365462231461271
1.8367139010464066
1.8323295490313396
1.8337502973599913
1.8214815884405657
1.8152553487843217
1.822880166469913
1.8062099897979533
1.7903098975555216
1.7847102369342633
1.7762663161582004
1.7769327257538758
1.7524149915683878
1.7297619101193407
1.7226264343467292
1.7169691347697429
1.712316901670581
1.7176456961855966
1.7264478309202549
1.7309511384069673
1.7352037755781704
1.7425468084506728
1.7466550360734394
1.743871934243982
1.734218324631846
1.7237011257914052
1.7301574468460588
1.7411785435125127
1.7521407225422
1.7616508949550813
1.7685639730783569
1.7553177395128243
1.7425558174177456
1.7311456769673614
1.745584533995841
1.7523541172244812
1.7636086984745318
1.7564456911328097
1.747220235419374
1.7442210976914647
1.7557455465226877
1.7573268694039612
1.7525300686583072
1.744823175056947
1.736619115740712
1.730951138406972
1.9266629635231283
1.9209757384235822
1.9071841019741365
1.889478370567427
1.8702470340056274
1.8527452317457103
1.872540613988625
1.8839029500406834
1.8814485379535528
1.8736836269098398
1.8718816805537029
1.8800759927320123
1.8677824783435413
1.8727336310423301
1.884604964518986
1.8839352198648707
1.8808268418596548
1.8880504866523744
1.8946544112423371
1.887229775344983
1.8710436684044067
1.872483736277759
1.88558094277406
1.9002612645894692
1.913496925502271
1.9232034046659823
1.9266629635231203
1.9083475984665148
1.885182637726559
1.8758884772557969
1.87272488000401
1.8703912241862068
1.867933251558664
1.8644706528296124
1.858541373555098
1.848500029031108
1.8398524542666532
1.8406280678240032
1.834703868715529
1.833127143758542
1.8312977169290603
1.8326176731121246
1.8346107817378259
1.8120204862436449
1.7906820402513393
1.7839389077244527
1.7841177306947165
1.7870795727951385
1.7921478190063103
1.7986966561088504
1.8062627520880443
1.8145293903693909
1.8232529301438853
1.8321865094598913
1.834578921047801
1.8354202935271213
1.8373723077929027
1.835015367699009
1.8298308456297017
1.8126270273066674
1.7946778662729794
1.791039610326317
1.7955597817288402
1.7982526379148231
1.793045130755905
1.7827120994491754
1.7759081726768176
1.7650971763485463
1.7535350424477154
1.7473911741669217
1.767430175167626
1.766991534926202
1.7809178868268927
1.7936301344933727
1.8069466999369763
1.8257366268292616
1.845295597807119
1.8468691635962282
1.84294557393706
1.8383356425113695
1.8345789210478014
1.9363513378509023
1.9390939478378708
1.9456770019803036
1.953698983503187
1.9503464861308815
1.9439999753310997
1.938289134251536
1.9332915239081223
1.9142381114567117
1.909853977906228
1.9212523190033761
1.9265448761063722
1.9283494858630608
1.9262147442474349
1.9243679910979468
1.9199277295234185
1.913548159591189
1.9154765557383306
1.9157647678008145
1.9234556575776536
1.9342779527728813
1.9436992747564195
1.9510221134861003
1.956400096351329
1.95142799270902
1.9432513294988962
1.9363513378509143
1.927166836927807
1.9275339958294253
1.9275851352129558
1.9270578030487904
1.9256244721924807
1.9229458580781944
1.9186326858909313
1.908311592906777
1.8885032149692593
1.868065540771595
1.8493682710627628
1.8375054942397893
1.8369007090631508
1.834302853124534
1.8370703047826762
1.8349843342758863
1.8333895099744588
1.8222688787506816
1.8013881645906717
1.7890772899843452
1.8042987169015106
1.8203529562071776
1.8363034371583211
1.8462112074021182
1.8444002273579267
1.8419167764024234
1.8386284184513348
1.8410002671777332
1.8404695726505953
1.8386050098613405
1.8392159024667918
1.837939353183058
1.8238315402785805
1.8182780378321093
1.8146976199342424
1.8143866607558348
1.8176343944481719
1.8233390602440687
1.829216560659441
1.8257446906905905
1.8203950841626755
1.8155483359866473
1.8141667624695137
1.816461943789722
1.8160755607494663
1.8206605543628795
1.8275230634660793
1.8345901879580337
1.840731291679391
1.8471716607296684
1.8477709115103633
1.8477513554146634
1.8452544442000245
1.8410002671777295
1.9629869210645265
1.96215860629963
1.9597063633287384
1.9557185911931507
1.961955805410149
1.9681565682179425
1.9533361688522923
1.9378911134975367
1.9438889826573666
1.9460637161167056
1.9394539382277927
1.935438095328773
1.9299723595230016
1.9274144294344637
1.927276105305239
1.933285191289357
1.935881728344005
1.9336696570882106
1.9440076507560904
1.9631858009575653
1.9787941648889986
1.9747102119065782
1.967613966215807
1.9597295074605945
1.9600838104290348
1.962243807150501
1.9629869210645299
1.9762074241548262
1.977853364087483
1.9763349882277823
1.9708582453523498
1.9610799483289134
1.9472996902992448
1.9305134114821967
1.9164022755536518
1.9105495417618699
1.9067061055942185
1.904573120042329
1.9021719923534233
1.8938355334271024
1.8784277967387022
1.8577850169559738
1.858363557537684
1.8662034316619052
1.862354312787528
1.8638852404391846
1.8569969898706224
1.852187555047104
1.8494207754362266
1.8476943379553383
1.8512015939529594
1.8639504782480953
1.8732780570316654
1.8774669640636235
1.87508115863842
1.869056689345844
1.856700307247581
1.8456654077146217
1.8400471059432646
1.839729167699729
1.8386555991150637
1.837378771010137
1.8364117382365512
1.8361005671833441
1.8362859182873816
1.835575527989725
1.8297473525353491
1.8266030726513485
1.8261382121117142
1.8273391954508265
1.8285642930488557
1.8320672831807212
1.8361358061206263
1.840523394484814
1.844064218168139
1.8421909061844208
1.848612921572104
1.8575132925605793
1.8684078498502994
1.875831945427716
1.875081158638434
1.9722613641015516
1.9746530889584288
1.9784942939820527
1.9797118499243915
1.9765961110825745
1.9699495884449036
1.9767361105981367
1.979174440028092
1.974236756373049
1.9659454096741378
1.9585773265874264
1.9532653247213136
1.9629395912907706
1.9725274803544057
1.9777518470827844
1.964959977658313
1.9680689217264535
1.970247615666428
1.975160966561158
1.9798500834908985
1.9806657264144916
1.9803322323833914
1.97926934400886
1.977248787484511
1.9746400818259136
1.9722933161851914
1.9722613641015674
1.9826272749231608
2.00311781258884
2.022537557794453
2.0296931143414287
2.0148490791917086
1.9978452732234722
1.9807688947433921
1.9580637725367238
1.9403712041506096
1.9281039751218096
1.9194051087160344
1.9120884946702832
1.9046344663985855
1.8962523723716385
1.8868026473102135
1.8763187276496553
1.8808120645131854
1.8791672001144422
1.8680017833933402
1.8732421531679546
1.8808063888237203
1.8886291021660795
1.8963629097777166
1.903899021042833
1.9112144311729264
1.9183098758836392
1.9111039638576446
1.9052878012652537
1.9018871856631747
1.891608509143188
1.8703727907832652
1.8454866768114666
1.8486673446821047
1.8591015394998947
1.8616816025436334
1.853265424573899
1.8467123010452517
1.8488504904541954
1.8560870970876333
1.852533777579742
1.8507467395257657
1.8518823282717867
1.8557902302616007
1.8600977734989672
1.8667687804232855
1.8665523063422824
1.854190548836907
1.8446611500005763
1.8476839617155325
1.85222212890278
1.8788233354710342
1.8979781384191374
1.9059840907625674
1.9052878012652381
2.0448281660588474
2.0451662053871216
2.0462792652406816
2.0460634934975235
2.0392465251207086
2.0272476805634154
2.015278644420992
2.0068609529414254
2.002455878146927
2.0016028251310685
2.004128623455607
2.009987617524129
2.0059302968736605
1.9944550527730345
1.980764421941757
1.9860448552694816
1.986748035234116
1.9894085429158714
1.9884055734849204
1.9852686991849953
1.9886438798019663
2.009448417198179
2.0297187938713726
2.0440169342729444
2.045302293883085
2.0443330281501013
2.044828166058819
2.045514666041636
2.0439826522283404
2.039364756999856
2.0373658000679993
2.0309885237639005
2.0061862623108215
1.9808248666976702
1.9647102526167883
1.9489447579680557
1.9342986839345684
1.9232302208163596
1.9125135425559068
1.9052624551015662
1.898283316039123
1.8933665532898314
1.8917898461214893
1.8931496411893718
1.8967036508400823
1.9016318569865451
1.907155761092303
1.9125927792116528
1.9173641238661714
1.9209664448290413
1.9229294755047384
1.9228430693929455
1.9205330803064773
1.9162444239331313
1.9106138653379157
1.9109103148096591
1.9119642293982313
1.9138973650229782
1.916356172892343
1.9186431016742376
1.9165578749841738
1.9166857234866772
1.9185491063557667
1.9157557605876308
1.9126433606376665
1.9109693855998897
1.9117460402784896
1.9169523908613515
1.92329743637644
1.9274769757135257
1.9283604320034655
1.909313406560925
1.8963069319729542
1.9019305210594957
1.9149279173696048
1.9260564519880186
1.9252137740414739
1.9232608823021498
1.9199688607816876
1.9154941628158617
1.9106138653379214
2.0757375111509164
2.0739634648924867
2.069707199046318
2.066460982905842
2.0570667546605153
2.0420462273458577
2.0283562086615428
2.020298571975995
2.021271853604126
2.0166718655863454
2.0147774605772555
2.0134754395382513
2.0086979466882267
2.0070474991835936
2.0069019371101513
2.0072045240102043
2.0025848081429025
2.005348434691463
2.012854278030696
2.019935162618158
2.0302675014611626
2.0442943085261978
2.0611529409791234
2.0598449359656232
2.0674487439538902
2.0742168914463868
2.0757375111509333
2.0791914678348493
2.077752786873425
2.0662180126588687
2.0554583192043068
2.048451403503753
2.0253017548324235
1.9983919086849848
1.9714811611827316
1.9497594708065622
1.9359203364082027
1.927244837146141
1.9251211739704288
1.9259616015926426
1.9292138767694167
1.9349831670816893
1.9226299081641123
1.8982577050297618
1.9038373346734456
1.9271255524625948
1.9499983187669216
1.9631501225683188
1.957282349379269
1.947617939988017
1.9382056655601447
1.9300796395246238
1.9232835182128403
1.9196734570021978
1.918002782100087
1.9242135134376193
1.934688365256247
1.944694367484445
1.9504508005991334
1.9314363176626856
1.9200525642273547
1.920079671809696
1.9299965605508016
1.9377425125185161
1.9392748194676104
1.9348654983787523
1.9492276849808507
1.9570564508706108
1.9560244839181133
1.9443317049099138
1.9318317327365568
1.9282781051955171
1.927307389287521
1.9265935464218131
1.9263094098811524
1.9295939185600155
1.9399037838685218
1.9331101931372028
1.9298051978251618
1.9252743773028025
1.9180027821001064
2.0924931505492212
2.0898900579953024
2.0824422258524313
2.0710718827221495
2.0668015766211285
2.0578441188833603
2.0422624451457567
2.029816153491612
2.021523839106026
2.0278499826876564
2.0333155708256703
2.032295688578734
2.0399004244013397
2.0457845103198253
2.0406192981535196
2.0206221702646943
2.0171755573757215
2.0149808074734454
2.0216867215181247
2.0404209292012276
2.048004598974999
2.0553494803271843
2.063596350760858
2.072330366726943
2.0808179186553186
2.0879980389378403
2.0924931505492297
2.090946788203389
2.087009470600705
2.079544520702727
2.063106704933808
2.0488913234362074
2.0429242848566638
2.036243331205012
2.025966768460216
2.011291903734046
1.9934051232622154
1.973880487461059
1.954963267124553
1.9413545767312457
1.9376687818096032
1.9404428666121498
1.9428516530503912
1.9503244863373705
1.9548439051347173
1.9585426551815084
1.961317721618864
1.963925370005487
1.964099232716442
1.9643704831912778
1.963612691560985
1.9445332386381573
1.9260525945478433
1.9251795675944376
1.9317980440190132
1.9335211006373145
1.9387127870586165
1.9469808671065647
1.9541153646504028
1.95963982731397
1.9627637865404866
1.9636367297398816
1.9616606313736717
1.953911490537846
1.9445194211508527
1.9420426189829358
1.950201592590725
1.962162554592485
1.9712499834184831
1.976000790379141
1.970468666913422
1.976688352148971
1.9759355644761292
1.9698261818063734
1.9603661750456696
1.9495984030341014
1.9415575816142574
1.9435782171106437
1.9365961288869702
1.9295482197174225
1.931798044018986
2.1058917767680487
2.103974046433947
2.098757110143641
2.090786760624327
2.0752267355265057
2.0632156582540335
2.0582707576381267
2.0551928182475763
2.0542195659749956
2.0551919120544473
2.05795381515169
2.058986570925663
2.0634760229751965
2.0674672903421785
2.048380096280345
2.0461866863146168
2.040318958358539
2.036607505926714
2.037574863840073
2.041852084301665
2.063743482844887
2.0703992479823654
2.0636999757540426
2.0793656306941712
2.097087941385649
2.104103003437383
2.1058917767680545
2.096027686176016
2.0877914635644026
2.085838599283978
2.0671383105954133
2.053759507807151
2.053536981866029
2.0460572124250445
2.0326343464695107
2.0165212828781245
2.000961474721559
1.9887522649378098
1.9814337678567338
1.9780401617210466
1.9716500220020463
1.949699885551218
1.9452787264376685
1.951751345294539
1.9605208355038868
1.967953649453047
1.972085999782633
1.9775801948542142
1.9858963926603908
1.9785035037430725
1.9643726851469958
1.964649405630857
1.9656471790036976
1.967510893612725
1.970129577106296
1.972396754846012
1.9786777087105145
1.9718107340620192
1.9566104600384888
1.9644914988606266
1.9679764648683917
1.966703017287104
1.9663520750536803
1.9774088930478566
1.9892467907178213
1.9917813084616278
1.996182381711689
1.995604201694948
1.9958784448852038
1.99995069166892
2.0022112615369383
1.9890069641195398
1.9783648888753942
1.970761964001125
1.965666781425025
1.9621768833947841
1.9609197265128615
1.9673958960819127
1.9718509741857473
1.9687515946350695
1.9701295771062959
2.122846196171043
2.118831986848758
2.107966064219988
2.092634637171289
2.084614617837905
2.089170993448243
2.08592839803702
2.0764064982274153
2.073252806972412
2.0755869807458134
2.0703555118655155
2.0624311341992745
2.066734299720886
2.0692197023175174
2.0763855847303185
2.079623826343343
2.07868505223663
2.072346160943311
2.0684658950069963
2.067897073591951
2.0701235143251737
2.088258845947897
2.0924663291808554
2.097603447844647
2.10148339936133
2.112290619183643
2.122846196171051
2.12370584018754
2.1075758877988107
2.0890148337973597
2.092550756539917
2.0929619154478627
2.081700270464471
2.0697743819649075
2.0606878636586985
2.055017667594501
2.051527245010277
2.0492991580315594
2.048019148983605
2.0277846336353043
2.001575140444312
1.9927520632309395
1.9874685835801704
1.9824639971197324
1.983314038631491
1.9896944474781217
1.9893733754283143
1.9886014262931806
1.9992280305475818
2.0177417429689273
2.0198670000300427
2.020820426173524
2.021192259068311
2.0213972143169423
2.0210075181897325
2.0199515554613012
1.9940387008709617
1.9875365740724538
1.9969085085053522
2.0048863252006224
2.0109459421255584
2.015818707271268
2.0203329021263268
2.0192551410341766
2.0064636644297154
1.9924654572724596
2.0031320355682434
2.0090743072687713
2.0086673605919683
2.0037031892209587
2.0023410666006307
2.003418821005083
2.004562700622062
2.0007113463172965
1.9959879862749712
1.9906953166743413
1.9846824034962731
1.9779557653954682
1.984121060253757
2.0112190527473306
2.021007518189725
2.1281898942923303
2.132743358023283
2.1351579382875125
2.1267795536864296
2.1134459150009
2.0990933450777103
2.1001208527863766
2.1074744603976736
2.098148017934966
2.088698225083038
2.079065733726924
2.071319404486089
2.0751681049106456
2.077442805914717
2.078656927332392
2.0804735392495135
2.08296176898092
2.099083512315738
2.111679921341503
2.1165495256259317
2.1001027819901625
2.090512047659327
2.112032734693457
2.126130049874625
2.1292929799019444
2.1316008391363934
2.128189894292323
2.125879636124874
2.1220278326142576
2.1163602373954786
2.1080776185816164
2.1014543010940505
2.1067032145368088
2.1146882715536557
2.116162690736838
2.1046287266047834
2.089109010880324
2.0701487357755943
2.049633016494468
2.030359898072701
2.015124441260994
2.0053783898193536
2.000407489970132
1.9980599835425104
1.9960182937290492
1.992829898232141
1.998640446418577
2.007247008931321
2.013721973309928
2.0189622640547675
2.0284104835484906
2.0273862863075744
2.0256784480037395
2.0234270390168607
2.0216876057520126
2.021719516320271
2.021973885749024
2.02296282471891
2.0256015103981384
2.030658366205444
2.0360011350941334
2.0354227786465815
2.0290829352015063
2.0248611875872142
2.0292152433610684
2.032547700414106
2.0317195053647263
2.0264012981541932
2.0191008615860535
2.011778944477799
2.0050680000575256
2.006593521661488
2.009954282884721
2.016850468358938
2.015892170555789
2.0131803475914527
2.0121094662526353
2.012642265933025
2.0145571436905314
2.017648759452549
2.0216876057520117
2.133488579107736
2.13397668849728
2.1370588956281718
2.136085349628964
2.134146057682322
2.1268008193809815
2.1171088237396503
2.1126576755650155
2.116585412070654
2.104936036782324
2.109905844814349
2.117891516823957
2.098078394102715
2.082120897816293
2.0990070463027752
2.1159217898153133
2.1301730167811774
2.1377188905330624
2.135846951960787
2.1169068355612355
2.1173929819280657
2.1190653264586734
2.1223614281177907
2.1328451856996518
2.143634299099992
2.135418549292917
2.1334885791077247
2.130118892104669
2.1290997957887985
2.1308664236089396
2.1320174253203525
2.132135942921494
2.130113223402427
2.1243011176023927
2.121538139990391
2.115507914200133
2.1075247202958747
2.0902956532136794
2.0605708265398137
2.047534571924647
2.0476056104530005
2.0304820112298407
2.0211585227709064
2.0225500609677085
2.0279273455502986
2.0347274030660647
2.034555668824447
2.031761292400468
2.0300093228801805
2.029076169310075
2.031578761819702
2.0355363736666123
2.0370210831883746
2.0379708665832608
2.0387971134320626
2.0218699966344973
2.0244120656540003
2.028645263344824
2.0348497250942366
2.0431563441055345
2.0492175132436024
2.047757097004396
2.047722795562219
2.0504526670251844
2.058351220998251
2.0704917194365846
2.053641458806707
2.040669225975762
2.03667594857328
2.0407171425267694
2.049500531789201
2.0450182825937757
2.0356342232564684
2.0295183677742323
2.0341227137365583
2.042604487621875
2.0341818732459482
2.0249307468118687
2.020359736769996
2.0195202124485956
2.0387971134320866
2.144910711698549
2.143061097167821
2.14363131270874
2.154890964932385
2.159949672636458
2.1591222016542333
2.1476436607827805
2.1323486459099286
2.1256122772296977
2.1385150704513447
2.133845855610692
2.123319991572938
2.125640255605742
2.136116240646545
2.1483802120180853
2.1580500566060556
2.164978936472346
2.1535314565124666
2.146115181545999
2.1545577534497236
2.162156426826563
2.15833232155239
2.153305915864929
2.1492660758754263
2.1462975990403064
2.1489163758879135
2.144910711698548
2.137710187102289
2.1398959964363917
2.139870881607622
2.137887169531173
2.134523335779516
2.131031023905421
2.128379537556846
2.1236998078828
2.116888201013522
2.1106749156255535
2.107570637231306
2.101106731235415
2.0774610650851817
2.051613211267079
2.0477783956330264
2.0473146536855955
2.0454546482496623
2.0421531123740917
2.038213927063538
2.042623488475251
2.051846438365968
2.055206251917568
2.0494570184929453
2.0528866693824
2.0606337679825364
2.062618660995136
2.061146175754399
2.058641451751478
2.0650883874908756
2.0619400254170115
2.0564840509194346
2.053479718290368
2.051324145836105
2.052570287748389
2.0594277635110916
2.0657298623636895
2.0701273278091845
2.0721200838670994
2.072246768415731
2.0729597082026943
2.0720172832416965
2.06900675189768
2.062510894809754
2.053072104175956
2.052811805250759
2.0566582158865487
2.060996809758614
2.0615639773559273
2.0472514170419878
2.050544175473121
2.0571639328576863
2.0621816332337546
2.0639604601735075
2.058641451751495
2.189553409927563
2.1857859447449735
2.1798977727295923
2.169661745035881
2.161158500604862
2.1613878898446512
2.163899016309169
2.170009956254936
2.1688892573455556
2.1531616828723545
2.1506728359489924
2.1609571652402497
2.1542741201091737
2.151105158489318
2.153014835924195
2.1599907852204656
2.167660172702308
2.1606789786055733
2.156902470741653
2.1593485239321004
2.164809090980742
2.168091455967676
2.1719923587926413
2.1748360209506026
2.174348070601814
2.179619866795156
2.1895534099275915
2.1773605334338244
2.1641531119609554
2.1527386375537096
2.1453395716278543
2.1420481768046584
2.139735360090944
2.1323232031130472
2.1252395614604542
2.1324040345230864
2.1391404929215323
2.1184338881402884
2.1048829622137206
2.1013099488771085
2.0964306046504957
2.091001016418509
2.0864916280413466
2.084242841194675
2.0844915162155204
2.0816640996060416
2.073566067562104
2.0646819429911822
2.0620824253512113
2.071855700779176
2.0790785458866323
2.080455551933438
2.0766741225449286
2.0721864329712445
2.067754252325432
2.0671839431580223
2.065477148252895
2.062800743710936
2.0595453840364453
2.056345470595386
2.055161320986447
2.0613602452368887
2.0684278323469667
2.0736123854636097
2.0768877315053875
2.077032482870973
2.090599658080734
2.0912549857267284
2.090175529175244
2.0902485973960805
2.091407386164409
2.090105089153674
2.084123085710285
2.074399932126524
2.0656637358583745
2.069474842063889
2.069490466268364
2.0661374823284344
2.0647606478016467
2.0656129937879175
2.0677542523254435
2.202091197859734
2.1998374343745195
2.1852070521121503
2.1810754223916966
2.173511870980428
2.1664488541865423
2.173141474805651
2.1802377794963785
2.186000598185482
2.1896999147286658
2.182080635155629
2.1755554561132784
2.183916695721601
2.1797823471478814
2.180904217248947
2.192813280900308
2.202815047368824
2.191553642152417
2.1816699374960433
2.1726616091754076
2.1652827709503977
2.171795059393799
2.1791609135558176
2.1796025493216544
2.1803723460770157
2.1912584922603546
2.2020911978597644
2.2058995690401533
2.1937068890932157
2.181997518342718
2.1704293797005834
2.1590114765676254
2.1497047156370233
2.1480002461736594
2.1507213198008692
2.1554225710458925
2.1415070117929313
2.1431992966242346
2.1262122709039684
2.121164353075253
2.1222614733661365
2.123484595985259
2.115204170326631
2.102202755904954
2.09090136024199
2.0862353402622826
2.0880708650522224
2.088829475803643
2.087934240822957
2.0856715579407683
2.083102033757486
2.081502089869762
2.0817163106553394
2.083901155193694
2.0877634472641318
2.088138338447814
2.0893804852335145
2.091733457981953
2.0953265243875943
2.0999828410455605
2.105160381270416
2.10991172511516
2.1128399225266996
2.1124944732014277
2.1086732315892425
2.104254559722757
2.1071478547009046
2.121095078569206
2.1243756244315657
2.110970156607091
2.1053163741065326
2.1051412376370613
2.1042326322040346
2.102550531843325
2.1001130427631627
2.097121942738445
2.0929821860592286
2.089730984688765
2.0879617245525455
2.087428204041954
2.087763447264153
2.210413357265359
2.2017526502133755
2.1934716147119326
2.1842770726610814
2.194830235552469
2.2151919820615453
2.216285593329885
2.2113242745435846
2.2033538871164633
2.192998861659402
2.1920142183814475
2.1940991215900745
2.1854428538137483
2.1948529769162555
2.20400311170201
2.2111693921314894
2.2034938088979867
2.206899902370647
2.2112302555127576
2.2120858560671985
2.2116620723676546
2.206970548826203
2.193307552284224
2.18828554958139
2.199048463133609
2.208899215197859
2.210413357265381
2.2062358321497157
2.2007732760566943
2.1948582734733653
2.18964345585445
2.1858426103193067
2.1833802316193283
2.1817619983742054
2.1776565700743444
2.164448480721407
2.161833936764285
2.144100182639023
2.1479560122265426
2.15121998574882
2.14273541582587
2.1290313681544584
2.121192708754367
2.1154453697906037
2.108553789860842
2.102311824171456
2.097594249058035
2.0946453515634316
2.093078357890597
2.0898899440695695
2.0892237170532004
2.088932898356931
2.0915914241705202
2.093525305037748
2.093701406748026
2.094680315086535
2.097572974827666
2.1021680004827767
2.1081971552094356
2.115567938375639
2.12380612992891
2.128801281422981
2.1259191578045122
2.1195285871959473
2.1132410062260036
2.1091930854032612
2.125946782824832
2.1348130007587374
2.131033602377747
2.13071655840362
2.122044393149813
2.123146771529188
2.1185902426417487
2.111490368823118
2.1041378926432763
2.0978105748077
2.094032049482909
2.0915372781288566
2.090406229018661
2.091126436342128
2.0937014067480106
2.2213796186575694
2.2181077002961134
2.219415189291766
2.220740438631369
2.2196380732894956
2.218648624038666
2.232867442553784
2.2186730923363833
2.2073851702139935
2.2117316524074426
2.219585489928281
2.2229560026828787
2.2227199783999305
2.2208841895390656
2.2177699141583602
2.212734470596081
2.2172412710719938
2.2123094006680457
2.2130481733598457
2.2199657935216206
2.219404988813305
2.219591578780707
2.214237430206166
2.21311333141045
2.214117894562899
2.2170108382691174
2.22137961865753
2.2064113107516494
2.2078530015647853
2.2077554933657546
2.2038303896164395
2.1974174269549818
2.1912892498089485
2.1852844438264145
2.1804635213391856
2.178994794953314
2.1642048134693552
2.168519588902599
2.165555324648922
2.1552980763070413
2.1540489891284893
2.156734526211897
2.157054807476795
2.1446262892956613
2.132010025236714
2.1194763660170994
2.1079517658117646
2.099018179026076
2.093283719107282
2.0916278632323015
2.089278102217397
2.0955203750159783
2.1102624297589023
2.1227048082229567
2.1148523504445147
2.1173426756105296
2.1280434441064693
2.1399787815641416
2.149109181817468
2.149468366999561
2.1485607513378744
2.148387590002211
2.144422497196532
2.1415745334389986
2.140777473392759
2.141382345043593
2.1465890701285053
2.148032801352457
2.1459720104068727
2.13847771518177
2.124956887111325
2.1312268716789635
2.1354409767439075
2.1344529760333284
2.126402820534963
2.11497935756135
2.107839270911098
2.108359211591272
2.1118004223095026
2.1144536351546233
2.1148523504445205
2.2226059861720047
2.226789687006785
2.2231745682554607
2.223102689648709
2.227277347200176
2.2309079269156697
2.238328435170273
2.237113833626058
2.2425777012459562
2.249789469691476
2.257858574929927
2.2547518015436063
2.247137041330324
2.2339272719819387
2.2244834938668157
2.2169771622167214
2.2196656565136053
2.2197614838904776
2.220372999532862
2.222868885163643
2.2346889681427773
2.2203033487567754
2.221246890140552
2.224414346723591
2.2280759269945696
2.2302219588253047
2.222605986171996
2.2298483145622376
2.2257989946635037
2.2197732846387557
2.2162567722975104
2.2160811414708115
2.2167915982799946
2.2146871218106585
2.204017677038477
2.1847446573018248
2.1767181282115127
2.1726155425202953
2.17311848105303
2.1758815530407194
2.1795488409004036
2.169284010219915
2.1596893162704944
2.1630950773209605
2.1668217003520804
2.1618449982234353
2.151043169278575
2.1407386804153443
2.1327990422290464
2.129765459191514
2.13373924443479
2.143589958953247
2.1361175853798766
2.1307623931307877
2.147136201066818
2.1507420442808067
2.14988459978295
2.149792873577485
2.1499778522885427
2.1530516928346444
2.1519740955024886
2.1519884533343903
2.1643987299341703
2.1795364156362567
2.1822307760149897
2.1816849419856763
2.18525559689896
2.1740295466241766
2.169682841644513
2.171495420742901
2.1686155730827745
2.1745891441253526
2.173288793834338
2.1712126347593093
2.1680823523482955
2.1641168309551286
2.1599500373513956
2.1563392040136495
2.1538301835791107
2.152430853172183
2.147136201066832
2.2287459643895513
2.231688340023345
2.243574702800565
2.255531364222606
2.2677108968726127
2.2577902039105258
2.23840962756149
2.2597310079366135
2.277636796690054
2.270224577465601
2.2633002114429743
2.265545308238839
2.2638188545967926
2.266866579922754
2.2634845799248127
2.256734786363748
2.2528822332187057
2.2585456720110657
2.25750104293001
2.246936941513297
2.2362615272269393
2.2513266297982484
2.2522763349866173
2.2491535874675126
2.2421022019673376
2.2314654355482233
2.228745964389577
2.236391821715705
2.253683325845294
2.2612517916247206
2.258257341452886
2.2543870102769956
2.2495486394223407
2.2438863981033816
2.2376212410936795
2.228908118311418
2.218462793247352
2.2117747737760456
2.204287395270352
2.1930771941889597
2.181322424870696
2.184992109103036
2.1815154105000527
2.178119726959879
2.171444616548034
2.170423554636217
2.1731923047279302
2.174695753262962
2.1756100078011986
2.1772207013896683
2.1653784263516527
2.149356927337996
2.1558622745565996
2.161635177663466
2.151380080612863
2.1561480849260373
2.1740427088820504
2.189630547832419
2.1970383013575403
2.1947969636927156
2.193325963183063
2.1936004482752445
2.193417705041454
2.1866432879550133
2.190271582371682
2.1939747518228585
2.1930140542184127
2.193725503772351
2.1808966803266396
2.1721611229505555
2.1757305516660255
2.1836000147513146
2.2020379660719733
2.199308572389708
2.194725850425275
2.1932125885705545
2.194081199358672
2.191692034076735
2.179835745743031
2.160896699270243
2.1513800806128716
2.2678763874409436
2.272158352521627
2.2758717253007537
2.2795112201409813
2.274448855789668
2.28120157947314
2.284947183701034
2.285430496918979
2.2804388148958203
2.2775230178024626
2.2708340648656664
2.2657960657842073
2.2682323241666515
2.2699735575071776
2.267588344858728
2.2605616483934075
2.254338405251688
2.2641400055689043
2.264248250007424
2.271334732093226
2.2602610203129383
2.254388856664062
2.265445935399677
2.2757355514210804
2.2784660903152183
2.2724798867329454
2.267876387440946
2.265891499634692
2.2636867644778755
2.272673859205743
2.291918955228484
2.2852210724479716
2.2731505296969052
2.2587215560551375
2.2430789487880656
2.2308278073654857
2.223270597865997
2.2144858947458808
2.20654426495442
2.1999947810218514
2.191749540582765
2.185449033283188
2.1931386560823602
2.201623813305915
2.209616400040244
2.2152953845081806
2.217950207619728
2.220384263376022
2.20428893339206
2.184011344745938
2.1802230434121297
2.1845643607102447
2.184502163288192
2.178325018072362
2.188356241258927
2.191929297401055
2.1998726184657342
2.1989232211232896
2.19924505145255
2.207941387882053
2.208450990463641
2.2014816811611713
2.1959406410543054
2.1999739855230174
2.204436073813701
2.2042242492452644
2.205073544258829
2.209255700706492
2.219711023328044
2.219951122846378
2.214728408022742
2.2122237215351825
2.20603556537507
2.200034039308372
2.1977045717892936
2.1977329176319915
2.1965957965141336
2.1961447083630987
2.198312999367088
2.19212666905077
2.1883562412589224
2.2705269494850393
2.275884132106586
2.2871917890905658
2.2861976565673765
2.281958382365211
2.2835002219573615
2.2927654860595026
2.2860949971727993
2.283847886042821
2.299321456060156
2.301107247972639
2.295885237119274
2.3131686599852843
2.318484709640549
2.315706679320078
2.3027219751800323
2.2844398233352905
2.26985622815525
2.2721854051411126
2.275612580472473
2.2793450663900976
2.2836458007847895
2.2841779814801595
2.2834463745965867
2.2814375852794067
2.2768862696075027
2.270526949485034
2.2791530532485935
2.289221799012093
2.2967951594011318
2.294377113733968
2.304345217719366
2.292981306288921
2.2783512357254803
2.26315537449347
2.2486382357187384
2.2364663111220837
2.2291692581020928
2.229582588755511
2.228240566646172
2.2259639567010248
2.223260090292604
2.223308186047164
2.227193242198249
2.2342622223830526
2.238607474957506
2.2336700621422785
2.222569513905815
2.225099405966705
2.225019018088871
2.2121460624013123
2.1981936123391725
2.189803219160224
2.1952813902570916
2.2000704130595032
2.200083091453569
2.20083905887787
2.211987164906081
2.2229674612858656
2.232043905021989
2.237459445768931
2.237600763210286
2.233137886459649
2.227851890985891
2.2259885692494623
2.2269716206627503
2.2114157799207197
2.2106181821449233
2.21999793757437
2.228194890803011
2.2391665939539056
2.227257694710154
2.223071114262008
2.2429177735470462
2.2392020129147148
2.2310672971976957
2.221234566198009
2.210358746006534
2.200057580631051
2.1997636468533135
2.200070413059454
2.2938573485373346
2.296483499137477
2.3038502695134766
2.3058669441973607
2.303397215439133
2.298924674851117
2.29679923607586
2.312940370586172
2.3106115205533113
2.31264936734367
2.3152113357489124
2.3264750615661627
2.32459315726303
2.3257286173341063
2.3207793371126697
2.316923486818187
2.319929773235953
2.3206606289037763
2.297501958510916
2.2778398143159646
2.2815901463809385
2.2877538612519808
2.2961141555485685
2.3026163285341728
2.293148673627194
2.2909241670627107
2.2938573485373115
2.2981299180913703
2.3026251982027204
2.3050047206478874
2.3059680629051664
2.308324578163379
2.308320869930101
2.300728387311952
2.2916528406786028
2.2730041801322325
2.253733926462245
2.2393585231344257
2.2310553957598724
2.232060068431476
2.2292229702065196
2.2322581267834014
2.235868587297856
2.2387844408038715
2.2399634308298872
2.2410965303854513
2.2444180415411097
2.242554955316575
2.2356456471873076
2.2321012612466853
2.2310193633021673
2.2240910938330316
2.2175338823363386
2.2110496241306654
2.203961855215021
2.20426581526057
2.2059380225930436
2.2127942601875663
2.2253630532977104
2.235570950971633
2.2506893987905747
2.2684271959462623
2.2724373142990033
2.262015825931029
2.2428920760432516
2.227243114098804
2.214443104233378
2.2145457405045943
2.2280344842664506
2.248977424038855
2.258421737463672
2.2551083176291677
2.2526398436406367
2.246278825371464
2.2479232982074184
2.241981139112913
2.2325048148268105
2.220014709293408
2.2087977992539476
2.203967881129081
2.2039618552149958
2.312348811126797
2.311146694794466
2.308042579251309
2.314313507270152
2.3254334478012533
2.327275485732564
2.3210170302920936
2.314408127705776
2.326582801098263
2.3161371754324485
2.3250180691304023
2.3310439987155402
2.3313471772299335
2.331588321599342
2.3297373033623288
2.3272999897009106
2.320354251528667
2.3290797897541378
2.3371724127377536
2.3411668240016406
2.341347665805776
2.33229702576399
2.317403335302982
2.3040839584241204
2.3105974482098723
2.3129522555073567
2.312348811126773
2.313445716583744
2.3093808644557505
2.307368087310791
2.311922780499476
2.312260104810287
2.308395858378939
2.305865465377633
2.297166365516235
2.2851980334366915
2.273090353820447
2.257680983874425
2.2430348086373444
2.2378667102593477
2.2508921690159482
2.264385743074899
2.2693790805730933
2.2677545034711923
2.261262753118088
2.2581741872090197
2.2620247249319223
2.2572411012698135
2.245615214022248
2.2379590373390457
2.240520406137937
2.2495725717622745
2.2525442676864804
2.251555165085093
2.2556359264703105
2.2586856735126983
2.2649546775424394
2.268107765563461
2.267616603033044
2.2706868444106547
2.2779490713166775
2.2806151046732137
2.276141694510716
2.2680676328325307
2.2602814841225607
2.251243711526655
2.251258607067149
2.252654566625312
2.257794168151598
2.261846045037206
2.265735819253352
2.2596364410108856
2.253052213520853
2.2509669618163746
2.260456196779618
2.2683974120156747
2.2704634270846
2.270632384935373
2.2709235464703807
2.265511561283411
2.2556359264703327
2.3162721526541916
2.316395145573012
2.31803777781014
2.322039939337315
2.3266666707392316
2.335835739667049
2.3459952769029346
2.3402486127516497
2.333015120809703
2.350916211482052
2.366090410306746
2.3605048762469063
2.3560248858370065
2.3484448886887295
2.3412849816901846
2.3409455966075865
2.3423864723608374
2.3430422810117997
2.366404680406383
2.3568019193661423
2.344873040149529
2.3396613231133623
2.336476332985748
2.331701969157903
2.3240181475989203
2.3157932622378947
2.31627215265417
2.321810313609522
2.3289178588533486
2.3289441728567355
2.321066114155288
2.315737145741504
2.319458497273525
2.3082756115513856
2.2972375675941
2.2867165294874994
2.2771663543214253
2.2709147033610457
2.2669465692034034
2.265218242435464
2.2653253934896176
2.266830639245374
2.2711795826027874
2.272623475799749
2.2759851187040328
2.2780471789475882
2.2732178148265882
2.2717905325490317
2.27620131469858
2.2680838935832597
2.261181254773444
2.2561012512063487
2.2586439829302183
2.26714637635781
2.27427715498191
2.273676059400304
2.2724316513161558
2.271796596862954
2.272800912798153
2.2755211091601653
2.278903369790129
2.2819872919570465
2.277352726390899
2.2749727110587217
2.2773710602719004
2.2860925377633126
2.2862920084422464
2.2892166745865996
2.2945338502813293
2.2841992644177638
2.2791463571772677
2.284322737325412
2.2871757941629607
2.288519094493368
2.2890084169640037
2.2801981747194007
2.2750773581677364
2.2736681153338623
2.2749185972853776
2.272154365655135
2.274277154981872
2.336475071074881
2.3362950776402975
2.3390010122256912
2.343331673871816
2.3513527802455396
2.3592332876154023
2.3520678887715873
2.3563277097837947
2.3667717895941185
2.377107958956496
2.369551692235431
2.3628992900638206
2.3618645939836167
2.3498284521624133
2.348717779116125
2.355342325764101
2.368019389030284
2.3694601452956165
2.3683558569641474
2.372397214736324
2.3784488082240602
2.358780056814203
2.346257883143853
2.33954771401436
2.327857526285065
2.3304360334509124
2.3364750710748607
2.337430476873827
2.334693771307306
2.3295073523044656
2.322949926534668
2.3212378010182837
2.323852417947293
2.3168776378156735
2.3023635116923127
2.3023414352138043
2.3055201379533776
2.309108192384312
2.312118625411181
2.313571268184629
2.310112318893656
2.307493609287765
2.3117009180403487
2.3148675272736807
2.3093698649290992
2.3032694245569267
2.2920238376882107
2.2835283375225957
2.284964758579033
2.283514452931225
2.2808201174204643
2.279084242506433
2.278503002827913
2.2794374100971506
2.2823709681761666
2.2826327820050185
2.2835802319621035
2.285458391495078
2.2876959319914696
2.2883147278921947
2.2862313463843473
2.2877900119835437
2.3044964706222046
2.2960735985758456
2.2912984403132817
2.2891204577014346
2.289856833099631
2.2959561740200733
2.29673558640194
2.301525896954167
2.3081680947371526
2.309568649723919
2.30716545042589
2.299335773739229
2.2903582621876417
2.2930817575931446
2.294168983421108
2.289290959186303
2.2783598545677917
2.2779488489732347
2.2823709681761137
2.3396871248080546
2.339625781303819
2.3401890153484604
2.3482775106805547
2.357764424937631
2.3649292779673576
2.3780808706985463
2.386879722575866
2.388393158624823
2.3805879385058026
2.3705096091283338
2.3769382960927006
2.3640945639470745
2.3616048766757336
2.364204686430316
2.368225335827629
2.3731170885885495
2.3752082038455744
2.368955940258465
2.3793900424122554
2.379721183330037
2.3729376046191515
2.3572283502540845
2.340513649914157
2.338637093733304
2.3386571739822783
2.3396871248080617
2.337993486373057
2.3350751565430317
2.3341647554742595
2.336239549368074
2.335247729781977
2.3298096736558658
2.32285627562968
2.323968710323242
2.3232583124173964
2.321417439961789
2.31909047600388
2.3165232159366056
2.3145401806419437
2.3165432871286655
2.318000361262822
2.317951291989041
2.326696103186815
2.3357274168043567
2.3150897379163577
2.2972763440824533
2.2917653923400803
2.28714083691314
2.300022619579331
2.3160043259564635
2.3265428926861333
2.3229134321697016
2.319125916352322
2.316738525624265
2.317776823273778
2.3205074343755117
2.3213194205567023
2.316286876070539
2.3155302871760686
2.3181310674903917
2.3190106422581227
2.3075869271234377
2.3245617684048003
2.3252959709575083
2.3145210030089656
2.3190399924358838
2.3144003823681802
2.3081305838697443
2.319944157911457
2.3317430399055703
2.331522322803805
2.3277646490810078
2.3252752971152897
2.3257323763526183
2.3278260669046293
2.3310336937479548
2.3287122725772162
2.3260386573416554
2.320920018167094
2.3167385256242525
2.366888671758961
2.372604689086902
2.3786117162257616
2.3824225297819446
2.3763351113475983
2.373246998265647
2.3825286796499183
2.3916776181893558
2.3908104154091103
2.3827761897033386
2.3867189157127537
2.393429688029267
2.3908000763173867
2.3917194081951525
2.3926731596685995
2.393335001889588
2.3937906486412506
2.38129059009328
2.382301948457539
2.3943076650959356
2.38096261703185
2.3862679874376407
2.388932759088818
2.386275931883091
2.3803858076156956
2.373847222098709
2.366888671758945
2.366497643082198
2.364697533646328
2.3601856623454496
2.3519136355564485
2.3395989907107317
2.33457419385512
2.3460470923141794
2.3381277160629113
2.334205675001048
2.332877607652687
2.3336086475340245
2.3361040152570123
2.3401455957214248
2.3455172848501036
2.3507321905660077
2.3422422897967135
2.337619644724987
2.3447550988744656
2.334421140002322
2.334141136571344
2.329356103672373
2.3271270657343712
2.3275428986418407
2.3280186510756318
2.3319525170187076
2.3444035272762487
2.3350552760565306
2.3219536155500315
2.3233145732072864
2.32707261033401
2.321415832085722
2.320465644080339
2.321396359361386
2.3251035205128616
2.3234159663500558
2.3312010751042003
2.3387676786149765
2.343252367852382
2.3446810786681715
2.3438869581501147
2.3242211057934408
2.3172400424571467
2.3250372885593897
2.3318849516522375
2.333481697801679
2.3296518188127235
2.3291105464996034
2.331203630947185
2.3332549093406563
2.3311482234190235
2.3300115169416586
2.3268405142675643
2.324003186605511
2.3219536155500347
2.3720548293964407
2.373950543650752
2.3821121100671565
2.384552134905661
2.3900121599125326
2.392001374419938
2.39226820579406
2.4026334153293125
2.4242359277007193
2.42439089012047
2.4112409560986694
2.3986572509401345
2.4214098795700236
2.4167107005382267
2.4111614455335153
2.4038818549213055
2.3961361007550526
2.4165373079615797
2.4268709438576597
2.401930751265045
2.3997252810423726
2.3973449940892477
2.395888360942546
2.3923647888565047
2.384378152128114
2.3749573176132346
2.3720548293964328
2.3746381706218016
2.3756838770195876
2.3750364489252
2.3727131528966994
2.368215796764141
2.3586744175230576
2.350238891344016
2.363124513412438
2.371834073276372
2.376518226061891
2.377994839407613
2.3769082783185165
2.3709186569938536
2.3610371801914822
2.3518529976214335
2.3580064705397037
2.3597533236769466
2.3469879010541805
2.3457679453413873
2.335947703038484
2.3360345085315104
2.3398015845711524
2.3439772048216123
2.3470939197249314
2.3483808878405665
2.3478111521763796
2.3456679187987803
2.3417617753162796
2.3375537324352496
2.329222893371122
2.332349288753221
2.3378034678091697
2.3410074982167597
2.334990655117296
2.330992992670027
2.337641394836121
2.3460668480813704
2.347052857870256
2.346881641277695
2.3450526947000396
2.3466362095063933
2.345683323234724
2.3426395972118903
2.339689859719687
2.348599085382875
2.361007857475045
2.360765532933392
2.351059650721199
2.3393795058337137
2.3326127738429685
2.335059800011995
2.3393675831779928
2.342613551354902
2.3417617753162925
2.394684367422371
2.3965719533919176
2.4021414512490518
2.411201025895119
2.423512990320946
2.434487294513248
2.447387987448801
2.434350261980611
2.426676048456061
2.429631719117301
2.431926064432824
2.429189171628993
2.421650925439212
2.4274041753916853
2.4235284647121964
2.423179328931429
2.4278559641290163
2.437893292573106
2.430310924607588
2.4318695074045276
2.437258987587682
2.4335370795969347
2.4207471640406246
2.409680819544553
2.4011524308304857
2.3959554933265768
2.394684367422348
2.399859392332894
2.4040139581065607
2.405104248488156
2.4027494152155366
2.4014794041888945
2.387245119173412
2.3822876900257315
2.382071245591515
2.3837698077484055
2.3859271336376695
2.3829024759435016
2.3785698615498747
2.3739302691884037
2.3701512569543515
2.366978826812164
2.3655411026002655
2.366269683865344
2.356397880091202
2.3676851838879056
2.377820956741177
2.384923019720523
2.392608748296339
2.3891235594776656
2.3764156576782947
2.367057713983102
2.357095882141085
2.3606422062134764
2.3602072852214184
2.3571345777099006
2.353142363540422
2.360282461108283
2.379952322981682
2.3684909409120483
2.358081302553913
2.35526034418415
2.352032524154082
2.3485513745895075
2.356641147538536
2.358471378330821
2.349365155995837
2.3514912551581086
2.3502195182607735
2.344277992247008
2.3482809735154455
2.3561147312677737
2.361622012922914
2.3664045025347704
2.3738703233208973
2.386251919790188
2.3921656197095698
2.3715855953752496
2.3619594123854344
2.3618157558432937
2.3602072852214273
2.420288931860466
2.420085883280712
2.42332997643046
2.430228294431117
2.427019809986823
2.438659433812669
2.4489275187726687
2.456974398901442
2.440395792462121
2.446044217436662
2.4638605735416625
2.4687921758228666
2.468515607614071
2.4620775494432534
2.4613373352050067
2.4626737248254207
2.460387726657493
2.4518449799753617
2.4510270607954476
2.4611611279206858
2.4472666738733144
2.4469640705063807
2.4466751578525345
2.4380287349811174
2.429818407005332
2.4246194457530565
2.4202889318604486
2.4153728583227845
2.409660900348087
2.4083748352222516
2.4140028921911547
2.4017541046184974
2.4006854566393403
2.3988520125980988
2.3944631111990042
2.389711466321874
2.386365968357836
2.3892355608347056
2.3917336205970474
2.3875473540932726
2.385336354925161
2.3851924771597757
2.383796494694075
2.3734320558447504
2.369135019454383
2.3750165122682625
2.3925342829747294
2.410328031208924
2.4026703379364163
2.4008769421035345
2.3869748953428616
2.3706379556251207
2.362272439976925
2.36533713926604
2.370751395534861
2.3742426898178373
2.380369355647718
2.384697890043496
2.382749277106161
2.3864847862689653
2.39019460696897
2.3995154886747225
2.412182655836802
2.39495015030121
2.387319039526896
2.392409802960355
2.389698130709143
2.393548991145289
2.3918264053398675
2.3916484979907895
2.394440102499917
2.4076386683755966
2.404158543855566
2.4028559524710307
2.4020530221548406
2.400344731328298
2.3970734218492447
2.3919311784382495
2.384924513812262
2.3769334101686876
2.3707513955348896
2.4469921548911087
2.444366923350898
2.4377918728836896
2.436655383614588
2.4518556853589404
2.4560775177905145
2.455854987865793
2.466961534620948
2.4716999297755895
2.467895443649753
2.4716262132452878
2.4804710290260963
2.472036474449351
2.478733608106166
2.483365936346284
2.4806643418290046
2.4739895939446823
2.46449417829504
2.4677941509089925
2.464542782239157
2.466769734752154
2.4595801090215206
2.4538496301507626
2.4515779776454685
2.4517475086950893
2.451093058789718
2.446992154891095
2.446691146341244
2.443389642789102
2.4354538375687826
2.4203121949047217
2.419604946625893
2.4073552741197966
2.4023263681443976
2.4046164560379317
2.408751962768595
2.40671374658356
2.3990541907001313
2.3918311384349855
2.3930758195064072
2.3924320805149795
2.3892904062522415
2.387849611923732
2.3923345025273592
2.395544009288445
2.3999913384805494
2.4066971619494737
2.41335544566662
2.413382211907356
2.402264576347966
2.4100196790875126
2.4073486651225275
2.3966081646369033
2.3837305986230044
2.37874760640923
2.38027944002247
2.3842924281980262
2.387857292669067
2.386087000187256
2.4023728197950525
2.4198308645672872
2.424666218422826
2.412213170669639
2.405383535126298
2.3991018011890564
2.396646258025147
2.3991628556082705
2.396181043368313
2.4021523826168933
2.4138747350329814
2.41536601487454
2.4079985560511616
2.4192173126614853
2.423822915172625
2.4246585297314
2.412952201731869
2.399019720760037
2.4026652747672688
2.3965860080557366
2.3873979481034633
2.3787476064092385
2.4901778852768013
2.492661141912719
2.4981869449432073
2.5019129988330207
2.499354004179636
2.4906538049296
2.477395328462181
2.4736715319850546
2.475340884986174
2.4789836756155603
2.479965715769772
2.480609264758476
2.478144460688653
2.4803025897546482
2.489918249213829
2.496573789187705
2.495851142248209
2.48598657233439
2.474386104817715
2.4802889732323092
2.483336024650193
2.494733968543875
2.503609367787134
2.5040078078692853
2.4958963630613025
2.490209748589997
2.4901778852767773
2.4811984425906104
2.4706418142619557
2.460835914732401
2.4385205114436164
2.4214024363929854
2.4304714372423004
2.4332151007465455
2.430753827357567
2.434370015524283
2.442469402774361
2.4414132269166164
2.439330087587889
2.436951259358114
2.4317611901529257
2.419976055542456
2.4113568552871243
2.39776243108641
2.399610415169097
2.4115246383800306
2.4220903990738085
2.414930949187039
2.4176554420045875
2.418275870573465
2.4147851343991724
2.4197749287007477
2.430186952175121
2.4408766232082817
2.4508233386032274
2.446939935560442
2.4371423167771415
2.4264787591000987
2.4246753084058748
2.433217180911516
2.437976710387637
2.4266292314423574
2.4138468169356764
2.424847209515489
2.4362249533075406
2.447092961817883
2.4334111072966427
2.423008865468563
2.4188531210316455
2.417870469636683
2.4286489797002666
2.4216329419802913
2.425795599508873
2.444599784433729
2.4514688940671667
2.4456191598009323
2.440033919073187
2.441962500762343
2.4494351658339952
2.4539421984080003
2.450823338603234
2.5284648067790703
2.5270308217638746
2.5228047775572584
2.5158430409634978
2.5062307084750852
2.496069174120297
2.487222017079828
2.4789523603128814
2.4890476386803844
2.4960271753235594
2.495932177756912
2.507684509567432
2.5023969530661616
2.4984703577643406
2.496255892323647
2.497266916498484
2.4993088277156033
2.4946339972627447
2.4877394171714786
2.4803855563244546
2.4955737530987308
2.5058510184536424
2.513153264608573
2.521149927109441
2.526966718688713
2.5291454838442355
2.528464806779062
2.507560673294008
2.4848319437237905
2.461218468686237
2.455037926201387
2.4520800937149207
2.4433592763633327
2.442554343806087
2.4465930633165844
2.4432621606921803
2.4432637119011478
2.4524769638852577
2.4608817247391834
2.4465246352313863
2.4338818529480246
2.42816114637368
2.414605930089418
2.408414615051117
2.4159330197156166
2.4313575695241374
2.4337148983276595
2.445269776853721
2.4483618230742854
2.4612017833653637
2.471593187821238
2.478294652996328
2.483998168964371
2.488793455941707
2.489198684901433
2.493989775310193
2.494130313605683
2.489695021977197
2.481962829437861
2.4712159287469437
2.4648168647612256
2.4639850613059053
2.4619471217775564
2.4628086299474803
2.4635225886633703
2.462291048167213
2.467087199111685
2.4638342739824077
2.4624597201473355
2.465820695013399
2.475860730888383
2.4745366696358295
2.4719613114552996
2.4728225628603764
2.480206016821492
2.4914182128254563
2.499764575870757
2.5009923787830197
2.4985652062612473
2.495676388175802
2.489198684901442
2.5471584646982275
2.544643687335251
2.540147160835978
2.536364395133256
2.5309550995060026
2.5263825685828536
2.518247814189497
2.511034069920521
2.5079479354223904
2.509631533588794
2.5119278937645206
2.513969616546829
2.521741470459861
2.5266841719238378
2.528196396685029
2.5317604903993063
2.537903112502557
2.5394906889058806
2.5405825233290904
2.546165619433266
2.5468582245523463
2.5448056248838413
2.5406357229278362
2.53309446584903
2.5376431032777913
2.5446831166837147
2.547158464698206
2.5315394819037995
2.512818447141368
2.4933497529129287
2.4743498901147176
2.457127165824563
2.450048705180405
2.4482713721985694
2.453379830486021
2.444954371058984
2.444700555831667
2.4535063544212385
2.4624715121476473
2.4670317247313913
2.4727687726631395
2.4779512248786664
2.458753432466698
2.4489567392557388
2.442812890988549
2.4366699933145295
2.4499677160834037
2.447437266364752
2.4631129953604654
2.475420125592241
2.482915445946451
2.4865649112028825
2.488111995379363
2.490131633203392
2.496270268883287
2.495938217314131
2.501852419076115
2.5001836226671648
2.4944431000537706
2.487989666348339
2.475423584152448
2.4728647359298206
2.4714607027051683
2.4699264051676173
2.468872175225445
2.4655302832974173
2.468110321480964
2.4737490741247616
2.477004138828208
2.477147845159115
2.4760347583490874
2.483136597603752
2.483752085955363
2.4774178888284277
2.482299292513079
2.494805618167883
2.5008263598298446
2.5038626724059077
2.5032773705870084
2.4962598529541697
2.496270268883294
2.548090966368378
2.54875716054851
2.5498640274614144
2.5389571165614884
2.532621967500464
2.53059465271439
2.5358244370224647
2.5403743579134304
2.5412750298130073
2.538344172184734
2.532557591782717
2.5262527549922105
2.526013731615531
2.530018504815988
2.534896786178403
2.5378155650643106
2.5419028906435024
2.544064806055241
2.5490705280901897
2.5506513040807834
2.5543059491981723
2.5541142508121584
2.5501024627159663
2.550173867862662
2.5482726320418245
2.5478253362792906
2.5480909663683624
2.550736752243611
2.5421604961288735
2.534483420680436
2.529218103342742
2.512161138614049
2.4900880045023888
2.46994372575011
2.454712930760144
2.4682355603107835
2.4822118327918448
2.4838560523425706
2.4648459356043855
2.471398628680979
2.4789059697346745
2.4802017124930176
2.4896469603438343
2.488704464130418
2.4792238725431672
2.466979730148847
2.4547235434168924
2.467470185992876
2.480425288371409
2.4890533520326663
2.49552974198987
2.5010981846633515
2.5057684142372
2.508956085689399
2.5099587405071317
2.508731077113744
2.5052546295455613
2.5013006399915967
2.4961738254761414
2.48858401222316
2.4824879005533633
2.4763017861193
2.478212338122076
2.474897841425779
2.4714753479255593
2.4732670817762448
2.4721107299228264
2.486414785696227
2.498250749256778
2.501502492618333
2.4955902748285603
2.491026207292317
2.4927240899166625
2.5032497677857113
2.512160999333946
2.517044555569574
2.5188017375898397
2.5186752491218036
2.5170605402364408
2.514132246511725
2.5099587405071637
2.5613103625832703
2.5582792356963737
2.5508069340224924
2.55428658614413
2.5589889217997284
2.564130957303977
2.567951751901091
2.5621197148552914
2.556734716088988
2.5554970628654607
2.56019606198065
2.569811889282648
2.564491768041096
2.5663688955676167
2.564654301022877
2.5607284187378307
2.5523733010328113
2.5634684679090523
2.5728158162602717
2.571266067165206
2.5654501414849786
2.5591973909839525
2.5538677151206675
2.5581055127180043
2.56447495766344
2.5613379352103527
2.5613103625832436
2.556334481973158
2.553130937402907
2.550961227214322
2.534575736389843
2.5268094180108096
2.5270801665261025
2.52946889109962
2.514531390958856
2.501759643375883
2.494266376858882
2.495424972953704
2.499764621877985
2.507206910746267
2.502356926983439
2.485105607961103
2.48968612011653
2.500775997134147
2.5096513546134376
2.514091218602363
2.5159352575698715
2.5138610748579873
2.510449811690957
2.5099990175125497
2.515745714512033
2.524347261844679
2.522218505124318
2.521080515633856
2.521159921563564
2.520119841483443
2.5214523228576415
2.5313193005772683
2.5382607798087014
2.536277270153889
2.5230288401853738
2.513393531930697
2.51351481404944
2.5198278624983104
2.517472550998059
2.5161785177522904
2.5143493630345346
2.5182227873439533
2.5130361073187166
2.5086739539858436
2.5081205553983414
2.509931780363038
2.5153867882812566
2.522453529380278
2.5313111180704633
2.5401329867785845
2.5338159508439904
2.5259966068479773
2.5193280982665387
2.5188773167873975
2.5211599215635796
2.5621966649238637
2.5653547344166188
2.572022405628695
2.5773337257924167
2.576485749076281
2.5740962540599694
2.5688473555136957
2.567968507873392
2.5647651374416887
2.566735520048045
2.5799731999776516
2.570691865557156
2.56807752539545
2.570880268567326
2.5679107609244123
2.566081443264832
2.568189918517234
2.573523873448271
2.5746247680376593
2.5788191242037195
2.5772233399218463
2.5734293772056063
2.5788858259766956
2.577540455472399
2.5680131231686394
2.5660267710598452
2.5621966649238437
2.5614010712004496
2.5699227739973582
2.56014915411447
2.555648011381405
2.5566692403268236
2.5506786925025757
2.5320570247736933
2.5332226786603735
2.526077294702641
2.5066901207762364
2.495659582857415
2.5072861771081603
2.515563910077965
2.513840412813808
2.516705592277006
2.5104223401997827
2.5065388229732943
2.5126678741214183
2.523663044820319
2.533642997134331
2.532580390004466
2.5304102967081397
2.5288822451669914
2.5268505968739134
2.5267520692256467
2.5388990953882167
2.5482215841568276
2.5499831201562566
2.551943852829215
2.556165571285192
2.557612601709315
2.5506934183342067
2.5370915502489857
2.5316277860920624
2.5275008108242862
2.523261029612659
2.5227380276885163
2.53230888068595
2.5378658722256158
2.5279865714434444
2.519902238716369
2.5237429673575376
2.5210959765431182
2.5141186391769854
2.52489381997455
2.52652743485525
2.5280574788575674
2.5320579919609316
2.5433750112639357
2.5499990493694487
2.559234705742498
2.566967730195363
2.5601792332278075
2.549983120156265
2.584438139861228
2.5832214406493863
2.5805696413605688
2.582066654416042
2.59519603883739
2.603706170945282
2.6032066753920797
2.6008189273545512
2.5961794634499973
2.5890719747211524
2.58056090450741
2.600705989887966
2.587387264046372
2.575545370041301
2.582761273664245
2.592474849182573
2.595191602562904
2.596435511524727
2.5940786520934562
2.587012641047758
2.584809469582661
2.591428292676319
2.5972554249469204
2.588393398837647
2.587614258802033
2.5866236543130023
2.584438139861242
2.5938938421378275
2.5796038452793595
2.5758626475648017
2.580432174446331
2.5833010197109862
2.5642997520962085
2.555319871361489
2.542992563276895
2.5374703466971797
2.5410825964242245
2.542170225016418
2.537399952931244
2.5237409827675394
2.5189690593434
2.5191063783588614
2.5237633970069453
2.528567554699384
2.5344025892882764
2.5413279383754497
2.5361990255669187
2.5462851818641394
2.563943721630044
2.5685496234655623
2.5760785967355426
2.5794166061588535
2.575140336025035
2.568191360052636
2.5608427734338832
2.563303269937654
2.569153123003546
2.571138598055522
2.5661132806709444
2.5603603469207292
2.5553824851093263
2.5526969350974444
2.5530380928210823
2.5565454683516013
2.56303966102307
2.5709920807057802
2.5696158028004543
2.561385968929198
2.5510015630006313
2.5379916677366565
2.521678149729167
2.535525916318274
2.5562966560663405
2.565342424576786
2.556578851297125
2.544759451877758
2.562498468465318
2.574883804510627
2.5711902241843916
2.5656489652927292
2.5608427734338823
2.6101488495885627
2.607061500184998
2.603611956988955
2.6025744565822313
2.603075506750169
2.6130938857549646
2.624544053429841
2.6222620224528326
2.6189008271490932
2.6170500941082597
2.616466044315645
2.616316340711992
2.6215045745162606
2.6222922087440272
2.6221838531993473
2.612672438835972
2.605527915975468
2.6172355521181725
2.6295813668055263
2.6333371567622827
2.6293054594386835
2.615909019482008
2.5983415330899096
2.6013060106380683
2.6040861698517537
2.6073512780474317
2.610148849588558
2.5982411672989167
2.6080228729020134
2.6219390091236585
2.6082622868227743
2.584783977460697
2.5894017471868227
2.5942636468775904
2.5988783105597477
2.601954174647124
2.600695799345023
2.5936657190444303
2.5854543735042226
2.580032851966442
2.575949191635886
2.570188472400503
2.5623036307566713
2.554610610864748
2.547630668004365
2.5425339773572935
2.551726539583452
2.5587739818172053
2.5643567839054002
2.576459836059804
2.587985287931576
2.594240590865335
2.5914183160088817
2.5846992095694055
2.577519036579159
2.576830411014156
2.574731951498204
2.5753837244727964
2.578198540969329
2.577329816234126
2.5765104393817615
2.579537941546988
2.588048556213221
2.6003766620316324
2.607526773319375
2.6039660609352695
2.595844543681357
2.587444781788049
2.5800451053015765
2.575852942767905
2.574918166627724
2.579725705429184
2.5846762266011307
2.589955422820107
2.595592651916449
2.598733061542476
2.600654369359237
2.5906490087181013
2.5758646167463177
2.5730865264747407
2.5775190365791474
2.6204930404834004
2.622232070399138
2.626988129042269
2.6332802948869345
2.6365239051648692
2.6321552107429778
2.6261731174281158
2.6226526698391246
2.623394956235833
2.626732967135837
2.6301059708638417
2.6207577147950483
2.6276199226004517
2.6295561961159204
2.62364399364638
2.626504922150933
2.6331591902199056
2.631850163593734
2.6327841462751747
2.6398743507517612
2.6453134563978145
2.6455228267122184
2.642921631410237
2.6392516210608497
2.6335612853124326
2.6259502626830202
2.620493040483426
2.621733383921158
2.621932475365707
2.624728953944167
2.6221649595678707
2.62265034918005
2.6229190303481493
2.619795353802578
2.6159758461289644
2.6106839096111383
2.605272356915321
2.60199830077621
2.597448843187487
2.5879255636022607
2.5807977628673706
2.57739676194591
2.570732289841596
2.563884910982904
2.559990748599374
2.559129029488904
2.5601356818084433
2.5617666110243227
2.566420091444908
2.586154296018127
2.6062399552514033
2.610762241674607
2.6232149967983056
2.633205103524934
2.625081459041042
2.622790088595576
2.6172326042206895
2.6125644656422025
2.613268137101901
2.616749826948754
2.6176210530186768
2.6162033132931377
2.614182521458746
2.611365623414441
2.6102962734861515
2.6081068090703496
2.606348021957639
2.589610855042933
2.5816982468094545
2.590817927369506
2.6076193517115915
2.6059185608150077
2.6019372368332094
2.5974835072800464
2.5971028205398103
2.600962504805981
2.60305164436951
2.601446393758533
2.6071321124483826
2.6167302723866595
2.625081459041073
2.626338557446851
2.631040439993259
2.6383795253361293
2.643177608286789
2.6448284536075
2.6445576924714738
2.643420085537708
2.6421933955399366
2.6415388109689166
2.641229867159927
2.6340641963648714
2.6329772399822606
2.6343736448672206
2.635204096545669
2.6360902961848414
2.6381520912340157
2.640840954139006
2.642407215064459
2.645573715796586
2.6494423333775163
2.652608862750217
2.653304012410543
2.649812953408135
2.642228174727034
2.6345931677344807
2.629164339585804
2.6263385574468368
2.6244986941657134
2.6270826569238164
2.62701873378622
2.6294264600763753
2.6263262054250305
2.6231284186623633
2.6231345016856147
2.622121320097094
2.619526633510191
2.614727196546762
2.607147964899862
2.60294108439718
2.608550836076133
2.5940131655327057
2.580334177046358
2.5770368120200366
2.577301527602616
2.5761965620864484
2.574159405021456
2.574734926059791
2.581423185251243
2.5941582416563134
2.6104419761116198
2.606443580876323
2.623120123076349
2.6347544193740897
2.6375883600927184
2.6361366110591846
2.6338515363647543
2.6269840914098608
2.6188556544948556
2.618621162540746
2.6282595303231866
2.6253622797159712
2.6222221128717846
2.6184518266110484
2.6142074954571175
2.6142729494568075
2.62571850175516
2.6076682925280568
2.6131620121785124
2.622938224895941
2.6335553209724574
2.6346669419049276
2.638898006393379
2.641421891953948
2.6408067718570836
2.643589594839958
2.6427119891348205
2.627698532673021
2.6270840928001085
2.6350840662287816
2.6384953939892877
2.6361366110591735
2.6439579143423177
2.645069214497524
2.647876537538858
2.6480654709704443
2.64731779002977
2.645696493712847
2.6472698663245584
2.6599292871112383
2.659478639166879
2.656443843420026
2.6481854579643787
2.649053406160032
2.659181448981933
2.662441070221334
2.659685652654274
2.652205492225086
2.6461106984968183
2.648940566582928
2.653355732317976
2.655195684352124
2.655898234107072
2.6533952340213105
2.652012143819312
2.651889307539482
2.650413039482268
2.6473981099537305
2.6439579143423226
2.6436560344870466
2.642216893718481
2.6371715806327702
2.63595991123963
2.6405486678252994
2.644040347987523
2.6457453887951328
2.643276382356168
2.636522069071989
2.6300640022984414
2.6268693314786753
2.6220058088874687
2.6099342438357396
2.6136089141962096
2.608848215603187
2.598506996218667
2.5879879338217036
2.5795088359650418
2.5751293817548397
2.5784211241647026
2.59139971648272
2.608112933764084
2.611080642402526
2.6283612498213116
2.636116792342954
2.645960501434611
2.639301012585613
2.6386078923427987
2.638052051450102
2.636484093307666
2.6341167485790695
2.631238800400605
2.629355176990348
2.6418955477366843
2.648004814779767
2.6506392810277557
2.6501123457353026
2.643949039315595
2.639560545008053
2.6493067072958247
2.6405095193186123
2.635523368243162
2.6336387823435756
2.643294460004881
2.645636865418433
2.6456401416797832
2.6431012670474767
2.644242641871363
2.645100808956374
2.646249050701888
2.6433513589754662
2.6418183558872594
2.64061155357524
2.638607892342811
2.653614704395245
2.652973223563685
2.6510288516975695
2.650787211452127
2.6506120229670938
2.6524349484079015
2.6575078032087
2.662039549382562
2.675281587408641
2.6581594511857163
2.65886506985321
2.6626305381592683
2.6623665465455395
2.6646594513881
2.663158187451048
2.6652645886861364
2.6695597331815817
2.6668513319691756
2.6675321821264357
2.668266156988279
2.660583689216766
2.6603361035302395
2.667571276766912
2.666681216297074
2.663409944751079
2.659057681395632
2.6536147043952707
2.6625028534423882
2.6592770372172625
2.642854805652666
2.6520724043706743
2.6681887867410863
2.6754683362473597
2.6699931568807553
2.668470209721162
2.661427788588286
2.6477775001631954
2.6366339628154574
2.6306201906285303
2.6303763443711032
2.6357658174435143
2.645871694710203
2.658252878693371
2.660304606883729
2.6538815235416298
2.6496933361444706
2.6428599319207953
2.629018950393423
2.6182169341470583
2.621278184254051
2.630117640803736
2.6454157009471544
2.651162895569755
2.6608691273838714
2.66546767732793
2.663507194780282
2.659522781284425
2.655854085230911
2.654211955544901
2.6491468288018662
2.646910395047423
2.6510115903687224
2.653857240045372
2.6547159594299097
2.6587864000567114
2.6619358895640977
2.653548922150345
2.666290414040576
2.662927318380109
2.663607091038061
2.663834854413317
2.6539057600305003
2.6511484171488906
2.657799085081185
2.656371540061078
2.650875990875133
2.6496768102815182
2.663856208609974
2.6641116815216415
2.6652525744062796
2.6654676773279418
2.686889663321208
2.6866854103601123
2.6875684971151093
2.6916567527411925
2.698373477541972
2.7053936504663243
2.7068082348606026
2.69624438701143
2.6759142979047703
2.683158480490058
2.6869727807236217
2.677149922573834
2.674531568658506
2.676364044744885
2.6883900393389717
2.6796218300371604
2.669899268700173
2.6772260112508253
2.6825584818739836
2.6837353241077966
2.6804040101857987
2.674746768703554
2.6698890942571434
2.674461461255227
2.6794803301946675
2.683607508653279
2.6868896633211947
2.6776898336150676
2.670853054656486
2.677602258741013
2.682275006932311
2.6824627374757624
2.680329852298355
2.6817525656236914
2.6737634076284915
2.6706443334557544
2.6731575337842126
2.6716204119636022
2.663872801539771
2.65351336223698
2.6482360638824542
2.655751511256286
2.659111274751957
2.662570981115453
2.6611343213917356
2.6561695468534725
2.64919052544423
2.650742121123628
2.653039113476315
2.655286289680254
2.6573441663422446
2.6585150573491014
2.6583120108211244
2.670012717731895
2.684514222959444
2.6840122517308695
2.678008581499723
2.6683090926507687
2.657167487717702
2.657824961521625
2.6679623543726647
2.676214763054799
2.682521494116588
2.685415155168674
2.6818692616758737
2.67780770494527
2.672233034032698
2.669905177523523
2.6777190428131092
2.6700546149970346
2.668036467692894
2.6711823626712388
2.670633193062534
2.6686655964673114
2.6690706167473475
2.6618033615662418
2.6633185179554357
2.6641648454475537
2.6819568528506244
2.687785949764462
2.684514222959457
2.7149576335321104
2.7160246278274798
2.719092421509089
2.723528244155593
2.7096064519184413
2.7067895956497052
2.7079762056097048
2.7036835526233367
2.7027554330277925
2.7057420603485003
2.692739819891581
2.6892066524272633
2.6843382029824014
2.6874044886534003
2.6889012381438655
2.705244306075829
2.7132201047771694
2.704219474105064
2.69645957651472
2.6929182531019866
2.698009236823135
2.7028247677986985
2.709885127101847
2.7238902195147108
2.7266578711091376
2.720250666592745
2.7149576335320957
2.712588761334223
2.7016800553843034
2.6946557876774633
2.6888592420728235
2.684730559152486
2.684864305786918
2.682257667366751
2.679272698844828
2.67800398163408
2.67785133484026
2.677101847683428
2.674020767394645
2.663212887139865
2.6586373329934925
2.6572766332162927
2.667732469827301
2.6747483448310843
2.678364083687328
2.6725248961856884
2.666537981945194
2.6625277673935615
2.6597620587746866
2.6587447886543463
2.6587655248912605
2.6630407367053395
2.6809284263698423
2.700062484909704
2.6859793079537675
2.684455848939661
2.6841307960167007
2.683470229394152
2.683190424888097
2.684218651906875
2.686243009761721
2.6878138340383964
2.6876042638764455
2.693271854387785
2.7070071365784583
2.715018680892446
2.7095704996005154
2.6968812240163063
2.6923099342064307
2.698915008810382
2.695454880292976
2.687235453730142
2.6767324023408285
2.6713364033021234
2.674545209387672
2.6838925896901147
2.6906694593389973
2.6928110046685627
2.6911126349290506
2.6907667002712543
2.68597930795377
2.728580039927426
2.7297786451091905
2.7316811938870305
2.7238024319516603
2.7295999726629487
2.7346378474342896
2.73536011202075
2.734708335537928
2.724918111537676
2.709640460992066
2.709927726648219
2.7116038544813583
2.7071497384948207
2.7021836004042323
2.702547359571142
2.7080657636850054
2.7181697797203226
2.7178688720171995
2.710372888211925
2.707431171426163
2.712586144459409
2.7174271954495026
2.720266005469124
2.724330992955465
2.7299521425466917
2.730196721759331
2.728580039927463
2.714352033568676
2.713145699529677
2.7114794042202046
2.709387976601044
2.7068212732168724
2.703830644790125
2.7012822418382485
2.700885091152066
2.7030432473065207
2.707047873828794
2.692997903514696
2.6757358017448016
2.675203021296676
2.677490538162698
2.682120530937908
2.6758350388738505
2.675008118470416
2.683337832070023
2.6813940590694867
2.6856602110866477
2.6914662971743972
2.6981502499295296
2.7048203403079554
2.708329427528064
2.7096128868028337
2.713692310854043
2.715383616114729
2.703190003311268
2.7031755035329352
2.7034155186919357
2.7041060467525018
2.703402149960327
2.699270551665979
2.700675129875799
2.70616058977017
2.7108919691515174
2.71078179379832
2.7102496456303458
2.715115090564949
2.7109516133735325
2.7081787261532715
2.7095123834798476
2.715205768590034
2.7197382496099722
2.726985771950169
2.723529400412742
2.7057389193265484
2.687508774723965
2.684786542465351
2.691292417384549
2.698584616604374
2.703581743910628
2.7050360196812258
2.7031900033112435
2.7407972328283883
2.741526137148803
2.7410704633496104
2.7315801422915262
2.7316295115912186
2.734997462760139
2.7383508870641355
2.7361472695456532
2.7341232982044974
2.7355107595730703
2.7371288366015176
2.734728297906223
2.7369037508287253
2.7349862245171037
2.7310649230392476
2.7262493164543007
2.7218942119958234
2.728701369878578
2.7332737085273306
2.734266765983646
2.7296107437220387
2.7352950140335968
2.7381267593028005
2.7329473177748693
2.739355174437844
2.744447945296479
2.7407972328283643
2.7527398859522276
2.7598380396100297
2.7552191709114626
2.744117608972521
2.7319968952032347
2.724139339177792
2.725943309717116
2.731352922831842
2.728792871271111
2.7139513459893574
2.71141149465419
2.7054040058983366
2.702481107122752
2.7004256028319142
2.6904047942985447
2.687222116450231
2.6895073632360456
2.690352569542094
2.705774092110843
2.7189657862611263
2.715784618556216
2.7126643577043774
2.709779051697697
2.7129939828058336
2.722464777137343
2.729851683943118
2.7168987986844297
2.724589518023742
2.7227796653229754
2.7191623648810475
2.7116692030759912
2.7043658961807533
2.7035861284332894
2.704882473548509
2.7131463383927663
2.711626038852982
2.711677297933704
2.7129382509288993
2.7220024138187124
2.7313870274466927
2.74039984129511
2.7402250188296575
2.7313913988646745
2.7232570022429265
2.7296078351048068
2.7307604569117
2.7303691683131937
2.722877256184664
2.714120789895688
2.7115017566980777
2.7148992014703603
2.7185342446257166
2.718741307161116
2.724589518023721
2.7557326771069617
2.753483075029247
2.7478712364699147
2.7452481426071205
2.741375062113
2.735615018954716
2.739332302591748
2.7448835164571683
2.750105244381924
2.7539546370926673
2.752412292966541
2.745389018379719
2.7435960070512775
2.7401651633700617
2.7386244585083817
2.742479081467891
2.7515347018345713
2.738696474841688
2.735723440242562
2.743148507944945
2.734975668618616
2.73659013953103
2.738463887356306
2.7383769092096015
2.7406866067717686
2.7469745212648697
2.7557326771069817
2.7732472401178954
2.7771984771739535
2.785657011032871
2.791544358593411
2.7846231048480194
2.7742404554036044
2.7616661335839487
2.749256598542189
2.7392772204418874
2.7232243831077763
2.7119785970783923
2.716167326515854
2.714407391427991
2.7044263720581
2.6996693705434724
2.703012817480445
2.713620677074309
2.7239472629251313
2.7230625891405156
2.7199276486076394
2.7318404923955186
2.7391661838401697
2.7445950470485543
2.7463564414423565
2.7418883812263717
2.7310971762357457
2.7257669859825144
2.731661457237118
2.729921151305066
2.7257497620307425
2.7215183654545676
2.718862858090105
2.717347235924233
2.715518760137159
2.7168581798385643
2.738665847693693
2.760384307124985
2.757680706182892
2.7478592976688736
2.7565587715656865
2.754271903084274
2.7408472365036602
2.7333784897230244
2.7410956877220087
2.7348928887309656
2.7338289771913056
2.7318781569794175
2.7275368616453677
2.7242599696352023
2.7225725088540136
2.724049241106361
2.724715239098974
2.729594077481996
2.7316614572371023
2.7761725627504616
2.7661021185724834
2.748972862912678
2.7464481230159206
2.7456434988102836
2.7438572573122824
2.7439261733648435
2.752931593099427
2.7584143094763505
2.763793024633106
2.7647655513772795
2.7562965785943625
2.761337809044271
2.7618039051526546
2.7597194427311136
2.7556269701983633
2.75305211871654
2.7556384314460565
2.751637618800264
2.7449800720666593
2.747156445281657
2.7432235257807673
2.750760728397929
2.759470334656316
2.758631106991946
2.767911628508715
2.776172562750443
2.7755125919044272
2.7879578160469176
2.7940361029508916
2.794441352279793
2.7906115420569364
2.7876896769915587
2.777634591533242
2.7588403695206916
2.739788085605978
2.7326142900675854
2.7289209793371274
2.72731147334054
2.7293634129398376
2.7355236177047
2.7433090039759374
2.7374384846153434
2.727764453037826
2.7287150278903134
2.7281972375583936
2.735417604808884
2.7436142221039788
2.7406475877704044
2.7456814060258403
2.757092143407182
2.7510975931411394
2.738684116998093
2.7328519476207735
2.732073480607698
2.733624686323554
2.734623613382936
2.735780590383734
2.7415317166298276
2.7500101583430028
2.755783497252982
2.7562171633093318
2.7593787590193743
2.7610954945659754
2.7650652964368545
2.7650166612886564
2.75724619829634
2.7542887742928595
2.7572675627570584
2.761395967315033
2.7680875192271834
2.764685798221187
2.762063559747462
2.7582179920594823
2.751220436504045
2.7448133245972515
2.7372189816724704
2.7290268790903807
2.7277491376636758
2.7310065752298396
2.7320734806076845
2.7839918192062814
2.7838211439843277
2.782451643168167
2.7782313463611747
2.7703255277942556
2.759770525341307
2.751349680807032
2.7558794327656315
2.772488255020143
2.771529905816224
2.765947037911829
2.764071750856046
2.7768514321725646
2.772761925851097
2.7731780745511383
2.7732553700291853
2.772762854048065
2.7612353836262957
2.755525567637385
2.7479936075492453
2.7545110104541335
2.768103821675917
2.7836137196888915
2.7889198489639466
2.7893486189594534
2.786873029049887
2.7839918192062854
2.7885185371333825
2.792289558239357
2.795575247798677
2.795186992369495
2.8014558368674796
2.802067213600038
2.79674423937066
2.787625808016087
2.7799391550316153
2.7767315731898328
2.77437198838749
2.770824142635153
2.7655736197056933
2.757752554445219
2.747930369647601
2.7518795254162907
2.740279141582241
2.729965107426372
2.743678764149986
2.752105037760591
2.744564292250232
2.751215609004388
2.756460956300434
2.759874247803584
2.7765997073760627
2.7777864677812394
2.7508670080927304
2.73428621849655
2.735218897540258
2.73769230029184
2.7438272113676034
2.7525503482237124
2.7607467796580547
2.759870530336485
2.7697923563867577
2.769009060025651
2.7646521052766544
2.7742939442273964
2.7785594176869797
2.7683205588570607
2.758555236301525
2.758203606182428
2.766160295021007
2.7734310738210723
2.774898647703937
2.7678995602106333
2.7623352388717604
2.7658369987631852
2.7643743469775965
2.758359566786792
2.750187038929828
2.7415130072970846
2.73473004563855
2.7342862184965213
2.814063025191421
2.8139584074549817
2.8135904068843725
2.8033224059753206
2.794537782629662
2.7934545238826143
2.7884257787713684
2.7862635677792134
2.7896981117865507
2.7898869011261884
2.7852663689415937
2.7805515001186722
2.776920842925951
2.7870990741891815
2.7863709294896952
2.786572253905661
2.786838119393326
2.779143136017382
2.763628908239033
2.7538314992299453
2.7609112876782946
2.773553918499343
2.78393608374862
2.7895066983510555
2.8020733130759177
2.811631720828267
2.814063025191429
2.8108519011668935
2.8081648628384928
2.8065338160288515
2.8074876949979903
2.80997835240045
2.8098152439239885
2.8014315431194694
2.803646686263057
2.8072080076190877
2.807889414536549
2.80019354403713
2.7903238065921205
2.781198354912832
2.773555148583791
2.7653742702291204
2.7536892721436463
2.760904701021087
2.7702779405722033
2.7741160690746445
2.766224196786096
2.7745784584861903
2.7856560733269276
2.7977874382128123
2.8067577186531056
2.8061144179721853
2.791121270151379
2.800131340829935
2.7978284035767387
2.7994611826292966
2.7978852749910534
2.784754194986711
2.7709553183091833
2.763959484141607
2.776221751596757
2.784420228761933
2.7833354201374463
2.7916355728701525
2.7974410602714985
2.7963762196068327
2.7970426970095246
2.7961616282731674
2.7941414793114547
2.792898990919713
2.788848907776623
2.7770681115747067
2.770491489775638
2.7682466111704094
2.767228588310698
2.7725634363969403
2.782216419988317
2.7935992501722215
2.799496233306026
2.7958484138236543
2.7978284035767236
2.818789427446312
2.8205650936471933
2.8154777003807
2.8116026007017125
2.8081736623942475
2.8028572892454546
2.7961414477532096
2.797398134822841
2.7984052375742983
2.795074955637047
2.785836200881815
2.7828409681813886
2.788347584214469
2.794650649388728
2.802309169212133
2.8048606692644498
2.7881187032838985
2.7948858044292417
2.804022313911478
2.802611755920027
2.8004052828225388
2.7919546859328936
2.7861669389856742
2.800165084162891
2.815005665064278
2.82072211493482
2.8187894274463114
2.823773132541504
2.821754970787289
2.8196680618551597
2.820430937863871
2.8228165710240227
2.811864813601228
2.8125067751655615
2.8122739653230657
2.811216857373276
2.808325465923086
2.8003581320685043
2.7915402541799876
2.78737976036355
2.7904772738044143
2.7990118073553516
2.8029019804005424
2.7951440886989762
2.7870641042135227
2.7800331007709427
2.7902110162761113
2.793834455296992
2.7966953426110233
2.8008684045980634
2.8147194743896238
2.809932275922847
2.804169965285804
2.8050444393727765
2.8015249563741116
2.8014449541073616
2.8001654491092647
2.8014816671149716
2.80750306940755
2.8092292185441123
2.7990810482919533
2.7853703414315847
2.7891009827235527
2.79228577316102
2.7976481169627774
2.805626287133739
2.803256254181601
2.80043012415777
2.7972920565578154
2.7934585760494257
2.79605265136321
2.804990122414151
2.8060804689555474
2.8082926149597185
2.812164226850847
2.8068651707523693
2.806289847603112
2.8053990228134436
2.804705518547102
2.8049010853247913
2.8015249563740796
2.8259090538444864
2.8268630363285547
2.8284823889893285
2.827832222426403
2.820069491292636
2.8069048172212137
2.809450409755761
2.812244684984921
2.803012762766722
2.8015681723505987
2.79114988745061
2.7883777140881194
2.7963432292226753
2.812142801640459
2.8178810832264674
2.809754275661845
2.8093135955400457
2.8044180346037137
2.809688476242344
2.8111217933504475
2.8009196864227746
2.802903226958774
2.8097016622850877
2.817335607388459
2.8244400709395023
2.8219174280996633
2.825909053844487
2.8384637139110813
2.832001637238299
2.8245121604530765
2.8240861126155083
2.823488925938728
2.8273803563773505
2.829105730434233
2.826047931907095
2.81887397720117
2.8098648879902766
2.807056776165743
2.805977271749977
2.806748323085237
2.809516054494862
2.8124702867419007
2.808901157047453
2.7991919463758106
2.7916683614617015
2.790863077683116
2.791821411692902
2.800585250267359
2.81016955330685
2.8167852553460513
2.8176292660000617
2.8165598964521865
2.816270915314595
2.809451082892084
2.81816393681993
2.813321967039607
2.81049077717198
2.8177915693603777
2.818134850738683
2.8164594462941506
2.814918415995034
2.8169168888823832
2.8254031970411755
2.8290373031673592
2.8265077885144168
2.828511157591262
2.829739535996901
2.8316138434890483
2.8333263395142154
2.8330295104236307
2.819295255513796
2.819507577126303
2.823638711470808
2.8222154742793095
2.8131911768882842
2.8200868257775342
2.8205275546953716
2.8142306973299247
2.808567658403786
2.813393531300959
2.818163936819931
2.8392107189429363
2.838141702912267
2.8361989230512625
2.837420942589278
2.843768330672955
2.8320341172782433
2.821787764272089
2.814842025547205
2.8169744673467587
2.808816774400359
2.8174255726152158
2.8229792253892545
2.8249258946615527
2.822652916155242
2.8311005658549004
2.839285954958087
2.8309172259958477
2.8309756882617654
2.823972709642565
2.8255491131878205
2.835763851417374
2.83850210584021
2.838843187242368
2.834997315583925
2.82728604876886
2.8381097624423672
2.8392107189429385
2.8428348087750677
2.849386301603735
2.855500647392314
2.8578031251096387
2.8490504509519656
2.846134877324612
2.848213450071585
2.8466644954978846
2.8421013488787366
2.8392504791706386
2.8383978488060375
2.837115285473966
2.8342036006507647
2.8297126753476465
2.81699401998945
2.810269403798621
2.8223602112342867
2.834083096063546
2.84456780259139
2.843515997023446
2.840241060937015
2.83664918399496
2.8303200853659183
2.821246117073461
2.8244213896548307
2.8240304383112456
2.831431529768612
2.836192092180683
2.8352293661710375
2.833695592093356
2.8368590034538683
2.842088755115423
2.8326500998946984
2.8320501866167356
2.8337732558529156
2.832768109113449
2.836837008388135
2.8428271941540704
2.834070366269789
2.8405173803736954
2.8441471545833776
2.8425479450283615
2.8336421626164654
2.8295250799590543
2.8323439856463173
2.8344828614478916
2.827914734975812
2.82947555731015
2.8283198938592227
2.826068495480279
2.824570508699187
2.8256201200140545
2.83073636061588
2.8361920921807053
2.854388358782454
2.8545268861072906
2.85481335060978
2.8550394470423086
2.8455092685543546
2.851062211968341
2.841791341874047
2.8343404246013453
2.835708670130542
2.838844009589548
2.847307098391859
2.8553270679307543
2.854379765551578
2.855186672146856
2.8485372380782423
2.8406223898786034
2.8370683896514644
2.8365313561894245
2.835483471002185
2.838606602694373
2.8452051308037847
2.8528899517262722
2.8520191936900963
2.8452687794447846
2.844130541137865
2.8424425321633993
2.8543883587824244
2.843419885794165
2.8499826759264084
2.8593377185340616
2.866840150187796
2.858210043500627
2.8573918751905407
2.855937198873046
2.85625843505667
2.8562622417805104
2.8445691001143754
2.839202051475496
2.840482697739321
2.8461109628678725
2.8363380365027706
2.8252205467666953
2.8270124123282914
2.834279922274698
2.8430227802362418
2.84830373557301
2.8529287943519304
2.8579496178398767
2.8585064484716787
2.8541462186534967
2.8416212853489475
2.840975768125057
2.852988192265182
2.8442932899463824
2.8392377187365416
2.8380787253094857
2.8398092544499223
2.8440386358548984
2.844816449101207
2.848185841612847
2.8504112163396695
2.8489208576415685
2.8469433611623005
2.845664349056122
2.8475075019305964
2.846798864795973
2.8548561177948035
2.8587854926128395
2.864375674230756
2.8573452877451233
2.854001257507074
2.851855006932491
2.8357869853723683
2.8346002202994454
2.832685393563545
2.829084087368198
2.832272970024756
2.8271615167464126
2.8279843031325487
2.832494500516268
2.839237718736555
2.880964746538347
2.880404354584079
2.8811454872623115
2.866543646222894
2.8551276212872856
2.853733842943163
2.8535611050453147
2.8472868124832957
2.836741284520095
2.849822437448677
2.867367364518181
2.8771377969908665
2.8758624020490076
2.8671068807978823
2.8543731205332117
2.8497125145631594
2.8549857623784014
2.855058579345324
2.8483322671746065
2.8486951696793317
2.852640542040382
2.8578222438208716
2.861737528182136
2.8695589082797768
2.8747108327573794
2.878325174424782
2.880964746538342
2.8832144095185805
2.891884266549584
2.890585520482982
2.868869312176491
2.8756023934020716
2.8766406347035565
2.8742553074405532
2.8665571119014106
2.8585095778727436
2.853113140545588
2.851548722392452
2.8529727966076073
2.853692785517506
2.85511029893639
2.8618424823993562
2.8622919040758505
2.8599379245719163
2.8544729947364056
2.8519666267672896
2.8604896592534024
2.8683917301212007
2.875702877446501
2.881909804426961
2.8797962972973634
2.8699508893174506
2.8803315102209868
2.8778733606334184
2.8703450169876636
2.8746370446911644
2.866125089543905
2.854336712196747
2.8480887648398525
2.8504160634697615
2.850520573088354
2.8557076506270467
2.8633880508668708
2.859672894796058
2.850841621272303
2.8567362356230674
2.8595530304015186
2.871802950943211
2.865686629303356
2.8692912007688367
2.866215653829358
2.865432315826395
2.86283836918064
2.859228890017515
2.856466285036902
2.8498538215647677
2.8371441032334612
2.843434135692878
2.8570563952102215
2.872128260596685
2.8703450169876326
2.8954472966659157
2.894109546082945
2.8885106680343524
2.875835534641155
2.865792673860455
2.855151187167282
2.856154226348866
2.861464740698894
2.8744665208980504
2.8774717658963382
2.8799294019328268
2.8787907449460275
2.879027886975599
2.8693190835470874
2.8740748335037045
2.8846432353040576
2.8720239261488447
2.85797272928386
2.8552210257243598
2.8548544774281024
2.8575801787334516
2.860043999377959
2.863597313178154
2.8737065033406473
2.888208623512263
2.891113916339182
2.8954472966659393
2.91227471772141
2.911900283515944
2.9001334208611906
2.900895222778999
2.8941057648543933
2.884827972104512
2.875497427264833
2.868152362964135
2.858931742856473
2.8630470266097805
2.869345563142727
2.877923691730237
2.8609288094560097
2.8599728578073593
2.8673532537072326
2.882721471121007
2.8895846092702246
2.8862426239269716
2.8872387657417233
2.890996405242244
2.8975045348532977
2.8980026817886286
2.8937757135685085
2.8900525403449215
2.8911814220707797
2.8911603995014947
2.8922836134840484
2.88192211170617
2.8766906850004226
2.8817078016944326
2.886920078574341
2.888927210949859
2.8873749588119764
2.883104340890524
2.877049943674865
2.869263297141904
2.871003662481319
2.876514202438569
2.8791204508688497
2.8762030607784173
2.87321661596314
2.877121332063157
2.876671218769722
2.872440947810615
2.8697024890069223
2.885942114326917
2.8909418475625865
2.8948037937261595
2.8970090211877833
2.893626246124987
2.893370615536886
2.890442111749443
2.8818808848265602
2.8819221117061873
2.9017632174030172
2.8989150394616856
2.892673181099964
2.886493295942118
2.882454763198148
2.8818594724679563
2.8828679056852113
2.878591322476251
2.876075219818477
2.8820260894016885
2.880675874078076
2.8836668089609176
2.881099272234942
2.893848634825239
2.889424410011534
2.8882709907977806
2.884970366984368
2.8927680529517006
2.898480083304915
2.898489092894797
2.8935680628830744
2.8876127504155247
2.8915533860322125
2.8922334249236976
2.889122518996165
2.901187492699801
2.90176321740301
2.9139210786299716
2.918338765239866
2.9167662181274423
2.9137881227891316
2.9080267613246296
2.903319373219974
2.8967406768415187
2.8943241857675814
2.8963905834739663
2.898269532382348
2.892696363633169
2.878244218697987
2.8874637312125477
2.895928895614916
2.902207788327116
2.899123155531287
2.9001103816748546
2.9106150113737788
2.906643932330357
2.901253147604108
2.8979184760542083
2.90377936166123
2.8994455711078584
2.897706713722974
2.897157712802347
2.8971751196769735
2.903902710294046
2.9028745863942294
2.9017367955718796
2.898471050082408
2.8949342577257027
2.8973050182947864
2.9113370951425255
2.931783752867067
2.9286115867436635
2.91010685043916
2.89542745283034
2.8851673610233424
2.8797597331016416
2.8813943744760033
2.880354034047172
2.8818492623155025
2.880682052433908
2.882172931834941
2.879822427859478
2.8884221083923243
2.912907965711539
2.9148700387361437
2.899796525097813
2.8971895812067716
2.8951876872461773
2.895296637463894
2.8985398080031737
2.9028745863942267
2.908903412260268
2.9037882101044414
2.893297212463282
2.9001825504459746
2.9069265643080553
2.909411492408394
2.9099353267581045
2.9006463204940176
2.8927093151888053
2.8988063520453893
2.910127859023655
2.9061682233102424
2.9043655496447953
2.898639047040926
2.9013678584256484
2.889470645406188
2.9013079413881884
2.8995439078443397
2.9048371709778427
2.9079391583646874
2.9037561980065
2.900622854362997
2.89703382226789
2.8987080808395747
2.904498716507502
2.90627704544051
2.9089034122602535
2.914493801526352
2.929282305556564
2.928814752590889
2.9164049698059427
2.909914725455674
2.9071093676687534
2.9055250892608946
2.898364858635415
2.896672002442235
2.898631445164261
2.901126450615504
2.9045507692980177
2.9091476708804134
2.9155691801064054
2.913752316521285
2.9070599762692213
2.9116192797183427
2.9166631767620035
2.9224972682329913
2.9217221621833076
2.9133926987762138
2.90741235244821
2.9183163931098073
2.9158357536401556
2.910334273200377
2.9064543746234945
2.922798693888698
2.931138741282757
2.9345873409652152
2.9380666741253085
2.939448657183301
2.939801535114504
2.9410938677017797
2.942539939597156
2.941752503146228
2.936997599676411
2.9273267121253816
2.9123215758719034
2.8939761419973347
2.9115522292078713
2.923427554593036
2.930639929799149
2.934144749767363
2.9298432191411132
2.9347716400857315
2.9364906360698404
2.9310155261352615
2.9336659371639136
2.946561712586067
2.94823414712525
2.9421616116474
2.933638043687347
2.927602803019823
2.931138741282762
2.9448693133214245
2.945484107237042
2.9468709923376375
2.9410924735202393
2.930286820046096
2.9202272680416015
2.9105076774994467
2.911471918441107
2.915547286456473
2.921688921175978
2.926887459669153
2.9279681285800403
2.9299143685239826
2.929204307778717
2.9314572204412
2.929574681653857
2.926630491850094
2.9211141497653577
2.9138263169015883
2.9150877238085733
2.9219625903256183
2.927183342097198
2.925177073874763
2.927759234079657
2.933641672108803
2.9403298898317374
2.944869313321398
2.948139871042812
2.9350031363918108
2.9369308980410325
2.9370392708501503
2.929392900238612
2.9172958136720415
2.9060937520539123
2.899425496294041
2.897566564166979
2.8995248665539752
2.904183717272932
2.9097170592014843
2.915804589852015
2.9221026205704113
2.9234586500079525
2.9282532565418182
2.924592624140127
2.927985007596106
2.92963510205168
2.930940318258083
2.939312301952052
2.9451527919002567
2.9301592580116003
2.926338610399576
2.929510220750185
2.9297903947238852
2.9372265139372913
2.9331785569633646
2.9349257365018677
2.940185065400567
2.944525674789098
2.9476258064447536
2.949979816067521
2.946962694874398
2.9483000185172807
2.9506200117374006
2.9426613071407357
2.9375679352425834
2.941352285636547
2.9388817829510065
2.935908602478749
2.9376081852240303
2.9358569263367116
2.931509955371063
2.939358476858677
2.9473753831276914
2.9529133447124756
2.9565957358872854
2.958863253453501
2.9585895727512295
2.95545516181753
2.9503889340824463
2.942743647463398
2.9331785569633957
2.9471412594119357
2.9487653593321865
2.950839052971222
2.948829650405075
2.940485122602315
2.9270662245927634
2.915227521696483
2.9160936032599243
2.9235372166304474
2.9281873669392207
2.928630008517304
2.9287779180111086
2.9302227695378478
2.9316322183325725
2.9323714895762527
2.933217615876108
2.9306441693673606
2.9387694315825903
2.9462210681273047
2.9390134584604337
2.9323730169638824
2.9280832641416636
2.93599276861273
2.9454756155112154
2.94687389772516
2.9455655153181026
2.947141259411936
2.948774491073632
2.9407664149140604
2.9457490255237118
2.962414963486416
2.964872586720162
2.943406193879176
2.932163149898943
2.935101836291226
2.9358764902866064
2.9290752264763804
2.92764796088182
2.931661764802903
2.9360543288798966
2.929925762536242
2.9274623092035363
2.9304953485091714
2.934229953046823
2.9336706418516854
2.9448844095780093
2.9567691999783894
2.9596139772851253
2.945192541061401
2.9346096062382454
2.9353308158728777
2.9335051000251675
2.941704019270017
2.9386684284315874
2.9732473237595527
2.9729753192579764
2.97356420794841
2.977291380052686
2.9804312403415816
2.973489583107152
2.9595743102972096
2.9618857053777474
2.955830157838524
2.9477789558554344
2.9461963308266097
2.944943679494269
2.950755555418395
2.9487091777604046
2.9425483350940342
2.941628818926167
2.9458692268722224
2.9534170828432678
2.967210093936885
2.9628523360198673
2.9611499808380954
2.965522653529635
2.972597316953678
2.981424804878081
2.9819353259917656
2.977537507006613
2.973247323759586
2.9486188006875884
2.952783996964185
2.9509741809053556
2.949623757373898
2.954817561869007
2.9615845998622015
2.9605133197533458
2.955577123276503
2.9524265212094623
2.951280170567604
2.9581913370296893
2.9570984460679752
2.954876351308971
2.938698358930436
2.9325029034209216
2.9390389242241874
2.948032737180959
2.9549594081037394
2.946884413641785
2.9413685341452034
2.9363411619919315
2.939060121232517
2.943630687273077
2.9467231202316957
2.948972395978643
2.9458507342487876
2.948618800687591
2.951094149863668
2.959057823911492
2.966833934745981
2.969013127035409
2.9662166791318274
2.9598119609913636
2.95197071673351
2.9438997523053754
2.94171668007388
2.9473627164574365
2.9507261021453113
2.9514534611868926
2.949786186412111
2.946455488901086
2.943029399859543
2.943413882725844
2.9481692367462347
2.9537788835695
2.960155145330651
2.9674966404000203
2.9622671632433444
2.948245874749586
2.944452864546295
2.9459405873226565
2.9598858449304704
2.9542517746680748
2.963682248243991
2.9773813905536555
2.9820470838781157
2.991205495697545
2.9851003812540338
2.98334213843726
2.976460838160815
2.972702515855809
2.9717881855360067
2.9676082380243236
2.9696287307015945
2.9603018759612385
2.945849952625122
2.9508442443490224
2.958778323433695
2.9629388591800625
2.9658786087897484
2.9693031601260294
2.974715962120444
2.976155409697738
2.980661683706886
2.9841815919428516
2.9851874293043252
2.9871351162714217
2.9857155100768615
2.9855405057336033
2.9782148989387767
2.97738139055366
2.962306013147917
2.9586309988054365
2.962157026324639
2.9719749493007206
2.9747403342434744
2.9675874684078174
2.9668541553591705
2.9686277111675636
2.96679204498939
2.9635102686174664
2.9610359601060177
2.96483023302987
2.958243362827967
2.956373555373362
2.9528981726462025
2.951118018137546
2.953853164744296
2.956000791358942
2.9530315292842286
2.954542893502951
2.9643848088432985
2.9645169995086307
2.9597385109822483
2.954318053275824
2.954256115873351
2.9603041768290996
2.962306013147921
2.9574374717072236
2.9676202561158234
2.9803267167530008
2.9896191139232458
2.9776119839411415
2.989211398919191
2.996295629586089
2.9994615401292846
3.0003001564331533
2.9997203403729853
2.9933889602764787
2.9775325207157772
2.9596676319279958
2.952837220894977
2.9582385902578405
2.9657892237850376
2.9735952371680123
2.980610892108243
2.9821401665837386
2.9738811131680762
2.9632608072281923
2.9557024488337285
2.9593851005019176
2.9657309763828703
2.965914418214224
2.985055872115706
2.999155032469913
3.0055243403046434
3.000183593273281
2.9916986015505294
2.9953898760560813
2.98888701363085
2.9877790782417524
2.9843787578197882
2.9726808979992674
2.9831672519390646
2.9920487790018546
2.9917659935512577
2.990821119755314
3.000788191873974
3.004573845104834
3.004599386262767
3.00787780288845
3.000563026696062
2.994503689159566
2.981836864631342
2.9908038807744233
2.99914618698315
3.000441831602259
2.997306667301969
2.9928429381632853
2.9911663907774706
3.000371289931379
3.0055243403046474
2.991946048849237
2.988054780175623
2.9838251937870615
2.9798560102122433
2.9802794684742473
2.982458187631285
2.976235018609212
2.9707214474343346
2.9669022611339093
2.965462966505791
2.965743147497443
2.971766576254128
2.974737955153178
2.9833193490086924
2.987079737156591
2.978235116205093
2.976929691485583
2.970714777339466
2.965747582706903
2.965057195586739
2.966510879432866
2.9708725179831497
2.977817033523108
2.984592954431721
2.988054991398681
2.9899521446380803
2.99194604884923
2.982808802047761
2.988070888200196
2.9939756163585702
2.990706535567533
2.9966821700428565
2.9988078654748827
3.001454789176783
3.0034899373105053
3.0036818365397524
3.001576762431756
2.9975739367536463
2.9945549461662675
2.9914129409860992
2.9886015138294773
2.986637382738003
2.9862430888041014
2.988246018887049
2.9895787403267065
2.9843101893979975
2.978085597079978
2.964891970070827
2.966187760046231
2.9675579131799283
2.969451609266283
2.9798801622051543
2.9904878270241455
3.00110513905377
3.0118785732703524
3.0130085721144355
3.01591496995834
3.0190338971439097
3.0202018685500804
3.018933015697997
3.0192291655086794
3.022240254176782
3.019594432257334
3.0126830337672748
3.001138530564736
2.9930713943388834
3.0013687594281944
3.0147928893970577
3.02403330184163
3.015245653368042
3.011490181867692
3.001924158359874
2.998908323518413
2.9970541947096274
3.0023192984519502
3.006851889614741
3.011467744296523
3.0188164300997915
3.0244167438016425
3.0163740625222593
3.011878573270344
2.993064794865156
2.998065846840555
3.0028169342987754
2.9962815261490734
2.989178132694331
2.986925560311931
2.9921258727008877
2.9954653923426378
2.9963553862047365
2.993902196834175
2.986411560446858
2.9832877563110105
2.9926082033886954
2.9985622933707847
2.9877489247124656
2.9855256082900286
2.9844248327368854
2.974111754633979
2.9716926782686577
2.97083525866526
2.968310519846784
2.973516385242565
2.9800494396997474
2.985973066839034
2.994330224251579
2.998823741855552
2.993064794865136
3.0040356872818683
3.0153252752795594
3.011249975864896
2.996844725854362
2.997584741591794
3.000172030655243
3.002304497907703
3.005577260639678
3.0070053164583648
3.0049463758922124
3.0046451631469813
3.005493898955319
3.0064547083143514
3.0067094722070538
3.005705815858847
3.002646354736088
2.996281502277031
2.991948911251152
2.9877095142761174
2.98512777420947
2.9981093306550455
3.0148136192936663
3.025868095213348
3.031246675550788
3.0355383307428223
3.0370428351840455
3.035013873409442
3.033004116835769
3.0356216183146367
3.0373533024635706
3.039987800096957
3.0441612278932597
3.0396395567396195
3.0315448256151627
3.0250048524778594
3.0214196598158245
3.0134261118211025
3.0161561717097114
3.024466116457243
3.0239994855902346
3.0275622705031324
3.0335075019049644
3.0340158611610573
3.0190769642335655
3.012925633790416
3.0137746559954395
3.02015325842762
3.027878990721187
3.038414312653018
3.0471959578605023
3.0367831193247503
3.0252366802887507
3.030088759106091
3.0330041168357575
3.0086500637630307
3.007197040051676
3.004724012004712
3.0128892573365955
3.0206459291881402
3.024645947775008
3.028112799938891
3.0219022031301734
3.006574966024116
2.994521802707388
2.988902045230435
2.98906335392325
2.995340412699094
2.9991880400254582
3.0020048058930633
3.0045215095709605
2.9961103885897833
3.0022352807879527
3.0095042424286182
3.01622299882023
3.016267845698627
3.0160109844213174
3.014998004639593
3.009426470902376
3.0032740185843636
3.002261576961217
3.008650063763057
3.013625462446774
3.0157177660419374
3.024280217793569
3.024207980883898
3.0211325653975165
3.017394515559347
3.013536459684177
3.010019180213029
3.010859908630274
3.0142198125830504
3.0155321086102624
3.017358337308245
3.0174958892879404
3.014345976943741
3.0088920335153686
3.003272102111513
2.9995661391069994
2.9961308983900374
3.002949101034981
3.0113471595363213
3.014666099739536
3.020141344585647
3.0302329322874906
3.0436633407286116
3.053960648973879
3.056173075210442
3.0464739596730834
3.0349518582404515
3.039581411511882
3.051377462121603
3.05643725161578
3.0487057287938253
3.0479451260651853
3.0465470463970923
3.0377147620919325
3.023984732926606
3.0162469715953506
3.019058253945946
3.026948082351244
3.0283141439287746
3.0310520675153843
3.044446735510325
3.051472042727935
3.0390092682867995
3.0362394159707478
3.0374156921863764
3.0410278802932105
3.046545042918283
3.0478727861477335
3.049305611945223
3.053000206219934
3.0528058859371527
3.041755952435284
3.0349518582404778
3.02403680644487
3.0242998858980235
3.0263708450462476
3.0320658631349042
3.0337361505114893
3.0294617453632102
3.0281539705725162
3.0286822343526874
3.029979148992391
3.02163216305458
3.0087466731709127
3.0019583805647168
3.006963265634311
3.0179534333351055
3.0127191419101824
3.006217708035043
3.010092843360362
3.005976050802721
3.012739480991691
3.0185155150839833
3.0232973106630427
3.0312627060189397
3.0310521882677595
3.023837931202211
3.0205862935534498
3.0211172582276364
3.0240368064448755
3.0370244349144144
3.043035863021892
3.0295581155381366
3.026583095072859
3.0268347412163012
3.02748324580467
3.024852769487983
3.0202137691378215
3.016946313942412
3.0189155257656743
3.0252053033784136
3.0304678844953252
3.031555081976067
3.033897537427514
3.0358364655899317
3.035863556793623
3.0324258329437477
3.024874166259399
3.0153515149674774
3.014144279072259
3.027154358444015
3.040235662577631
3.0511641652993706
3.0582701005422743
3.060590774154708
3.0600371489535596
3.0631624752068487
3.0628230324332644
3.063654896909941
3.065638897776133
3.0674780704797193
3.0680458873972087
3.067554948776265
3.067614090274282
3.05494388568012
3.04199394877368
3.0355929853461867
3.036523304316479
3.041352727678653
3.043666745688924
3.0538039313976375
3.050838919259497
3.053889539302553
3.0655228094343268
3.063462184984743
3.0603043598676165
3.05408621832265
3.049412996982721
3.0515748100818523
3.0536629438222134
3.0551275596937333
3.057932327543337
3.0610192984886657
3.0628230324332484
3.0449762504231774
3.0452544727106665
3.044905631842009
3.0413426295723958
3.0413217855787074
3.045592443127624
3.0400001748291983
3.0330501836386987
3.032595695555939
3.0315941253395042
3.0330302160809777
3.0308208524238234
3.0252496383179484
3.018063559870274
3.0294165146822034
3.0368382468130672
3.0328817051616244
3.0269590603658316
3.022230283818704
3.0273692025829315
3.0392396657155754
3.0340200087675018
3.031105345726169
3.0332903693945417
3.036626500522492
3.039864622353694
3.044976250423164
3.042730563892315
3.044987705151957
3.045707530094102
3.0466201393766723
3.0435499234709464
3.0397894756516934
3.0395464480048004
3.0422059025507666
3.04535846220708
3.0441265133569266
3.0335848739972424
3.0304789073666667
3.0342239167866145
3.0373126975605764
3.039285301616234
3.040446894081324
3.0428353605732403
3.0484014920380513
3.057404637902335
3.0687979579104745
3.0771519426924763
3.0743993144713846
3.071544100227115
3.0685888568820454
3.066155245926919
3.0663228603676878
3.0705468018550355
3.0717195167314864
3.073519693075309
3.069104719897105
3.068142043663031
3.075521905791508
3.0767706703361135
3.0685970675002525
3.0677834505328367
3.0642532743995305
3.060576980865031
3.058790417494951
3.0565373367641424
3.053743828109342
3.05872211204486
3.0688973664051176
3.057295661143431
3.0685257290503807
3.0651712943544798
3.0604326218257456
3.0553994613940625
3.054460288497943
3.0561670659382294
3.0546912954686722
3.065680027231591
3.063243446576016
3.069385109215071
3.0717195167314886
3.0643306983046306
3.060299099092231
3.0511748809750503
3.042575739550004
3.041379830580311
3.052192353762707
3.049789482195691
3.0487629533359373
3.0486818349829177
3.056020674118608
3.0625126014365383
3.056209090501558
3.052371432664941
3.039713721921029
3.0352857981363606
3.041110297134279
3.048221460585552
3.043467589776905
3.04746524911361
3.0445188784337804
3.0414552791281633
3.0398167078134137
3.0400714164782836
3.049244694006264
3.0578786993096276
3.064086234391876
3.064330698304599
3.063817717603577
3.0592164625482567
3.057009930371136
3.06150032127744
3.068029917875837
3.0669150190965087
3.0661630260006634
3.066606396921069
3.0588149365904984
3.0483949639171164
3.051753249393001
3.0568570310170697
3.0646354791896413
3.0741895307818297
3.0792809638424963
3.0789580101259815
3.0780998845773717
3.078707142809027
3.0797649783968692
3.0793629028301153
3.0813354833253106
3.0939924332021325
3.0981712882480585
3.0988280314043823
3.095444752568058
3.092948134140425
3.0874868254134875
3.076264076399541
3.0742391394594333
3.0786912101323307
3.086060099688335
3.094756938456459
3.096966446576242
3.0855391274705544
3.073369827367559
3.0671186645752564
3.0671355659687154
3.069151133284671
3.0731833045837726
3.0802546135693984
3.083764693270049
3.07467806975922
3.0823744159658437
3.084641886624972
3.0774440458005405
3.0729404804075644
3.074801324996104
3.0780858591357125
3.0792965767874305
3.076045808162591
3.068276239430355
3.0804125648880554
3.075265378110476
3.0762640763995512
3.087972661678584
3.0893072055379593
3.091959020567501
3.091387885701429
3.079796873063735
3.060857931968234
3.0638588621256084
3.070293418256177
3.069529332417574
3.066614619418343
3.063509793603965
3.05800161695634
3.0606832514985016
3.057375897758937
3.0588613334804524
3.05988434696681
3.0617747431581908
3.056957507218292
3.0504706171447977
3.0544817321568876
3.061387361401521
3.0671586189635525
3.0716005418928756
3.074990463773644
3.0780284730225502
3.082067156387015
3.0879726616786245
3.0783034597008654
3.060587425876274
3.063293441598972
3.067057051171225
3.073239236808239
3.0864303179977854
3.082171778237299
3.072184091924654
3.0678133889211745
3.0693913695460124
3.071192986244719
3.073141507847983
3.075154109441272
3.0771827203490214
3.0808688047929427
3.0815595242875617
3.0840418355394825
3.086627631738643
3.0891736196328208
3.0915784832204856
3.0938419659879113
3.096064725848915
3.105886374294763
3.116129777927683
3.116326179368808
3.1113423029175236
3.10957280393023
3.1135693346566806
3.113989258953093
3.111518603468287
3.10868217210479
3.104794493605759
3.1045756893888674
3.1117577811785324
3.1088794670904827
3.1068043182954406
3.1087918657593288
3.1156028140503262
3.1215904541717094
3.1128365332376444
3.0991733550084284
3.0863161021734387
3.092236153719257
3.094599232453963
3.099245528859478
3.0974296308080085
3.093029949843496
3.0900755194636726
3.0893013254351906
3.095015516372573
3.0927913489813244
3.0825288728953195
3.0981124977952623
3.113569334656678
3.0893737923613283
3.0907976662142276
3.0930619581565755
3.09405705692415
3.093633093836389
3.092704638490921
3.091966833010102
3.091052272598361
3.08731060358562
3.07704683956116
3.0652135246180867
3.0655864781081896
3.065658850387546
3.066136771908176
3.0632926143367873
3.063563148043897
3.0686813206621744
3.066726070431938
3.065444615150895
3.0635135712920953
3.062301237457029
3.0741309509099337
3.0839792111108886
3.082736283790228
3.0821735465088764
3.0840401216448674
3.0893737923613362
3.099404133642987
3.079303025021742
3.065316849479017
3.0715225923448797
3.0927909561924403
3.092596547676413
3.1019228334709306
3.10884168885392
3.106988732898582
3.099006452236529
3.0922455225782413
3.087723954282948
3.0849542872408864
3.0829209027651143
3.084699271541735
3.0962338136393677
3.108845755804994
3.11033519008484
3.10328572857033
3.1007584423398864
3.1030846188660273
3.108288465487592
3.11517728812318
3.123451869080535
3.1239344852440643
3.129146042041739
3.1259395914498516
3.117697665379487
3.114927529973032
3.115948495203517
3.120901182491321
3.1194278882405446
3.114515956080362
3.113234120863084
3.1186319779531804
3.1232621172488404
3.1272637234937375
3.1266221781976373
3.12431361811314
3.1156572648666443
3.1015060185260075
3.1035267798098536
3.104269600495963
3.1071441065620293
3.1036796418929
3.1018469697864717
3.1017937638493858
3.0997947035150886
3.1003286227721305
3.101744730016926
3.104735805229465
3.1134200985893834
3.114578587431255
3.1176976653795143
3.1150489168882953
3.1149661548864467
3.1159859651265385
3.109312172247739
3.1035769045090023
3.0995329716788635
3.095299820383357
3.0941407069406615
3.098706693973053
3.102953551497226
3.091170799268785
3.082364222431149
3.0905924345118576
3.097315433099684
3.0951990086424055
3.0920354063875655
3.0851795402304303
3.099381843605206
3.1055008685444716
3.1033992697890214
3.09769694622832
3.0937701105508957
3.098832812121007
3.113943608893732
3.121021518220408
3.116657334533212
3.1150489168882673
3.100369468265723
3.1091149117669805
3.1104867177336897
3.1012158239908194
3.0969942542013693
3.099720680930539
3.106684045861678
3.114930101017924
3.1173219325622816
3.1179443344887585
3.119785836710925
3.119075889623513
3.1153664510173362
3.11391512957016
3.1156580803058507
3.120618684170337
3.1189010837476685
3.1222157892360345
3.135783536269882
3.148575923035224
3.1575236208297532
3.1560080519211686
3.1474581372842487
3.1273582314786537
3.133218019600535
3.132879914417118
3.1310398523509835
3.124457104530533
3.1275257311457634
3.129542402662817
3.126067813043533
3.1286076583773217
3.136185847019059
3.141871844193496
3.1497081924874477
3.151997529869479
3.155557467409405
3.158582724418026
3.153937063264867
3.1531830091955704
3.148655798692335
3.135483830344888
3.1289917258678526
3.128595565088403
3.128969104291726
3.1348816571650313
3.137037851711617
3.135064917463485
3.1245267824808973
3.1128432351659217
3.1127277572936984
3.1145398689964905
3.1196474473333016
3.124457104530519
3.122408364656243
3.1212507829988287
3.1170145370473428
3.1175055069516735
3.1172374951778257
3.1160224476397245
3.1164953805135114
3.1191333846665157
3.116485641515978
3.110842381303837
3.1026066200084705
3.098980377605959
3.0984178446543513
3.103131724604605
3.1018111302081746
3.092871266093085
3.0923485897835907
3.0995263515081337
3.1114825968466255
3.1167407224820054
3.1198984704190784
3.1232104044776583
3.1257614880810722
3.1252770869414292
3.123901426200991
3.1257746548429797
3.1224083646562457
3.1162660360936747
3.119689352773104
3.1113549080478364
3.104493116691827
3.0976758881241304
3.1162381694525654
3.1343537917325164
3.123094461535985
3.121680716431648
3.124554799831953
3.123041159409684
3.122568259928114
3.125956108143074
3.1288365395538045
3.12933851316766
3.1259212138415124
3.128323820502823
3.138157252549086
3.1494528740270944
3.1613409156662957
3.1720559505429544
3.1698019655739818
3.1495549258058677
3.143139984081999
3.13777785422445
3.1445176532530517
3.147734092546555
3.1522146857783753
3.150929265888106
3.147277501810151
3.1419866434236576
3.1369827130014105
3.1372703911281143
3.146157332297701
3.150788456738171
3.1582169017623394
3.1609778324878586
3.1589738750279457
3.160796431743229
3.1567495796654774
3.1507815689376226
3.149133413479374
3.151415165722037
3.1538992467277804
3.1474240686573904
3.1405042856502527
3.141197003801513
3.1430590061086874
3.1395747014255595
3.1387115783460717
3.1407959343232044
3.1445048298046365
3.1485581961136146
3.152214685778382
3.1290475306946286
3.129063958719997
3.129371902641735
3.1299241751796316
3.1295348954070312
3.127252044202088
3.123454331062215
3.120097382776751
3.1231641490067092
3.118865039903222
3.124890326948177
3.1294794071234304
3.120835210221048
3.111745075709443
3.108167287320776
3.108069646735357
3.109486762989109
3.111014383965996
3.113724835270811
3.11949358456622
3.1246478789234486
3.1286791149854234
3.132285726679359
3.1351412137789088
3.1362205228373483
3.1342975932799666
3.1290475306946095
3.1296695580428113
3.125478061639435
3.1234897617948696
3.12588209676106
3.1295298853503786
3.1346180801819794
3.1366549329362416
3.149217729480169
3.153854235851808
3.154453431046229
3.1461255551378247
3.1379170858305403
3.132812700350967
3.13270580709093
3.1382532888763173
3.148086528189632
3.1594333696717425
3.169160158275996
3.1744616721639747
3.1743497257409454
3.172273461206432
3.175202835398155
3.1746064059665793
3.16809646322251
3.1596505277689997
3.15110185978134
3.154783667628805
3.158645668114966
3.1585223104270947
3.1588380633485116
3.1589504791129337
3.156778736080419
3.153348561012365
3.150359004669385
3.156946020681672
3.166031468680884
3.1613259546959656
3.1593250760188485
3.1632443704239903
3.164402716876137
3.1551445683171995
3.1559464820639995
3.158057094093864
3.1555873736547206
3.154195309676848
3.1512666360221124
3.1473853052065346
3.147619495824437
3.1554075643339847
3.1647948158264922
3.1699486928752014
3.1681028189119123
3.164156244628994
3.158645668114959
3.146237847287762
3.1487427217320323
3.1507112808225424
3.149499068070647
3.150276538726294
3.1531178262253436
3.150590959300984
3.145217201897184
3.1390316106459575
3.1355677901703998
3.136926702266398
3.1418948656696446
3.1393857380211516
3.1452073718727807
3.1448032663506176
3.146138236211125
3.1471263112693006
3.145180305687709
3.136090333412204
3.1358460807203308
3.140117839371388
3.143684667139645
3.147010852584098
3.151139274005295
3.15726198892472
3.153130477783271
3.146237847287756
3.1385984222462766
3.1376347673473357
3.139835875178984
3.147051568401015
3.152339827344019
3.145685409195285
3.1422148549073063
3.1513549761962283
3.157659361288986
3.15643510387103
3.158462745619699
3.1603056257832405
3.161855800755332
3.1633286902723423
3.1657546181281844
3.170257409272439
3.1766858923826766
3.1840175911804733
3.1912318808865034
3.197610212269445
3.194013396449933
3.1876730235389723
3.1898623454225317
3.1908309508051897
3.189109017763962
3.186503591686997
3.1818133073757315
3.185197168852745
3.18403768851382
3.181927881023876
3.182199819113476
3.1857795795444783
3.1882348375158696
3.1808610844800316
3.1761125914801838
3.174704756508218
3.187078800207914
3.1998563188453906
3.1995741153622768
3.2010117227382184
3.2039483896175174
3.181810026526652
3.163227294270491
3.164070522110757
3.174875064268628
3.1793872875849627
3.170332231544787
3.1610912904789648
3.165154311281531
3.173280265755542
3.1754673396689124
3.1833552135933587
3.1855045990967534
3.185197168852749
3.1699362488787353
3.1675644329776076
3.161538334739775
3.1559312948481932
3.153788106168086
3.1531283104553767
3.154809715136005
3.151265801993752
3.142174148604582
3.143233794932683
3.1513868016696174
3.157670886305554
3.1529963628040716
3.1464756518772026
3.1512193190275033
3.1541746150223147
3.1491986841974775
3.151442459908348
3.1559657900168703
3.1617100681998003
3.1671177768490515
3.1681570848374525
3.1658977165409334
3.162827980255239
3.1593020735958355
3.1648990226103497
3.1699362488787033
3.15160511076999
3.140157219650828
3.151053930963635
3.1542472244734276
3.1601930466521724
3.1776568054339243
3.1960745618689823
3.2064399374353063
3.196759636347251
3.191278073892177
3.189368504755919
3.1893365180650717
3.191077821626159
3.1945919170364965
3.199248064324803
3.2037306575481663
3.2063365745315915
3.2058593541220324
3.202731801083448
3.1985161561471447
3.2010934759350502
3.190029975779209
3.1911055586767336
3.1925142300309908
3.191363454958331
3.189411533043558
3.1852841106558105
3.1853339508656004
3.1882501628261974
3.1927457622360147
3.1932952389568876
3.1938722077327624
3.1897869681969206
3.1934875496218487
3.1982243471600085
3.2035195064457973
3.2048790534265827
3.2038326586404593
3.2047047789946967
3.2098158051433114
3.211474696059967
3.224627746274085
3.2163881251714193
3.199305197883331
3.1960035891488188
3.197008936917838
3.199114207026486
3.189542717672371
3.1793338374730475
3.175139696340394
3.182958744781398
3.1878381436870153
3.186771904329879
3.1853339508655787
3.1733316560546823
3.174789888373304
3.176784445189475
3.176505777719597
3.1752956260583054
3.1734798352816087
3.170169041056481
3.1654760029498776
3.1606050791216123
3.1567834019337755
3.1550758287865013
3.1591265460956253
3.155303638860435
3.1575372390846814
3.158743425303833
3.1547171409415644
3.15647199578564
3.151699565581871
3.157514531809619
3.1636158231942066
3.1675904392557355
3.17064923608356
3.1724353241350225
3.1740022780243846
3.176749191300808
3.1793802218048373
3.173331656054681
3.166440279275306
3.1582938440137496
3.154623580309252
3.1711249748833805
3.1901821662239795
3.2030518567142914
3.206897590151886
3.206588274493411
3.2046777492480216
3.2033067953889134
3.205314274510848
3.210400237478289
3.208392011705578
3.2043548849344066
3.2030283592019244
3.2043303225206463
3.2076210060536816
3.2122265416781732
3.2175589252559984
3.222500241836545
3.2027638294088074
3.2064024968576184
3.2080151990856436
3.206687193888897
3.2012447884562403
3.191502683158236
3.1900162378070034
3.196826454276803
3.195155722515958
3.195778867245144
3.204847236675719
3.2114904504684154
3.2129990613423125
3.211632887826701
3.2115078961147905
3.214551365520817
3.215625440262088
3.208449814390509
3.2078542600790474
3.2133190325501126
3.219131381659877
3.2247160149639607
3.2301542903353284
3.232948612572889
3.2200228917783127
3.2128634711802397
3.2028713101689097
3.199867022616034
3.1984502845396103
3.1953097094783427
3.191418388011136
3.1880196091890696
3.192585974146045
3.1968264542768114
3.1890282762122677
3.1891584539258355
3.1908673936051417
3.1918994569746086
3.188210056852928
3.1846696421537337
3.181476705172001
3.178333258619091
3.175330138204266
3.1738849665345326
3.175743431190021
3.181127980457508
3.184290215954136
3.193007468516889
3.1932453731318073
3.1858540568997586
3.1826372169916732
3.1914460843717953
3.196882889723933
3.1949716418259713
3.188777864900446
3.186773454706717
3.1871637344000883
3.1889348520289653
3.1920096376967524
3.1859110058822657
3.1890282762122335
3.1868672723006446
3.190427229943231
3.1951023955146547
3.2003239544901816
3.2073726778565015
3.2127756919740778
3.20800096121194
3.207400922861323
3.212607832194642
3.2198475356699423
3.2197036792768707
3.2142288810220174
3.217362322965919
3.2252664757530645
3.233473723008793
3.2413054049598653
3.247242880816165
3.2469994921045595
3.238429597770979
3.2228761761993328
3.227275004902371
3.230381606886708
3.2326179560969757
3.2345603162660552
3.236602988059331
3.2390770652447247
3.2425414618146546
3.2481405585717704
3.248311284694096
3.246040782524293
3.241706823161405
3.2379139217659945
3.2353990005567588
3.2285723604591032
3.222484634376072
3.218039628580617
3.220550144747609
3.229152506008885
3.239361129423533
3.230757408894812
3.222102990638592
3.2248257668244316
3.2360554295189
3.2429196963388707
3.2337379057373363
3.2182979219845156
3.216627902493928
3.2221615488288142
3.225282376581323
3.228058437034828
3.2338651075429974
3.2419905393436284
3.2493755738335954
3.248140558571741
3.2011858045044037
3.199392231777627
3.1956863808612335
3.1956494910585413
3.201780089281159
3.2083762640089653
3.203727645049841
3.197415502292503
3.195379447013625
3.1966686088294187
3.194983842177254
3.18731088885262
3.2031789856438673
3.2061891584229025
3.2078471693039843
3.2163286803597257
3.2075972685665017
3.2086465136917304
3.2054499126321834
3.1979953483356347
3.197364135833421
3.197424553776534
3.1987909387100064
3.2007513387640874
3.1969327613372314
3.196200463116541
3.2011858045043815
3.20825327222859
3.2155104625673987
3.2219225821058433
3.2253580461739286
3.2206762378553293
3.2172298230161718
3.2171589945286785
3.212572686665175
3.22621463049981
3.2380613576977533
3.2444553127225664
3.2516782453456634
3.254380165181156
3.255894120585218
3.2570874888018073
3.2585621063434833
3.2611100562626913
3.2629945606701223
3.26530516275345
3.264969312006374
3.2618123523573153
3.2582754910262937
3.2560599183383583
3.2556203160070396
3.256090525901285
3.2563105886990367
3.2554133499019424
3.253144693846922
3.250431494253332
3.247449200539674
3.2448243820507225
3.242812283850409
3.235840213700063
3.2339606362470925
3.234280445100397
3.239414778637418
3.2427364470749667
3.24911566744333
3.248257750667355
3.2323284226902964
3.2352894593993167
3.2395242152878247
3.2432861388528655
3.247796113120669
3.248392017168183
3.2454316598900124
3.2370518122056047
3.2329518307572847
3.2336170374655615
3.238584357678607
3.247157383089613
3.2506224097413114
3.2503942832268806
3.2531446938469366
3.206985337750142
3.2049109335676227
3.203395717455667
3.2088333128783146
3.2134883582529334
3.210975807920104
3.213821863042844
3.2146399700028425
3.2105740338593995
3.2034513972682417
3.2009421920246535
3.2090286733341022
3.2084029275793893
3.2114955622035217
3.2160531029199495
3.221099745869968
3.2268094920345676
3.2178212522321816
3.21048502538296
3.213228931091248
3.2165466073790454
3.2190543135675496
3.2194169332628886
3.2115996152116386
3.2028110812688046
3.2052853306119613
3.2069853377501265
3.211413622489379
3.2206453960342474
3.2244141953073364
3.2265565112963697
3.225651722566423
3.2235920340482074
3.2277905599598293
3.2361913082342197
3.2396617841040705
3.2400454563919068
3.2468398204757363
3.251800800411198
3.25843551007011
3.2642515789162014
3.2689958869944613
3.2663250405465463
3.2629654058964177
3.2658370876054175
3.2655716122262985
3.2652125063997244
3.2689145460436246
3.2767352448921385
3.287436331645554
3.2866595625642243
3.2832864869570377
3.277843192222655
3.2675285223365353
3.260742327922747
3.261393143268559
3.2646910770244864
3.256538410823541
3.2446813785578716
3.2437998974736835
3.2458064432538225
3.2453033068438977
3.241967105040771
3.2461941686341196
3.2528132547428
3.248958255019278
3.254389265333136
3.2542212735827034
3.2475582833031447
3.2451107173684104
3.2505189409133513
3.253475557361214
3.247713317711033
3.2462148358525935
3.245352594722422
3.2458350511247356
3.2472699285433664
3.2490664045882105
3.2583837479115614
3.2592461261622496
3.2607423279227477
3.2154814475114675
3.2063303478915737
3.2046681983994936
3.208950587304057
3.2162666397772117
3.224470553142704
3.232229350459441
3.24124087004271
3.249866191433881
3.249531616504055
3.241365607865937
3.2346650822266
3.2247636804643465
3.223435623249592
3.23456055786005
3.2400150600616673
3.2441616499510224
3.241675954304492
3.239425482490226
3.239493322450147
3.241649669682149
3.2389449937673316
3.2259800672695116
3.2172086265001654
3.2134277802083546
3.2130904587214904
3.2154814475114746
3.2218554730370412
3.223589421192797
3.226989681409721
3.227777399332985
3.2343131884044185
3.2432421239814633
3.253555098719065
3.2557404189064414
3.2591067792970065
3.265158782332364
3.273486255735928
3.27674827727067
3.2763729833565804
3.273830308937439
3.270272167050414
3.2719697824622895
3.271807022069726
3.268671389794937
3.2736675862126963
3.2836552618566306
3.2895170750568545
3.290567625825267
3.289179586054753
3.2967395625982667
3.290991930741177
3.280091344151212
3.278905361569222
3.2753808369926634
3.276931507406649
3.268305487088623
3.2713468470613996
3.2790525421660104
3.28037129617616
3.275386402875377
3.2747815582188404
3.27846685735555
3.2705060911304957
3.2609008299869036
3.2647325472884883
3.267936609589152
3.273866064118515
3.281419265098999
3.2823200698260577
3.27998764665564
3.2670904713596847
3.271675765308134
3.2719448298811504
3.271675600446069
3.2739935120598163
3.272278079486053
3.2664437670097475
3.261313613154399
3.2709350186886335
3.275380836992662
3.218234652356527
3.2261326043325025
3.2322929362461355
3.23704463594828
3.2412032444539465
3.2452195258395142
3.248935827126212
3.251224771120539
3.253533596351579
3.2570492199653334
3.2589089929255453
3.2563323977580474
3.2539185375209088
3.2451911532935944
3.2389164248916913
3.2413089685156042
3.247640388535429
3.248368489474535
3.25469206859292
3.2563723857393425
3.249627891868215
3.24547088134152
3.2402369854683255
3.2338434514349146
3.230476016933049
3.227279891578615
3.2182346523565255
3.2226264730976544
3.2333024266425445
3.246015493558897
3.255988819637805
3.259924719852875
3.2590862774732416
3.25603968044862
3.2609076626672615
3.2647787250282967
3.26870165730127
3.2744540251449354
3.286491188386829
3.2957122298479278
3.296216276377274
3.2924520528117496
3.2876497191429603
3.2840803741035556
3.283370835254526
3.285627487726276
3.290208723999292
3.2998287170552003
3.310208757529204
3.3128945366595435
3.3082875636791442
3.308897038190914
3.291268714779655
3.2792410299652697
3.280620029076792
3.2798533205288174
3.286110601811643
3.286034291179695
3.2838350368803417
3.2845283676178285
3.2860261204749466
3.283803849052301
3.27903844812573
3.2870164347289097
3.293989530224518
3.290106856440437
3.2903663971823147
3.2857162878040924
3.281646854328008
3.2870498658313334
3.287038991558582
3.27925317933665
3.274393603551766
3.27886276061019
3.280501183605551
3.2772454207062314
3.2787983480602265
3.283011654387208
3.281159209963603
3.2780361009936345
3.2806200290768426
3.2201572662629414
3.226377959128262
3.2372920540301364
3.2485256493496752
3.2511981015955094
3.2533775516957917
3.255070815152393
3.2556032649297126
3.2566625634317656
3.2588267936525366
3.260983912429228
3.2620660056081854
3.2581161604136875
3.2567741634107747
3.2523430115463197
3.249401943376447
3.2520837734411807
3.256704035055306
3.259977783286603
3.2582310753754666
3.2523719574299323
3.2463549191021417
3.249930939875593
3.2539262460918885
3.242636452764883
3.22860030539438
3.2201572662629387
3.2242904057770154
3.2339522821146187
3.2493881383377445
3.2672831238998676
3.2746079749216426
3.275304051861435
3.2745482458500423
3.275805098984795
3.2795363678001106
3.282765048954338
3.2850704793759626
3.2888245971848495
3.2957619549552386
3.303843039544326
3.311266977195445
3.3165361147294963
3.3174264227035977
3.311866138669224
3.3033947870909097
3.2994666522072706
3.3024322585918733
3.3107918523268722
3.3204367028786574
3.3236173822942336
3.3098448061808927
3.313949108984155
3.3036889509617295
3.287985021370086
3.2906136284869834
3.293660327395949
3.292665380823253
3.287299802697888
3.287300268399219
3.294011658833022
3.299135069909761
3.3003521044952455
3.297770164809372
3.2954578352209536
3.297528891039044
3.2988078273978254
3.296177760918634
3.2932214327505522
3.288656689125077
3.2933163687146214
3.2880031629338506
3.2845368493037803
3.282475112813128
3.2834324666372803
3.2853438666738497
3.2850123539384333
3.2839296890868526
3.2833998124435
3.2820598197417166
3.287985021370083
3.2456330549299803
3.246379170991923
3.247860738685557
3.2493922645768927
3.257796059709947
3.265403342332329
3.2729237822570663
3.2779790557523567
3.274977606128245
3.270166835904044
3.273645929962139
3.278150005610635
3.2788394244060965
3.2831951001223496
3.2867950434347297
3.2839044393224825
3.279040420280083
3.2744357470287055
3.2722550178008674
3.2762398376954285
3.282944502404802
3.282578557838384
3.273194080854811
3.2584475070209526
3.2560695840566307
3.2532685478442116
3.2456330549300034
3.2487808754638645
3.255592163578884
3.263646549598139
3.2705904856595813
3.2827057284995695
3.2942269910064024
3.2907198178955217
3.292417875971683
3.2957165884863553
3.299220000347733
3.3023691254399026
3.305167932937376
3.3107053358794283
3.322944959315035
3.336695238448494
3.3263891313443037
3.3176498467350064
3.31659251403632
3.32046412453933
3.3262492592452473
3.332010094192629
3.327659227434317
3.3256888533100635
3.3239774973100427
3.32618646066455
3.3194004726147015
3.326283085077451
3.3355924753959525
3.328926964093123
3.318710607498115
3.313557804215646
3.3143740642006954
3.318498869139561
3.324624055678993
3.3281492419399
3.3277504211298994
3.3299215008114804
3.3317956570885814
3.3251546111488692
3.327578240797842
3.3214480749675297
3.3110579323429707
3.30302919235669
3.2979030632649815
3.3012427402072553
3.304344919234797
3.3079405944131506
3.3108174649414095
3.309942799590803
3.3068701086943233
3.306105874121689
3.313031442249475
3.325596166746763
3.3355924753959547
3.2546883173959187
3.2571186756442576
3.26082318436836
3.262729691709796
3.266284996864825
3.273673599548932
3.2782201837973144
3.2791428925375836
3.282580567115351
3.2889107505006825
3.2912119568099767
3.2940811610160146
3.2999048104358883
3.3020929021687433
3.300945349254936
3.295728620971398
3.288324133621175
3.2969234161805305
3.29520657325695
3.2898662838822976
3.28786691275892
3.2852133326988664
3.2817630693613955
3.2784159603321985
3.2719425777105733
3.261277305691223
3.254688317395953
3.2549237579949066
3.260402222911091
3.2673689779985735
3.2770298102195636
3.2915357188550685
3.2947488447877227
3.3027842081609236
3.300131179137496
3.2984621306126614
3.3045861746694802
3.3166985636346773
3.331294320490243
3.340730940595418
3.347402967213846
3.341308530491066
3.3484831695787327
3.3549792761401656
3.352892859391047
3.3508052363276435
3.3441967534646952
3.3360632610766836
3.3357772738347697
3.3329177940138024
3.3285090108474047
3.327301791188178
3.3396016423271337
3.3436372978154516
3.3360818439097484
3.336032255216608
3.3378195801249495
3.3343346725137715
3.334089700777949
3.337908766762301
3.3327335905095383
3.3293924788686886
3.332904988650329
3.3374701693526627
3.337809186965137
3.340997436060302
3.3344145385307407
3.32539637910407
3.3216040100932145
3.316859642798049
3.3110497149495175
3.3107151271548343
3.3129531593277517
3.3180643421988116
3.3257616887068595
3.334216757921945
3.3344653783366374
3.3358799824858907
3.339723202569924
3.3374772639760613
3.33608184390975
3.2766977104169883
3.2780511189764656
3.2821989535104543
3.288537240708139
3.292101433744903
3.285040727320197
3.282221268299975
3.2895686387930008
3.2926651347424194
3.2914989066498914
3.2951516505989424
3.300121216329621
3.3007514208008004
3.306882342625909
3.308763068984108
3.316496492009449
3.3140209706425825
3.3046900181679875
3.3047883364495725
3.3099745889954666
3.3114890101628807
3.307805750424718
3.2994171140132513
3.2894102120221116
3.280254902558274
3.275678654464883
3.276697710417011
3.280331876391799
3.2857198904607845
3.2918601726240873
3.298216522456243
3.304923026616485
3.3085467592403894
3.317259136176783
3.3186713779504933
3.3244519558109853
3.3290314451476566
3.332934584139474
3.3383527408384333
3.351476286006567
3.3601604146733393
3.356522488781939
3.360760165436041
3.3563481097446326
3.354944004888211
3.3532659892864873
3.3550972125652305
3.356804117002249
3.354051700973907
3.3519027862365904
3.353450243060059
3.3566088037123705
3.3522438120033113
3.3474779918448094
3.34529301562213
3.3425225599147472
3.3382329611441044
3.343028749470244
3.3450609635458917
3.340447857591717
3.342840624812461
3.34489931016155
3.345741461122214
3.3447971012278583
3.342732331753062
3.3420497220245586
3.3484565768627736
3.3524077352299755
3.3538330574246498
3.350646461294789
3.345146038636059
3.3486736156985524
3.3501182533779517
3.347447320332247
3.3422855349354004
3.3367655697902627
3.3406323098627877
3.3421301813106767
3.339917390244643
3.3447682922378164
3.345293015622135
3.323781416931746
3.3240292626215218
3.3226744106533346
3.3168201674596163
3.3118069010283673
3.3194432827148637
3.3144766923887734
3.3026092412165817
3.2999915870935785
3.3086815556373583
3.3207644903087847
3.3331190425909836
3.3184692182458915
3.3086575932616973
3.313877449918958
3.3209281169962384
3.3331424420481692
3.3406042140067664
3.3416136614898257
3.3380392203111127
3.3304766741974814
3.3258463330627843
3.324251232673248
3.322809159346911
3.321365475877039
3.321469518669517
3.323781416931742
3.3205914050751826
3.308637860703651
3.30166028912757
3.303523378570385
3.3065835049587022
3.312295742510599
3.320230150754555
3.3283601344001807
3.336515786236895
3.344804579393368
3.3532270188198288
3.361324593798417
3.367941300260666
3.3711476759330243
3.3693226886096626
3.36324749449805
3.3622799570692785
3.361650710764735
3.3602314129030484
3.3587302334506863
3.3569321701025943
3.357372294806773
3.3562462079791957
3.357741197285854
3.3607210629669213
3.3608475683163337
3.3565468659841087
3.3454530761194903
3.3491690065365796
3.353866987744807
3.358525675434952
3.3604173800043613
3.356925909325604
3.353923336473854
3.353111599956724
3.3524646230101274
3.3483572584140617
3.3430519624985346
3.3483175199014186
3.3501678100826475
3.3663757357786146
3.3747655342217877
3.373041042647941
3.3621652793228534
3.3589248246206016
3.3564570412190227
3.351292011105584
3.343136843225317
3.3422201667641094
3.3461531180519137
3.348681947140423
3.3482613957419556
3.346571146374101
3.3454530761195045
3.325015763923334
3.3281726672854246
3.3324469436000745
3.3297734722355763
3.326797095926539
3.3226165103976792
3.3329819645641994
3.323895031807192
3.322859848906874
3.3294097495336765
3.336614465910927
3.338825413673493
3.3398258546839563
3.3378344723874918
3.336470145499146
3.334968801257917
3.3363512799885116
3.343273290379099
3.3446251154969837
3.3394509535276846
3.3352622844207453
3.3315884438883807
3.3304943145366908
3.3312698985196194
3.3321755158845363
3.3255589731491777
3.325015763923335
3.328404601662607
3.3322294243094093
3.335817413673922
3.3249542165554415
3.3155983170899868
3.3269964392101836
3.3269124504473284
3.347115071425985
3.3690297121519395
3.377979993899215
3.380709996576346
3.3778167685450002
3.3745373787939137
3.3719233299169735
3.370597734250719
3.37105583361236
3.3746274915806116
3.3804910446964267
3.384203147260828
3.3830236799614157
3.3778066078433118
3.3727081176746148
3.371382856424729
3.3723704407032256
3.368758719495906
3.3675896723828993
3.360245337471244
3.355398484362468
3.357614862626627
3.3607145104643057
3.3619261948095773
3.362848755609824
3.36611398560218
3.365814829435042
3.3636786631229505
3.3582135205291133
3.3531417414989324
3.3550178788854588
3.356513670950608
3.3626568243669506
3.3691539465059637
3.378940327682493
3.374647740379512
3.3624249948447162
3.3639041892609027
3.3604141055356602
3.356140602723305
3.354491672754468
3.3550230469658766
3.3571330454449013
3.358834427448543
3.358187055356483
3.3551889986557897
3.3553984843624627
3.334700541552035
3.334177417563592
3.3373999353311072
3.3491060368057144
3.3533362109957046
3.345073973005253
3.33332859535621
3.349117987196186
3.3645334958681565
3.366139353965026
3.360428197279409
3.3420228203235958
3.341847690069788
3.341859614257653
3.341790638507626
3.3477857536270696
3.358624721329437
3.3607735713674463
3.3649682701238697
3.3703536212199614
3.3742958113654136
3.367352718998409
3.3576576701692704
3.3447581551542167
3.3328310759664728
3.3344513531065223
3.3347005415520434
3.32985268072207
3.3357894884572024
3.339236564727746
3.3396849690204085
3.344124448268718
3.3385912048703554
3.3553419037676493
3.3622730651994006
3.3698609700366453
3.381913669142397
3.3865565283021004
3.3954225134739517
3.382175942101473
3.372831094619923
3.387549225059518
3.403501818742614
3.4179921855141093
3.426073496083923
3.429340710592882
3.425676766736129
3.414863954882985
3.4012932833429375
3.3863199855001027
3.3743686640722754
3.380017829889653
3.380521132938281
3.3814737893948683
3.370202567246946
3.370790796147932
3.3729288044196504
3.3769248506961946
3.373347568089372
3.367623343115558
3.3691837571061565
3.371514562811621
3.369765753730801
3.3651134055118423
3.3617288898644953
3.3617843780770453
3.375135836622815
3.3803641018987105
3.3791784001576213
3.3828935417658412
3.3834212939900388
3.382809105971489
3.3807161608274905
3.3756943692533565
3.375698490631253
3.380261410799214
3.3854122665777076
3.3812208521785636
3.3770723855038085
3.3739950876760916
3.3702025672469333
3.383408658893148
3.3838904364347773
3.385778492953285
3.387404328951106
3.3848861016491507
3.38790309270713
3.3835501715422405
3.377380524559
3.371641374860746
3.374528002980626
3.361508300486443
3.354873003602758
3.353562885878184
3.3519790667033202
3.353143288427479
3.3567606783305597
3.3590708374109783
3.3630024009819546
3.3663876108750603
3.3745465566963335
3.3744363418553074
3.376810135583989
3.378277864174835
3.380202614948234
3.382750871356931
3.385385950563936
3.3834086588931607
3.3866195082926676
3.373909260611611
3.356954850428845
3.3577864198718443
3.3471459072572447
3.3492935696172568
3.3563768622030934
3.3749429373286888
3.3820031026641764
3.3923997969332826
3.4026666627786617
3.396032716265085
3.4044112465719274
3.408926944167346
3.4117310223260993
3.416135280731048
3.4212060511711777
3.429237552535803
3.4367523264502378
3.437396324317292
3.426843896906235
3.412352715178297
3.40002752903229
3.3917735631553003
3.3855702898278035
3.3848494530242252
3.3854231998030953
3.403080415165417
3.402409263197241
3.4003740606681143
3.39676429595491
3.3918090999787625
3.3875684549180662
3.3867966170261137
3.390866107584983
3.3982227268893404
3.399513811638849
3.392528987346216
3.383564336581618
3.3940628394169217
3.3996765518260665
3.4016607923100044
3.4054185331027
3.4112084648454535
3.3987102532454756
3.384836349653651
3.3791401744212295
3.3793926862595676
3.3820868546058946
3.385476258174826
3.3898465484491265
3.3938083915170196
3.3983818386657707
3.4030804151654155
3.387939567951828
3.388124588466321
3.389862922339109
3.3888550507674013
3.3908331683892308
3.3889250258639354
3.388524707629504
3.385161035371027
3.380019094484673
3.376039202015318
3.3770586212475897
3.3808009590380705
3.380821489235055
3.3822609317315915
3.382785012229529
3.377050257493857
3.3660280087301953
3.367952377998506
3.3744551026331915
3.3768966719780686
3.3823605815798063
3.3874261921551923
3.390435893744309
3.389235310837823
3.3891189618940047
3.3897798306187945
3.3879395679518685
3.387453199777456
3.384987568195667
3.3762781530113872
3.362709281745474
3.364179920177468
3.3696980456450376
3.3745937387700704
3.3789379194176785
3.3904174474040705
3.400424201361863
3.4057640636684203
3.407449383391352
3.407985279213911
3.413680657609682
3.4229864306836197
3.4310543613399083
3.4391102104134585
3.4416774192373896
3.439055323870557
3.437475078710225
3.43779955341418
3.4345706421032096
3.4248154263066843
3.4111310632181686
3.400546816448815
3.403689205127903
3.409476249810208
3.408053862542051
3.40960434885305
3.4074261076729946
3.400429273326146
3.406672946142803
3.414289124882831
3.414490650760295
3.412587290908604
3.4060408715965282
3.406968437225272
3.415046939579667
3.407670941185504
3.410916165456848
3.407558218149591
3.4075712588924767
3.4090131563776027
3.4163819321140734
3.4129917740464926
3.406268734115733
3.4065553851583648
3.4090562165242786
3.407466669385499
3.3974706579997553
3.3993087372016113
3.4042501283802813
3.4048007132222864
3.4080538625420425
3.392554580637075
3.3929489966723754
3.392351021804131
3.394864354419251
3.399999968560046
3.4024972391070443
3.400890723053698
3.3970213118334343
3.3918500590005487
3.381126841481996
3.381044601255073
3.3859586237063097
3.3817141650831317
3.384465800016268
3.3921328245445084
3.39896495831232
3.4008113965876174
3.405465655592137
3.4038968810462036
3.4012823395985614
3.3996666242154134
3.3988936959393508
3.393561277569162
3.3926391572960455
3.3932287321757966
3.390627437576875
3.392554580637083
3.389649017923471
3.38814207044268
3.3877222865636383
3.3842155614238463
3.379331680813439
3.376257107685978
3.377048854401716
3.382377364695386
3.391247672813154
3.4004443729891474
3.4132716688753555
3.4315001918460872
3.433691939402037
3.429348768924563
3.427920497360711
3.4319741209163936
3.4395823473342126
3.4521938957532856
3.45871065012941
3.4565237305842267
3.4577991234518106
3.4585791203239555
3.455229739661125
3.445313661774093
3.431181582936391
3.4173006729246183
3.4115761526426702
3.4142890113147573
3.412911204387552
3.412471163705982
3.4138101983961424
3.4139761767825645
3.4170209415661286
3.4175561586467555
3.416518888109386
3.42314661435108
3.4323796650009335
3.4208369075491527
3.412955720689478
3.418483649487297
3.431660428008774
3.423824997911006
3.425075063399589
3.42385636079469
3.4185592421456588
3.4174610266076604
3.416629604190549
3.4146623461006156
3.4090055684944205
3.4062951474447796
3.404484405865262
3.4061715219859163
3.4112461518598596
3.4142890113147617
3.409404439536259
3.4085280157616165
3.4077214891861174
3.4096739818488433
3.4100603259527604
3.405105980534928
3.4025217645084083
3.3992714034478757
3.3941763607100057
3.392274962913673
3.3904420423741377
3.3865849229317524
3.3959923577582996
3.4044441023307597
3.410082830764682
3.413172530447753
3.4154056205367227
3.409248795591548
3.4093367815377005
3.411429334788769
3.409002105712123
3.401442670424528
3.40012104497089
3.403555775209471
3.4077682031424037
3.4101330518671538
3.409404439536232
3.405472146736797
3.4015476090141785
3.3999698130724485
3.3992439570866235
3.400833910213338
3.4054744547864164
3.4126019565985306
3.4173022754363527
3.419005794031568
3.4226561279308108
3.428781841564885
3.437856888816315
3.446222090892004
3.45410969830104
3.459836309621077
3.4637234383241573
3.466421874417231
3.4635416506217593
3.4594311455602593
3.4572985380925774
3.4599030584662946
3.4661567143193004
3.4688523028115985
3.4662072389051373
3.4584712218598104
3.449493667030992
3.450200986964047
3.451028995439278
3.4469386634718915
3.4385396940104234
3.4313714786436065
3.4286422372504366
3.43012544535886
3.4340621896521477
3.439201878070065
3.4439525751134203
3.4350214731070436
3.4354134300661845
3.434862829026516
3.440947831234657
3.439217544988358
3.4321040231460374
3.427903722711351
3.4315226644098877
3.4296074189459174
3.4261415309202183
3.4237317525540565
3.4222961215979324
3.421981619905615
3.423586572462402
3.428344968274779
3.436165151530849
3.444836518153274
3.4510289954392817
3.416506269506103
3.413177677995322
3.408199152119645
3.4100740222653343
3.4172330254010572
3.428503016820149
3.435337880700614
3.4316987909207173
3.425146131057914
3.420780502605506
3.4160955147903582
3.408145401720492
3.421876485008232
3.420191570032925
3.413615533445691
3.4134167913122897
3.4181581658443685
3.42235372594263
3.425964519017282
3.4296512275902007
3.4211563486370666
3.4167920471860307
3.414403159444259
3.413805608148717
3.415235117693235
3.4175146045180202
3.416506269506128
3.41388251951667
3.4192029565079762
3.422720853306768
3.4268550828017146
3.423911663328925
3.4205904657399397
3.418111400558431
3.4213702474658905
3.4215362886648473
3.4237981328012226
3.4311648178253047
3.4395512529463628
3.44667879675655
3.4559169195511026
3.462946923164783
3.468407240624925
3.4676160903532156
3.470055473243147
3.471773145779986
3.4716559245825227
3.4715911250767078
3.4711652242577307
3.47064394945881
3.4707996131255485
3.4720938412863545
3.4720696693715274
3.465390574839273
3.459342903292772
3.457629234634609
3.4538691589826365
3.4522436571593236
3.452855626287623
3.4536977270934286
3.454305228630218
3.4528405991601856
3.4464399706558426
3.4433676495840975
3.4417002720324343
3.438578103647065
3.44188717244235
3.446399116838478
3.4417957940186605
3.4328322943935854
3.4349375906409345
3.4394007166048355
3.4487604996140893
3.4522992917754145
3.450146998317973
3.4484024314272506
3.4492128547733976
3.448176590122954
3.451626302551445
3.4570611600530587
3.4593429032927667
3.4326175414270494
3.4290308811058887
3.422782177327285
3.4162435152536017
3.418339168189199
3.4298496975589168
3.4397104275870274
3.445828329538159
3.4392141454506175
3.427433330701485
3.4237888121857067
3.429421334621234
3.426114026473347
3.4393883376896595
3.4424782669244856
3.430356072191857
3.4205813162065826
3.4245934782479677
3.430959647664171
3.4318971519974033
3.434279155913533
3.43822805312887
3.4391036717939274
3.4368434442464895
3.4333451359002516
3.4322096085071085
3.4326175414270512
3.432207815453426
3.4287753542816395
3.4288812472386687
3.42716266680135
3.432484189844757
3.432644359021592
3.4280372807202166
3.423781573768567
3.4310525679467836
3.440930141447484
3.446440086951959
3.4396180116694492
3.447967778180044
3.4573097691499437
3.4648312268232937
3.4686369987327756
3.4713729168432743
3.471638337804156
3.475483004172351
3.480054096722574
3.4798481936886403
3.4740619532778503
3.472941961520386
3.4789597406067134
3.4822332236842777
3.479299436740723
3.466226309283816
3.459568641219616
3.4576530955388924
3.455024645487208
3.4534676418333334
3.454025373402829
3.462576764942199
3.47747030794582
3.485150824097291
3.4775107756863486
3.4612371977947998
3.447554416918231
3.4498763088950657
3.4480595033215082
3.4548259244839308
3.471768928750826
3.478193132863557
3.4696418567061555
3.4710429138546948
3.470945927065991
3.466918716484023
3.459922535362977
3.453412710136324
3.4507313625652003
3.4542766850946114
3.456580319712539
3.4583990816466152
3.4595686412195854
3.448560519666128
3.453299968743557
3.4579982510410687
3.456097061762761
3.453215860874034
3.4503807882482027
3.4516848027803957
3.4513299706229867
3.4468359428170414
3.444845574621975
3.4414026409465692
3.4383738343584134
3.4414542764551705
3.448437290965479
3.450126152953384
3.4605381690309844
3.462829072766084
3.460452030443741
3.4472746694676664
3.436889118778107
3.4420882061677562
3.4461997799673796
3.449196949641401
3.4514394097528975
3.4534600022532467
3.452795480326788
3.448560519666138
3.440741952989475
3.439987115486031
3.4424754569497527
3.4472947509372074
3.4488358779868915
3.453018249021657
3.454246426385087
3.4561090535131873
3.4561312835036277
3.4526854815773014
3.450336879185941
3.4587244531259387
3.4656645632383967
3.4707538286283595
3.473434655691806
3.4734695243201257
3.472865441310945
3.4723276946061987
3.4767459270298637
3.4911238049920392
3.505229933469213
3.505122197800272
3.496493543970161
3.4863917098881294
3.485763936293428
3.488082177927575
3.481971916782708
3.4792120593667035
3.4814019150736013
3.4854269741239596
3.486430406356365
3.4892809857183247
3.4925370988308306
3.491917520642111
3.4882065520381116
3.481425150217285
3.4775610061142226
3.482422806194263
3.4843998317188447
3.473594676950406
3.46659294208512
3.4738123504193803
3.4791509744237508
3.4791827535505986
3.483724164567046
3.490704503469624
3.4959954641523847
3.4926640792909143
3.489183350276725
3.4864498195013742
3.484298014858819
3.482248012021237
3.480169499073704
3.479212059366678
3.451753707438953
3.454393722078546
3.4591083420792814
3.4631270442270683
3.466566581474686
3.469549187110874
3.464425204938323
3.457480519755001
3.4623883375207836
3.4601046276018312
3.4573608960904583
3.455028495232068
3.4565760768011806
3.452869930083054
3.456955831658279
3.4629170899508734
3.4742188659085964
3.4698515126502087
3.466172292755359
3.464963886577615
3.4678589884789672
3.4705814758814015
3.4657713014241716
3.4616363337148326
3.4571875690122917
3.4544979473802244
3.451753707438944
3.448762338099104
3.441883238069074
3.443284914631507
3.452121473192238
3.453768046296679
3.4536257081655912
3.4639279422666176
3.4753116973658824
3.486160281296921
3.495813493028241
3.5039843081429205
3.5106340188691445
3.5159450227589955
3.520398226547014
3.517923930751473
3.5135135567307327
3.512178424327304
3.5128132993213645
3.5141494988288535
3.5152556217577158
3.51174136780273
3.514157596096903
3.508689583935212
3.5009095034456865
3.4933783733196098
3.4884116477009206
3.492045314548766
3.498955645169869
3.494178070411848
3.4884286417264887
3.4889410401826293
3.4913699599578276
3.4964865556164826
3.497274098077495
3.4946059013865387
3.4929902420214116
3.4911180947377587
3.488656786204249
3.4927962458034365
3.4787103968760364
3.4714129437502206
3.477680078333909
3.4868698029516283
3.4862338802741215
3.4932488884776958
3.497484670207198
3.496197655828699
3.4948372698067516
3.491738073071361
3.490059479889784
3.49013191772924
3.490906744179161
3.495593122043384
3.498955645169899
3.458828270299742
3.458746877688648
3.461930056035416
3.4698518658450133
3.474391755294967
3.473246089190031
3.4744765416048207
3.4691685948613076
3.463813209468742
3.466385811145325
3.4698372557203077
3.473027487755029
3.4630974454137298
3.4638093863877795
3.482901433850366
3.4850681114029696
3.4809188522378087
3.4753502300460446
3.4769177543575296
3.478014637847985
3.4755425451543247
3.4742042104395443
3.4775866042144767
3.473279802902342
3.4641626660689515
3.4558280849301424
3.4588282702997595
3.457509788867294
3.4550178602397863
3.453761358325658
3.457892574075199
3.4657619897570133
3.4750486807271197
3.4842367892553723
3.493295381513858
3.5030050912344883
3.513928477952067
3.5254523023794446
3.533359953647256
3.5316853530777883
3.524846133044826
3.52470308008524
3.529242484765839
3.5333482479999043
3.534698725151891
3.5300481473699077
3.5206278962901205
3.5154038988713276
3.516059997392337
3.512875541105194
3.5114579095230973
3.502761613567237
3.495403563466569
3.5058592521609793
3.505855850458836
3.50160187687696
3.4961826674592182
3.493975676179805
3.495155161114264
3.497579453565351
3.5086854439016086
3.502169995088409
3.4930832992996517
3.49412248861216
3.4968614512393565
3.4993318163255207
3.5092778600332273
3.513591754389351
3.509754262904256
3.508124024939214
3.513750362794679
3.5085719702420763
3.5025914042186908
3.4980789807214188
3.4965330041899794
3.495020316624495
3.492524401524225
3.490813267319874
3.493902712250976
3.4997314673432376
3.5058558504587967
3.4787928875615934
3.4803936676685203
3.4854076238127005
3.492968107121364
3.5009415265389556
3.492794380906499
3.4771913601177675
3.4858947798636204
3.5022440707358022
3.5194534594671487
3.5195562604198587
3.5137269100638973
3.514723390766782
3.5132325597578484
3.4967613564675166
3.4994835406528404
3.488083538179611
3.491682418762197
3.494181688783373
3.4965094449549756
3.4984879873371257
3.4990476161782125
3.4972427179381613
3.4934252001984203
3.489690608794628
3.486230650460619
3.478792887561594
3.4685690566212197
3.4726666940787734
3.4726903775170133
3.4676662046473594
3.477727900738876
3.488250259622192
3.499937165052997
3.5105660497689257
3.5191849643070645
3.5257735303977222
3.531140111621852
3.5363987168071294
3.5423771768811307
3.5493260557300244
3.556925265705239
3.5644854384261775
3.565327264257711
3.565592321106516
3.562886776329648
3.5526238357801163
3.535961757649763
3.5206110793367538
3.5208833923451697
3.5161144477125714
3.5097082541760662
3.5072275814096323
3.506858047085243
3.511352240616394
3.516304242098323
3.5222327546325958
3.5262311203081858
3.528435303673413
3.527831386545189
3.5204637473119926
3.527008699203206
3.535629566990244
3.5396303802603812
3.541798581007578
3.540898088423008
3.5337099055221266
3.527637762365699
3.5284402503003784
3.532516858905261
3.520635508114917
3.5248045190173243
3.5308037149316105
3.534004021849027
3.541525461798354
3.538376114888813
3.5281934845079896
3.518398781008389
3.5138335103764775
3.511075280282922
3.5113522406163935
3.4924364686219196
3.4948021217325667
3.5012259985796392
3.510011389025359
3.5109379947491166
3.510027513859625
3.5227416566354735
3.5325827432541517
3.5293676721468357
3.524806883906551
3.5352154671584555
3.545718298950065
3.531469011765157
3.5134264592806534
3.5084960745083533
3.504452888275592
3.5214347247749886
3.5332669533130607
3.540235022158774
3.539321951405291
3.534819017964974
3.531853989431226
3.5222750374766596
3.508350902187168
3.4959858343242587
3.488899267359604
3.492436468621948
3.4886831083492993
3.4829048735021053
3.477064300541302
3.473315953763338
3.4790004488511466
3.4990539937318887
3.5200071952731022
3.537960247122736
3.5499414543708023
3.5552823232555557
3.556454774556757
3.558685493704038
3.5651899621356704
3.5668103867793675
3.5673567191394624
3.5664896809750912
3.5695993742158425
3.565606736294757
3.5672255316255486
3.56415723352459
3.566792337010761
3.5595834178036982
3.5470434679271974
3.5381270567698606
3.5321698594217317
3.528592528752046
3.529904447529607
3.533619617564197
3.5384534442897055
3.5417888891747262
3.5402537959069225
3.537083834616581
3.5356615021726574
3.5397584921090584
3.5373758534791357
3.5390248659085506
3.54557630373259
3.550810713307138
3.5430888025013707
3.5463857444231883
3.54807810515351
3.547598660845975
3.535352841511263
3.534866613689581
3.5332427932283514
3.5316291072737265
3.5430088446132686
3.5460756697589235
3.543859106453999
3.540526472833476
3.5452951218246
3.548705346412426
3.5407660466668354
3.5336196175641783
3.506531181384461
3.5077068500580793
3.510830597719674
3.514202324622956
3.5192895131647277
3.527377915343455
3.532349008768079
3.5373884821503303
3.549579605921366
3.556292986045262
3.5555826984230317
3.547191568647237
3.5458134811295015
3.54706487650929
3.545744934259102
3.5448261843937052
3.5501549532627066
3.5525276602492135
3.55552003774453
3.551929174356165
3.545749692534639
3.535587177587976
3.5316408298012574
3.5269061932125103
3.519399518702212
3.5127265481065795
3.50653118138448
3.494592978219584
3.4832819931745425
3.481776775725335
3.491347143454813
3.5017110747091755
3.513662244508863
3.5271518561661677
3.5403449955612296
3.550281797384322
3.5572926057549177
3.561567844753676
3.5635240713439056
3.5679627782952523
3.5701476439602344
3.570743494150355
3.5738673218575685
3.5762228752283285
3.5779687769698696
3.5680969725443052
3.5716494248685744
3.573646701038479
3.571926500993091
3.5657053146732482
3.5547669294224353
3.5454009780398104
3.5383465160619703
3.5359260982968834
3.537891557395708
3.5403014615434003
3.546737426423435
3.554145846170661
3.5589269512306196
3.5508945418450266
3.542132323113442
3.5431272975365733
3.551533796500753
3.55773785303907
3.5524274490428107
3.5546963140581367
3.5546586736693877
3.55166265531272
3.5540948703255855
3.558154069500928
3.5573465955535855
3.567594483945124
3.5625603631768437
3.5506249603871547
3.555632351831683
3.5620495633275064
3.566700948440116
3.5587748547534725
3.549421184389137
3.547400454491971
3.53789155739567
3.547052392111123
3.546383795932436
3.5442288574577163
3.5388532647305744
3.5316131223660268
3.5364157249462598
3.5471561821817805
3.5577394681310155
3.563432160809277
3.5621781003903883
3.5584588808950963
3.5597731046915566
3.561179573886344
3.5523907205656915
3.5498774859814084
3.555497275050936
3.5579308930607745
3.5574349326794934
3.556440076167207
3.5571882040630944
3.558216081349561
3.5531496575233352
3.5442821319105398
3.542695580996098
3.544905129467219
3.5460626263090225
3.547052392111066
3.5588180333176984
3.571605403863092
3.5843686192068795
3.590006405902537
3.5886957221042146
3.586297562044869
3.58388694176687
3.582312381981957
3.5820761950213633
3.5829612076528514
3.5830453838655303
3.578053211561253
3.5725879475856384
3.579169410120656
3.5862275510474997
3.5813010945590547
3.5798508921417453
3.5807584753664634
3.5857834736814564
3.5866096457859133
3.578135717694982
3.5722751082817576
3.567768000484145
3.5646088648161256
3.5582415700690895
3.561207509204267
3.5691142558856557
3.5499678311782614
3.551629769814998
3.559045173181118
3.5687185686456373
3.560656079413811
3.552158460257822
3.542652891888872
3.5487090908695342
3.557377403267734
3.5577734415976034
3.558541607681912
3.556699031127561
3.5714195619284785
3.577907398573471
3.5670041838340643
3.560319236461158
3.5657856982330256
3.5741901127044167
3.5823760120610832
3.574327314507443
3.5621414363271775
3.5671994051963436
3.5766613267715357
3.579381001481833
3.565518570828093
3.5522592543387166
3.54996783117825
3.569993457422406
3.570420761063666
3.57124222224644
3.570908245744124
3.571650915927468
3.5760418734335553
3.5717437151515883
3.5707471846842256
3.5722701194545023
3.5730276896654294
3.5717043851899803
3.5693003360316475
3.5641063903359087
3.5664128417000915
3.566260016695827
3.564123496403117
3.5639529898372486
3.560167802478913
3.5565736080731982
3.561632833674015
3.5672586016429952
3.5720386779512743
3.5746414215628612
3.5755749156246464
3.575860523601495
3.5720489054572955
3.5699934574223775
3.581358992231197
3.585905423052769
3.5890291899624462
3.5902529586941943
3.5916204617289984
3.5937185990630756
3.5918212857256226
3.5907522453692837
3.5964788153954332
3.6003815715620657
3.594037733460065
3.590720054488594
3.5905285304576666
3.5893152662390966
3.586604303360191
3.5883994876211505
3.5851222898816544
3.5865272671140835
3.5939665708136666
3.5995634685311106
3.5937907993676363
3.5815405395532296
3.5760844244866927
3.565743334608338
3.5679618632281
3.5750687339735614
3.573919238611675
3.579047603515737
3.5798281515866597
3.577852742285585
3.5698181547635373
3.5747283336431392
3.5749848279981213
3.580455328719088
3.5785020905275275
3.5762680382722545
3.5781790425684195
3.5830339949984435
3.5833176195086156
3.5834794495339244
3.58773312742016
3.5833245242780003
3.5849414736090917
3.589867961971264
3.5858343596907467
3.5838486581916404
3.5896692992345516
3.5916986918443534
3.588801899203988
3.5877175033134683
3.5835178288348652
3.5877880943814535
3.584494156596857
3.579047603515768
3.5770511243484524
3.577902704310064
3.5798023458323427
3.581119951717099
3.5800322017108197
3.5778798171795816
3.587299484300678
3.5953323944323192
3.60163519397863
3.604167848822035
3.604270756869269
3.6013653679567508
3.605866673931035
3.6087479332891412
3.607087799635642
3.607557222084662
3.6046383695904396
3.605460381124464
3.6017514477173873
3.595003329806809
3.5888516574540232
3.586512619766682
3.585813737512199
3.5815244926003693
3.5760143952242562
3.5761441959781566
3.577051124348412
3.5851916532649937
3.587616286359368
3.589155638140392
3.5964666598204365
3.6034916874480882
3.5980051123265784
3.5975332211679363
3.604592236609146
3.6161627781738326
3.605386300153466
3.602236211066076
3.6081964177234136
3.614840970670425
3.6188827471625635
3.6209177749486967
3.6226659945155704
3.6245600756715826
3.6189691884173025
3.607274662897571
3.600248034555083
3.597035297942134
3.5912533317483706
3.5783386579960106
3.576856162438316
3.581011937136192
3.5878165161901197
3.5850567857250604
3.587665227992494
3.584480834532535
3.581370241531839
3.580435946551958
3.576628418505177
3.580623253509859
3.582051404653764
3.5914259484913327
3.599962983013705
3.593310030178711
3.5883586248327037
3.587376451752266
3.5888323620379534
3.58918793758324
3.596013424313072
3.593755834724358
3.5920699660650004
3.5883357080449314
3.587301762746825
3.592720517243629
3.599961209955799
3.592172152734185
3.5885794145513437
3.592295319774071
3.5899506568106956
3.5895917182404413
3.5876652279924857
3.586352341532575
3.5863896299062064
3.5864113239561255
3.588319013391736
3.5891214831794755
3.5927109791728205
3.5969082470862137
3.5991897385061318
3.6031644574819337
3.6139093072083357
3.6266834812616
3.63818246396819
3.630183133618056
3.624518292668535
3.6222182220612393
3.6136178275326674
3.614307778104919
3.616596916407378
3.615749288214505
3.6087567948996933
3.599282238764598
3.5953321271160275
3.5994966730548477
3.5982003327355137
3.597108344146167
3.5930076184133126
3.586352341532542
3.593171880150317
3.614205968179412
3.6273155126702945
3.6201810541357795
3.616869086138309
3.6264529777836896
3.6375212492412716
3.6348046328001318
3.6202832699372323
3.6295963631784187
3.6369569205854164
3.6391231665728094
3.6413524795710566
3.6450220951504684
3.6478013122153103
3.642984352427026
3.631886325780856
3.6259559215035417
3.625945486001945
3.610585556836593
3.600040135727296
3.5964211447463987
3.5974883420606267
3.59315068639821
3.591666000499169
3.5954350463646265
3.595394731095903
3.600364496377653
3.600274736092686
3.5982951019628855
3.5940690979773096
3.59085409623397
3.592551386492888
3.6001088489456636
3.6076360849609834
3.600301689536237
3.6034087268114834
3.602215761686719
3.597717235558246
3.6007352210439256
3.6044338862305008
3.6018338578504947
3.596625260846313
3.5926541355894126
3.5951841522325623
3.5942550419308885
3.600122123526424
3.6005316291348604
3.605648724781151
3.6099961678829557
3.613176032703999
3.6144500901347265
3.6063793920076352
3.6003644963776114
3.626712579868128
3.6217699019206404
3.6086189540595304
3.5941552665387837
3.593597668149849
3.6008708070492648
3.6102873128121384
3.623164733003048
3.6373405234520053
3.64497955058974
3.6487819406648545
3.6384944863424282
3.636979520131062
3.6303082635158077
3.6288349207759385
3.630335543831058
3.623092603870357
3.6234780416373162
3.6223554454075746
3.620702118910577
3.6172188526156352
3.6073666429803217
3.600018328394768
3.608384439354519
3.618058099017532
3.625075126440415
3.626712579868121
3.630766506144425
3.6315379361977267
3.6358929066895787
3.640214099619199
3.6455111218360594
3.6486983413069702
3.645884912315116
3.6352302535643313
3.6267264354032847
3.6309486207137467
3.646681131228531
3.6636505477432095
3.6772285746969757
3.6776461879592355
3.6656140889938884
3.6544857159858037
3.643169234474188
3.6334180745182407
3.626767997448594
3.6221313403223965
3.6182471230196196
3.6105812195455522
3.600786559016989
3.6052353327536673
3.6156080090649163
3.6102911302885863
3.6020986799703336
3.6150906598383163
3.619749174512533
3.6260215199252115
3.628523852190889
3.627316633389455
3.622369733387558
3.615406720116781
3.6101621828597006
3.620184576913279
3.6140302912671944
3.602249244214706
3.6008821800131283
3.606156900006224
3.609579293736746
3.606200118138532
3.6051028331200743
3.604012321274396
3.5996031261278727
3.607734372425175
3.6110099594401883
3.605869676640053
3.6099393558543844
3.6126128252168312
3.6146961064195033
3.6154009095179576
3.6165229473632046
3.6150906598383337
3.633441686098921
3.6335292110543906
3.633643473998742
3.633540779750272
3.6335795754508244
3.634964656184477
3.6382623993365453
3.642716525053856
3.642428949796726
3.6485997712089673
3.6499840939643593
3.6456003552893477
3.64508138424995
3.638511348765149
3.6341090408433403
3.6379152782880633
3.6439049317686125
3.6402393720671533
3.634224719517981
3.626514686154711
3.6204582696766203
3.624422918171654
3.6334337147000637
3.641418486995766
3.6413449428812554
3.63776060647559
3.6334416860989482
3.6336524714564487
3.6339317654696983
3.6363942446105098
3.657868651249543
3.676374109064204
3.6655417531098076
3.6548429178590642
3.6588947902654234
3.6647887638521435
3.6654468100432616
3.6768140999634222
3.6843536297048267
3.6838508901447704
3.682443792990729
3.6792943899606882
3.6733590238715146
3.66360313714268
3.649348917478229
3.630882782286441
3.623719658605648
3.6186602317966945
3.6161738002227044
3.617645784489092
3.619553815065138
3.620493102709487
3.621715143112845
3.624172814735262
3.6261266463496122
3.6274279754595047
3.627697152549532
3.6286062893188773
3.6326648375908546
3.634553792253873
3.6315924748018578
3.6295626919096717
3.6264034538246452
3.6189630795077314
3.6124079595081104
3.6066665949326193
3.61149151855187
3.609856763648544
3.61048160526628
3.6103640891967346
3.611663521010921
3.6116936664807153
3.613113558273223
3.6161670151846157
3.624227811584751
3.6224513813452934
3.6174686238111584
3.6163692555204636
3.6200563080340493
3.6235085690677615
3.626126646349593
3.7001822810512603
3.6910143093730876
3.6800048079943934
3.6716359866292745
3.6612144938876288
3.6531563034583985
3.6477936399369733
3.6442110986156124
3.6470077103576846
3.6494858615160433
3.65281682824713
3.6483877865020427
3.6486591543294082
3.6496754325580203
3.647654146873016
3.6442084621112074
3.649702818804335
3.652171775182819
3.649283272187523
3.6490973563278315
3.653252219626662
3.6599901813844022
3.667139130037523
3.6696081634909024
3.6836724308542177
3.6974942068507515
3.700182281051248
3.6952778307578447
3.689895679196477
3.687840694957103
3.684089507693483
3.677308512775199
3.67790313992243
3.67350782116216
3.668754668479558
3.6725901778888494
3.6846218239826087
3.684500327023232
3.6897226896050337
3.687636720393088
3.687847868593225
3.694087410496534
3.6934198991030143
3.6980887058060126
3.692425327887714
3.674746532054482
3.6575311154326555
3.6503631081644814
3.6538472504337647
3.662013261710503
3.659904816186214
3.6444192106181794
3.624324906017373
3.6276362107240114
3.627423132324694
3.6275540358092275
3.62982064708274
3.6345364560360176
3.6365011137892416
3.635700933690437
3.6345064814825765
3.6319992179611744
3.6294062018920643
3.633053153719783
3.6336210019595008
3.634446395267196
3.626528559759536
3.6245731941867323
3.6331380399930584
3.6466380059092613
3.6536162466961053
3.6549739289297234
3.657042493786281
3.6449938298593345
3.6292512807177806
3.6310868872323376
3.63583973860905
3.6337918335971304
3.621958342949658
3.6243089053231565
3.627423132324676
3.701672943981443
3.694537523430224
3.6833177086427003
3.6749268973244837
3.675488905444553
3.679447827656319
3.6841897086404574
3.6809051006961595
3.6766820717355917
3.6664020838438
3.655749954959031
3.6671746781278234
3.6640173120002335
3.664241054782966
3.664525396771955
3.6690185286625554
3.6782274346433312
3.6760783159269828
3.6828247314190024
3.6823775914064822
3.677295655284653
3.671583645941583
3.6684893438390036
3.678305415002843
3.6885414813168027
3.699383626493774
3.7016729439814733
3.696368632699154
3.6926613435605593
3.689050670429069
3.685489059643364
3.6818856447571022
3.693199998019674
3.6923073053247184
3.6869142324216835
3.685091521578309
3.6857363978635282
3.6930553440484677
3.696724231793164
3.705487328587279
3.7025607780312733
3.6960376423105963
3.6996901506599054
3.699294348213451
3.6964895376523597
3.684390782352505
3.675736747403634
3.6684449874888196
3.6640801312753646
3.662063098226721
3.6692883038150113
3.6564501202130897
3.65159520025815
3.641998527595771
3.6286137022580114
3.628303775377434
3.634560580621746
3.6432186323667324
3.6484467265981975
3.6548026399590183
3.6590741464705308
3.6459822972528975
3.6315760373531853
3.6331848544896004
3.646903811460752
3.66003653428504
3.6469071129201525
3.6446455553449244
3.6489112801963532
3.650969652402406
3.653985078279116
3.660510640158937
3.6643942942345005
3.659570445440947
3.656999638376812
3.65456350600909
3.6505036699920974
3.6369530379815207
3.6329327830918627
3.6268411106037637
3.6286137022580016
3.7066745029923034
3.710948195632423
3.70520459781844
3.6972012839739437
3.6907773568630313
3.6869122365579328
3.6853302353885518
3.6919762270539045
3.6803909249680795
3.672891338843434
3.6712993800976252
3.6715907662611653
3.6650756124186152
3.664303133297596
3.666911169834318
3.6737181271900163
3.6840845726120475
3.687484070218295
3.6860326195201494
3.693416488789609
3.6925608681855095
3.689322865681214
3.6887559172660516
3.690361070577137
3.694083512597854
3.7012116391876284
3.7066745029923256
3.7040060765528136
3.705796421481735
3.7066972839880403
3.7062402847263187
3.705837850024339
3.7009951030708677
3.7037567001230047
3.7090627624177794
3.710971622913322
3.7111610460195212
3.7108157528537222
3.7150594962494234
3.7133778995357587
3.7194345850648247
3.7335902798589555
3.735963217544822
3.7181586691131683
3.703455492670598
3.7007468576952953
3.6909741380339582
3.6784907864363805
3.6697850713886506
3.667883230020517
3.670675280221076
3.6742572709265326
3.6675257788053743
3.6540121980991858
3.654189636353021
3.6537186682152605
3.653234272124586
3.657219050743888
3.6600569631900375
3.662613802775288
3.6655375777209307
3.668738929730775
3.6730530024363133
3.682039061779195
3.685615220526962
3.6866255491744107
3.6846704621940853
3.6745479552365357
3.665557276689551
3.660269927734555
3.6541912765978353
3.663215960417775
3.66861986489241
3.6614127086718926
3.661172331256022
3.660528576938718
3.6556390550021827
3.654480571072407
3.6530665571282603
3.653606539008339
3.6541896363530153
3.7124357507825656
3.7113773351493387
3.716132649612764
3.718162739178104
3.7160745343249055
3.710688048306747
3.7030781057640403
3.692968763319745
3.6966053494444657
3.6966873384345758
3.6956259057398206
3.6982597382772946
3.7034827954110203
3.704877215391933
3.7027982871446175
3.6995142374891072
3.6969653481534737
3.696492558503806
3.6980298433150915
3.697052080654365
3.7050432172047016
3.716866975816296
3.7267441433117225
3.7273333084726903
3.7206656578250477
3.713157979425476
3.7124357507825523
3.7114385693247165
3.7086245227456898
3.7096638611817117
3.715663747495732
3.7205584922477115
3.721822172642356
3.7211117598681374
3.7194243597818604
3.716636952211139
3.7144727626009115
3.7187706337587114
3.725665959035413
3.7339043471476905
3.7397931957403294
3.747320224067669
3.7445455042491567
3.7519717881628813
3.7506619516406543
3.7462177504923035
3.742193067505356
3.7295959464499724
3.713029558401314
3.696386126977489
3.6750040475160333
3.6770448563239384
3.6781584626865653
3.678287547100395
3.6755472894590375
3.6767292741729802
3.6710453650062336
3.663680248708611
3.666696909708648
3.670839320796335
3.670129324718103
3.670545555312163
3.6767964304154876
3.688525982751262
3.6972265101267863
3.6928436969297898
3.687944986340597
3.6813836300110236
3.6773285692336577
3.6771727697363086
3.684227244910722
3.683213655285786
3.670682919455549
3.6751036988873595
3.673887489464624
3.6670411987717926
3.6596362804953566
3.6607272239718665
3.6694127163682855
3.6734858574843963
3.6755472894590295
3.7207457679654454
3.728809231753989
3.7317125037347254
3.729494059516535
3.7277611870948713
3.727965491937968
3.729897869965002
3.732112601673396
3.734568973635025
3.7390931041814306
3.7374340403534956
3.720092891884869
3.7250324074991195
3.7261422368747508
3.7209249481456736
3.7096424162407797
3.6975734553688744
3.7028756909382246
3.7092018482063907
3.714485127596266
3.7189820303805825
3.7230500699918934
3.7275510514863166
3.7294740426220088
3.729906152048576
3.7289676865622132
3.7207457679654365
3.7251147658646726
3.728570567774371
3.732156399202903
3.7344807961295916
3.7338059981143714
3.73635966095944
3.738199282840656
3.7368955097868097
3.7343788001922564
3.733565356535115
3.7348283681647687
3.7276137129489553
3.7343683590279615
3.7544118441458068
3.7486770059682195
3.7572362979005476
3.758331484072336
3.755052336519668
3.751427009567773
3.7449220684949847
3.730425569153906
3.719131153216825
3.7104351899396204
3.7019516801008887
3.686040023382961
3.6795123405952936
3.6816163668130093
3.683417180039799
3.679354525704052
3.6793183823314837
3.682460754515492
3.6851828209204895
3.6826045159108456
3.6749083773872995
3.6759556728073965
3.679313903167551
3.6886541597783826
3.705745666497828
3.7094261164198223
3.7030255954800917
3.7051736415629404
3.710421806320313
3.7025044472997903
3.6969022051962432
3.7052592431807625
3.7032547091097494
3.7002405235894718
3.692587716396766
3.6759361501421703
3.668102614134137
3.669428259305299
3.6718846948676567
3.6786029895651198
3.6834171800397675
3.733526608572782
3.732672914608296
3.734558716148526
3.7416699842035634
3.752616764659417
3.7523764536833113
3.7540408759742716
3.7594352508092155
3.7562745307198826
3.7493942716804876
3.7446979443083035
3.7507791702422852
3.755424206657661
3.7620982227637385
3.7656556676545243
3.760608075908144
3.747962584062313
3.757366508221444
3.747076709696727
3.736695088362333
3.7366666842601384
3.738571587504661
3.737929474187524
3.737124236114498
3.737003224537715
3.732901315513628
3.733526608572852
3.741153094843698
3.744692115043705
3.7385001447094655
3.735755649859796
3.7391570686795457
3.74249231822553
3.7459011643616487
3.7481149128834934
3.7471119512292757
3.7424255022794104
3.735639513482728
3.743040435215136
3.7563943490549248
3.757811817988064
3.771072074653473
3.7685496302763593
3.766746433614138
3.772874949466922
3.7638878102080144
3.746829118615016
3.7420230348368744
3.728505775483267
3.719082297424927
3.711931570021172
3.7028244447704513
3.6919970616567745
3.6850062322528405
3.6838014158169368
3.684875319236606
3.6876693587995444
3.6909273801792666
3.6927463234183544
3.6937597367834
3.698359194011222
3.6976726212611974
3.700073313302629
3.702130229449372
3.709084615602921
3.7119396226152985
3.7228282525865475
3.720075668205579
3.71408697280562
3.720256904944308
3.709919594092321
3.707799264767357
3.7035483765335653
3.7058597845454586
3.7025166434712595
3.7055072239601543
3.7029517894332153
3.696694380437078
3.6903860597303098
3.6859673724996247
3.683801415816902
3.7402193220472135
3.741272815590831
3.7500574205405517
3.754477391480581
3.7527592552992535
3.764421666572524
3.762414933578115
3.7610220057697705
3.765042818163513
3.7665089110823606
3.7650991483153042
3.7631884887821725
3.764436487670629
3.7664763586457926
3.7660701831774457
3.765368212643027
3.76916027064027
3.7652358575644813
3.7692332341188
3.762062412682589
3.7545234484127126
3.7460563812400047
3.7397492259368996
3.7452864105379664
3.7496880941308905
3.74019440736753
3.7402193220472206
3.7525648284858133
3.7486526174866763
3.7547329321748766
3.7587416796024318
3.7503751963267695
3.7434408508624757
3.747446528572384
3.756158072350697
3.7643130942293186
3.7695968263866884
3.7712569550185284
3.76934563714135
3.7646542416020075
3.7676604788729677
3.773259608922946
3.777980258846428
3.7834051327112013
3.778436400120047
3.776870949380954
3.763430187755791
3.747443284488854
3.7347887049539494
3.719942500143245
3.7137088879791578
3.7077276750370936
3.703176603404413
3.7043072591176323
3.7126115454856197
3.711616327771544
3.7095349870855316
3.7080536377782374
3.708919913203113
3.706155727181145
3.6998148918263007
3.703777401129603
3.707677119155653
3.709552223264714
3.7094058628309763
3.7263246143248834
3.723389036779412
3.72318369326156
3.72322268757564
3.7208633808691474
3.715774041762173
3.7086747396865247
3.710040894934804
3.7094929962885965
3.7162393040390413
3.7207518030979654
3.722968798182063
3.7236330595859646
3.723482674612811
3.7178938986960244
3.712611545485661
3.7612662936656034
3.7615385672056636
3.7582730264187734
3.759677372520405
3.764299058046035
3.765655082301386
3.765214928085726
3.7615823888875104
3.7650522714128174
3.7744213407656693
3.7770766918926233
3.768320522507198
3.768301422807895
3.7675372486956706
3.7702310370933136
3.7767461960068798
3.775373856915265
3.7743943168304055
3.7709242152882916
3.7634818676412998
3.756116681859589
3.754692855199307
3.7572249348175144
3.7570446119146537
3.756625532078492
3.757444338724767
3.7612662936655807
3.7558287673280675
3.768862811044062
3.771280786864211
3.767171136584683
3.7669123186026003
3.7708627774066135
3.771426454675427
3.773239834672015
3.775761569468918
3.7770011936368753
3.7769763239902683
3.7769179660930816
3.7785111080666645
3.7861795882663056
3.778879262232755
3.7823081567661267
3.785587907851685
3.7903098827273727
3.787662143841052
3.7765726366347137
3.756640278426093
3.749295539618976
3.7287018154169536
3.7163544743122285
3.726354770616434
3.7262058570529413
3.726564202965516
3.724030670087232
3.7247411785387152
3.7240576172240525
3.720025966819948
3.7135539137855416
3.7143743186372875
3.7218208720746824
3.7281146213015632
3.732994155469514
3.7368790495976834
3.7385842285265904
3.738671825387888
3.7370225839094613
3.7365566083061617
3.7386618067698927
3.7379763626158335
3.739049925251269
3.7367835224956267
3.7374381397014664
3.739329822048947
3.7399981226210692
3.7385093898977004
3.7355488493369315
3.7298471293945465
3.723547833598608
3.7232283457326876
3.7240306700872137
3.7620727456450114
3.7633899950563214
3.7673634450168
3.770357121188087
3.7711081304731477
3.7701162630014102
3.7828518182597097
3.78946247517134
3.7985020864696932
3.7883489011326374
3.790075979785981
3.8097493703099916
3.812684600928847
3.8098078594734597
3.803255369117793
3.796824863861721
3.7921074699430846
3.7765622794077167
3.7716837752248975
3.785329291112462
3.7916499569747426
3.7838614567402353
3.772325701645256
3.762536970162004
3.7572820810169136
3.7637919948592886
3.7620727456450433
3.764359708980569
3.7721387435739264
3.771592134886556
3.7702124892393605
3.7703816168677378
3.7717810058805856
3.7774216448552185
3.783131598365662
3.7868540419663637
3.788288751509427
3.789173763267465
3.789970936622272
3.7895216006867205
3.7863431005306754
3.8020741105554072
3.815040922046109
3.815714936921317
3.808750995352782
3.7971958230879506
3.7815401419770374
3.767183640862845
3.7508221811015146
3.7562616589458213
3.751030957151229
3.732241405833938
3.741559240827321
3.733223945563368
3.7287238463720915
3.7290532601689654
3.7297156279795765
3.730093890512056
3.7306751560635005
3.733786985350603
3.7401148686419807
3.7477375431870614
3.751345813506131
3.7446526402357683
3.7398786852810715
3.74433683143712
3.738246283377671
3.7391598232268937
3.7394359249076112
3.740332611180233
3.744410730476117
3.7470413247488343
3.7463330065347655
3.7436848422889946
3.740303505778659
3.73904860851781
3.7389172871187344
3.7376835485840587
3.734005197459288
3.7305681841210285
3.7287238463721417
3.775780059288337
3.7746013701063075
3.775750000864702
3.7801744779015
3.7836984622151486
3.7841245963951526
3.7855008015328293
3.7973727254965346
3.7989984005790407
3.8133496208506514
3.8279405483465316
3.831171039324031
3.8198770910432005
3.8148185183634546
3.811871636920695
3.8021442372591823
3.7946081974763612
3.789215999876615
3.7909887473968156
3.7967461996362455
3.801007894688345
3.8023539925389374
3.7945200672046413
3.7849872411836376
3.779502311253978
3.778413362009092
3.775780059288334
3.7752966938630057
3.773432924780312
3.785893595773446
3.795552911399178
3.7938769666392895
3.7945977963781887
3.7960546198397185
3.795327025261786
3.7945708075359112
3.797227316774052
3.80157010989129
3.8057382497842696
3.8089981860370647
3.811688505849123
3.815271224045118
3.8221540222803214
3.8217587036635354
3.815068688357792
3.8055834271418765
3.8024702364789476
3.8061490325785097
3.798660208808506
3.7757444883020144
3.7617469950972966
3.7598510295295844
3.7474244108271426
3.763057703841624
3.7678070607056267
3.7664518567464222
3.7626756819484384
3.7575408657840197
3.7530290348949036
3.7511418908427907
3.751997372971743
3.753850109507048
3.755157516252027
3.7556414785802534
3.7574620719976393
3.7650928958729057
3.763172100331539
3.7688648293517186
3.773264930865012
3.764736007593934
3.759319680925251
3.7591445409444213
3.763604511917324
3.7690219812134873
3.771096042402368
3.7749008493459715
3.7778370946412494
3.7787530136532945
3.7775803685594176
3.7743352713982423
3.767807060705614
3.7805628635308217
3.7825000778326463
3.7881195311663034
3.7959343848123077
3.7957299795406003
3.8019667371085286
3.8107365989490796
3.8197263856006973
3.828147087445292
3.835644270388748
3.8432330141771325
3.8336665395141925
3.841089124268867
3.832605812654046
3.835346220524779
3.8375941286100095
3.8371990387066073
3.83378881313003
3.8268441537743834
3.8214495880397465
3.8148501494423472
3.805450452599855
3.8007151391962943
3.7966370694091505
3.790756569098945
3.78340954748389
3.780562863530837
3.789905626205023
3.798795589942097
3.8041742356808474
3.7963079777387514
3.801206378490368
3.8046481822019484
3.8000530081183705
3.79916814762354
3.806514150278205
3.817578598565507
3.8179315094511446
3.8126886789401406
3.8102734307296866
3.8118337226905203
3.816507983350518
3.8233168776289617
3.826220724396416
3.819895619760881
3.8113757885011528
3.811269298545295
3.8093408029273146
3.80151456676296
3.789012903477971
3.776885099875798
3.762758064926845
3.763187963618796
3.767712122941123
3.7722966131179145
3.7725614385017243
3.7743693415086796
3.7779386817906633
3.7828553305227195
3.786607803271615
3.781383032116921
3.7735578130343597
3.768359765081005
3.7741371063895546
3.7829289213315724
3.7858298913143384
3.7837926054841113
3.7804769315769398
3.777312041345108
3.7745773655409143
3.7767506758936387
3.7842942353328954
3.7749627256208593
3.769432215765411
3.7733887200904666
3.7765203465270707
3.7783663759278405
3.7790745596234316
3.7780342243502805
3.7751805383517545
3.7722966131179425
3.7988289389415177
3.7993769602071845
3.798645188579745
3.7970340440235026
3.8086610111031756
3.821529874506546
3.833262399239672
3.8357239466258872
3.841841133751689
3.8532437103923334
3.84479847796426
3.854504023650106
3.8418874441209674
3.8464348455179214
3.842736595104339
3.844653273612566
3.843560884831012
3.851248014148183
3.849098075914391
3.8344631787864505
3.8284522612709377
3.837178159259811
3.846955630279911
3.8344533524824675
3.8193734658110396
3.8058952248084275
3.798828938941509
3.798151054656145
3.799986490120605
3.806080860798633
3.810424877038663
3.816931520969361
3.8091685592201765
3.808431216363815
3.814227453113402
3.8208703914008617
3.8225091281477033
3.828718541679546
3.836809170791149
3.839713877434519
3.8374538202422723
3.831500089888701
3.825994837943167
3.827492613655662
3.8248812384192097
3.821200909458146
3.8197126590933035
3.8164794216505187
3.80888830114197
3.7948264055879175
3.7775404096566625
3.774770249416208
3.7774072123024283
3.7781848505947706
3.783230728280557
3.7838798254824058
3.7856961007525873
3.788518689116865
3.7902234043422074
3.789057658264976
3.796404430952197
3.803990074683692
3.8068297970919653
3.8001292373617575
3.7916626330365584
3.7904633448755183
3.7849524084576283
3.7846844452543102
3.7805834519327286
3.7820093441080247
3.7886892648270787
3.787164452273383
3.796593048970603
3.8029110041875187
3.8042494260977557
3.8003014478880166
3.7952093285937996
3.793806331481036
3.796586327236088
3.790723828883436
3.783230728280609
3.818746875025022
3.821008648708643
3.8279312409812394
3.839392303258564
3.852156323664813
3.847218253401171
3.8410733262184023
3.8419967563088453
3.848825806368492
3.85589216744633
3.8629607654606577
3.867175235405776
3.8636886097498917
3.855915618682426
3.8485704404595977
3.8510225839766954
3.8686391993065823
3.8712828025012556
3.8695641496588222
3.8686802457491978
3.86320604370455
3.8562562842411983
3.8491129528174786
3.857775692947241
3.8436659636981574
3.8298059688740214
3.818746875025025
3.819942598799328
3.8215531313013087
3.8092602152032184
3.81126053530846
3.8169759969686825
3.8250920658929726
3.8358277722858407
3.8465614270923716
3.84849762688787
3.8527940209465066
3.8639936571680176
3.8678715710710985
3.871119651702407
3.870152373647608
3.8539335457406776
3.838996828685199
3.8305501371198782
3.8270519365890654
3.8286862092404035
3.825422997082675
3.8165607450516297
3.8099339642351295
3.8125726393152157
3.81481806898643
3.804886135457515
3.795095017973268
3.7869913898609733
3.790058364034841
3.794247381247404
3.798847795388957
3.7942726108863196
3.7924554382315017
3.7978371404755022
3.8046784631844566
3.811670767780101
3.8163562239656916
3.817495004613335
3.816023893293862
3.8119045241856497
3.8111931218015154
3.803711585944795
3.803115433301201
3.8086545883645746
3.810725561671953
3.8117434433677024
3.8228586451162405
3.8207752337808647
3.8185353737056125
3.815643541788628
3.811642548882431
3.806139446209505
3.798966833142336
3.7985035134092993
3.7900583640348473
3.8606572821345
3.8604018089023637
3.859102672379508
3.856225890621998
3.8531403041456445
3.862364149089166
3.865374883237636
3.8691537606176785
3.874535335351908
3.878735743542923
3.8838369949300615
3.8855320033357064
3.873936604087154
3.8659406753075634
3.862851558885774
3.8645892522074674
3.8698927539612153
3.8731528032578484
3.87280594358662
3.876871628676119
3.8823992192222048
3.8754112416925683
3.867688921347477
3.858134375954688
3.862365824758835
3.8625479800687095
3.8606572821344947
3.848995469457631
3.8296954672663546
3.825927181843218
3.834473729948
3.8282373869992363
3.8334543444947218
3.8467129452374142
3.856968184476063
3.8682826611800434
3.8669978275410064
3.8667509498065527
3.8774027834413807
3.883683547971147
3.871754182775478
3.8573651605567942
3.8437961629488866
3.8444604279132575
3.851182700886255
3.8542813161018725
3.8469402569244666
3.8416032094321912
3.837884543705208
3.8252634422348093
3.814875863865795
3.8159536199653465
3.8147691318429184
3.810595442412467
3.803837151468628
3.80247550663926
3.804465496620062
3.816618956313974
3.827146463858307
3.8336081330536667
3.833918448602619
3.828462759092219
3.8255916574829016
3.832609874533761
3.8417125507145666
3.848043517141154
3.835041296134205
3.820301055089201
3.8108242873456293
3.8169394566401063
3.821681487062884
3.825439181299446
3.8234356617269736
3.832956166627232
3.836565397621214
3.842113962542161
3.8376290639701085
3.8245763409684654
3.8106713487852972
3.8007173021682963
3.803837151468648
3.8925330695176052
3.8912618028950097
3.8878801145172712
3.883633101808844
3.881009156944803
3.8857974192100544
3.8935269021575323
3.8928092545174042
3.8884342572439365
3.8798732663542217
3.8841284922413406
3.8893705366939937
3.880404370012894
3.8761658083291293
3.878170681099637
3.8791759538548987
3.8774716501793196
3.8852412005778323
3.8872936010786305
3.8912248234351106
3.8837358435773823
3.8857692102443755
3.887875597322711
3.884829017038881
3.8817309690702726
3.8859138866829244
3.8925330695176004
3.8915188330725776
3.881289724566959
3.862230226587497
3.843304770483326
3.8442202776458783
3.8514189378172157
3.8545646636032056
3.8614946980493583
3.8703427178165075
3.8886243577587205
3.892687693393817
3.890211154630566
3.88530416746989
3.8788201819119803
3.870136689982463
3.86079344770323
3.853236790977363
3.857884143824979
3.8546757894625303
3.8501489532895596
3.8434538548221564
3.8417015487598967
3.844169002415706
3.8464512753689752
3.846054022560549
3.846428519047135
3.8515097788286132
3.8617357530604854
3.8631846265206398
3.8587656859447677
3.8531863474582915
3.8476770146336614
3.843634950529505
3.842974183708444
3.846628666905793
3.853260629336993
3.8554209120006244
3.853253974911192
3.8501310997221054
3.8499809908419715
3.827605910533404
3.8161622903896246
3.8181262440332016
3.8399279242851168
3.8289884938460363
3.8295206015863736
3.8370972626097597
3.8467520747917883
3.8464101219835687
3.848946440807649
3.8554385280491648
3.8605180782736155
3.8637943357817734
3.861735753060467
3.907293019171505
3.904702630575795
3.901123765089612
3.898495901890486
3.896599547845119
3.8949234698052315
3.898235706233348
3.90970098935442
3.9065723992288723
3.9097386212552117
3.910531271531396
3.9104802587250194
3.9123502096499743
3.910967482934533
3.906228672479417
3.898424276131234
3.891782685702419
3.8865850913072757
3.8928745656468746
3.893082279832515
3.9009497990464275
3.909124564648799
3.8998877434415737
3.890175076686189
3.8943083068907987
3.9005571658833462
3.907293019171498
3.8985983221793723
3.8919231386657187
3.893002785986097
3.8885933045661742
3.8834804587020226
3.878503797736643
3.8741236537798165
3.8706598752096637
3.87669388479468
3.891666036891684
3.895893790576331
3.8920008491654774
3.889472558954059
3.8820601231436127
3.886831690833022
3.8836949085453067
3.8767583828991206
3.8708787879866864
3.8592445428034345
3.856909577884214
3.8506429126446626
3.842281900631337
3.8462013960159847
3.8508688582213595
3.8554305938516356
3.8594863391364136
3.8626671590003236
3.864934799381655
3.8646846854356665
3.8712508314179437
3.8707808522327207
3.867245182362103
3.8638563758704905
3.861037712267289
3.858860404453718
3.857137946120328
3.860177487861878
3.864510395622841
3.864705002134267
3.855618120328697
3.859322514630422
3.863986353264174
3.8621365281630347
3.861385124755279
3.8679040867530174
3.873153698936899
3.870322947068685
3.8685150453812684
3.869259531178095
3.8722503208134977
3.875573311290221
3.8716895651126784
3.8645179537588765
3.8649347993816905
3.9124245113757046
3.913788948210318
3.9177653784925477
3.922750816972655
3.925703659347318
3.925054477855128
3.9219503327095304
3.9148839224957688
3.91464347753243
3.911947019479844
3.9178221682005065
3.924453719604408
3.9212659872080384
3.917395917273459
3.9164763672392815
3.9198225944068463
3.9213486045354626
3.9170112593072064
3.9160595371818787
3.9158431512418086
3.9168185680223435
3.919623162041907
3.9151891201053663
3.917174042599009
3.915960350706254
3.9138449641043587
3.9124245113757192
3.900751532563584
3.897092672964488
3.893272260498365
3.894385401810613
3.8961465840078944
3.898510482631485
3.901141563087772
3.903004170992044
3.903375815500864
3.8976331167595366
3.905923389069203
3.9116699828514476
3.8949002803485646
3.889235861927282
3.887830629346158
3.891727459822687
3.8851421503555863
3.872690471192676
3.8770868806755647
3.8799071886711123
3.8909723915826007
3.895697335933598
3.8835778300079413
3.8780737836395494
3.880484126654412
3.8835564689894597
3.8823926951307093
3.8808082940292388
3.8798303444555184
3.8789758043767364
3.8859103741015146
3.878693865970502
3.870314068806055
3.864332782898839
3.86268748844136
3.8639604857778878
3.867150135152586
3.8721798580823332
3.8701560901708882
3.870448453356901
3.867728607245703
3.8675677628831386
3.876877316850667
3.8842096567331286
3.8779625748611464
3.8736574601805107
3.8772593566938487
3.882036322139894
3.8824773799040373
3.8839163233838043
3.8849795680788164
3.8804426705138075
3.8813442780281635
3.8808082940292437
3.9159647600597842
3.919399732105563
3.924976254340605
3.9290213790978035
3.9298771723846624
3.927947764349472
3.923764566968248
3.9181470926913033
3.9172823684423848
3.9206610359655687
3.921372089382726
3.9244798292781065
3.9322435351136575
3.937180416661588
3.939278065053355
3.939835450584243
3.931028159012517
3.9380235803770076
3.945194444065853
3.9467877540112775
3.938768988547218
3.9216096461378305
3.923517335237677
3.9265003555518425
3.9262055291720093
3.9218147705523503
3.915964760059755
3.9227348874165475
3.928549758905644
3.9335910627488513
3.9379270756906823
3.9413620430670955
3.9436592245895894
3.9291966477130553
3.9159470258329345
3.9053536842722143
3.903004829544301
3.9131199609710525
3.9124729161166236
3.906486205150711
3.9187760969367664
3.9340792023350715
3.9307621116369864
3.9082556274614593
3.8863885915218868
3.8825090106471074
3.892159977384251
3.9001055012929053
3.9024134153970964
3.9046984024562508
3.8993989408781413
3.896251241465167
3.89581542683447
3.8928015090438532
3.8873334520338956
3.887315271659316
3.887588880226773
3.8880655054937727
3.887851287110361
3.8872138814352444
3.8884356318417805
3.891147354787672
3.894959891664194
3.891039872798157
3.8804113315156172
3.8783905065780258
3.8725382396230565
3.8863977450443596
3.8974969327949243
3.9020513028914703
3.9073176134921175
3.9030225897472492
3.894361904406759
3.8870659270786603
3.883173494371027
3.8886082570749387
3.8945803916540034
3.886801267135714
3.8906239863626952
3.893769923215741
3.887333452033862
3.974722359847054
3.9728784641725126
3.967788862196758
3.9607709874055144
3.9537703930175065
3.949038113105865
3.9489742745654595
3.946782951475224
3.9489387359207493
3.955644446412196
3.967386817754401
3.9650600647475227
3.968664644002375
3.965865796895539
3.9582328197245276
3.943690815340982
3.939788038093286
3.942968717306432
3.950206170170536
3.952013476317862
3.957900583964409
3.9593169721791597
3.9640953940491155
3.96608179982032
3.969625995541219
3.974952386351652
3.9747223598470796
3.976219853534139
3.9790534077539945
3.983265021884911
3.975031380168203
3.9604874539121857
3.9444602329207705
3.9446145929798
3.9439698966226433
3.9412089384595537
3.935406440297211
3.9255957698961654
3.91891616612396
3.9300636956311874
3.938730799282551
3.944444111426268
3.9343458348011064
3.9242412508176048
3.9307511225073655
3.9353767616021784
3.9279996749704447
3.9108577377478033
3.9080036287359534
3.9052298291117604
3.901911183787251
3.898697141426854
3.89614348443665
3.894157516074983
3.8965397032901437
3.895707583886254
3.893301759979193
3.890206408519379
3.9004727823479413
3.9045053332523465
3.902559729553904
3.8996566883663073
3.896451584505315
3.8998070704160392
3.905634434138996
3.9096726730339455
3.906273277428362
3.8993606044766005
3.9005447512776903
3.910010512555094
3.915420602309746
3.9128435068023437
3.911688809394399
3.9124684751529504
3.9136720592904584
3.908361585470593
3.8974235873312946
3.8982379251892985
3.898179566150092
3.8943967398920227
3.8965397032901254
3.9819737242873465
3.9798714975440572
3.977178538867902
3.9754823451433117
3.9699716368767035
3.9606913908321095
3.9512947046529416
3.954936992534961
3.9642088521322507
3.9716410800234496
3.968536481010801
3.9811863395977527
3.9743934098782785
3.968238655941033
3.959524725383355
3.956731959290031
3.9598139405731576
3.9579794339177443
3.9598077362747093
3.960980109041844
3.9607081933435655
3.9620052097299197
3.9646712005405176
3.9713936426815457
3.9747128488960413
3.9752632390909337
3.981973724287339
3.983632375426718
3.9843550591778736
3.9834573903007926
3.988818695508634
3.9940190314222628
3.9890667697396114
3.9823416084653895
3.9737718295382023
3.962334969747999
3.9481577388445546
3.933751557983545
3.9414096169572543
3.9638777968998538
3.975145701545358
3.9519022417579865
3.9460957283399742
3.944935363148188
3.9402362360878582
3.9380984298809443
3.9316787497010726
3.9276198962755737
3.9144983959360067
3.9131321852567744
3.9099438924599177
3.9023496034531258
3.898912883886449
3.9085911633984285
3.906187972601586
3.9038930885717797
3.898877879005873
3.896524317890032
3.9018432474093583
3.9104721452694227
3.9192084451251303
3.925778267743992
3.9288379926880186
3.928758784821494
3.9265475757691664
3.9233482564342035
3.914822615092666
3.909515338338062
3.907997445070091
3.9115443871845126
3.9191880269936417
3.9228641413317167
3.9209781558232115
3.9170568480620833
3.91490700068217
3.917703149535647
3.918393768505328
3.916400435033206
3.913833330590605
3.911544697550958
3.90618797260156
3.9855231025353817
3.9848088407155013
3.9822783792474086
3.977330296402626
3.9756210934421823
3.977190600705862
3.9783019311516923
3.9779061821178097
3.9760135068350944
3.972725483953136
3.977007337314656
3.9826000456871693
3.9850760821161564
3.9870322006871994
3.9872989154917526
3.9812474531259903
3.9710683249880114
3.9716263309803788
3.959889566549734
3.9641811786257057
3.9684530851700033
3.9714574860812486
3.9734018142210195
3.975156031889326
3.977653471590535
3.981309663439651
3.985523102535339
3.988317670808168
3.9936294215948114
3.991428545767464
3.9912110755037067
3.994804979459141
4.000572098798008
4.008040273490186
4.006693398748648
4.001408978882111
3.9961147580298566
3.991346215336554
3.9867156128724384
3.9817212251601304
3.976148091732778
3.961338225104384
3.9473192196826634
3.948188164661157
3.9477355161129246
3.94599879521884
3.9383096918383718
3.9280410829045422
3.9262334236445544
3.932324948347445
3.932457575100739
3.931308983164766
3.925277936621489
3.916248348649939
3.913527947704866
3.914272373090678
3.9164496112455107
3.915507495794259
3.9148938245215694
3.923704799688594
3.9342133027178945
3.938553220934291
3.9405982680877014
3.939448857498784
3.9356552232462794
3.9328222510522908
3.9213411994528826
3.92161361453472
3.9224039372563775
3.9230113944807066
3.924474998339629
3.93397128685718
3.932272819694683
3.929317045780565
3.9241500247819823
3.919601963880986
3.9197776874444235
3.921609263072413
3.920659581114669
3.9166142049563413
3.913527947704843
3.9921306749394585
3.998039998262455
4.00967987256336
4.009504884344543
4.00479969090516
3.9999108462837967
3.9949820116942134
3.9907727173270144
3.989549855411722
3.9943109744301495
4.002332144315468
4.00788657019767
4.013533391857566
4.008190170572976
3.999664282406125
3.9966588977381803
3.998420288911926
3.98553179996673
3.9851495118504188
3.981785936850375
3.9779836575010057
3.9806205043416103
3.9834107106544403
3.987550760456824
3.9939734274598138
3.991222926350065
3.992130674939471
3.9936024891944424
3.9940221227543344
4.0000526014788065
4.001486059389883
3.9973365138683534
4.003719742307569
4.008491780098908
4.010892162096515
4.006667784798499
4.003522209391928
4.003368213719837
4.0057158154549235
3.9981671311487066
3.9805678508020357
3.979453105830994
3.980344189108824
3.9881651025461857
3.967804045881418
3.9472603918546674
3.9433348535221735
3.9400524234370558
3.935843890820103
3.932357606181339
3.9344523071161115
3.931348588487675
3.9271731412883866
3.9210739073236653
3.9198603928859446
3.9193294341422806
3.917731772128
3.919755732472146
3.923959647716722
3.928952905514281
3.9381987960366205
3.9523951228046945
3.9617747127720055
3.9511561867162284
3.941035649528915
3.936438904668173
3.9388183495921525
3.941125763955828
3.9411152618974112
3.9376141233868602
3.9356413243493464
3.9341740568696437
3.9390365006094683
3.9401169720032803
3.9385673041981706
3.934892412823319
3.9300954655473763
3.9251865715506167
3.9226853141379823
3.9220642633421945
3.919860392885976
4.019234214209031
4.017675487998754
4.013970792776415
4.020131203016882
4.025629890178543
4.028679385457745
4.031492912360408
4.033178286172954
4.03313577770776
4.032852570472989
4.029722974819888
4.020761349041183
4.030509270906135
4.02600159080398
4.027024562128376
4.03040738685346
4.0306672328310125
4.029606407182221
4.028102024597457
4.024695343334184
4.018397522935848
4.010573906570093
4.003923200027049
3.9986291720163365
3.996396915021174
4.008070214319974
4.019234214208971
4.016711839934416
4.012417902161207
4.00714737931052
4.006308992957476
4.011397796213493
4.014242837189348
4.013964849683238
4.016688422695096
4.0257944929569955
4.034390299401422
4.040795165596672
4.029140556810725
4.0205814192829585
4.016827605534262
4.01618924064609
4.006393758920329
3.9891413555095028
3.987515002131729
3.9692687232852557
3.95354139745787
3.9446485172893104
3.943350510542894
3.946664078420737
3.9579828463296307
3.9627550985616313
3.9616811297685484
3.9522105745387583
3.9424141418763488
3.946269227160173
3.955426378581051
3.9643451169771455
3.9657463889563336
3.9619326241370296
3.958946172574305
3.9596747016002767
3.9646771543410977
3.971662909344986
3.973085881398977
3.9672452965118814
3.9712166794961
3.964520146858006
3.9527038482830235
3.942564805874865
3.9394994308486604
3.94274164594329
3.9535345766920065
3.9623332908622424
3.955253823263282
3.9530343700682216
3.9573505590541176
3.960916134314024
3.954989534738228
3.9463191546300935
3.9424141418763763
4.044740994914874
4.04455066582853
4.045592331896486
4.050353307737018
4.05814156910053
4.062644234314563
4.059944671333116
4.0547692096754915
4.048626611825655
4.040341639054981
4.033696683000396
4.035413360674217
4.0312063602874755
4.037142148148456
4.039121339193952
4.038195180078002
4.034777328246756
4.047266657372507
4.0587439919469235
4.049515598944862
4.049618743216355
4.048714979877464
4.044388195799052
4.044196008083026
4.0469620237500035
4.045210973109537
4.044740994914875
4.043228335936744
4.044502715960113
4.045464994296736
4.0457626622721214
4.048834255983025
4.051684451601369
4.04956244717447
4.057321830786593
4.0580408315607635
4.0579363957558625
4.048169619785327
4.04179223607444
4.031015326225442
4.023302925276699
4.019427992908622
4.006797356651618
3.999553965202871
3.9944520956736054
3.992454293554571
3.994715085103262
3.9967657595171837
3.988875247477767
3.9760168157337317
3.966502720608217
3.96884581545557
3.9647426844540306
3.960864744373966
3.960226883288582
3.9609477721286876
3.9627912596748134
3.9651887857549277
3.9678890967525895
3.97105679695466
3.9749409903969863
3.9791865679424707
3.976241907685421
3.9776416616464205
3.977088628658487
3.9799937250458006
3.978235062506281
3.970993840484255
3.9634581842478074
3.956482515975211
3.9494276796387005
3.963668597962419
3.9679399453609148
3.9649624567962554
3.971908294812939
3.973992057173798
3.9735331421635776
3.9717391101367747
3.9686484184344493
3.9644128462905996
3.9602268832886107
4.061765909484158
4.060152087137798
4.057725130381697
4.059207601804004
4.0665431716651925
4.075063821351551
4.080343633448174
4.077800072328422
4.069512451275433
4.061566201367675
4.055031576075097
4.051461690028471
4.053405134856827
4.063988290132144
4.074641775313936
4.075850636737289
4.073707768619141
4.070675190662078
4.060509349341541
4.059007028594506
4.055675025615939
4.057114819190358
4.05525264718446
4.050923063909963
4.048525057904286
4.055250635751034
4.061765909484165
4.05661196023111
4.049731629599802
4.0471035897472225
4.049338238155755
4.050562985474624
4.052253468115919
4.054071848871743
4.057996317809402
4.062417008510532
4.063289425068167
4.05792790396335
4.048875044530139
4.0363270421575175
4.026830081045209
4.022209528223119
4.0231096350495825
4.006113010088244
3.9976241602040585
4.001896006655176
4.0038931582057655
4.004587179092922
4.008345180659101
4.010381019558937
4.0068300109336965
3.9973155492511787
3.995834878656601
3.9964087972052353
3.993886015091086
3.9938400839873602
3.993430203094654
3.9938366277129593
3.9981715591760465
3.9992922411903513
3.996406633488392
3.9886247054163784
3.9812335826014014
3.9815495555986535
3.9900200816451385
3.9936402320460966
3.9938622465638303
3.990859416934332
3.989139179592891
3.990129915808347
3.984055340712511
3.988572476765736
3.995291489564786
3.9989623592246333
3.9943421784880964
3.9900786651488858
3.9873144610613926
3.9865462969325973
3.9878797463028026
3.9908289051826236
3.993886015091092
4.082459873142862
4.084087036866053
4.087666954890049
4.090234468828099
4.089125204636614
4.087969321747376
4.085626964690474
4.083480041881662
4.080934772699235
4.077737159483775
4.0771558358409505
4.07940870748993
4.0770700287212485
4.077881223086161
4.077864686423104
4.082310637663121
4.087277080786714
4.076349725792776
4.069711955968882
4.064895803468741
4.057815309423028
4.057306904870722
4.067018436104776
4.076976821472925
4.0860798878940034
4.08547964927021
4.082459873142883
4.083171519531536
4.084862062897768
4.0863682814105236
4.073427837206909
4.061574207251708
4.052477063563251
4.055464556509423
4.058200690888726
4.074816758800598
4.0726448854321715
4.063833276777544
4.06015274238059
4.06445184573104
4.067819145398093
4.050289262092421
4.040910275022865
4.04498525176239
4.049609698353364
4.028747724041915
4.00893660735227
4.005932329083592
4.008619097196359
4.0111738179747665
4.008919790897775
4.00374515927013
3.9993778234283774
3.998007567563998
3.9944657337135734
3.9945989870842062
3.9951965106300085
3.9964740045405684
4.000180621242858
4.003755093268333
3.9973835062486387
3.989415460197707
3.9852804857140107
3.987312261239865
3.9908429899481455
3.9949595490865613
3.994675498677383
3.9975481682231457
3.9955583111376836
3.991062072588094
3.9933173289983626
3.9997150914242057
4.001714349639716
4.003444980318098
4.00518006842106
4.00627699780131
3.999252433103973
3.9947022831927903
3.998672139872312
3.998647447121553
3.9944657337135268
4.091057420601326
4.093790119485485
4.098434208057174
4.099242054594521
4.096980826144291
4.092258463330828
4.088362971755188
4.085461146656738
4.087221370798195
4.091567217953705
4.0949322508647175
4.0946629465548545
4.098429477801527
4.103179851967419
4.10794373815424
4.1083681709542885
4.095803599983757
4.086570261068661
4.075752139081599
4.079894232505089
4.0893406787954625
4.092783062792457
4.092016931778415
4.090602424645209
4.088559083761217
4.092342425179133
4.0910574206013415
4.098091221373024
4.0991653291194305
4.087267099415606
4.090104458212278
4.0930123288138915
4.095652194058188
4.097397468620148
4.093707106424669
4.085073209039191
4.075394896659732
4.071948104339623
4.072117227719404
4.070029548198759
4.068234446709672
4.070393582566893
4.070889797037249
4.069483102184537
4.057620183341459
4.047303003994314
4.030994961885831
4.021501798797588
4.020612699978707
4.0178058379944925
4.016286986305502
4.017780567511575
4.020716629778924
4.0216110618312975
4.015863517623479
4.015940713646181
4.014529838420285
4.01402753014186
4.01002180921938
4.009035780681124
4.01585941973151
4.018568724254056
4.015044745491309
4.008294217947168
4.003143682727032
3.9996518152833427
3.997930030270019
3.9997150035414877
4.006261363745135
4.008366034361864
4.007386764706318
4.00803028590204
4.006521327758736
4.004907907960697
4.00812364034818
4.006904784441481
4.008526302932664
4.009988945066822
4.01175178180736
4.013898627606806
4.015863517623494
4.101363830157486
4.102820052519529
4.104983756811121
4.108931773395564
4.111158841061324
4.111847837297044
4.113236468686479
4.113465350734256
4.112499530900574
4.109611925119781
4.104215395715705
4.096411957355923
4.105490904313502
4.113874010388572
4.116517190924014
4.109309720760326
4.107694085381274
4.114125187381274
4.118493834319853
4.113559483443549
4.106842100533693
4.102081487479414
4.099579539524463
4.098246843211241
4.096538367831499
4.095754027166288
4.101363830157512
4.10033332371825
4.101324592938108
4.10343834711982
4.106229137024543
4.109579296515588
4.107695781954556
4.101580573966512
4.0952486577963585
4.085222317268065
4.0941176146321085
4.107076922160233
4.103117519731772
4.088976851025795
4.070063298170039
4.070568015477027
4.078154877389341
4.080555415577283
4.064389246597117
4.0560785183006915
4.0488725826355045
4.03766935925517
4.030483325480452
4.034708099332145
4.038151163010934
4.035296200383206
4.031206539673141
4.025604677233812
4.022255997199169
4.019265027044818
4.0156924689523725
4.01405049793129
4.020315220561124
4.033544232935272
4.032667024107234
4.0284844909430815
4.026002506898084
4.023638164734508
4.019028445524898
4.012809461930616
4.013832170153437
4.019116827292223
4.025209238954485
4.031730383784725
4.032217592447837
4.035253970451725
4.040137521709767
4.043750400379955
4.047577775309729
4.050262437188411
4.036174607313048
4.024334081752669
4.0173995926296335
4.019616702884629
4.022255997199247
4.102404526556223
4.103280944846926
4.107153984749512
4.110152007791896
4.111220503141435
4.112386598363732
4.115073897486366
4.121184712228143
4.127111735598608
4.121997467885633
4.117517727797566
4.114964585701003
4.116361999332556
4.117246626349055
4.118791128228658
4.1217445348146216
4.125739166118743
4.121491266580252
4.121972049021316
4.12281781390022
4.1176105301984425
4.112782479787892
4.108716896708953
4.105471123544259
4.102984613834947
4.101463146464879
4.102404526556253
4.114288288603588
4.104960604960845
4.108329652356935
4.110751285751156
4.110799401000165
4.1134524653534745
4.11778116398667
4.112537600900965
4.113129715006119
4.117275266283283
4.11716326506915
4.106476862595877
4.0982404873097265
4.094122749114728
4.0928736627649895
4.091168882472333
4.084218027688575
4.069256565130449
4.059208812970464
4.061232310837473
4.0585506079682965
4.050395984086862
4.043399958494347
4.042960370037358
4.047916339621114
4.045696598063246
4.045420176967052
4.047953374320774
4.048431267083898
4.049288826530659
4.049113793792702
4.0454172006285045
4.038488862499347
4.035531486520994
4.0313802259232085
4.02931620409551
4.027604409596663
4.02585025033725
4.025543120519585
4.032538527656119
4.039794322060658
4.040268001494546
4.037093940990819
4.037444338269558
4.036140952412855
4.041040944721357
4.048069470552099
4.054919758531417
4.054100482247417
4.061161915423325
4.05966183964422
4.056558477731907
4.0524677925424495
4.047953374320828
4.128067787068064
4.128430367873827
4.126510877342739
4.118468074203221
4.114913698938777
4.116952843979561
4.123406261786048
4.1288197398537845
4.1272091123555485
4.129225771119624
4.1260655252774106
4.121475681932745
4.122828828257621
4.125755674112068
4.129927817068532
4.136175638940741
4.135453362321763
4.132287557150381
4.1278778488918855
4.125335990591033
4.129946198041135
4.13477128959722
4.136440747866894
4.135950054761757
4.136811473815875
4.131549636290709
4.128067787068095
4.12444381334254
4.140300532067785
4.136765943189177
4.133429029962412
4.12962674379617
4.124449665007807
4.117822244524157
4.122334118780958
4.126107514733787
4.125428193706447
4.123028041913455
4.129669577648884
4.135309875082382
4.1270346683562025
4.12382072824735
4.124083761918855
4.104491712439509
4.105108735509576
4.098342346667256
4.084007196997447
4.0756038652424245
4.071013662496197
4.05980398428872
4.051634387639208
4.049967065140729
4.052027532116693
4.0498257931489405
4.04807039111999
4.0497310619252405
4.05290708793768
4.051724269868824
4.0465274065100685
4.041426737429779
4.047134613772281
4.050359422777206
4.052671386843078
4.0556150233823445
4.0552618682423445
4.049220357448266
4.050825827861783
4.051320519418923
4.049201895678875
4.044481802270633
4.037845082274549
4.038517299261369
4.041879156400487
4.050096808497679
4.0567095318008315
4.06038314751911
4.062056662573644
4.067083986121556
4.064150352647804
4.055949460214243
4.048070391120021
4.138108987054345
4.134484960630669
4.130495621252396
4.1367596019787145
4.140060217269543
4.138556336589378
4.139928574271265
4.14357617509082
4.149046197517586
4.1525549507623385
4.147618582285358
4.13852082578787
4.149000959719081
4.1464775289788465
4.1453412184770695
4.145478863230914
4.14645069203408
4.144275266660499
4.1431470172682054
4.142681025466915
4.142829783496498
4.14370527687871
4.1453818867991465
4.144087249904451
4.137455413932935
4.139716189807985
4.138108987054338
4.140640810492945
4.144906917445247
4.147626141888835
4.152514029161594
4.159627935779301
4.1564327082021375
4.15183140255315
4.148468311417775
4.144482124658402
4.138531837315161
4.135439678134889
4.143301929451263
4.136386267785172
4.141446139790012
4.139704215875397
4.128074570577272
4.125390082810884
4.110443872886441
4.099629351629861
4.08581176223055
4.075908089070909
4.073508597758155
4.063647729893277
4.057664833144434
4.056758232283979
4.0603904480446555
4.062131713197456
4.06243084927173
4.064879347623251
4.067909513702847
4.067929891214602
4.065800388954829
4.062901455072509
4.063203699109651
4.064995404210589
4.062330825575601
4.064446494289148
4.067928954206005
4.06425108849018
4.061200375429519
4.055020920031306
4.05491330043449
4.058726021207854
4.064506720199298
4.072715045560093
4.081753776543785
4.075850769452561
4.066040518998208
4.06184256694993
4.06554062819783
4.0673134586287905
4.0646474609247285
4.060536215957528
4.06243084927175
4.152003078434248
4.1530016437941395
4.1490191765906115
4.144070473106495
4.1471690535152215
4.148846901521094
4.147914857634713
4.149500859125178
4.152613766942681
4.156949517085238
4.15396913212423
4.149481465728804
4.150865240574573
4.160407591742717
4.152165089212503
4.147908555981837
4.152040123868864
4.149526679624504
4.149367782642907
4.158173773294004
4.155597022339211
4.147892519337369
4.1464604447042195
4.1477619453453505
4.150485348508066
4.150994297083001
4.152003078434236
4.146917808546577
4.146082912890461
4.162881798300619
4.167536998143911
4.1626684115917
4.167661342912579
4.173339880942422
4.168705521428858
4.1610060407394105
4.155651491639322
4.157314981438854
4.148134062903627
4.155076765207342
4.1613556107931196
4.159173920419492
4.145343805042106
4.129912461091155
4.116375655121792
4.1102048513385885
4.107942169479426
4.0931422240766375
4.074643777143952
4.077068574013089
4.082287597155077
4.088988999690446
4.079260001143962
4.08096042399748
4.0872099063525855
4.085225906196761
4.082028539997582
4.085319772660936
4.09671657075596
4.088311979934279
4.074436008137293
4.073462908242693
4.080124559787163
4.079871593702748
4.073925130912353
4.070335134082252
4.068503312340907
4.0773080142457445
4.082073312506142
4.080696162521188
4.078875792183876
4.083508799310768
4.082409434802277
4.091809278042463
4.096213890537922
4.098366551250349
4.0918949417195005
4.087223003941471
4.086837658220555
4.089304490713628
4.087209906352582
4.154527268217348
4.153010553151696
4.153876025526042
4.153078131485999
4.150974019127414
4.158258584884537
4.166632234927131
4.168714628794679
4.165008580782273
4.159381175995435
4.166537649156944
4.175220207555432
4.169479185777467
4.161614892816014
4.167451912370171
4.171242858723532
4.1714557547219435
4.172360373601125
4.1701501800966785
4.164290264182247
4.164107768981777
4.160336806600864
4.152508100276079
4.14931564882826
4.150978667255419
4.152948429723833
4.154527268217359
4.159775326551347
4.1656266034554434
4.1710068943226455
4.174685954324806
4.175167189324627
4.174928538318067
4.174189427249724
4.177411013158065
4.171309822166603
4.163814093592305
4.15825786142417
4.1653041009448195
4.170941045547416
4.169923984522306
4.163730657688402
4.148513108680612
4.14841701512208
4.162382150370772
4.151619388556084
4.14232843529773
4.1343807167086535
4.127106244804488
4.115828349474462
4.102210719948963
4.089116371102991
4.09872824343891
4.099102409785404
4.092891395493009
4.094469110320797
4.100071310018653
4.10879885460097
4.101967571751861
4.110015696679898
4.110182244645688
4.1026367096977125
4.0946897400747275
4.088013911815993
4.083534780410199
4.079048293130632
4.0891359332858555
4.094667829964514
4.0949574624185
4.09445138503501
4.093290885472701
4.095919082923674
4.095054686378133
4.094550396285215
4.099556830950307
4.098814509645833
4.099485698880746
4.095986385632791
4.092431074486449
4.0907895123365465
4.092891395493025
4.185713033939506
4.186428880510087
4.189009626721064
4.192358071892176
4.188618299999921
4.1857679045242095
4.184414853106164
4.186823861343847
4.19076405484675
4.1925706410111685
4.190510984902783
4.182483415271322
4.188906781234942
4.1933375946258575
4.1946836962957414
4.194151565446022
4.193815318724964
4.191521854794223
4.189108069838385
4.185891943399074
4.185656730375567
4.189541596920707
4.1870978323449926
4.1855503125532465
4.184830746549665
4.184859487794889
4.185713033939505
4.180788615080123
4.17780254100002
4.176331584718374
4.176569518826354
4.179741086203496
4.183427961041737
4.187807558385007
4.181673985044292
4.177638428453236
4.176248175881156
4.174238447460513
4.172301580933415
4.172045481404257
4.173234347743817
4.168579200647952
4.169364320185629
4.171493343178451
4.169071710183061
4.158003184966528
4.144487477162918
4.1422267522051825
4.1347778062608445
4.128801341963881
4.129983225293149
4.1262514248923345
4.121787315541454
4.124556909241393
4.12214810650508
4.121252443948947
4.118231991396205
4.112143978084966
4.116553733759593
4.118127078027031
4.113346510038103
4.109875737161749
4.113499500826207
4.106517811245768
4.096686512982467
4.097689158505399
4.096769411936424
4.097374497871844
4.1038556572589355
4.11506316427484
4.12431190712438
4.119201036484978
4.114332443701334
4.108276687773807
4.103777200594152
4.105650833337641
4.111120179326331
4.116237948496121
4.1203634912506
4.122664132746272
4.122148106505055
4.203069646972633
4.201164304875444
4.196868104684898
4.19421154394671
4.195412665922817
4.191106370810717
4.187836289973002
4.187993152863466
4.195155524484874
4.206897323917482
4.209400831210775
4.207047670413205
4.207720248430889
4.210758221558761
4.209706172529339
4.206056332375206
4.2030760010074015
4.202774224393974
4.200244998658587
4.196593132926855
4.192811761215331
4.191248393656296
4.194534745045679
4.197274802339505
4.200489341492965
4.20290643211916
4.20306964697266
4.203982013661033
4.205260788806981
4.205899392415381
4.208592667869251
4.210310922189649
4.203359852081921
4.193082829303565
4.193182382647216
4.199359128445886
4.205139744377957
4.197073837462418
4.190767338759622
4.190498517798064
4.184074404063733
4.177535107212683
4.177546602240078
4.174218022493914
4.169619463774196
4.162119393328633
4.1564656139483604
4.149248146664492
4.142312408611696
4.135773426631817
4.130644465327619
4.133380223028115
4.128198479765442
4.1259004110134745
4.135445118509379
4.13495644239116
4.133346291744358
4.130057326110127
4.125029825532781
4.119537924381892
4.1249910937304275
4.134143925149333
4.128541315791117
4.125683580816648
4.119972005010634
4.116520364084789
4.1122298513595865
4.111809532593017
4.119260525981298
4.131555816548813
4.139691628727516
4.137066371666518
4.135967654313615
4.13356983969064
4.124205101034153
4.1256589999035524
4.130236166148412
4.130395608927608
4.1327573431480245
4.1351987576332965
4.135445118509294
4.210452070842165
4.2081082876167
4.204048316040951
4.199783548579524
4.202032529631564
4.211328909502012
4.2203841609801165
4.227229718762119
4.22823792371518
4.217311495202043
4.2142403439180915
4.21055051642953
4.213895322991481
4.213210943126893
4.212580719890155
4.211682490757184
4.212191188365589
4.2177399967236004
4.212682506030907
4.202821950029317
4.195978840218023
4.193599174646364
4.197446474866921
4.202684606495411
4.207281441088407
4.211220457400945
4.210452070842166
4.211355191256098
4.208612875100657
4.206843078597223
4.209748282006497
4.210315111481812
4.2118170545210365
4.2130321110110245
4.211944780829065
4.208943304861309
4.209802633289258
4.207834921718979
4.208427043436163
4.207852843178155
4.202179198414915
4.190598977387582
4.186186015654591
4.177636759958819
4.170027828556941
4.177698921840761
4.164576175122107
4.15011050807939
4.145161986595326
4.146085613995756
4.140235416721781
4.134022629851041
4.138790686709873
4.1438869059059735
4.150095067861733
4.150012221028597
4.149234853068675
4.148185365406354
4.140216336204383
4.137071120006041
4.136856389180542
4.135981123357928
4.1319144110919375
4.130661310411917
4.125604654623626
4.117049239367074
4.116339096256879
4.12432310112186
4.136359070601659
4.142261411266113
4.141297927005853
4.1398460557093975
4.137267324555448
4.134092930851847
4.134306998179918
4.131780494811835
4.135986890659547
4.147204642582305
4.1470258034528475
4.1498704085822
4.15009506786179
4.221000447820714
4.224526784640748
4.231806122613958
4.240156964770171
4.246831033127749
4.24818005240845
4.244742659046558
4.238925133388149
4.228996736659548
4.222558373808666
4.218270569835707
4.218539004958515
4.215981572364777
4.214302992071198
4.2156018107994395
4.219887830584475
4.222314733567431
4.220661874463774
4.222582558965871
4.2293613664294
4.24057659455405
4.244559064101306
4.241786300737433
4.240321512127576
4.229812385791709
4.221767405424539
4.221000447820742
4.219715516760517
4.219790270320996
4.220647287635341
4.221955150516893
4.23013452648256
4.227756678520919
4.218990519478745
4.213670312757907
4.213507116566835
4.211763506351159
4.213165896160263
4.213512849722523
4.211877169535437
4.206747706892905
4.197842716444762
4.1873290279807405
4.185615105701407
4.185588086863675
4.183991456844797
4.171188370776299
4.158145671896633
4.154321890844957
4.155729333280068
4.158934187663575
4.157535496983785
4.1499589304141935
4.145718630122345
4.153377570908238
4.151876791961912
4.149918219559215
4.148334558015092
4.147562930316399
4.145978183436971
4.146630234655174
4.141232426647486
4.138719555678746
4.135329834831236
4.143619444261187
4.155470480544442
4.153489704323909
4.150302264653298
4.1463290832603805
4.142899529927084
4.143875816308949
4.1436175930108705
4.142378849909716
4.137990656402206
4.135870121539367
4.141553320311432
4.149918668807295
4.148075164960425
4.1522353461906345
4.151842254107003
4.1533775709082335
4.2493630954702315
4.251002948441446
4.252608527902179
4.255469172185603
4.258516832147703
4.259200572999308
4.256226170124401
4.251121540375649
4.243527713622018
4.23369825139024
4.227635962108602
4.233046848789123
4.2313675286458565
4.23222309217532
4.23563325818641
4.239218290626381
4.242246129733723
4.237595740731915
4.242762489245834
4.251368813462646
4.24801349888133
4.251764967887084
4.250429986349916
4.240527492805573
4.2414655617114425
4.244990801028063
4.24936309547024
4.250894631697712
4.246826833263892
4.243561626454343
4.240205510952764
4.235218995347715
4.238720175684164
4.235679795086084
4.237656240219206
4.229129309530436
4.213128988522957
4.214282904433339
4.218308260402613
4.216102188222151
4.211225888175628
4.212426197571448
4.210865309833954
4.197601819571905
4.187752323030614
4.188030020182782
4.179978100702325
4.17387073450311
4.16585699371431
4.160259065746789
4.163243945988187
4.169926439289726
4.171369475895151
4.175196199450293
4.172796242884948
4.169106845704077
4.159392480257732
4.149641181366849
4.150546628460807
4.155852332872187
4.163208454393484
4.164775496883082
4.167209286171352
4.169938466138914
4.173376529433195
4.165067820473338
4.179787028054842
4.183719617012896
4.179485321462909
4.175623484031163
4.167804588191534
4.162655724391262
4.15729869317013
4.149024668450518
4.1509469239864405
4.1528408229503535
4.153030535692972
4.156235578386479
4.166195626221511
4.177106134210348
4.172796242884918
4.250852804741551
4.251099273502291
4.254845274588419
4.258244366230578
4.259880537093411
4.2605452426246595
4.259755480369515
4.254416591584731
4.248768330864839
4.24833037221254
4.24800872551689
4.2418569420578836
4.245578206438299
4.2468599619772
4.248584783481768
4.252969068148199
4.259788355179131
4.2570394413994865
4.254267192799145
4.253784269964506
4.264459569375818
4.269624994828933
4.273410918721356
4.270001317352007
4.26337783951224
4.255688503121903
4.250852804741548
4.253760633131658
4.25609240523049
4.255238698812799
4.250986569555955
4.24469284491484
4.241183106247362
4.247813902876843
4.243861379312864
4.244508795778399
4.253343075605757
4.2425497083119525
4.228645411364769
4.217537985813232
4.213893851929434
4.216457285001426
4.215864473972576
4.212867031860994
4.199245433979071
4.188722099966308
4.186475743525907
4.184657890318915
4.182752777444663
4.181096582261158
4.176759050007073
4.170912319711239
4.17704699114023
4.178811433397127
4.1860445789398195
4.183427785745505
4.176844390001332
4.1691978007095525
4.1653667727295405
4.167401627199513
4.165872635359289
4.16891881178214
4.169397289304089
4.171508424854207
4.17370454009462
4.176816330753898
4.184081196180561
4.1901672698048
4.185710642043679
4.182234314052205
4.181630383962178
4.171122869125274
4.165454796098696
4.173267518850492
4.1753535835551965
4.164729481347495
4.154020413579898
4.160209279607415
4.171387778626209
4.177886635574032
4.186044578939812
4.2575376343952085
4.2613226065732555
4.270408394593377
4.282119401584818
4.280350258192534
4.278190534933923
4.272055026293833
4.260679837385283
4.253752914575097
4.251626569121442
4.2480860363145885
4.246244431301688
4.251709867524994
4.257260174403491
4.260895432304256
4.262144115885382
4.260228266633372
4.259837577804919
4.26284477454373
4.267050129220396
4.269835803124241
4.271708569306171
4.275331096890561
4.271367714178919
4.264292278096023
4.2592710966313
4.257537634395211
4.267326961584144
4.280987185140722
4.289394332616377
4.289376254283378
4.28830665132823
4.280843774880196
4.269898409037528
4.262661423407207
4.259558844623092
4.25383691018596
4.261971099430601
4.2534379221936485
4.237528542105298
4.230952168145075
4.23260983021012
4.236083876679778
4.220910712685858
4.201235632035764
4.191180786989588
4.187364885036095
4.185054233750776
4.188179145470464
4.189689085816459
4.179781737992878
4.1786119102432115
4.181592819057254
4.1944337449010085
4.198368420937184
4.199462679233761
4.191514072231805
4.182546485647093
4.17522724182613
4.169662072419214
4.1720806263139725
4.17811711899756
4.184861105063195
4.190243015737338
4.1925659138875
4.189950991595644
4.193064699899882
4.195727761930553
4.199893109505558
4.193991195778501
4.185741267829427
4.183281096208632
4.180034103227151
4.177796853368803
4.177075137774598
4.178033389470344
4.180905256782993
4.185437012737128
4.191001593789573
4.1983729135001076
4.1983684209371255
4.292992587283125
4.291946543223205
4.288895657980049
4.284418342217071
4.293390872789722
4.299624391561676
4.297020258200896
4.290532246514945
4.285814051047482
4.282938848973325
4.282300896996662
4.28325662119536
4.281398116168921
4.284766114381298
4.293001154095359
4.2968484854229265
4.290992700481426
4.291333339544018
4.2922146156074605
4.292543192202208
4.290819879014515
4.28616080189938
4.279171415136677
4.283884225680707
4.289389440045769
4.292164916137714
4.2929925872831465
4.291010601618701
4.289850966284252
4.292795648359777
4.301737884503061
4.301930889150336
4.301681332605417
4.301791882466636
4.294976319131771
4.287038006769314
4.278382465981411
4.2692862716907864
4.2605853189490395
4.25448778536879
4.252166271802257
4.248366651593621
4.237314020519457
4.236005849248509
4.232611273634302
4.202479545735154
4.2091527657804475
4.214994811950085
4.204679869306218
4.194454935492484
4.202561434655972
4.204335552721765
4.201160799196942
4.199678000857904
4.199992157886947
4.201686044104666
4.205588217694417
4.209658013783102
4.213808965478507
4.2101178694576245
4.204842149018621
4.201355512465685
4.202400879812728
4.203940740640918
4.19984873407994
4.193174914762063
4.1972425662674
4.207013188205101
4.214001956563129
4.214504455265875
4.213497862757455
4.2211274101563
4.218698122034835
4.2066714392001785
4.19886813394789
4.20295819674682
4.2090648527536425
4.2118271810160435
4.2093268406104665
4.203238546561262
4.1999921578869115
4.326012848796321
4.326132112872869
4.3259056241247436
4.323293671663159
4.317014291080131
4.30941438694858
4.30255522120723
4.296819012916709
4.292079552844814
4.288366939685696
4.285396588976134
4.283839676871937
4.28921955864514
4.296602704716374
4.30243255588932
4.302123733779286
4.298034514769356
4.299795185610252
4.300837221508582
4.301484822271307
4.30253347130957
4.305298886911906
4.310504676858889
4.316359289256067
4.320745023522723
4.323733026574614
4.326012848796361
4.319595638733889
4.314016556694392
4.310813468250657
4.310960763379555
4.306559498814953
4.3063106366715695
4.306347257123859
4.310445232760274
4.303242258875796
4.290896184643058
4.276162626209564
4.27383627407463
4.275869747926113
4.26583665356941
4.249656265080073
4.243601961745797
4.238874163594618
4.23777940503684
4.233458327880936
4.227089064670414
4.221631487031612
4.218099284348113
4.216115882109252
4.214819113979848
4.213381328518459
4.211080555675623
4.207477116332472
4.211299487409655
4.205553618158992
4.208555980651047
4.213563370696316
4.214222032742501
4.218083882285774
4.220301110919934
4.219884256043209
4.2161018972527735
4.209262247745825
4.20140712591186
4.197174920754846
4.205712283068688
4.207834813534393
4.216107462333332
4.227427622650275
4.232483796930691
4.232084864825923
4.221334730719339
4.220600832091252
4.225984321441751
4.2306108136923255
4.228499375650286
4.220969953022711
4.211352149730971
4.205886536601452
4.211299487409636
4.34017066654783
4.340368275775066
4.340946689235608
4.337735397525394
4.324696050836735
4.313476918859786
4.308731193484142
4.309726309905656
4.308965756175729
4.304778628941761
4.302101587153159
4.304295989781455
4.304347428094367
4.306908452623609
4.310522635086588
4.315243745489115
4.3197768220689206
4.324357952402819
4.3312988224930296
4.328789661481102
4.322278474758307
4.321230910025682
4.32620700077511
4.335093233360293
4.338017244860269
4.339031920720303
4.340170666547865
4.342788771524891
4.341682553193066
4.3257998817289245
4.311675152121654
4.314206861573584
4.318761342984943
4.318150930845069
4.312024202111393
4.311569559418495
4.307419601457206
4.301156472127453
4.293176755811876
4.281637090633871
4.271971626874937
4.2612358008504785
4.243867272078696
4.239248932657774
4.238273056677341
4.240368647249525
4.241042805988255
4.239525609148002
4.240869439390401
4.2319915894712805
4.218089816427422
4.217319066103212
4.231250366646353
4.225073230061465
4.220306852893794
4.222724925249784
4.2285574131202015
4.2349292737028605
4.237999456900802
4.234223102704226
4.2274605001523025
4.226912425359031
4.235010784917072
4.228897386391661
4.222006123907868
4.2167812941268625
4.220588399799032
4.225770895996564
4.232730104407193
4.239232084784964
4.247332865320743
4.241445623299899
4.246737365427228
4.246833496953939
4.243452908902256
4.23787879264185
4.2303073449644275
4.222272688693397
4.216909372453197
4.2156655151840665
4.220306852893795
4.350923323308776
4.349295480767317
4.345283177197384
4.3417082266152125
4.340928638579282
4.3416603428109175
4.341422081441661
4.341654069330588
4.337915489171857
4.330921622991768
4.324192683845712
4.319841311489888
4.319350468447186
4.318418223792309
4.318484160633265
4.321600137593297
4.321104353407544
4.327780358996784
4.334848309090757
4.337834918434973
4.33592726943061
4.3340307904368425
4.333323590524921
4.335959213895364
4.339733843849785
4.345661433572547
4.350923323308767
4.350062078835504
4.344734796189601
4.3440857634609085
4.339328889526766
4.332575991375961
4.32711329597188
4.326418024087758
4.32097067869111
4.316377632961798
4.315920761642505
4.311082614962984
4.306983531661654
4.305439250223849
4.304657041736947
4.303397084265951
4.29290328387627
4.26898873721933
4.243128495828288
4.24612888630751
4.249562326091277
4.2500813734368705
4.24427182616395
4.240919252228045
4.2393703582114375
4.236394404085258
4.23151244504893
4.2472754318701265
4.2417024972172275
4.251271835193891
4.263762531504555
4.268987554634656
4.277128186892453
4.2779992440608305
4.269012909089704
4.255526146595873
4.241163170798709
4.246763630207039
4.229236815073992
4.221137556302397
4.224320685637389
4.2353441369041755
4.246237473389003
4.251118742424289
4.247889577292005
4.242380074609277
4.2469688826241
4.260956598507263
4.274407507562851
4.27615213674615
4.2685597454609
4.2602788184265945
4.251181020356489
4.242934852589668
4.241702497217259
4.371995322200826
4.364742445948585
4.351443367568341
4.34183260102373
4.342681722822646
4.342333165322543
4.342297560343411
4.342197498514446
4.343304186876972
4.3424846752036546
4.341007290303478
4.341530274345407
4.34054976914092
4.332861711270953
4.325564369847573
4.323962193375605
4.332685189479563
4.3368477189482135
4.33858214177299
4.338927147432817
4.338736051013182
4.337314773119927
4.336822207556843
4.337200777350869
4.349188322577583
4.3631721748951655
4.371995322200884
4.3576853941344185
4.34909058719994
4.345816591145293
4.340178571184039
4.335305388378534
4.33250618694439
4.328078776942884
4.326619665064003
4.322723921787164
4.3167592065103095
4.3156563698264385
4.3128617227294335
4.3082844251714905
4.306261337851124
4.303578398302626
4.30580941593335
4.307242848302376
4.298727745025427
4.288449891383248
4.2758855170872945
4.272621416133395
4.275224543037183
4.276224102653381
4.279053987729859
4.280063639335061
4.268279091902272
4.255374642691564
4.261908922010072
4.262122749632559
4.268042145989253
4.283459527040109
4.287587121812324
4.284594307590589
4.286209226294994
4.287018423364723
4.273077916647931
4.25054666148542
4.257712483802828
4.267354171474032
4.261303758989063
4.25726824755779
4.254045555579896
4.255551058700026
4.259875641014152
4.2694993806777415
4.281154560586888
4.287492899781467
4.2802255414045645
4.2761581620900655
4.28018435269135
4.272339730912874
4.266563173551957
4.263899563231617
4.261908922010041
4.400418083881769
4.402609143795378
4.402402149562392
4.388708789103727
4.373872876421171
4.3638012103213235
4.363709603863237
4.3546618597512925
4.346791100154614
4.344162239321093
4.345191406591564
4.347090074530915
4.349377585094018
4.35971397932249
4.367909329234021
4.370043230186417
4.366231151266297
4.353450873124109
4.3429098746399095
4.34597744167586
4.357669031373922
4.372328918881317
4.383039320260705
4.394568760082548
4.4025773523896365
4.399555894684789
4.400418083881746
4.385030924918873
4.370579937200677
4.361672824689007
4.359142288316783
4.350454682579545
4.3379619373146205
4.33254971514628
4.333863815996781
4.3346933377396635
4.333878358488571
4.330852350383971
4.325596073464555
4.318634435099148
4.310961532402487
4.3082986714138425
4.310668184162806
4.311424026661466
4.30493920213013
4.291273457140626
4.284199309216075
4.278036081186512
4.277203375503333
4.284398795392628
4.290095189240241
4.282736503125946
4.286866712423526
4.2908241467560755
4.293186112855531
4.29345124293659
4.294043629517765
4.29385688698744
4.2915366443409395
4.291897798785606
4.290796898350652
4.28880519558316
4.290558399249121
4.292247023264584
4.295938391993357
4.301289237889387
4.289841847160172
4.279434825261628
4.273210185453571
4.271133450374657
4.2723256573205415
4.2802850952605365
4.288555852269573
4.28763940724534
4.2831595550609345
4.282390293171706
4.281119833901646
4.290067161788295
4.289777850759841
4.291090923768248
4.293186112855598
4.402348097133814
4.4065157412395335
4.403131160664923
4.403058902837758
4.397104225998167
4.380131561352032
4.365717086488866
4.3702786902209265
4.370233264703255
4.369690880792399
4.373608824051781
4.378695002915473
4.380308251185676
4.378714769269438
4.375873867439779
4.373261325175479
4.371968241606569
4.3703097456165025
4.364025433801289
4.360887036247752
4.364136945083216
4.372339058302841
4.389497324527513
4.401445823018327
4.405387399541328
4.406312900209407
4.4023480971337925
4.39748330087681
4.389603062791646
4.377982439052557
4.364346452624986
4.359517564275467
4.36104384035509
4.363948582101932
4.369167719445423
4.375933117505827
4.367530693292741
4.359323948577915
4.354516377949213
4.353079334486252
4.352153869902845
4.335632255945322
4.31960420512466
4.311731570907109
4.312007525279814
4.314346964949747
4.31191925847511
4.3075407070208005
4.303252316806755
4.297781392581339
4.290683961219569
4.29516364108726
4.298618855125849
4.301487995341524
4.293773289004483
4.293972945916101
4.294200632262394
4.2948203211019775
4.293903930292759
4.301882642501627
4.305188352420116
4.302533425197838
4.302065324660766
4.304956085786397
4.307024537267635
4.306375557638285
4.309761704255997
4.298819222355834
4.288133002482154
4.282855415269665
4.280314744505212
4.288359109771731
4.298380772608902
4.296097619460914
4.296791778516864
4.294923849998212
4.292122143125863
4.291176807232513
4.300184387552186
4.298549116079936
4.293773289004494
4.416442851835307
4.4123793434337975
4.414440589795918
4.411632518458557
4.401020666918577
4.395733582950517
4.3870717309060705
4.377084168366071
4.380719321912881
4.393992397612591
4.40772808071589
4.409709648171232
4.415320776779706
4.405791076673746
4.3952980491112985
4.385105072497852
4.376855486067598
4.372338640772712
4.376471085580516
4.384083771646736
4.3930366224103725
4.401343932628798
4.4073875774111695
4.410088702861652
4.409390456717627
4.413659698247964
4.4164428518353125
4.406124052998696
4.392582273232062
4.380888823361016
4.372827492623503
4.369106961175804
4.3699836017223
4.374323375875839
4.380227692524215
4.377546722577141
4.381944748048624
4.385705713846652
4.385790715182423
4.369775818182427
4.352219987166969
4.348130389551121
4.338476948902362
4.324230202858427
4.324093129499091
4.321099552748025
4.324210678791416
4.332535828765217
4.339184319323101
4.336743993911246
4.3289488730925925
4.31996223436232
4.3106583795686575
4.302049387992785
4.3057122810789235
4.304731396278229
4.301307392431877
4.29485032521957
4.298503111710823
4.30408648237621
4.312732754707656
4.31032914684552
4.310654200019547
4.313195068260073
4.31626363812126
4.318094087948898
4.310767048998106
4.3107060130248245
4.310635508672744
4.311087275360903
4.307654515851416
4.3035806842613455
4.298626545031792
4.30812475917631
4.314691608465861
4.311028998642861
4.306376904181387
4.305088595847312
4.302698293086499
4.3050044830438345
4.3057122810789314
4.429249673717691
4.429732641519636
4.42920822671821
4.426691880452254
4.423275308985
4.420556360700675
4.416271064431252
4.408274792811506
4.404865555216268
4.405447716541857
4.408452229487034
4.411256147205695
4.416683845299638
4.4232053778387
4.429009270873456
4.422475910008356
4.410026553180325
4.404149586698866
4.399466083176477
4.3977289075765365
4.399751003471326
4.404902946336247
4.41183714052429
4.418941132216773
4.424420497071357
4.4273720985292195
4.429249673717674
4.432571648187328
4.43631627623096
4.436025231514527
4.43383854644272
4.425515404438354
4.41368539224513
4.401005164953908
4.388732907990178
4.386139866285311
4.390786995533089
4.392358733789669
4.387060778289701
4.386956130979759
4.385604716527688
4.373788110742751
4.354958806616768
4.340046161788777
4.328669365663223
4.3386903883256815
4.349524052181486
4.342908724492865
4.342266078248918
4.346494294304538
4.342047043707281
4.337022815075855
4.333273440951519
4.331427890307129
4.332257124576779
4.332142468996429
4.331465294739669
4.329323299732243
4.32487237503612
4.318742732415944
4.317949949760536
4.334360470868458
4.332947221547913
4.326862613239095
4.326296192200518
4.328716617617818
4.330774102274393
4.331113602876712
4.327449345979448
4.319879880884955
4.318724358959458
4.3211934589682945
4.324740077298044
4.331202357233274
4.327518039754963
4.325911564828011
4.329748537715483
4.332465363246147
4.333479164336159
4.333203925056077
4.3322571245768415
4.452713989942756
4.450817318063829
4.446013985041865
4.442327804806248
4.437012857744407
4.42697013335233
4.419634123364525
4.42079810409951
4.423619100728795
4.427517013668716
4.423019451638895
4.420906020319708
4.417512071306104
4.424495011073834
4.429604072900996
4.432723087491082
4.434548612396995
4.422431410998347
4.413475902670134
4.409016479605878
4.4096320834793055
4.413899200338761
4.419882542413082
4.43046727842516
4.4454869876448
4.454061687932704
4.452713989942773
4.450615426215019
4.447448853326677
4.442543480055999
4.435309090801542
4.435714049904891
4.435001090494662
4.4316338876433505
4.428749857908533
4.426446875956752
4.423039795234916
4.414223609853139
4.4039137653518425
4.398540927229765
4.3924211926038135
4.377951584039149
4.362808485617211
4.351752144228597
4.350050514491901
4.350824476390429
4.351241223512402
4.351821178601614
4.3508754343797245
4.347263332844982
4.353328481548712
4.361341783012575
4.369415355862822
4.3695347838774445
4.3658858477441065
4.3606777245911355
4.351992727561721
4.3459258857865075
4.34435296217219
4.346392914358024
4.3496547439736775
4.345888600771146
4.345710051967522
4.341690379370436
4.342706123023222
4.34904915143226
4.352561020274827
4.352455577148523
4.35404213404967
4.355991554399596
4.35465988080325
4.3469536841139655
4.336897327440605
4.332635773957989
4.334090270230217
4.337712148801226
4.342364595178338
4.3478605963359644
4.354223001181237
4.361220224685713
4.365885847744078
4.4839436829880945
4.48296346168956
4.481081764334273
4.474427110596446
4.475004933679652
4.479849120817206
4.475949627379711
4.467420891479834
4.453583300050348
4.437716677168857
4.432522040797876
4.4398759605211495
4.435568555015823
4.433396219684904
4.429821016254282
4.433231929699127
4.4352389758452135
4.445501482094881
4.457288354570265
4.467653608711974
4.474752339698929
4.475375314154074
4.474889935507991
4.4750118818752975
4.4772410357678885
4.481483834948894
4.483943682988043
4.47115164810501
4.455453993979793
4.445824243859283
4.4429878086413845
4.4412049546442125
4.445747831756716
4.454777207549499
4.4477203557430895
4.441136117227119
4.434973795129817
4.429229800648208
4.423496882517889
4.4143521755276325
4.395503390458194
4.382024506175801
4.365669096201675
4.354883529659954
4.351526381808311
4.353148573198206
4.3556569390688455
4.35522009339796
4.353962970260472
4.359632648841152
4.369300012247873
4.376728247184069
4.373670402775397
4.374446066709848
4.366159117843249
4.367011959783343
4.369412245869103
4.37252428371141
4.373906815052102
4.370482185217897
4.360988196393642
4.3500638071911
4.348657825615989
4.354556330041908
4.3535753324704665
4.349301175305908
4.356327452997371
4.358560815598481
4.357368249402606
4.356350633811534
4.356140012363603
4.3510002784535
4.3458316529015075
4.337737784086666
4.3450650117451115
4.360311190605762
4.369976688753734
4.372158650760674
4.370255224163433
4.367763232295893
4.366159117843239
4.487274360871273
4.4868368675884795
4.482040499442867
4.480860174561272
4.48204915041811
4.482115755768095
4.490676711880136
4.498672801551129
4.492001023794638
4.482575940355703
4.4719694895759705
4.463113165412151
4.468650068627968
4.477879330612474
4.490973731244043
4.488035627983612
4.483009689203784
4.479589231385315
4.476257465020419
4.475373859119887
4.47546812193995
4.47615949574411
4.478794086689543
4.48218341685816
4.484107487529036
4.485999470828346
4.48727436087128
4.487739820830606
4.485062434340623
4.480615273927875
4.475118110923105
4.468873207831205
4.4619970543387675
4.4554012314405185
4.464352774159401
4.457931334250109
4.44411018576327
4.433971689754773
4.428834753409027
4.422103154589562
4.410186872273489
4.399281095338587
4.387566187384234
4.383004856872876
4.383257982833729
4.367206699230855
4.360709799905129
4.381013406282317
4.383324908819596
4.380911391161394
4.38134322853484
4.3837254632090135
4.387516831568382
4.387330683121554
4.389094192272019
4.390218594005934
4.389248308923903
4.386663740328517
4.381961787741803
4.376026082571896
4.37019026136689
4.36536537855733
4.362898709057027
4.365226607915732
4.3600512522645385
4.354686448340818
4.357875118542447
4.363457367572776
4.368844356248738
4.367247157355683
4.357511672708948
4.3554384904701635
4.360192124772875
4.37253497697641
4.385761403388102
4.385818484081885
4.3885795506365985
4.392241015321973
4.394638041335061
4.393880037612466
4.389094192272039
4.496428461601115
4.491627748583861
4.485640501567589
4.4839507166748955
4.484050649041837
4.490583684166683
4.499341067818473
4.498790715414501
4.5055387728225
4.510579021296134
4.5017688608417
4.493742585371851
4.497321003517488
4.500291908117392
4.49513074045846
4.4934623745695665
4.486161206448125
4.480227725435172
4.477955242933668
4.476278549518008
4.475503296114475
4.478605218695279
4.48058029953747
4.483076065677844
4.487955156191078
4.493483420114236
4.496428461601051
4.503597629258163
4.508061791950261
4.508109679613771
4.502212823180662
4.495744695239942
4.491564891363754
4.48435000633651
4.4763221579330645
4.480857081475666
4.477086205056146
4.456971610466225
4.438015443829789
4.423548757215728
4.414379048422767
4.402260346475792
4.39749321217396
4.39311000520355
4.384733739694496
4.390265993210326
4.392782428369056
4.38852054981683
4.40095288773311
4.398508906304065
4.389023743808492
4.3844934485785565
4.391968565974492
4.3912443830809496
4.390428507353599
4.3939261305063235
4.3995536709763226
4.399930468553307
4.398421450811039
4.395395633603945
4.390533593432044
4.3783357795425
4.370738429849562
4.365615095580865
4.369190226290999
4.374221153208345
4.374443588932225
4.384670174083366
4.3935009017115805
4.387138571083646
4.388549672667046
4.382028882519031
4.383677478030764
4.3898239674799875
4.388582060097959
4.397087965735201
4.395965584557291
4.394730402518699
4.3951115205636695
4.394759297592755
4.390428507353655
4.502163059246286
4.502914482071326
4.505251500551461
4.5089323385304985
4.511744926694511
4.509398996746434
4.5046181900884505
4.508771128441435
4.516371449855908
4.511211726664344
4.5061053444788435
4.495531913471177
4.5037863736096435
4.502601848225743
4.500510636303618
4.5054235140803875
4.514756111562126
4.518288108174768
4.520308883548826
4.519394764244215
4.517262594934505
4.514194748082272
4.510840933678948
4.508012341333313
4.506403258154177
4.5054976593374745
4.502163059246248
4.50597361868271
4.509342209368839
4.510372435067263
4.506817251411846
4.499662806175733
4.492245532962754
4.490388226246536
4.492395692177091
4.49350461284836
4.4907178723459
4.473985453665224
4.452603359672358
4.430817184601631
4.416500421780297
4.410276354926531
4.413336631437541
4.420333196815249
4.423189820764165
4.417849216490284
4.416685673720103
4.422195549392554
4.410233498781393
4.4093336288718055
4.408513771187746
4.404674228283929
4.397150287566438
4.401170728020787
4.403298130376003
4.403696089705864
4.407494301901723
4.406937228487443
4.40650602145116
4.403088608895244
4.391452077795185
4.390168562242164
4.395257267174755
4.39878190093011
4.403272556318477
4.409492341286429
4.406422369224707
4.404161421072242
4.3936146154948155
4.39611613874402
4.39828585338283
4.399757769533661
4.396641590434059
4.39001870610531
4.395610564335251
4.40280580243262
4.408705060545345
4.410832889819951
4.404328350094096
4.398914709403769
4.403298130375987
4.508532463754986
4.509145533803963
4.51056429676978
4.511806172014458
4.513669375056287
4.5194727070870035
4.52293548197159
4.522464368224257
4.518383534667574
4.513996953688356
4.512274308800454
4.511267628987023
4.513016003834363
4.51743819277342
4.516627295395429
4.5180632026768
4.516494447994584
4.51968837147668
4.521449936313305
4.523417402167863
4.5244903617308
4.525229285771269
4.524963182414391
4.5209374388744665
4.513184017041781
4.5065490559501695
4.50853246375503
4.522057343963491
4.534472634857949
4.52732161017058
4.525896637775282
4.527848529936556
4.529168849249078
4.525942047618451
4.515710169302653
4.504128287762891
4.491370638771276
4.498927567247815
4.496363335488206
4.477013692584321
4.455581902614527
4.440932439233489
4.4333845848989295
4.428357482418365
4.425451100508901
4.422023944975831
4.421695908286107
4.422514167975192
4.424818792968623
4.434418512037218
4.431749969100167
4.419475356649311
4.409103267514674
4.404304222249388
4.409549534994544
4.409158146069431
4.408103114697648
4.4147013289205255
4.4103811739732715
4.407566704734664
4.405339796790597
4.402720637831618
4.399672092157471
4.403975961397729
4.410698806034706
4.412089757060066
4.411335027046661
4.40506803597895
4.409195079726623
4.409111172898046
4.405910365221534
4.419630206696107
4.412474561025726
4.411023414690931
4.4128632389636815
4.416643951245306
4.417483671085758
4.412069025881986
4.411866760148307
4.411228135181988
4.409549534994516
4.523020796043132
4.526262169893391
4.530953139619558
4.528390321763141
4.524246873038329
4.522774811214842
4.526049357970955
4.5280648852817045
4.518510552643036
4.51513981360784
4.515797593837287
4.519648260761811
4.518905534305402
4.522589216108206
4.523556727060317
4.530804098279502
4.533972703528837
4.534682942267643
4.533935386241815
4.5319398326546585
4.529410536474579
4.52714063842577
4.526025234823416
4.526817322898377
4.526197384957755
4.52261489673756
4.523020796043113
4.535673049726984
4.534783016119879
4.5402592683197165
4.537813893968528
4.534281102294183
4.531082247630229
4.527679067121293
4.518615231911297
4.505709289502746
4.509513978425491
4.515979088408179
4.510266370398018
4.49241151999596
4.472147980343622
4.4552204586063375
4.443550215237241
4.434081750855132
4.427826730571736
4.4340025075199705
4.434085992392783
4.423097689962562
4.430026463401508
4.436093412833024
4.439668405403732
4.440352508256783
4.438087446038313
4.4326699856482294
4.424943203568555
4.423735003782442
4.419907745879986
4.41600978804711
4.423809220889919
4.428881093419342
4.430781513491919
4.4305829697985475
4.4298317683041635
4.4263233071551245
4.419889652741957
4.4155819213709275
4.415720138853702
4.41422747234402
4.411906368356855
4.419260914844404
4.427211590591324
4.420511318665509
4.4216647006421415
4.419647860082363
4.419359592702842
4.419625726042628
4.421497777131818
4.425635415904167
4.426314788677192
4.424904257003736
4.4249432035686045
4.55785179333271
4.552133099858048
4.542906480437516
4.542613061739351
4.546575576284923
4.549235113822702
4.541763015694666
4.531261140112193
4.531287836511779
4.532852658348258
4.5376683482312385
4.539968819563156
4.532114367492846
4.525329885376443
4.5332576556898685
4.536413088029322
4.540715460722581
4.549188946051966
4.554775041887025
4.558493971507241
4.556699920904881
4.551166506451502
4.544650471052035
4.538983895328597
4.539880148171954
4.549199128012468
4.557851793332718
4.556408169591956
4.555189153483396
4.542272837963408
4.53799734998373
4.539209165217936
4.541289952832631
4.539776441006101
4.536551537546587
4.5349604457119135
4.527853100998225
4.519317570281677
4.51553302952464
4.508425220878142
4.497252788507406
4.484478065831137
4.471478919724707
4.460854148546705
4.454181017900715
4.451534067337583
4.447667053085384
4.45150017171018
4.458435117363728
4.453926480508779
4.458816674430738
4.452230113044507
4.444014999632978
4.437381336471355
4.437133225190765
4.437499033927091
4.439451848317391
4.443223352753266
4.443827616802828
4.441700574205713
4.442640552425129
4.438394869149401
4.432906388743876
4.4299213059181275
4.430994956322029
4.434187918763674
4.4312798614828175
4.43061280261397
4.431543492930715
4.43522912567772
4.428094992444683
4.4247117430314615
4.433841257330844
4.439311502176747
4.436385347503465
4.435766375878695
4.445492692566023
4.4436407203511035
4.438941688333347
4.437730144765436
4.437133225190848
4.561253479875939
4.561711948128934
4.562738650593458
4.5636188223455285
4.563575492630878
4.556240424262376
4.549556091688209
4.548235596730326
4.5485064473899515
4.552068574685613
4.557383976734663
4.562507911901822
4.5574759604902715
4.554063879874841
4.544113664482389
4.53733034233671
4.543770033325864
4.549453562473437
4.556679726971188
4.56024305115224
4.5585202110258125
4.5542368611799535
4.548504363314054
4.546353519598974
4.54915748965969
4.554588237540453
4.561253479875898
4.561613412469058
4.560742175310923
4.5601472256168645
4.562771279149356
4.560056553843554
4.55083104534847
4.541663021712426
4.5395920548245074
4.5417520674040475
4.5405247103984285
4.535317200597898
4.5205379337143965
4.508545790615178
4.500711729613841
4.497356843738084
4.494299040186721
4.476933754597434
4.46873822361634
4.45528987599326
4.4519906820171755
4.454606025461079
4.458508595843419
4.461170323193931
4.461200419048417
4.471473634444092
4.473658232313555
4.4677381876229365
4.458544617837357
4.4572783467458965
4.453790607648106
4.448910682981274
4.446561189689381
4.446433703924675
4.443268828978731
4.438597215574998
4.434012191363158
4.43111022352881
4.433116258474987
4.439662046095852
4.436135280379294
4.437064828697949
4.438238834559151
4.435656666624333
4.445193179774793
4.447414801823557
4.449083405452729
4.452519947474206
4.456256556566189
4.454786223008606
4.450068543183289
4.452506801435574
4.4548450054566695
4.457097429926241
4.458544617837369
4.5698473711993595
4.5704360535000905
4.572346832695885
4.5711928027149975
4.5665559587995075
4.561794227571324
4.557979903467881
4.554159030883286
4.555223017403473
4.560099278755152
4.564954531171554
4.568814955709827
4.562187840890496
4.556243365700621
4.557651926761524
4.560522617241969
4.565967836806199
4.563696647657473
4.562117603760265
4.562428771485275
4.567208666632671
4.571344016438352
4.574327971765691
4.575939693861795
4.576328016393183
4.575237591966541
4.569847371199385
4.5670736145010515
4.560963833242644
4.566230907301689
4.565371406161333
4.563053160318452
4.560328680971189
4.55870608887742
4.5541309784319655
4.546717550378201
4.55245282893958
4.536718111984515
4.520643398312989
4.520809043116656
4.52667023759203
4.524471342857584
4.497536547710047
4.483125373621762
4.468982731018858
4.4687112342442195
4.469364257547371
4.467126901663249
4.460901309744014
4.465902566962082
4.47197228734298
4.4750168296785855
4.476010571566625
4.478418835070028
4.469985256694586
4.4689766726523965
4.4667273256220525
4.465069233195116
4.466819728153435
4.455981189702465
4.4547091457062535
4.465134091742323
4.463623925279483
4.459335179165883
4.45703030049615
4.4561853990358244
4.452833591744708
4.448615185000158
4.44533719489679
4.445131076185254
4.448746628785104
4.448747659877895
4.453041932178246
4.457267795764734
4.457583457646528
4.456693716193305
4.457973842048804
4.464575812118569
4.464235977481156
4.466895156043067
4.469985256694586
4.5743890222045955
4.57412529738588
4.573213580506849
4.575413554576195
4.5790540081904645
4.579904266562499
4.578603529143489
4.5798830468116565
4.578524518982539
4.578428111119973
4.57959286091009
4.582436932698944
4.581591474224875
4.5824879073128555
4.584836526493648
4.582680126897551
4.579199300501435
4.578041171788948
4.578347580961712
4.580826980215407
4.585185111107963
4.585075454500811
4.583148365516305
4.5814502944512085
4.579062847214781
4.575726768702838
4.574389022204633
4.571961164676937
4.565637509820968
4.57133113316703
4.575018131515458
4.57196143422146
4.566257994723433
4.561893123931086
4.559144675247214
4.561382400578203
4.556225004863743
4.537865342609674
4.533451465725068
4.534400450537831
4.537936612950054
4.531752161339074
4.516732660079082
4.514555262304723
4.5103107313200885
4.4995234176919725
4.490921045705048
4.484249293407292
4.479235858266157
4.476746687081432
4.479059683347165
4.483382423583487
4.484892924202231
4.480128534033937
4.481448308862577
4.482389210198932
4.48479548319171
4.482810462840667
4.469112513479135
4.474511664747538
4.482083012642102
4.478063302916683
4.490040902259815
4.491009261737076
4.490389771978252
4.489641694347664
4.48220130663126
4.474928604610659
4.46957278597934
4.467542525334185
4.4678394685141845
4.472578290146605
4.4772616238839875
4.473783598158156
4.477127765404076
4.478844872822096
4.470078336925228
4.468972761310594
4.484572543718176
4.486304863584739
4.481448308862551
4.592155082258786
4.597084332015075
4.602226288098634
4.594975860497497
4.585866124995456
4.581845493442802
4.581839262066399
4.580228431244352
4.583612551790508
4.587784986401633
4.59173980558995
4.594255949891838
4.591271102184447
4.587678398362223
4.587254885285073
4.596789193900182
4.5962132988601585
4.602581192985897
4.600679663854645
4.593783194290214
4.588342716557106
4.590766404036852
4.596880426918843
4.602531887530965
4.601593597891188
4.597880075547969
4.592155082258773
4.5757891856377695
4.582030832824277
4.589978804147509
4.592341161100666
4.583914321916713
4.573988630022662
4.5644193738050385
4.563365497210425
4.566052688211524
4.556807864646269
4.566504484856302
4.56307929543969
4.561737025721239
4.5496766994794005
4.534747759220629
4.535719057512835
4.523285618404782
4.519378743250844
4.522533820612503
4.518311475911117
4.512855012888616
4.504612528442732
4.49966187576179
4.498845421088561
4.502745642554575
4.507841085735629
4.504212895528894
4.498524909521787
4.4967496002083545
4.491721024583978
4.487690427238905
4.490205856677656
4.489211584342233
4.486766403702749
4.491914718423831
4.49143105916509
4.5048923963320355
4.504360395763338
4.497866777471826
4.50149967276574
4.505900051672818
4.503439835890603
4.496222490539129
4.489212438126355
4.484549500620855
4.478001215392928
4.481611306333196
4.485720748907607
4.4866191579425525
4.493583560415905
4.493849658382481
4.490959881457517
4.4958551492283165
4.498524909521804
4.5966589428606905
4.598260658685271
4.602614049013457
4.606137797777116
4.606949184185588
4.604378651659345
4.6011754151866455
4.598895632327695
4.5972274277522915
4.595870874743091
4.595846097241237
4.599071479765424
4.595464448594974
4.595697125688779
4.5979708815521825
4.599219484232629
4.607301090312825
4.605629711548597
4.607061716315904
4.608376382556462
4.608188086864711
4.607313692054779
4.605800338789032
4.603867134333143
4.606794327045019
4.599045858819222
4.5966589428606754
4.5996548391402845
4.610188247275689
4.607566892790901
4.6044626920295055
4.600043433776591
4.594312742554602
4.590415510801696
4.585130738307579
4.573526155671543
4.568422976813164
4.568586812700269
4.574671306540241
4.573690363629297
4.563660149071881
4.546304659988341
4.539397893661142
4.5417814276143575
4.547313146815857
4.5365574312393555
4.5237270481355525
4.51499688236052
4.514993550169014
4.5161293995875225
4.516281510951247
4.514265126065717
4.509962142159832
4.509378350140103
4.506918978765631
4.50778267989198
4.5102634538971955
4.504354838752606
4.496558258300961
4.491866410028306
4.4923195433279535
4.5014797729243075
4.514468706494484
4.512264719601228
4.508694310573223
4.505831827329383
4.512386067961754
4.5155030576309585
4.515706901764326
4.515509810150061
4.513700093488038
4.504045129099233
4.4956705624078435
4.490061031725475
4.485940615803473
4.490357734211929
4.49776306459215
4.507284270489074
4.511228811639149
4.509967842956036
4.506918978765638
4.608719340023902
4.607209719855154
4.606775792847401
4.61698941530124
4.62070483424435
4.615768527550087
4.614258261017896
4.617621048166527
4.623355188591543
4.629634513565478
4.630411097087344
4.628883792231138
4.633525535224543
4.627807323772139
4.624147151595465
4.623054343901054
4.619334597095403
4.616822523615167
4.61289629034093
4.613046909051082
4.614865783731616
4.617720849834225
4.621307096646856
4.624759996350626
4.610126852204779
4.609027461755279
4.608719340023896
4.609613907009911
4.6122635365479105
4.6090494024848425
4.605910970062374
4.612506402009936
4.619956333695452
4.615682732713986
4.5975056581216425
4.579637794692234
4.569228110468465
4.572357359190263
4.585424550817746
4.59024798964417
4.567262805500925
4.554441453695708
4.556207989741492
4.563064017413131
4.550511396080117
4.540936207050704
4.541770279478018
4.54722646472347
4.55106519072899
4.5459256541056225
4.54057828178182
4.532548194217498
4.5247960857529606
4.518785433479777
4.513863618939376
4.513418704919694
4.51071398530469
4.513673323461857
4.5155850237101305
4.514375590571703
4.5136519875641
4.514472030040108
4.517210098166079
4.517958965888805
4.525874197496606
4.535380703777889
4.529116467920324
4.522320776337288
4.523140705518001
4.520601555607602
4.516704029667365
4.52827751356086
4.530155410891498
4.5284895569358365
4.5278530483677635
4.52745975225461
4.524669055170155
4.519255197110141
4.5140645104597885
4.511107323848326
4.513863618939375
4.6380192052757145
4.637528273804461
4.635333984933841
4.630995441444404
4.631272541294125
4.640309188327077
4.640826723895578
4.637839107176244
4.634906724736948
4.6323736167112575
4.635598107345767
4.640579155549967
4.634021207155063
4.636712989650017
4.634725727944327
4.624691466927298
4.620578217923043
4.618625915285956
4.618218838425122
4.619493333677382
4.6216511195193375
4.626285466597575
4.63378067032384
4.625719473150608
4.6295102876398015
4.633707128165554
4.6380192052757305
4.629520060928866
4.622490237637193
4.6377575502219495
4.636620366756167
4.632583774312472
4.631657840044776
4.624037629321932
4.6228843786574005
4.61414403311268
4.5995012407475
4.588886885948573
4.587846434860793
4.592022707864329
4.593085674442888
4.590274149612063
4.579951084350675
4.569846802914318
4.553960339440075
4.553517412508821
4.5602740297278626
4.558960783895698
4.552870804797129
4.548743696348839
4.541101842425843
4.538978808043664
4.54112443767381
4.541499156050146
4.543009721410899
4.541800810997277
4.538597215344175
4.534730207028004
4.533182169832527
4.536332514628141
4.538637008655418
4.531676850988065
4.524059589959004
4.5320063458339455
4.540166543916255
4.53723843894953
4.542836651609771
4.539276694836736
4.529727986650947
4.528750209373835
4.5348491894706315
4.533518227241979
4.5345188846664
4.537412260229716
4.541925681684472
4.537050641146453
4.534250990853899
4.535564480349336
4.538509779033286
4.541353708271206
4.5430097214109875
4.640818002117467
4.641297811509488
4.642544825507247
4.643965324520668
4.6445181057313025
4.643336121682683
4.6490489891640205
4.656137909257676
4.659260409096944
4.657294304078506
4.649059409450929
4.641755630893461
4.647098320220572
4.65093684574319
4.636743104541017
4.628186673253455
4.625331384016662
4.622589349953158
4.625283074616508
4.627609351276026
4.629966394092708
4.632618286964678
4.6354759188837535
4.63811581611884
4.640014158595779
4.640879932917912
4.6408180021174985
4.640528802902587
4.6424950093089015
4.642575120532252
4.657913567749347
4.652245774380498
4.6340955256074166
4.630051306898805
4.627862474983712
4.621801594691671
4.618093211303205
4.620044524805138
4.62542660001278
4.61507210449931
4.606360419807849
4.5983521928009745
4.591851810660261
4.574461944765949
4.572728281927384
4.569119596924045
4.564041508469469
4.567558246988637
4.572433473932439
4.567095175793677
4.56646628757354
4.556945394144191
4.5455112061149645
4.543646792110639
4.5443451805796675
4.54553404159205
4.5480491439131425
4.549778642151507
4.548551359318125
4.544280106106921
4.541624656883852
4.547497699771668
4.553291634678493
4.556751836722173
4.5600765399756975
4.556712412159194
4.559108597045277
4.556687252477655
4.555666005080308
4.553171634197088
4.5417464831343946
4.538563592198667
4.543296240184891
4.546173257000219
4.542477953750897
4.540338057635803
4.5429404712135195
4.546728212371388
4.547983399897585
4.546146772314286
4.544345180579809
4.660075805787837
4.658078593941087
4.653357272827478
4.648928275973118
4.6480620910788915
4.650918488616164
4.654196710106924
4.6563502829947305
4.661220715286057
4.663740657487304
4.662549700575781
4.653160901991328
4.665670957098025
4.652983751600313
4.65452975617647
4.657970143150125
4.660039226769605
4.658402532343791
4.658524065664222
4.660734548532223
4.664964529140502
4.654040414656359
4.640337581313443
4.642686543422107
4.651354794327285
4.657877263316844
4.660075805787809
4.663777049973292
4.666581425122175
4.667646730151055
4.665895412798512
4.660818445837128
4.652268220791568
4.641508981115462
4.630462418066968
4.629180812134783
4.635012300298541
4.640601545265481
4.630133626041632
4.6155257945778585
4.615736747203772
4.610908400590612
4.59546432047797
4.5874486029709916
4.588484349902031
4.5961828010916745
4.601314810405807
4.5848799207472215
4.574845937765045
4.578483595526668
4.570973843972918
4.565866973116378
4.565685607174707
4.566093893440637
4.56579438509085
4.5635808540913665
4.558219054662671
4.5527378056942185
4.54978730246092
4.549030184546341
4.548947536080644
4.550387316490851
4.554170597959417
4.560609880618664
4.561428493120426
4.565189424206146
4.5614450741418855
4.55938797171211
4.557181380634785
4.553368771289212
4.549249669684254
4.55468657234894
4.554746609370166
4.549092789729423
4.5424834782189825
4.546841067114352
4.549608179061879
4.550485501549439
4.554118485971185
4.560519108168611
4.565794385090908
4.6981418997054565
4.69409478894712
4.685049509350991
4.675919533549903
4.6700127587899285
4.668229711034129
4.668555440713668
4.6679187277618865
4.664180053718512
4.664332936195333
4.665985541374409
4.6672184037872295
4.670228092391874
4.674120246558677
4.679450549270342
4.679686862973373
4.674040317589707
4.672383802299423
4.66963684740708
4.669693304384851
4.665440726474136
4.670942637098521
4.678317152618941
4.686540979121013
4.6943785006457475
4.699246675611862
4.698141899705446
4.695434580080386
4.683991814190306
4.675487132271616
4.669503708694665
4.674126677400857
4.683540904723735
4.683887878983735
4.673751469388319
4.660525139752633
4.650802114700763
4.642230198593827
4.635093499175733
4.627083139217001
4.6194445501459
4.617415748660162
4.61033522627189
4.6069407422578275
4.607293089453162
4.611525840290619
4.60291923013805
4.603307026664103
4.599538550687165
4.599213721057343
4.598949327620531
4.597839056216341
4.598003597652053
4.588709484225427
4.57686374263179
4.576929436576365
4.577622578609106
4.579938834268489
4.583844193453474
4.578287903129049
4.574922039301971
4.573251954544778
4.572544671910035
4.5725122701946255
4.573511318719419
4.576589144754466
4.573129359157362
4.572907616301471
4.564752207574044
4.557830971863566
4.559753082394323
4.560462773954784
4.5610951610445705
4.565441175077513
4.5738616429306695
4.582109288187928
4.580607190977144
4.574912563639929
4.572493698308927
4.574061460417785
4.576863742631735
4.702633029693449
4.700989455086166
4.697973561071878
4.694006079574452
4.689245301151366
4.684938377914842
4.6828075884817855
4.682729707822978
4.681764202174897
4.678627988697133
4.680433403647458
4.689204957550028
4.675648211896815
4.683205673580745
4.68517252869211
4.685894910088635
4.692198477766613
4.687191384283509
4.681484464802413
4.674445534975741
4.674549245591601
4.6825375258932285
4.6907467327914985
4.696829497818773
4.699881212911642
4.701161449206656
4.702633029693509
4.706013891989644
4.697193771083385
4.684713957039076
4.679210610767462
4.689916642108612
4.698121969955749
4.6907817734177435
4.681075229549564
4.6737326474024306
4.666183344203771
4.651103043875349
4.637661891715957
4.629215384632302
4.626024308393167
4.6236765979447485
4.6355014874098845
4.6483383754983
4.638650722367596
4.6199180101967
4.619625826208177
4.6131390912262455
4.614213085800579
4.616721667298876
4.61985522802429
4.613076352217572
4.602929700867312
4.601466226450949
4.6076498641502175
4.605126325227062
4.598820981325118
4.591106349219206
4.583914016147777
4.588080946932378
4.590516112562872
4.589527313350034
4.584491875880324
4.577382133676181
4.5744659700525405
4.579159354501963
4.578423644211836
4.573513369204854
4.579461923178048
4.587301412615607
4.594432589381333
4.594905344432893
4.594614538093088
4.591874587491699
4.587261955594323
4.583556898671157
4.583967747333362
4.589744231852238
4.597911371596428
4.604605867372378
4.6076498641501775
4.710992524525153
4.714444600711263
4.721767252728196
4.730137883260422
4.736513043077915
4.736709422844762
4.731462152392856
4.724758790590023
4.718196514068522
4.711998770738393
4.704935078565337
4.696070334825805
4.705980858518509
4.715696421799886
4.722428823158858
4.722508032712484
4.716317700910419
4.721310982759575
4.725685783574624
4.729263482167707
4.7320340630775455
4.734162786275793
4.73560410231188
4.729063516836591
4.721843939792186
4.7152691591818225
4.710992524525114
4.716550620052802
4.726080433727944
4.727565085035852
4.725080748682515
4.721202902424962
4.7135819556252025
4.708684155655083
4.69322595575929
4.680164702562491
4.66864411386827
4.665626121871188
4.662201628726009
4.65624784313587
4.6547610694275265
4.657805280633433
4.659685240088762
4.653615833012043
4.653967169675509
4.63747318832782
4.621055480157871
4.630548132185628
4.632909148630737
4.6209549548512445
4.620124953745453
4.616842844326563
4.609796676340629
4.608964185006592
4.609268276131669
4.609169180010847
4.608636658165474
4.607325078691331
4.60531465281883
4.603018238010587
4.600270173454081
4.5957131518449215
4.588451904840512
4.580924908240573
4.579959150520165
4.585735452886431
4.579645966665402
4.583400542155971
4.588087200967609
4.593975665838151
4.600308108681085
4.5981190157685985
4.595601974785632
4.593259955341723
4.59082388152048
4.586529601375092
4.588943166741037
4.594713401932167
4.599854014026578
4.604836679293811
4.609268276131574
4.740796845455377
4.7411423930711285
4.741426534406264
4.741053961161597
4.739713196999835
4.738572455122129
4.738038752955819
4.737177856770516
4.737936219110505
4.741258190843932
4.736735783275977
4.730887438668253
4.732133376592127
4.728353474686287
4.729594696281732
4.739070265425066
4.742731496662202
4.743398665988743
4.742217903775265
4.741886851438462
4.741379443909871
4.739710958465895
4.735940955919506
4.737649167211198
4.739324399505467
4.740476077444109
4.740796845455333
4.737280975832123
4.743704457013533
4.7444109246385295
4.7330662975240605
4.722888528644422
4.722317631526693
4.721921393924856
4.725706283786377
4.727174511011968
4.723159986630559
4.720264730421104
4.699557188667841
4.699561322954865
4.6830499814635305
4.673557024798185
4.6726077148282235
4.675363056568371
4.66517227539481
4.672374362189981
4.664562456161183
4.653631698929235
4.642140214676601
4.630548867472399
4.621418998426726
4.62682429109729
4.628627414409103
4.622862839094724
4.6174179765946475
4.61899060312845
4.623310965081973
4.62936983025954
4.634702487403357
4.635431195877693
4.63558696034909
4.629699272026067
4.623303829667905
4.618822909055896
4.615358292723753
4.612364240419409
4.616956879248278
4.623803731094379
4.6310051494224505
4.628005188820604
4.619387310284995
4.619660969948284
4.621741863262031
4.625074445763967
4.624226958887598
4.622924557295174
4.622867368490302
4.6236468583643555
4.619677052066372
4.617390899117501
4.617417976594677
4.75715467108625
4.755757849400964
4.754195126980555
4.75360548497384
4.753365162828331
4.752729449073129
4.751289999020177
4.748942913609717
4.7457283634091825
4.741676668101733
4.7464250747685215
4.752246249208451
4.738773035032989
4.734119259919085
4.7366279989860445
4.739423946047092
4.7464285318620325
4.743544722172525
4.7449800575035
4.74653147441586
4.747881789314276
4.748960641296779
4.749926414414202
4.751102858415725
4.752856576740557
4.755262613756184
4.757154671086267
4.7586822619780715
4.755039648885549
4.754781783237544
4.75293538257499
4.74199942894587
4.726900509302962
4.723373911607864
4.731742788712039
4.72898378962354
4.732832397488268
4.72115017591754
4.720046785426528
4.702796336745024
4.705354115769184
4.695931357048965
4.6834071613142845
4.676305830600069
4.673581533923543
4.672476762965015
4.669452484033527
4.655206936634477
4.6483627648918855
4.644051911913887
4.636541981677537
4.633860577062724
4.62995800083483
4.631468840391314
4.632921551423563
4.6331654822860235
4.633716874787642
4.63424392939692
4.635846106218183
4.641291189502705
4.643116209808967
4.641393156451808
4.633787673830692
4.624823290344352
4.618241590934172
4.615789604554513
4.6254869492466035
4.629496067936314
4.631761058550462
4.634943074571524
4.634829465038113
4.6333585973602895
4.630402953658236
4.626949715369413
4.627879445929395
4.629150449946432
4.6283792634653675
4.623695996856628
4.625528480117702
4.628635898434376
4.632921551423546
4.763069366676773
4.7614875164270165
4.7581252817012905
4.75593832839384
4.758158507640465
4.766058304402053
4.776351482668247
4.775015881535124
4.774994177930102
4.774675134343834
4.772293234301874
4.766603412378962
4.774741663399674
4.7795629081361275
4.77966189824458
4.778883087190326
4.779294074328522
4.7809378816916395
4.780627069665698
4.773434997025822
4.765472642016015
4.758154682652911
4.753758567631386
4.753490203254111
4.756192801693858
4.75999558371873
4.763069366676708
4.764203611701393
4.759175683159599
4.760137171741885
4.767641419937673
4.7678143991430755
4.750122000033966
4.73846179164594
4.732686912592416
4.739572823103173
4.738151342698358
4.7356654925817505
4.723985532846532
4.722359093219181
4.715424474717908
4.707964940539972
4.693658656224411
4.677253480122679
4.678197267690429
4.676441797933852
4.674310794762277
4.669299265007027
4.656980347112732
4.653168308101873
4.640910659494932
4.635197954739499
4.6367750209536505
4.636953286980366
4.637202005288784
4.637634731433905
4.638675864842775
4.639948912534984
4.641266669252257
4.642490716556873
4.644032412725875
4.642166614326277
4.636425889141858
4.630859290554805
4.626033933697876
4.622056383058576
4.626198687929516
4.635250600638158
4.640607901274562
4.642177735538502
4.642686206956943
4.638373958391636
4.637484953165174
4.6381308207688114
4.636614447410037
4.632995749481614
4.62949948445372
4.629958596453213
4.631246474381211
4.633687344964616
4.6372020052888105
4.765907881693699
4.7688523244076295
4.774757938536592
4.781680671476649
4.784753952639781
4.779946375782103
4.7766533039244115
4.7874155617373635
4.797163281887773
4.805072598349534
4.810194727402853
4.8118186532581895
4.800962222219027
4.791717381587344
4.785786590779332
4.785612069352529
4.790076089443875
4.786283666504036
4.7820092807117245
4.782844441802825
4.783340786908545
4.782939349233054
4.780724086217345
4.776127688745127
4.770374477568853
4.767235896817379
4.765907881693667
4.76440980533388
4.763496563692109
4.768066551088952
4.780588221698152
4.781581474019132
4.7955550705280325
4.799507929286521
4.794666823722272
4.784423445801345
4.7681747446110085
4.7482511520197805
4.738055069986177
4.727682465342801
4.718509270314711
4.707965930049024
4.700804621558103
4.691659887619458
4.683874337389763
4.677378173294162
4.678300242673636
4.680349827629618
4.673648052885052
4.65975541422526
4.650362021884788
4.646678054807098
4.658997721519353
4.666052519736506
4.669151329794475
4.668815180079564
4.667593634255593
4.664797836166735
4.659510592000324
4.651630144655695
4.644237124092928
4.6451294105357395
4.6506140972963905
4.65520870563471
4.655702128604409
4.653268100205593
4.648205490422323
4.644384241940747
4.642217494884582
4.642475930290919
4.643283112340051
4.640611092966763
4.639941882215484
4.641209698783996
4.6446896611803785
4.6504877965896965
4.656868327589182
4.66168346963839
4.66500058768135
4.66746434464846
4.669151329794463
4.770459392747015
4.773918068595712
4.781515027645126
4.786634857794355
4.7893270358504525
4.797769429212009
4.806734922461451
4.814609928406074
4.818057924622052
4.817208016908596
4.815238920551378
4.813876438070391
4.818357184204624
4.818821980323959
4.810836682152997
4.802951008589644
4.799951996314088
4.807619569300561
4.81160055019479
4.807998779648661
4.803394772686988
4.797706881702775
4.791072550566197
4.783838884149193
4.776590272361492
4.7701261394517385
4.770459392747029
4.766714857550926
4.773406050035217
4.780370975446915
4.786440513118442
4.791558897524741
4.798338930127023
4.80757548069179
4.808447668590298
4.793649166235022
4.779602284287767
4.7687228916652495
4.752358807505133
4.73397001922898
4.719322564264416
4.717928301586354
4.718988659158969
4.715876416044882
4.7115177525855785
4.705841054993026
4.698000448815274
4.687190602472008
4.678508866168703
4.673384755417725
4.666946784639546
4.662419132498374
4.66256190902281
4.676920207164794
4.686161816796702
4.686298909787413
4.6862765719512876
4.684318562742001
4.678628262875479
4.67008424021888
4.6613329698526105
4.655740442488398
4.654797051231247
4.655512812603894
4.655798048966494
4.654769157139715
4.657925646578008
4.659122591505925
4.656541126777727
4.655869289955901
4.658715890868128
4.664029030577972
4.664311459937036
4.667973994627871
4.674549804609042
4.6798366680862005
4.682958163892553
4.685594695741166
4.688616631495958
4.689751540419783
4.6861618167966785
4.819922933439589
4.818185188139776
4.814804308132482
4.814274236158246
4.819541603528665
4.826049095664109
4.830507609815731
4.83251449662871
4.833041280904905
4.8282832590444835
4.821671809041799
4.816159121455211
4.82611300231512
4.819665941966938
4.81998286672768
4.82341463103771
4.817221254687749
4.814533663440583
4.81466574632135
4.821115209170594
4.827142249700905
4.832790738040183
4.835943779686185
4.831680676785696
4.828886703017977
4.825921197295408
4.819922933439579
4.826626134397698
4.824822673882774
4.808584270080721
4.79344948612429
4.806528747216687
4.822921813866416
4.8208565671442445
4.814132853374022
4.803783150861011
4.786258096604107
4.769914231638602
4.755177805265358
4.743290819973117
4.735142993678999
4.728365952357355
4.726007210790681
4.72827228581505
4.7279083737811884
4.720315703745806
4.707114085932859
4.695576331723849
4.683413408178747
4.676510672604552
4.680327389902447
4.677805658745258
4.676389421470218
4.679231045988774
4.695408446828002
4.695378481310369
4.695166431590059
4.694243488309486
4.69065233854122
4.680818567377493
4.66846849086564
4.659982154706391
4.659701561879535
4.663277404874152
4.667252275449785
4.669697447753947
4.670211180297312
4.671627819139818
4.672347978840208
4.670464399652449
4.664450304315212
4.664336806990932
4.6687306894559955
4.671967367354376
4.67617652498152
4.682032920184782
4.687521527387832
4.690764440911623
4.691458300908893
4.692050322183931
4.695408446828048
4.836168376470699
4.8370580665099965
4.836104917009649
4.833217278088057
4.830915692667296
4.830021427913819
4.830754141395935
4.833060779290381
4.8343596922417795
4.835850730826386
4.837367522766607
4.839566491007574
4.829220275406065
4.833287088811476
4.830584043712184
4.823557657897882
4.827423763358602
4.835430529291021
4.841060569103533
4.843940842646375
4.843812923712379
4.840732993818489
4.83783163731956
4.841710851138277
4.842020568546892
4.83761889297121
4.836168376470733
4.837319236342353
4.83313507239557
4.839539593582387
4.842310825994293
4.837885324638068
4.830733034963783
4.829703896637863
4.820351264099587
4.810853602850813
4.794770191590419
4.771343370651437
4.760747242780902
4.746016723830833
4.741597991132387
4.750413293537245
4.760371719227607
4.752080189355175
4.735115154161211
4.722285176747561
4.711766850559475
4.697866585714129
4.6878988961591945
4.683322530077065
4.686895537652761
4.692383451873075
4.6955131467387154
4.702193593287453
4.70868201420093
4.708841430728625
4.708713251632591
4.708334175482854
4.701828156257263
4.696445495596856
4.694903563319354
4.694629741434797
4.688897823636976
4.685993297077837
4.687016628771635
4.689525888257683
4.687195630781781
4.680071382252083
4.679631222019347
4.684090163304981
4.690068056228386
4.690175412831459
4.691267316524567
4.6909229668294055
4.691384114181078
4.695783405841837
4.70692065723124
4.708976062184339
4.708269772681098
4.707631350581601
4.708682014200958
4.839500576158909
4.838531464037323
4.838786594261268
4.840206445553186
4.838348645346208
4.836969052158322
4.836013398322392
4.83645451481134
4.840754378381934
4.845681203614483
4.847951075508011
4.8478797878618165
4.84015467691476
4.837920847096492
4.841578060944615
4.846985676475793
4.851512646587281
4.859298999632214
4.859246564295641
4.857810057584858
4.855431570876012
4.852686760284033
4.8503480644957495
4.8474374921139365
4.843612483474507
4.842822590243551
4.839500576158931
4.844135744338638
4.845268235345124
4.844586868384546
4.845979077588333
4.852447976795528
4.858556529409378
4.86260969245855
4.85588295709972
4.846074529658069
4.829254260938427
4.810549178077715
4.7824844007860206
4.777578518821849
4.788040403387535
4.791777217606558
4.7719352478377814
4.767051115430302
4.754929577276635
4.7383094007528905
4.722839361335947
4.714011184654239
4.703177813046188
4.696127882238592
4.692624751511554
4.701119207077272
4.7103844630449325
4.7092851773760085
4.712131954005369
4.712339881386553
4.713050899871932
4.71205109259899
4.708343033534324
4.707559096099285
4.701656664630012
4.696156419311147
4.6977623440014895
4.695496100524935
4.695200569541566
4.696288779594334
4.6935963354886425
4.694376461155002
4.694548649917636
4.696330716597006
4.700740462439833
4.695820397104687
4.692540038774754
4.694424089164431
4.6989881891496275
4.703729037566419
4.707495619523821
4.719968486523537
4.721146430304238
4.716928701850542
4.712131954005425
4.8463591399987545
4.845162780461163
4.842638672392163
4.840406884425412
4.8419493091974735
4.8438560502439705
4.8456554881391245
4.845627912437519
4.8444432261380275
4.847821927062273
4.8539473090440906
4.8580586378910615
4.854571353373564
4.851198006241315
4.852690450586881
4.855992064906047
4.858718015283786
4.8595369606655785
4.864335957217756
4.865554007804694
4.862857327997474
4.8580036005716725
4.852764806622082
4.849012227112903
4.848692978334302
4.848440446988905
4.8463591399987855
4.857325814126453
4.864104872957767
4.860694566029144
4.8604783147578
4.861743999676216
4.864369243432591
4.864236081728688
4.860233503824064
4.848963459645248
4.832716997126633
4.8151747236175595
4.808064646564592
4.803744321240908
4.799006878676671
4.79478909526054
4.782099699887166
4.769774694946149
4.757860110226353
4.746400213899889
4.72923453467409
4.714256815653339
4.713048616906328
4.714702579347769
4.714630363762258
4.712518131143085
4.713768251031019
4.7238050861789
4.731404966886712
4.72901939116055
4.722150537235418
4.714192251513974
4.713952141923055
4.708954133937272
4.704977087595676
4.701297092062316
4.699363672385366
4.702809240634914
4.7048033332331505
4.705797253429687
4.707467457758281
4.709396812643204
4.711591004009679
4.711997452685173
4.70835909660765
4.70689991626594
4.705277742863766
4.704626956170678
4.706663206854779
4.711659462167543
4.716015159850534
4.721282677049566
4.724222780586876
4.7283774702581365
4.731404966886766
4.856755619614286
4.858682928320814
4.863284625077557
4.868498672275131
4.873215253650197
4.877681724651325
4.883077463479792
4.889451722827228
4.886643794504252
4.886667263077786
4.889167205223479
4.884649434752111
4.888724286806826
4.886965338703626
4.8879189380307775
4.890870029313838
4.8939224192496456
4.892324425007698
4.888747837132615
4.886328851557032
4.8847039340481055
4.883198607820249
4.880952969216847
4.877092045696079
4.8711553557541825
4.863771796496928
4.856755619614273
4.862555758274274
4.870468435922426
4.877303463278945
4.88002262138898
4.877240026171437
4.87134188034037
4.873997977950847
4.878503438618491
4.878522749112948
4.878977159070808
4.869285802921355
4.8560903223350556
4.844203757264323
4.8232870614406655
4.795970745593885
4.786893854444884
4.772438633253382
4.764190240280919
4.747046636875144
4.740239427146503
4.739303958990131
4.730866499899949
4.728424703715753
4.732977986127645
4.742413938727184
4.752444702085461
4.7456035362932125
4.736037167659218
4.736685111191344
4.738684077783719
4.741494998682317
4.7339991196909255
4.733022247363651
4.735525686125873
4.732268431674124
4.728765974939405
4.726155967873337
4.726352744117765
4.726848441144932
4.733496835763861
4.737355068926576
4.737653033215624
4.728837791503152
4.721035863927023
4.719126939437651
4.718996766613946
4.719149280122763
4.71999458286353
4.7246171421311525
4.731984683810653
4.733284237613146
4.736685704210221
4.736350254273764
4.736037167659271
4.879302963776578
4.881624875864562
4.887198089851847
4.893589798464865
4.8982120340261845
4.898255815919891
4.894127117467767
4.8908132530038655
4.900444481902187
4.895562241726312
4.889881888844514
4.892121424495507
4.888848896751764
4.891091887602305
4.8923042274331925
4.893553120032608
4.896550492188309
4.8954453500318165
4.896761503451548
4.898241554789748
4.900324486119427
4.901726540578578
4.898069129680339
4.8911360242817015
4.884641879540948
4.880151611462618
4.879302963776588
4.871238051305059
4.882808789285304
4.907800320855604
4.907416391900444
4.903333167411327
4.8920485049806
4.882369354639848
4.8879041371167755
4.883691525174868
4.880243617677786
4.882157768233324
4.870235673594847
4.849255590966254
4.834016677828515
4.830871965356396
4.815385399318472
4.792857479493208
4.775119599752468
4.764800071299018
4.752085220787283
4.739660551273893
4.741285978449361
4.744477577068761
4.748506705301337
4.753656619551488
4.759064241008254
4.760020867493604
4.767685201950752
4.764113017466461
4.754538933813959
4.742668814528021
4.74405708617926
4.739794301180673
4.735635186778742
4.736568138634228
4.735268521461602
4.732664741597782
4.729696451779578
4.729136599571626
4.736833649930063
4.748328574721162
4.747815082774186
4.747881557520763
4.738506205122484
4.735591099326556
4.734668870993748
4.735643521030054
4.736010120551963
4.7342546715832325
4.736262321984678
4.737147109416748
4.751309591926852
4.765967715701375
4.767685201950778
4.903624386796439
4.90607449711719
4.912821042941043
4.921512738417608
4.925245716549027
4.918856873722274
4.911361538487929
4.905311808461143
4.901680101172671
4.915247191419185
4.927933522312437
4.925043179932241
4.930789381402793
4.927788474097525
4.916443057769299
4.90571380483459
4.896988237466468
4.907343655886595
4.916066727230972
4.92103169387847
4.91833650276906
4.912273462758431
4.909889419515885
4.908756887689552
4.906246429949479
4.903855816903822
4.903624386796468
4.90640842831739
4.914712435979553
4.9118533015128785
4.916015914879006
4.903940312276198
4.898680362763679
4.8930704803101275
4.8906004970254155
4.897008898001019
4.898498011500021
4.887427377224857
4.882492711256658
4.870293246369669
4.852478799399393
4.835292685633674
4.82594656736956
4.811366990364563
4.801015563486634
4.7971299185752025
4.796048074292447
4.792192219673246
4.785446227677471
4.778645230033567
4.774158527881484
4.770192444280259
4.760050646554491
4.767524700363542
4.776245310411957
4.773386904181882
4.7657411913978445
4.755853835722903
4.746523891918735
4.746121528138924
4.7477190245785685
4.747758681212711
4.746453902856413
4.744423347270602
4.741999928381751
4.739886887170247
4.748473594967756
4.755123542603272
4.7550536646091475
4.750229323505467
4.74953434334042
4.74442617000997
4.740288810205741
4.737654495271972
4.737716666893222
4.739214798856189
4.738312711266185
4.751499686620678
4.766361091151852
4.776094412937299
4.776245310411951
4.916377385500396
4.918054100439934
4.9228709227356315
4.930334833678775
4.927312753292866
4.923785892709249
4.923682210038403
4.92415299219713
4.924613771089163
4.925562374001518
4.929728053805519
4.932693599773652
4.93665440957224
4.936731849000212
4.942537610405647
4.940986542273544
4.936213562283092
4.93768140141551
4.930616541787457
4.92458310224226
4.92533468561509
4.9310207514180675
4.936971044481279
4.930300323742991
4.923685648136589
4.9187538717963974
4.916377385500413
4.915611464112774
4.91647522331576
4.929981344944236
4.931721376991657
4.933758658295324
4.924168605954994
4.910815351480904
4.908520521810615
4.9162057910845
4.90097601355804
4.891565087346786
4.88729596832525
4.878989353906202
4.869594785489101
4.847141668351843
4.838979087359375
4.834917324364157
4.824112597877728
4.813943634425639
4.805167987588089
4.79829587835487
4.791023344036561
4.781881719405343
4.775448230886787
4.7738960739312155
4.7727765085914795
4.774957153594473
4.780836712680854
4.779365813081557
4.774150001754281
4.7664577354829625
4.759948817222109
4.757025027222041
4.757886275831487
4.7621531328193925
4.767982966118635
4.768389718251197
4.766570369275685
4.765075748773598
4.765836835824267
4.755769634855439
4.755473232399688
4.754907634099016
4.755473412516487
4.756763616880903
4.758485008315078
4.755397740808706
4.750333215254623
4.7484264727305705
4.752236136353485
4.760125638941031
4.769084224621084
4.7761322885579665
4.780836712680848
4.958148103245099
4.953536748232882
4.945125932532486
4.936201749722071
4.939735173606935
4.949989412162019
4.959509972063695
4.9637507358273245
4.95149532658029
4.940467241979885
4.931687640876356
4.94040941651385
4.937403057955065
4.9423204860031476
4.944762296571179
4.947659578589724
4.946780401817058
4.93966220113076
4.9426865323123765
4.9445171891595425
4.944472216970878
4.941993184442806
4.937716966015165
4.9446444736302695
4.951241437355345
4.955946275021784
4.958148103245101
4.9539050142491865
4.942127816870853
4.9322424763805754
4.9358394490215005
4.941910071801231
4.932742869034127
4.930655570460151
4.925567278209011
4.917624418019258
4.902649564110449
4.897010925674511
4.887421272739663
4.883431475927573
4.873693888384661
4.861451248923164
4.855646736711865
4.847862342348281
4.838119445824544
4.826930076638174
4.814838552601608
4.802486377119237
4.793434260854136
4.789792090980224
4.78694004387768
4.778023034351876
4.780157738452768
4.791826052270775
4.792283586386169
4.788783004095975
4.782703070473392
4.777530473760275
4.773824292083028
4.771836671459392
4.76977766001384
4.769169140815125
4.7693723351296935
4.7734246815277
4.776644202240212
4.7738992810496494
4.767853898746014
4.770288968749043
4.771878958287112
4.775832900314442
4.775870882340656
4.770245894007416
4.7620972045048715
4.76042612782655
4.763256033395755
4.7674157067221135
4.772639288323396
4.7782090687695735
4.783250745991616
4.788082754580303
4.792283586386153
4.958563249343301
4.955916520281839
4.950156531717104
4.944012672172678
4.945899120838702
4.958397044215101
4.9747361549987685
4.965676763525438
4.965964876025437
4.962692800797976
4.959392770968838
4.960807003545745
4.952710799147218
4.947816822085624
4.9459932759329055
4.9481320108954066
4.953726657228493
4.952329933446102
4.954002314408268
4.96114052549926
4.959917955381052
4.952725788312337
4.948952531868333
4.949144218700513
4.952264625903901
4.956878478220743
4.958563249343321
4.960394956188721
4.9497314871646365
4.940839636468646
4.94736282920561
4.949013379129282
4.95925452177593
4.958105059954265
4.9415744369195025
4.924191759553268
4.94336164437421
4.930692015868459
4.91513463006275
4.898464949138315
4.875672981466699
4.865050115025139
4.855688525844378
4.8604248589569785
4.8629110700141265
4.855093394434131
4.8423728401581
4.8272648028932785
4.814716537981249
4.803753330177815
4.791466821042521
4.785761334877514
4.78764864242694
4.792969747103549
4.804454492493228
4.800302241293757
4.7933129639608065
4.786187846124992
4.779185616133879
4.773242282280599
4.772179360467726
4.775119440240806
4.778848438645535
4.77946549302277
4.777331278086533
4.780095573154198
4.779297076575469
4.774229316692245
4.773600463481449
4.776034719377316
4.779919463073087
4.776539906650709
4.775685526852371
4.77420450723093
4.773423947244409
4.7742749684531365
4.776681191758744
4.779893804924989
4.783910815361996
4.792525920671221
4.804454492493307
4.967854013080447
4.968560797840275
4.9703903142635335
4.972712419882213
4.974982353310178
4.976884180778698
4.975044886833728
4.980536781941163
4.985380779642245
4.99157975942181
4.989081513445489
4.981272580007411
4.98903303429015
4.995914356152456
4.996549044635688
5.0004241366906
4.99918285611592
4.990816306588693
4.980458562116923
4.969600257923333
4.970287082607225
4.977378931134332
4.9807922128756505
4.9755329297041
4.970551914556163
4.967913254010735
4.9678540130804825
4.973687130388151
4.989505923848804
4.992932878146113
4.981621523072299
4.985020932060826
4.996363942006874
4.998934850501319
4.9902820280622135
4.973359320818805
4.952941860580887
4.939292150314358
4.922336807657992
4.90047377445405
4.883095985934892
4.880058110585037
4.8862445392775244
4.888869594573505
4.873855557696944
4.858675965228251
4.843847933692151
4.834129646650154
4.827485055904324
4.823964756126249
4.822758391376385
4.822225955093863
4.816588875535167
4.8112121461626876
4.805177455688116
4.805902767825221
4.809335416146899
4.815206541929398
4.820487173166612
4.819654589264176
4.8176045389018745
4.814129327201001
4.808821685444344
4.805326173753475
4.804981942433618
4.804878723426601
4.807122310538592
4.8111795144852625
4.813662149816171
4.808737466244138
4.806847152600922
4.808001836036209
4.808994754730955
4.810238259443209
4.813171533169279
4.810246086867211
4.805936275767942
4.801527625367927
4.799293632943034
4.80093589306196
4.805177455688148
4.968942630374344
4.973254274361165
4.97935027917007
4.983853662340242
4.985403984574022
4.982691215173655
4.9783701895671095
4.992631408592507
5.008550251000108
4.998426801251818
4.997732189686355
5.003439584230023
4.998039165872672
4.998703398591652
5.008469203257942
5.008125302614678
5.007296478722938
5.010706842752977
5.0107756446862
5.006788746211167
4.999294515338045
4.990453973596801
4.9822672264655
4.9805680822536935
4.977405560443254
4.972370974055044
4.96894263037438
4.978459317201942
4.994989361090156
5.0107354349858255
5.023050482413697
5.028631540956965
5.024874050708246
5.011872909474371
4.994761523235244
4.97958375512813
4.966264510383386
4.9531564272317565
4.931506869280411
4.912764796054279
4.908123649860196
4.903273348146086
4.896842544637959
4.892326278133137
4.8924103347677175
4.878666129174065
4.867180146861377
4.857820395005812
4.84325485880902
4.830114082703038
4.824378858089009
4.827719592880476
4.820928855528603
4.8196273224142105
4.817451862944545
4.820126601185065
4.822928975132098
4.823337991804479
4.821900761964361
4.822115829495007
4.819355883963186
4.816700347715616
4.81238996020317
4.812751191426827
4.811954061275241
4.807648215069114
4.812747152777524
4.816987771377025
4.815489933331843
4.816436292261032
4.813602299675931
4.811718002043521
4.810171587615383
4.8129542441329285
4.814435892552656
4.818488048718994
4.820336750660817
4.820835686455804
4.819538511599339
4.816980398970009
4.817451862944547
5.039939187381848
5.041295874126749
5.044998246916966
5.049789270623782
5.053683178945338
5.047542494269998
5.031835650278705
5.01934845776063
5.010481139966798
5.02552295971013
5.033395672632463
5.033270084298764
5.029813865695221
5.024124748651391
5.016749004887271
5.016025607016536
5.018891714144171
5.031690063330043
5.042309930422154
5.051483703455773
5.048956726600102
5.044773498902317
5.040353331349951
5.036605504435028
5.0350015949934495
5.0362237600956625
5.039939187381863
5.04662556908413
5.044668380611144
5.040087388809436
5.053472246921639
5.071103935227655
5.062916547281174
5.050048170714417
5.037837708212179
5.005844355302783
4.966820418948383
4.959909086849167
4.960215770787963
4.945723990483033
4.938389686863754
4.9227432104992745
4.905756726603869
4.898532924255411
4.899336476769006
4.883770213136362
4.870664565824102
4.8669834026754435
4.874888389596685
4.872048533566195
4.850523030872683
4.830538702604783
4.833125792381123
4.82503448077074
4.823446593055008
4.828028335631734
4.8366827913460995
4.842831036661557
4.842203168468652
4.835972607575248
4.82722058925594
4.818406992756307
4.81710931520315
4.816506737629678
4.819070462014505
4.827067358169222
4.8285454621703705
4.827132794846392
4.824878995667402
4.82160762355308
4.817454449005512
4.81484178162295
4.815208322243169
4.814697410963795
4.815870016164598
4.819522317868764
4.823450057825917
4.824590929889712
4.822679971393041
4.820464315187702
4.823446593055
5.074281033787065
5.073235095206888
5.071165313645642
5.0694675500256805
5.066221752669843
5.055378296242668
5.055659541059063
5.056487175056619
5.058969360686065
5.062566392839047
5.066119826105974
5.06144985492139
5.061787007968612
5.059868253254359
5.056866551977457
5.054549966684229
5.054906924791241
5.061018977358031
5.05933199838155
5.053475467899485
5.06130333067067
5.066997373766707
5.067234468544498
5.068336904893779
5.070275567398505
5.072628728529258
5.074281033787076
5.060571310540921
5.05657371193308
5.066676986860184
5.075513597958721
5.07407688002922
5.085266461536939
5.082511131066202
5.049528228339225
5.027247749080113
5.016840497027851
4.992916929017284
4.967584060984103
4.951967024255564
4.940094669663137
4.936904489115076
4.931959560781902
4.925024761357097
4.901976484514609
4.892362153892238
4.889517933705579
4.8865399014895985
4.884076342170987
4.881704018306045
4.879177492118139
4.876842366112876
4.875004926493672
4.872388069802067
4.865932451360832
4.8661155954938895
4.8667058357907
4.8689759734862506
4.875201758985031
4.879357296740235
4.882719669543674
4.882541140223044
4.878387517612042
4.876240955867144
4.875365570341349
4.8688415503786215
4.868885450185147
4.8680485392446435
4.866230291519451
4.8659132800774705
4.86920797136867
4.876724788705684
4.876636457281753
4.874659455089143
4.871659877959033
4.870090887280556
4.872192491340666
4.871506962625034
4.86800777779258
4.86646134980964
4.865932451360783
5.110278807547255
5.107838701825752
5.099620011580539
5.084926915224945
5.068580534117693
5.0683074331693225
5.0681649099034125
5.067749557957544
5.067305944791863
5.068598673825524
5.069975029377355
5.069157824720746
5.0659864918072905
5.0650294106295854
5.065923107791156
5.067729569780887
5.0694842628297305
5.065603860145935
5.070645905854378
5.068719997355568
5.067523404662924
5.072543533019165
5.084305509905566
5.094823843607727
5.102816691786374
5.107975941515328
5.110278807547258
5.107542006243556
5.101646447880926
5.093482940168333
5.084065414715994
5.082281582955901
5.086251105139755
5.086131515892315
5.069953374330443
5.047508516832012
5.0209824132776735
4.996525239620268
4.974529211153591
4.97270446138201
4.967086982069824
4.954058772545878
4.948233630931644
4.9264670742198895
4.9089334932568365
4.912645703039214
4.91138480833032
4.9097112964018415
4.904585443538824
4.8989738080401315
4.91072421687939
4.899775680197276
4.879299991197972
4.876022302313018
4.869385963660549
4.8696835693439
4.870631382877054
4.872468635281248
4.875459439723812
4.883912751023156
4.891831059184714
4.8931535253323055
4.8883137712037374
4.881991377735909
4.881148347287217
4.892139802643891
4.87672729314385
4.868129901830924
4.871765677886433
4.88274881825749
4.877810250828301
4.877299730380971
4.883589274915555
4.887981796027704
4.887780088917572
4.883310025265228
4.877082315691849
4.878216887238248
4.875104184002908
4.871483241831611
4.869385963660513
5.11283234471641
5.112768644795065
5.112849716038174
5.113969213639223
5.116039989845717
5.110361729902509
5.104106291243941
5.096710763888178
5.088094022390996
5.078963930304957
5.0750068326709314
5.085875065612194
5.082055993312396
5.078483162980283
5.076513676840503
5.076486622118051
5.078020753974279
5.073604383645216
5.072899562715277
5.087809156076068
5.101903877797336
5.113437924302342
5.122604324018355
5.125438771508847
5.120819924331873
5.116612604707706
5.112832344716441
5.119557962714438
5.116559780865606
5.1140713948345216
5.110751956981946
5.106056629212195
5.099722996760178
5.096593731308518
5.099345361472297
5.09690681996475
5.052510469213144
5.0197166011564285
5.008693927879545
4.995121153289807
4.96846509687472
4.959509193083326
4.949722486723344
4.926517321769158
4.920808959102481
4.916075603075508
4.91422196018886
4.914119667334283
4.910629491715152
4.913967580659709
4.918015423373874
4.912673284187715
4.900495954263266
4.883831828870224
4.887600350534616
4.887807147289632
4.888410685400852
4.889206545822437
4.889597385222653
4.8904217630536575
4.893993936174644
4.899834401856779
4.90590044787437
4.908972770357761
4.900053400395494
4.893015253925763
4.897360408552515
4.898580852613145
4.898863035806782
4.8875966758332945
4.8944719467535105
4.898583992612778
4.901556618598072
4.902045159255505
4.899238402897066
4.893710816574351
4.886949536339612
4.8804057465853345
4.886172133248736
4.890035221605766
4.887600350534629
5.124958733097361
5.128687074912101
5.127693507404404
5.121674193262483
5.117525210790793
5.124416933669774
5.1340137726933675
5.1375609594493605
5.13537380014041
5.133066888194173
5.130363676448564
5.127977733649364
5.135599460325561
5.139225343719501
5.140376207582806
5.130965022385672
5.124065521946467
5.127788408491914
5.135898497866046
5.141548348670316
5.142306999663105
5.136625640066793
5.130677048806491
5.129988997257014
5.13332635782439
5.1270233627865816
5.124958733097312
5.1290212337532495
5.1442635883085455
5.1479816161919505
5.143987083549434
5.139226502052762
5.138716213385663
5.108229671088903
5.100438154386434
5.099657033297071
5.0955995869698265
5.067718159215677
5.029852835838578
5.001205080654397
4.992610293790871
4.977624045725857
4.953332246912909
4.947314255027201
4.943983507166739
4.947149641886574
4.946398024470221
4.9456752633888925
4.953352448703204
4.948242710949822
4.925562485365175
4.924170844964618
4.927384120469622
4.926580199170982
4.9216437811047475
4.92056544087518
4.9171016433594605
4.912028001598739
4.909019602051601
4.909666088519536
4.906231433042339
4.908398883164796
4.9139838090083945
4.910713768042977
4.913927294646239
4.915899383218284
4.914577436123991
4.910697666025674
4.900590470011059
4.901034267164994
4.904684659432683
4.905396857341287
4.907069887647703
4.909383010873029
4.910686191024019
4.910812179679631
4.910088312677486
4.90807928472532
4.9063084599573985
4.910359436029699
4.921643781104772
5.135717080244366
5.1333089363464
5.136893434945889
5.143238096468885
5.144482362888854
5.14266362666638
5.140025050420818
5.144737693898561
5.137620683020338
5.133326878694144
5.132670019520239
5.13411505159276
5.1358338197596245
5.142758627396267
5.143665831704578
5.147003713261565
5.143710802794898
5.142214534014164
5.141474395698527
5.143187838502099
5.14242511423872
5.143631644056097
5.143705877783674
5.140203949877259
5.135358929107641
5.137619079233568
5.135717080244278
5.139860687679726
5.146374306692945
5.1508698891698295
5.150672389262787
5.152999864056341
5.139024489422302
5.144188836524652
5.133122454367601
5.101042643509533
5.098698915459519
5.083932354388883
5.069287631933466
5.055129225071546
5.039828326609923
5.012133825381288
4.984167290347962
4.968232270500115
4.9570941808590065
4.94986264118298
4.958121244339269
4.97039228866543
4.9583295673306855
4.950522877191032
4.946100799426686
4.951360419305541
4.943428957163389
4.929772927853551
4.924785129351288
4.923922287770657
4.921520378962052
4.91804099135308
4.913963653586201
4.911132644586645
4.917076796624191
4.924935545039736
4.923706505281268
4.926287962716109
4.933193765128949
4.939602885206604
4.93480937758684
4.9392397591818415
4.9333905271222145
4.931366691400013
4.929136156824632
4.921650339513432
4.91525172674338
4.911544267658604
4.913238108227627
4.918440037569992
4.923434891820596
4.926918152645735
4.928265620207545
4.92746131510756
4.924785129351292
5.177076755924681
5.177377582416097
5.179486104635512
5.186469440052771
5.198371981537602
5.186038762023862
5.1638558598261275
5.147404469278662
5.154960988134745
5.163664192781971
5.172242334664084
5.182508722722945
5.166514428540906
5.152237265328243
5.146813995750298
5.148938820597753
5.155190301087967
5.164657806721806
5.170753999441219
5.167417039009167
5.173997472607299
5.18655750437215
5.177721862805953
5.17188241290402
5.171437890851581
5.173729593464774
5.177076755924725
5.167699667565033
5.158901480053802
5.161230175897577
5.168581634600878
5.161995982582157
5.154386558310142
5.147286385758064
5.147894388206597
5.140185098377998
5.107913510467581
5.1014886569726725
5.099428709516615
5.077938053426586
5.044963474707569
5.020486941545505
5.008896430083353
5.004869233555905
5.003502982964151
4.998443111694915
4.993312427066053
4.975438288283242
4.968201861208156
4.973297329514847
4.973211778397563
4.959496529079276
4.966896535552729
4.972724372622904
4.968603188562432
4.9677009276814506
4.965153250462359
4.961252623402171
4.956106757592655
4.944730830070673
4.932633714869231
4.926960670739513
4.929854271118684
4.938224668158819
4.948890891970481
4.960081923149651
4.94990445048031
4.939945887696275
4.952525846999692
4.951893143383882
4.950417689007393
4.95875636870501
4.964939104606728
4.958628176748508
4.954464660536365
4.953067386990026
4.953908797876726
4.956565450614753
4.960467550842917
4.96475025733116
4.968603188562466
5.2250894218944355
5.22319582632515
5.217941060954446
5.210331067594606
5.201509974298499
5.192571540949313
5.184610751050512
5.178904619587443
5.177123660428391
5.180763764287351
5.188679654622976
5.198358593072785
5.19013622546133
5.185401585155211
5.183114632652022
5.183124833977393
5.185533823963479
5.17788091778088
5.175274166775814
5.188234709485183
5.201193603752758
5.1884545216851725
5.199945317640597
5.211951917716441
5.220823226847131
5.22516794098711
5.22508942189443
5.230474993840345
5.234617613432077
5.235314549369801
5.223123134308659
5.211626961940896
5.185108118177934
5.17003772525086
5.152295010742237
5.147114211604369
5.1436593827385435
5.135327233341553
5.113127134593879
5.088372214406432
5.056427098243498
5.035650822961336
5.022306656231032
5.017581993471506
5.0060379807102
5.000916863635165
4.994531449811886
4.983700528659992
4.977962833226088
4.977189391712926
4.975670507238772
4.97538127141204
4.9748609903480085
4.983259995720867
4.995223519657607
4.992722584182404
4.985718651360264
4.97353939733399
4.959204141942189
4.949565841414056
4.941488910246357
4.932177320890311
4.933816032514986
4.943273126766732
4.952521652762137
4.9604431208749435
4.959765864816298
4.957977800892758
4.955089087598032
4.968068252041421
4.98460435144349
4.974879358577118
4.965683826394424
4.967588774261585
4.970187318530049
4.974800616534986
4.9809480983485175
4.9873957362510355
4.992700536884812
4.995568327931301
4.995223519657632
5.251372963741623
5.250319626024712
5.245733681737706
5.232961031449698
5.210871537728112
5.209940215250207
5.216786764414398
5.218841930415717
5.218638412841878
5.218548510841179
5.220072945160217
5.223775474114097
5.227650549655917
5.227522682430482
5.228246100871955
5.229851695387494
5.230749562720021
5.2364960718247415
5.226001153626589
5.214044343048892
5.2040146516895796
5.220864152823734
5.235019882128478
5.2440448431439055
5.248685958658741
5.250711262154231
5.25137296374167
5.254550035359941
5.246990482208263
5.236837274671082
5.237327764160095
5.21533507541861
5.202469654860031
5.194675580794664
5.169761289940819
5.149234830404112
5.157293343391984
5.147220282673025
5.116944593772059
5.0945370949340765
5.085275046493621
5.073510180935776
5.051626189360612
5.0226020471793875
5.024321060014614
5.030719799345349
5.005345360152162
4.988019543389331
4.983536699963868
4.981150947743357
5.00022312431886
5.023363929655213
5.006154232494491
4.99717965457413
4.99569883063535
4.9933806216679955
4.9863289255226375
4.980107063403689
4.9768871121797345
4.976670838640854
4.978833719958993
4.982954520133449
4.98857498908432
4.985517433108802
4.976497110211077
4.966920000286846
4.973273068282612
4.980369031511452
4.985678455630093
4.988365901251711
4.9848708510631425
4.985542485257216
4.982946728741507
4.980080391475128
4.978773037104491
4.98006204025895
4.984173586484629
4.990121222929004
4.995568345514643
4.997578500978458
4.995698830635364
5.263738975416521
5.263659347200157
5.263437121188286
5.2632449673027395
5.263715913144683
5.2601720215322745
5.255055755745002
5.249273382612838
5.242955666779757
5.236675093825374
5.231169615799046
5.22705935820796
5.228319721087128
5.234336564242934
5.241297151508099
5.246039447710615
5.24522766087053
5.238726455280486
5.2472908210301545
5.256222766982298
5.265693030899406
5.276520251811903
5.2777794156368385
5.275108864486784
5.274132245727508
5.269671576430862
5.263738975416539
5.256934088064258
5.256401048786745
5.258123324337372
5.248948924757655
5.2339524428041555
5.215516585007864
5.198155851692427
5.192378813202174
5.1945384979705
5.180158878704442
5.169021262004332
5.151431520721209
5.125919866978794
5.107885614892957
5.0884599974769325
5.065653117523829
5.062981161614869
5.0643784810070605
5.059160647354829
5.05722682052293
5.051419851236282
5.045044320228588
5.040583906733635
5.04029807521759
5.028172724356267
5.032953850045103
5.028505456585522
5.025205105841072
5.023412631600931
5.021353996400123
5.020636889139704
5.019023538395561
5.015045473403984
5.009001371305491
5.001774817682486
4.993911711708798
4.994960343108023
5.001156736467057
5.005989768008767
5.00470561359857
5.002510548754203
4.998924476240111
4.993200812112575
4.9890958860585695
4.986498317796075
4.9869062685727625
4.993018054835841
5.001999160393958
5.010771860628449
5.017575202383602
5.0215814871875635
5.0235602391651994
5.025038106064799
5.02520510584102
5.278022636400953
5.277839376329501
5.277415518923666
5.27317867511961
5.265342101579957
5.2661035054160275
5.271263776077419
5.277899196213791
5.283795026921072
5.287715787769689
5.287540870771992
5.2814643904574785
5.281095480673078
5.280804646325593
5.279484310800567
5.276988782977992
5.27434800415179
5.279477174919359
5.287111949778981
5.289954849434799
5.285705538590138
5.281469549683506
5.288895744872265
5.282868363628965
5.276164176518971
5.275361037446167
5.278022636400996
5.273545820338491
5.2673916153993
5.260193588144756
5.249872396207029
5.2394650028253675
5.230109732377086
5.202223957461359
5.199328748362207
5.199587002132706
5.194290605898105
5.183544916225743
5.171649092647456
5.157878020577628
5.134705025190879
5.101025695161075
5.089687134963186
5.081592325404826
5.0778268090843035
5.061879388677239
5.059174716348711
5.063004618938878
5.060418304719173
5.054589207632232
5.045472054839273
5.043605954688133
5.054158999686747
5.060152517003228
5.037460802359201
5.036983596989104
5.039044605003739
5.045760229683306
5.05547536614545
5.050822994587708
5.042731963931445
5.036067708736255
5.0305521193249305
5.025476362199782
5.020112045492581
5.0139777332243805
5.017575955292513
5.018876454451547
5.017136072827876
5.013338252575914
5.008440999742226
5.013209639706285
5.021362732307184
5.032268851123435
5.045038613877126
5.058309041854936
5.052171456405881
5.043482803261675
5.037632103974756
5.036321227794715
5.03746080235912
5.30885169180694
5.30232974188779
5.287189871539106
5.277046396000772
5.277057651741145
5.27771889659249
5.279204446981492
5.28157604680036
5.284775441993939
5.288625577640471
5.289275606565091
5.2885303805861135
5.289320521573017
5.288665418455976
5.287433064909248
5.288342974987238
5.2924296533655575
5.293122488637546
5.293253590875039
5.294265374900074
5.29445652060229
5.292940975554842
5.289839249342062
5.304893790072033
5.3165156103646805
5.315645521803733
5.308851691806857
5.307048157335608
5.297485619159109
5.277879894634535
5.259424808598713
5.252745758538874
5.24434232317083
5.2503349023676025
5.241056308603276
5.215619227123458
5.203597924690311
5.18531477221282
5.173768334758779
5.161054849843161
5.138481475699949
5.120243222855731
5.107072190989583
5.098696795854833
5.087885701499964
5.083592596329743
5.0931961183501695
5.100178106002627
5.089664069017553
5.068685755439655
5.048010036856737
5.0448607660603635
5.058768415463726
5.067095339793333
5.065005438384091
5.0678095903845515
5.072311877922446
5.068528912559893
5.059836818253268
5.06621615658045
5.065117956745588
5.060730568859035
5.055248731133268
5.0491107282588095
5.042877348019907
5.037017843400432
5.039752256358641
5.041351245485695
5.044706098914559
5.038834276133779
5.030768429844607
5.037840620417204
5.048761148426181
5.059319254257975
5.064617018312711
5.060806961877442
5.070249182088771
5.078905466840678
5.080792790028583
5.073504849179644
5.065005438384063
5.315985715350198
5.317130106352108
5.320137938841194
5.324063491137416
5.327978727557693
5.3281618896469345
5.317420828064412
5.308253343406024
5.300492402346441
5.293745480438156
5.292855799850459
5.297195367358257
5.2989517824729075
5.299177376722267
5.297918690180295
5.295487713701694
5.2936939962385114
5.294256200652583
5.2935236095156695
5.29729942457397
5.310146918567077
5.319905203191471
5.319228479555224
5.317929155037425
5.317445902554363
5.32054554676208
5.315985715350203
5.309291251907629
5.3019851748134394
5.295537165394556
5.293786403233706
5.2864326105413895
5.278166508146477
5.263299166631081
5.254380957131463
5.249242327955304
5.2199528599911815
5.203661267696789
5.201160785741779
5.175436451442163
5.143927808121856
5.127955193975417
5.114600426194862
5.103824791233167
5.097808502628788
5.095254037953414
5.095417183923432
5.1043381587923555
5.105862190850891
5.107996695807364
5.106175646481745
5.102913739816058
5.085205453925865
5.067743426670224
5.08112107729482
5.079720612869322
5.075461620975328
5.073409062655451
5.071308515133688
5.06845605195137
5.076163388443828
5.083152511011192
5.085530908157302
5.084314886605811
5.081417636667013
5.078104638293629
5.069935711212492
5.059976368171514
5.049142536970742
5.051817131518339
5.062099733671586
5.067409598039332
5.071955876795812
5.075289930377309
5.077314362404519
5.078444791195402
5.0796452166948445
5.081470596503235
5.083143715854689
5.083406270646397
5.081121077294795
5.335621263605144
5.33584576742845
5.336566045995834
5.337880485920605
5.339829745238433
5.331237740566092
5.333517442687136
5.334789152918363
5.335282944533408
5.335447848442
5.3358839733945365
5.337198068578094
5.332801503506773
5.330300522154296
5.328608224267557
5.327030056845349
5.325532336127772
5.321191427955534
5.319221306404752
5.319216929332002
5.319784438145664
5.325909533920877
5.326843453433537
5.326607607432671
5.32850629920625
5.331681226917796
5.335621263605129
5.339972622665072
5.333978970533971
5.317718597845392
5.300529750978242
5.299580549580187
5.304450060739075
5.302691990418078
5.308435699724656
5.2767376686663985
5.259274887393433
5.240616556057961
5.212063010072128
5.187841145821785
5.173909793338394
5.159610955604333
5.1450521836926955
5.133300274096526
5.1026622644245645
5.100213168055904
5.108996232567887
5.105465273941451
5.118357794495935
5.134975977785603
5.124789862772799
5.1074826733837435
5.1034195141287
5.111233096369323
5.116593834687837
5.113919419506127
5.109257786544559
5.107929119072233
5.110479114562285
5.11442491744291
5.117241152234324
5.11717627512535
5.121400353045454
5.119423955507989
5.114047827912345
5.110250075193435
5.109487702180858
5.111967937172918
5.116750802201425
5.121762189373251
5.125737940472812
5.120283171446673
5.1115333726875605
5.1033450776653035
5.099600487835218
5.104161378425457
5.11337439153712
5.110383043849061
5.105420821111193
5.109236433014192
5.116593834687834
5.367115476172773
5.365931333410876
5.36112978989282
5.351942564488229
5.340130611358168
5.342263849603891
5.344774054189393
5.346862141475491
5.348413953057222
5.3500065118809585
5.352515843116867
5.356300421485953
5.367813994225049
5.367227178904402
5.362872469467581
5.357691790601799
5.353476279162062
5.351040066093549
5.348049000350241
5.343185959437753
5.336447601289396
5.330211650867382
5.3444101394673105
5.363048251575887
5.373261505614246
5.371449485945268
5.3671154761727635
5.350486665341504
5.339390123207362
5.3318527746720665
5.321486633420841
5.311569698025454
5.310879199965197
5.324845424469665
5.309097198033883
5.3054745692434135
5.278357629739578
5.252869524247251
5.2281929232999484
5.224850766674272
5.209629745653844
5.1924483231987715
5.169736162870638
5.136292220990547
5.126703740371677
5.124064615503069
5.122705342827197
5.13315895562724
5.148111484376616
5.13872923951792
5.150617787909021
5.140151894185616
5.131761935360652
5.13537064176047
5.147753194123508
5.145038824724659
5.138662897973918
5.131926366460104
5.125731789330049
5.120576155410326
5.118610559007286
5.122817322765292
5.126058557139341
5.1281426246929245
5.133962865626403
5.13655357320261
5.135420603734812
5.134962949481571
5.133327401724888
5.130767029550779
5.128187167262279
5.1313795431311675
5.136423845924589
5.137285401525238
5.133499571997591
5.127568613540677
5.119383952944951
5.123632318518447
5.13368674580273
5.142650458658218
5.147753194123486
5.383549866943287
5.383155969664305
5.381988881489972
5.380129837174068
5.377792693066756
5.375346027476785
5.3732694385140265
5.372020574676309
5.371793911588814
5.372426612173022
5.373723181200353
5.373359935719665
5.379505430812023
5.384369317949099
5.38518703997401
5.381913831064188
5.377352376845355
5.379680575329953
5.3796124195481045
5.37988099145143
5.380800901911366
5.3800088316007715
5.3805525409063915
5.381810010206148
5.383001325012707
5.38366655839361
5.383549866943311
5.374958038618986
5.370695878455063
5.370489381298303
5.350511196588039
5.334213147777157
5.325331015558028
5.326251122404063
5.328730599259958
5.323474628204007
5.291770066168203
5.253259536496877
5.237984180502825
5.2270228564778005
5.2141870331762785
5.198069215844496
5.184931479330416
5.175836985663528
5.170084268421816
5.167121739853748
5.165481834342441
5.161275192210524
5.156652401107269
5.164414771153025
5.155562905468719
5.159678876066562
5.157194612242114
5.15480783189646
5.148055024198242
5.148101433462675
5.14875555694427
5.149674971321999
5.151354691433738
5.148111636361986
5.141012000268296
5.133454019104169
5.126908749746082
5.130689095082184
5.134588217274087
5.138891061762503
5.13748476557714
5.135617969692145
5.136014324366555
5.138457017724713
5.141592114775203
5.140855247464533
5.139552098202751
5.140693156194536
5.14418952630287
5.14725404066177
5.150620899554649
5.154991532318522
5.155551080924053
5.152155777140626
5.148055024198223
5.399963578897351
5.3998227751675305
5.399705057655039
5.400045420833982
5.395012880921665
5.388944022964012
5.3850705736976225
5.382968334925364
5.381959006066608
5.38097379509283
5.378532645171685
5.375920178894183
5.380630653131264
5.389976305445099
5.386323540386113
5.3840327144208455
5.379825301023174
5.38407693819816
5.389285384280853
5.387311371701927
5.381546302793484
5.38264027574218
5.38548444803254
5.389157431845824
5.393231968590891
5.3970653077748585
5.399963578897351
5.404813794484984
5.391759430611279
5.370638868488874
5.369245423179057
5.363585290688295
5.354119280364063
5.339246227738389
5.328743546840849
5.329536610472012
5.318115614955529
5.28956397147151
5.2600693441511135
5.243753027016906
5.246042987639962
5.2477545500309075
5.232523222083728
5.2178466681210125
5.210388417479264
5.206457593040218
5.197049959940185
5.17836389809726
5.167188185757132
5.172497274402619
5.165394436169293
5.160125262127233
5.163214844214153
5.1581877158966405
5.154359238632936
5.158898529526516
5.162003940564296
5.158894137556405
5.154200250318712
5.154145248240997
5.157986830905492
5.1625562564352325
5.167536919516664
5.172740624682549
5.167398932326741
5.159189058809856
5.164365699301098
5.1698197756216935
5.175181095595901
5.179700005378632
5.182117982859625
5.187481884117393
5.186038518626641
5.183154671160033
5.174975672261252
5.167728168526536
5.16238325115455
5.158623307058494
5.1598763376277
5.159954934929833
5.154359238632939
5.426724098281896
5.423096768742703
5.413928929163588
5.403536369780998
5.4009724490727855
5.402356629677856
5.403928162600065
5.405352066436472
5.406275156551949
5.40634976456714
5.405236902342594
5.40260178750839
5.396011920733975
5.396591540233686
5.4139709235184945
5.428102531341668
5.435784946737093
5.415956983877739
5.399026009821954
5.393317974121356
5.396781830736381
5.399778352207212
5.401784327841868
5.402945381160288
5.408137097080587
5.419090738221903
5.426724098281999
5.4112461821288
5.409554953760369
5.411461395472945
5.404447212535192
5.386462093072983
5.364404505406721
5.342298809279419
5.338461394189586
5.340973954408564
5.322067306611946
5.300302294257358
5.278866904954837
5.263258868795403
5.26554113944669
5.270824431720428
5.264550287435085
5.250274304242332
5.2337521702031635
5.219182990656428
5.203458017578661
5.1994380193855045
5.185774931741495
5.173260017720262
5.170484441825363
5.170364121888385
5.1639784454556885
5.165940177956659
5.164001570882938
5.163574203482053
5.1688117327375585
5.179602038328637
5.188316758318689
5.188878089018132
5.188656971186192
5.186422230734449
5.18177223851911
5.175166474621404
5.1780603129091745
5.183328976904156
5.186167447028905
5.192459652856825
5.200029754275226
5.204461856963574
5.192471864116007
5.189121348206468
5.191144403550313
5.183651762532913
5.180263383040521
5.1771110629905
5.173496992587533
5.169390600477047
5.164933433455182
5.16322488073113
5.164001570882945
5.443823780877504
5.447892499242613
5.455506645513845
5.46170110083913
5.471574205604172
5.482192037230015
5.474755012740646
5.4650276942708595
5.453057982462047
5.4398306640590715
5.427464682273009
5.418361178063863
5.426487727305514
5.433264988598444
5.437687818083496
5.438585888279876
5.436504257598053
5.439471031368041
5.445286127617671
5.45371176408311
5.463102423483507
5.4711104861819155
5.476246441699455
5.469656743919325
5.461780305269838
5.452535668556631
5.443823780877531
5.44425365706871
5.436945059324035
5.42918589265607
5.421241968627471
5.41357045929925
5.406480380182981
5.398688209532605
5.376251050379267
5.3469595905981615
5.334354817725114
5.323331927195295
5.315799455853411
5.307614241595414
5.29370684508154
5.275159059060606
5.271769554630416
5.275975744234702
5.24904719131871
5.221327519791373
5.210954718406527
5.202821493264916
5.191767580537376
5.1751909641576175
5.17820269870678
5.185446975088363
5.193735242278952
5.193795028380284
5.185002557204695
5.192635762960896
5.18996656255255
5.188382853687183
5.190435879095788
5.201352792692171
5.212399876993621
5.223522502887092
5.23363924576629
5.229416633089053
5.223507289983179
5.220136858121985
5.230437702540978
5.234563352464502
5.218738518816651
5.20678092059299
5.210666138546548
5.202221661665376
5.1929719323256975
5.193151634404899
5.193877740878817
5.193704859990167
5.192871456329447
5.191710963418732
5.191126580133818
5.1922229842451255
5.1850025572047125
5.4511352354122495
5.452176163417488
5.459508899885971
5.477226477823552
5.487798198467657
5.485947350942596
5.505184487097623
5.528561627816177
5.529054251223152
5.525813950170647
5.521383308478942
5.515113913463393
5.526125904162346
5.527729987383619
5.51333638138012
5.504546530314622
5.502020201400444
5.508812304929836
5.515620906793233
5.518842213764032
5.504146587667721
5.490876761350542
5.479342467577539
5.479995584207713
5.4685677112438675
5.455619487414878
5.451135235412227
5.450912711143261
5.455703110286772
5.456672754744482
5.452519791264542
5.44715000259386
5.423468932166667
5.399595652288819
5.382589409680934
5.355917550074409
5.337642451940689
5.325188045021593
5.3169090015762475
5.311779583981065
5.309712469170896
5.31206974431909
5.306003092689485
5.278183944830619
5.267828579383791
5.2539756623628975
5.238691219745352
5.225839723223144
5.211645712460015
5.201771401117536
5.197867702750473
5.195539175441421
5.199175236419639
5.193833218444002
5.1941004566815465
5.1937325660838045
5.205550708224272
5.211979952851516
5.220353066900829
5.229653288701307
5.238520056803559
5.242246385115484
5.237831692408864
5.246282729424165
5.248910772220281
5.246689094775118
5.251642210312717
5.241626291011626
5.250250040537138
5.2496608099536894
5.24635988351244
5.248976918763908
5.251895964777105
5.255296537320829
5.250446672177269
5.241651482936339
5.232350706968023
5.223588205671091
5.215908433732512
5.196568983959876
5.194100456681626
5.508011868392191
5.503569935708302
5.497165190912819
5.492356057352435
5.498552086331353
5.518292438713233
5.528972401347847
5.530851474103985
5.553929795557139
5.565889402645777
5.5608054783151495
5.554817615995168
5.543214714027423
5.53934760606388
5.553553305664406
5.56711776685464
5.56645459920695
5.550641847366283
5.534507704915362
5.521854759107055
5.5277822449006235
5.5350385210688495
5.518334087704024
5.491011069322936
5.485976399724436
5.496468406012913
5.50801186839222
5.506635812498256
5.499150390628682
5.486304361632654
5.468664541161255
5.451381281321692
5.446164296051116
5.4252086137776425
5.38836497079193
5.357705831796732
5.348870172607511
5.347509467558008
5.345740355653811
5.3430922516257455
5.337498951029556
5.324888440421622
5.306540857785276
5.287486393945484
5.270685394059086
5.257571858190907
5.244674457561609
5.230621718033548
5.2254496290076045
5.211912824535179
5.211216431218205
5.22563369491221
5.210798928908012
5.19731305271256
5.200479151307905
5.2016942437537175
5.214488527412213
5.2329404025984
5.240203754120918
5.2436652032769535
5.244618278511909
5.24538252743849
5.249135410611023
5.249981182690078
5.25274016050483
5.250490856393732
5.2528440783697175
5.253679754021317
5.252513127159046
5.255282484921166
5.256138712363321
5.260205302439749
5.261885942905137
5.257463270440652
5.253587572165359
5.246785579960719
5.2398250631827485
5.231644465638186
5.217164137675134
5.20885529140599
5.20047915130793
5.551519169140727
5.559474313672731
5.572945070635454
5.57739538654535
5.574755537174119
5.578156513770464
5.577675388521392
5.574168821951918
5.5702321014753755
5.578001238291246
5.596723783076981
5.6059911468067485
5.603247676312947
5.593473478236333
5.579348097984684
5.569040892182823
5.578404567512192
5.582277238359764
5.582355298896481
5.580164714199216
5.57159303305868
5.547741017769401
5.5456046516260304
5.559083757276607
5.569890399127928
5.56235874889625
5.551519169140717
5.555528665015574
5.528606373452054
5.497443906279719
5.48370563038834
5.467790619931428
5.453952443951652
5.432897971496441
5.3988515056388
5.362685961248883
5.367286536554869
5.395538633306279
5.404795004583637
5.38576126239128
5.351423395791737
5.326105098173252
5.311619418023508
5.290096779955976
5.280725659555666
5.271923369641309
5.259744034682677
5.247430365313869
5.234849076923484
5.232262972827148
5.23421816047346
5.233301242523257
5.228587890794346
5.236725770331124
5.238776775506368
5.2396984734491125
5.243240819526357
5.249340767047937
5.2501100817079775
5.249554867541329
5.2489539223609
5.2493468020212495
5.2508329668750156
5.252458000597951
5.256634921957641
5.265643212392808
5.253080625622963
5.259915189028811
5.264557638625221
5.26554420504095
5.264878385971258
5.26405882317399
5.261971711744563
5.259385041256471
5.258792702249879
5.261431683957507
5.260765762709528
5.253706110280152
5.245659228000523
5.24081191363197
5.238776775506396
5.570792658781784
5.5715574324778805
5.5739150822435315
5.578001057468403
5.581767009454981
5.580400072236765
5.593090278696579
5.610386532000858
5.618379610812343
5.618268652735146
5.610955561652779
5.6079879619068524
5.604661847444516
5.604622012828873
5.608585327440228
5.610356472759273
5.613218807068731
5.612964300939728
5.604285872578782
5.595206625920847
5.58755303571605
5.581604705778412
5.577187037713102
5.574059541025221
5.572023623332573
5.570949156559243
5.570792658781775
5.5638419828762675
5.54002534532411
5.513268387293447
5.489509165870498
5.4842725188406884
5.47193544205453
5.455281327103642
5.4209979978406615
5.422294992453747
5.432173274289773
5.419601374150812
5.407819252987388
5.386590413627057
5.364348493231054
5.338538509068603
5.321624606804615
5.323888787884117
5.300201357557401
5.27750706783045
5.265781577558492
5.2701304465911
5.270329884839854
5.268159109794023
5.25463431074609
5.23800262339371
5.2367898715501076
5.239656431509696
5.240424141788525
5.242474872088566
5.246500064801358
5.254271428372547
5.270234124809172
5.2775340541458675
5.278778306344431
5.279453722407646
5.281674296820288
5.285283907723701
5.2898378280800955
5.294641579831463
5.287388866983961
5.2818212617571945
5.27881962216636
5.279565098500611
5.283668605169222
5.280649183482657
5.278077028113488
5.278080447011291
5.27952225884094
5.279547509526393
5.273718591153176
5.262949824887655
5.249014498457863
5.24185533970239
5.2404241417885755
5.587980637638515
5.586192207508448
5.581969743832834
5.580446155223602
5.5839127497839405
5.591606365482921
5.60075526256178
5.615856967779745
5.627743375139541
5.623114428770559
5.6225942980834205
5.609968182053279
5.609670884469738
5.609462385355195
5.609446943442642
5.6158626509259015
5.617760320626817
5.625111249196676
5.628364456851583
5.6162534895782095
5.597659169224353
5.590041865971345
5.588975569879551
5.589680104658215
5.590650171885205
5.590481357885808
5.587980637638539
5.56505864827681
5.552371502116823
5.540617338649091
5.522113227694234
5.499756072024993
5.490674645066342
5.4572250197927925
5.4576171370697555
5.446344743504273
5.432686642630914
5.446566903808302
5.451773322968013
5.424728678802742
5.400361458099236
5.378488332880448
5.356704534594992
5.341007192839261
5.340562391042438
5.323131138459554
5.295042612490398
5.271849980373337
5.275206974157278
5.280230512246445
5.2603239544028835
5.238705796324734
5.240425439356575
5.240445786534965
5.243873125527724
5.250704611606605
5.262822385110826
5.271268794084031
5.2813478641796285
5.285419620557681
5.285475530271547
5.287021774926355
5.29057675928626
5.29539993203179
5.297073190868218
5.295267457646048
5.2953696552387495
5.295403493371483
5.295270012519878
5.2983232908792814
5.300400305987426
5.301976925209172
5.299488678589455
5.29656758735788
5.295007138379477
5.283897266171126
5.274981185397019
5.26878980276544
5.264981590374446
5.25860280035134
5.243873125527683
5.601719044829419
5.601467452071373
5.603150715403828
5.610613580410595
5.620957724564745
5.627473749572774
5.633439275604216
5.6345267168554685
5.633611669030422
5.633272818070314
5.626846765364842
5.634045252987962
5.622266212987549
5.61542568327092
5.6152788725583385
5.6171098078299755
5.625117466750635
5.635571557866867
5.636190054547018
5.632961203322718
5.629426976851893
5.625698689421423
5.619395520441311
5.607464120818203
5.593234957699866
5.594281218072188
5.601719044829448
5.578133927032221
5.563475988870501
5.549174198277759
5.534027048916801
5.519214924673079
5.497770723080982
5.480079583869865
5.471598173452589
5.4761916156426755
5.487339709110338
5.478115612223679
5.458416995635376
5.443262050415313
5.421185705515465
5.394456774208108
5.374199929262765
5.359033658533654
5.342121049554565
5.327088108603916
5.313766857127902
5.301645254883727
5.290470611273324
5.285564683259528
5.271059495674269
5.264197599495515
5.263709841090549
5.255058924301164
5.255968627663136
5.257642761257694
5.267574527080985
5.282922548300865
5.285671136493887
5.29082644888584
5.297845313097249
5.301476622833361
5.3018570943571515
5.299923671527791
5.300076083979394
5.3036579239369335
5.298876222184366
5.296494113204456
5.2990529558140445
5.304180307010524
5.311757114694533
5.312029258486812
5.30982146307175
5.304268161852848
5.295209844534582
5.294651817788512
5.294494117137698
5.292778855650739
5.281262652697343
5.260278833944198
5.255968627663134
5.606272411032701
5.607430368286061
5.610707809089974
5.615588703849572
5.621396829501635
5.629692567321862
5.634881086029848
5.639735551512617
5.648303552275821
5.6609299668013895
5.6694880414256374
5.6581523528482975
5.656596385349079
5.657905701415063
5.662128444962905
5.658966234822735
5.655228210683232
5.648054071756244
5.647448380892798
5.648238089051386
5.647359704651617
5.643804811330682
5.637717345900787
5.629891102435798
5.6213750737443
5.613208751615184
5.606272411032767
5.598139113795565
5.596350757017574
5.592762319183919
5.573746069964703
5.5370171492754165
5.501923660935947
5.496830989987148
5.483589146331506
5.48823457495707
5.507399696782523
5.508078700253
5.487573396846285
5.457350359295869
5.422977053810128
5.398915293495316
5.377993773232224
5.360350341936445
5.349274091920569
5.3389751871052535
5.329112955340951
5.321509829379284
5.317793927456272
5.2967923140264315
5.2792538984796265
5.269861693022689
5.263936499765423
5.274164562527984
5.293540031406902
5.293450914390363
5.293853940992339
5.300604504096739
5.319222819339431
5.335523893057081
5.345155328052135
5.35012165252257
5.353002583904431
5.355087860727263
5.355982758275192
5.349595919456708
5.3508361907769855
5.341889371098524
5.333170388819761
5.325573792314899
5.320261913072688
5.327365035289172
5.332057635887135
5.333589182077682
5.332124717087779
5.328549841461942
5.324306693004649
5.32134553788063
5.301689525670063
5.296457871157722
5.293540031406881
5.640746320169341
5.644114914181662
5.653082661533237
5.665627823940634
5.6796699231604295
5.690385179120797
5.6874279887047585
5.677120412101493
5.670265364279678
5.67230646332875
5.675929925110321
5.683524083087045
5.67584768996601
5.672030643335588
5.665671583949036
5.668569480277693
5.672614107521183
5.677583801096043
5.690412007763999
5.692642313190406
5.692564916448738
5.683783987503488
5.670904756464107
5.658248706497288
5.6479524557551795
5.64172007877412
5.640746320169319
5.639416016200162
5.638148008919407
5.623932411409112
5.5953135784529
5.563679362419532
5.533745999148451
5.510660597436109
5.518708020070191
5.53316916618384
5.524930375110652
5.517479822519965
5.492908167882259
5.485027605965199
5.4615109578012895
5.445094911186363
5.438048892522759
5.410220690313419
5.38337290463588
5.360174184594737
5.3450449897890016
5.338495046054853
5.32224942660834
5.297318338850558
5.310039315845473
5.30707613074206
5.306118733552933
5.315396679161971
5.3306021386819635
5.331012058288741
5.331173109286984
5.333225753330905
5.339722770849849
5.348759520992073
5.355894759644227
5.358303640404013
5.358972775237383
5.358709992306175
5.356796464620076
5.358164656197917
5.351252947854028
5.343042230990773
5.334611442607488
5.327765218129301
5.3255370446729104
5.328718480780635
5.335942166667037
5.3439609069012635
5.350930675483807
5.35559650029544
5.349360968236689
5.321916068814305
5.321347067907202
5.32466062386176
5.330602138681923
5.687467569521964
5.6902153457101905
5.698303213048722
5.711034097812612
5.723210486586527
5.719697165108444
5.704889071479624
5.691399416583999
5.68435542187129
5.682533294979294
5.682764607176206
5.689688365271797
5.681076785746191
5.6730868384124005
5.670819275879551
5.671193349595964
5.675612314552899
5.687251717540398
5.691775144935245
5.708398902407585
5.722493611831733
5.7272827004692415
5.711595564696795
5.696911968312452
5.6896790478438435
5.687478185282309
5.687467569521966
5.685021896782948
5.66599324555035
5.633755282796285
5.612271112542654
5.610546463457939
5.568668245068714
5.546103461408051
5.540191583367954
5.535278788516215
5.536040468439221
5.521332222064475
5.499337243422605
5.4883457755973275
5.493963271375399
5.466322297050101
5.4385432652204315
5.4317940317937525
5.398299249731657
5.379394100118176
5.36724964051222
5.348269055158178
5.327951008001043
5.329945058736681
5.3265215699707245
5.31643903668479
5.3101708006702
5.315555891944966
5.331036516779428
5.331623684009752
5.334707858010327
5.339659449760872
5.345684421190818
5.351497790630432
5.356845965176988
5.362465213893345
5.364054445104168
5.361403249815419
5.358444520906192
5.358887772361651
5.360478165823713
5.36946316673898
5.375537727949351
5.377993699018793
5.377089766716036
5.377362748596425
5.3776623268898325
5.376941738513216
5.371973367591153
5.363067587291697
5.353224160894051
5.343241441058991
5.336121636861973
5.332725236869529
5.33103651677941
5.711107143620507
5.717944429984268
5.734732589656307
5.745719873257173
5.731094336542549
5.721552903270685
5.726529488440781
5.738258119705326
5.747341916890361
5.746389823937492
5.738802116616748
5.732266806611714
5.763413143604228
5.777173705318184
5.77150462499005
5.76750441424615
5.763940763090503
5.752432253599635
5.74211233446412
5.733365286189613
5.7295152076401425
5.735633789761763
5.743866671189898
5.737441686534976
5.720254775192823
5.708737011725424
5.711107143620458
5.688460604653843
5.671911798780282
5.663371779285636
5.66233678645666
5.621595759503727
5.615039503048538
5.616833748013224
5.597914757641511
5.563403236231312
5.544773477393996
5.532911561489375
5.512196401001815
5.509448220326209
5.497396388965213
5.505265095175601
5.485071644537923
5.44755087141299
5.438216516268654
5.410306213828817
5.380931751150372
5.351459524941699
5.335660419435411
5.33376252080332
5.3331650174777625
5.337044618285975
5.344645238208712
5.346827621509193
5.337507008985493
5.338594891315326
5.342315150799612
5.3497075000023
5.3635358011181555
5.384672468058709
5.391539249549862
5.397207803508337
5.400203515612655
5.400095450597748
5.3969170316833806
5.391629259101994
5.401664976924037
5.409761528697022
5.414236472823026
5.416023829927875
5.415500559771876
5.412667989879587
5.401241351469856
5.391037659181138
5.384979757178181
5.380015923679856
5.366041966217364
5.353370472506709
5.344569539584199
5.3396108640901145
5.337507008985474
5.778907685879765
5.773436726987736
5.760784450207139
5.750769185853987
5.753035490884828
5.758843449484247
5.765193703998388
5.762189793950504
5.754654064314499
5.755368226458392
5.769943631341056
5.790827615463294
5.7839071184221424
5.792289400233875
5.783752782619582
5.7746350402566025
5.7663346414593315
5.771234990958066
5.777984209504549
5.7730659949488
5.758756434968994
5.743755371308804
5.746801081360453
5.758825245124817
5.769702247777109
5.776051688875748
5.778907685879755
5.739736603471377
5.702542341510309
5.6767515079281265
5.6627882563034015
5.6489301267362775
5.631970692787935
5.621019151178333
5.609163788235131
5.608812413922993
5.566422930233076
5.555354208327586
5.570634457842217
5.5497526808572175
5.528100153947507
5.507448954634876
5.486579728961838
5.463805335058701
5.438945088808289
5.420415549383482
5.40042032660228
5.380458242744387
5.360397157668014
5.342191364696993
5.333676364558381
5.344958692575432
5.352141024800196
5.356390327960405
5.37177698459787
5.37226043456377
5.37361029564077
5.375772797553848
5.379219323862777
5.384727788616283
5.396427569024878
5.399603983117192
5.404049219026566
5.411138075317878
5.419544588599324
5.415886370978409
5.418961451881512
5.424149617170687
5.42345570310722
5.421692494966764
5.416318306138679
5.413917290163055
5.410746640244494
5.407187794915008
5.401432291811262
5.383704459418665
5.367679060588398
5.365622252291833
5.367216528418856
5.369207137793476
5.3717769845978784
5.781667261999929
5.780635662020046
5.777639175721446
5.775689650612383
5.783601741496413
5.792598893303805
5.802110337480076
5.810431688443321
5.810067781408849
5.8114759939573
5.804815266224368
5.791341428558892
5.797881884647295
5.792436659460693
5.796451887639055
5.7861289478103055
5.77654794270261
5.780425982054199
5.779749684547629
5.784802945856903
5.79223858438053
5.800427873720865
5.782881543067412
5.770068545373482
5.770870614196741
5.777393352044428
5.781667261999906
5.752675633793876
5.732117500570229
5.725978320497663
5.687966700818829
5.662397126184838
5.655278491666152
5.634446612532378
5.631351030951835
5.613850701631955
5.58162258533221
5.556947603070619
5.570815978549682
5.552297393414178
5.55222437825006
5.523603792977007
5.497979969916383
5.474830423330458
5.4615014823925625
5.43052569343738
5.40404446715969
5.384079012932382
5.371068357804862
5.3643770732582015
5.363782371285537
5.369045665931047
5.378275462865826
5.38919809676618
5.399976375737403
5.399871979807781
5.399782515772446
5.400272085549326
5.402023071393694
5.405604204791923
5.411187254716111
5.418280089052868
5.425830266950364
5.431579249184143
5.42305154884844
5.427646089425772
5.427116326029637
5.425776012101456
5.428829277678742
5.422582972027488
5.422534666542154
5.41684373570753
5.415242822748955
5.410780130906095
5.404298359287709
5.40237917060856
5.40135669761502
5.4009804340249605
5.400871439737647
5.40063025125187
5.3999763757374195
5.826321828204324
5.826178746326782
5.825609656038626
5.824197597078716
5.8214198376900415
5.817348599454041
5.813178860253473
5.815839739602401
5.827417172249588
5.82042102928023
5.821927006928807
5.8311359863799215
5.828733493438574
5.821410934513264
5.8346346327347005
5.852517268730363
5.8463748214068305
5.846034563884307
5.8478162586957385
5.83351812369
5.8183942201092345
5.802340314884866
5.8087737628857825
5.815998747141105
5.821073257985077
5.824231357657304
5.826321828204262
5.82994168936324
5.8066027755507
5.754102651069196
5.724331310955243
5.722068761820774
5.7167277050831435
5.690828649852417
5.656800657283267
5.614961762438825
5.609309886120573
5.599866375929956
5.576904854420257
5.579926097186616
5.566760702213675
5.533978812363801
5.504594290610191
5.486263434065917
5.4639069625529695
5.445161724258722
5.431784909126178
5.425500016107213
5.427492430433954
5.433796978592343
5.432974008900732
5.4155714363403415
5.407760052229953
5.410698513734399
5.414666153982167
5.414067109729178
5.412506474407568
5.410590450672757
5.409315963554401
5.412127187184528
5.431085091653406
5.449329237530262
5.440941844834421
5.432777749147619
5.438552229077298
5.44314850794847
5.439563877168791
5.4345104901989885
5.43237436657381
5.442408259134673
5.448784187898469
5.443010803412692
5.439985469104014
5.440038249772847
5.442654747979488
5.429970646074517
5.414243384203368
5.410954395500564
5.412002571738848
5.413703886279033
5.414666153982197
5.836570866864064
5.84109397021874
5.85074052004765
5.852994570479046
5.846857769265795
5.841969321251142
5.837847402250084
5.833326968595946
5.829174178605948
5.839049241609115
5.844743162550853
5.846426572539043
5.8329709581447675
5.8381910773059404
5.84804511839048
5.85510954144754
5.859939383480288
5.864395776797476
5.851159797015781
5.853172880225986
5.853657325095333
5.850405629790738
5.849493533541737
5.851538795015178
5.850812640481214
5.841918666511712
5.836570866863954
5.84821870857122
5.863348799435458
5.857164724892599
5.8209725287697776
5.78300223662222
5.73545919264548
5.702453522818972
5.659299971168305
5.645785031426719
5.630448022647854
5.609698870233856
5.59046539429511
5.5933338376392765
5.576507836997601
5.559605292764309
5.527931665515023
5.494522997568384
5.4658758706257276
5.473773086647346
5.482175300193026
5.472166492534703
5.4537666903928645
5.446477913124682
5.434874908761057
5.432001450798457
5.429751464944119
5.429531352408601
5.431741832910555
5.432403401106374
5.434615831735865
5.438867017820578
5.445256727845256
5.45192141972676
5.453949044270177
5.451656826194046
5.458276400726278
5.461200038226173
5.463673936679468
5.466004387586319
5.458867088494638
5.452407624850038
5.449073580731518
5.449671644457365
5.452622252906658
5.456128332067928
5.460163445532398
5.462372374964295
5.454368346891281
5.444185331688899
5.434822509294382
5.430783534657107
5.429593602935957
5.430073574188522
5.431741832910564
5.866206001813281
5.864350418204852
5.859419764428959
5.86038412821711
5.867275917632058
5.87030061797335
5.870021523485678
5.8692481468123106
5.8724430561115675
5.880285899685387
5.88290134649868
5.875795412001737
5.873521722936197
5.8668921213228495
5.85941738507846
5.861001101365337
5.882615900158596
5.869123560136075
5.862773174177967
5.858305059054497
5.859351638638721
5.86329922299401
5.863335040546866
5.858876165508072
5.856290593908952
5.861951474450795
5.8662060018132705
5.894662118028024
5.897590639734476
5.869882707536143
5.8334592379284915
5.783425870521602
5.743830387593194
5.713229375452062
5.684507208180307
5.657311961467405
5.646639410434253
5.611658458022356
5.610725120830763
5.597684503650289
5.585142663554187
5.5661122751821495
5.545162737139943
5.539383529655865
5.535031616527499
5.520866279730733
5.495636498463144
5.483379662518147
5.472260204913622
5.453645006690309
5.451841961547698
5.459807585387518
5.462686305969166
5.463147940247716
5.463197556618542
5.463370310012379
5.46377664150787
5.4642148971709235
5.464651898257901
5.465496066465803
5.468558941900178
5.480361915991911
5.486355892294606
5.490549384833611
5.4912245396017445
5.489236313973937
5.497589646334985
5.491267858750335
5.475691877053929
5.460888817420755
5.453271608197639
5.4602311159254
5.466254208337989
5.4688794512463765
5.459883427240293
5.447028307423173
5.452212111541089
5.457296094000042
5.461525974310853
5.464429793030963
5.463197556618524
5.932085663975423
5.928061314863469
5.919148030650124
5.910644283416012
5.9069601918256325
5.909968138590426
5.916773058463203
5.922562678898693
5.924157896037689
5.920847111808191
5.914146793968437
5.906106991093093
5.906975043131087
5.908542649024654
5.908695054742528
5.906761691600052
5.904354979186993
5.9138857280641846
5.924400618405052
5.919388634218836
5.904360933891143
5.896543524892921
5.899251626445916
5.909387523646728
5.921887371229013
5.93111853368672
5.9320856639754584
5.937193893795839
5.91469186024502
5.879633738508097
5.834013601759844
5.786767189109876
5.7462918763717425
5.714989593031579
5.7076931522231344
5.684088593692674
5.64674607630355
5.634136879805441
5.613021934815634
5.639046213110686
5.634434208148201
5.628320752553902
5.607898655524662
5.577228672856175
5.547573305453916
5.521220191966505
5.502456959341587
5.485125178996901
5.472542321767718
5.467868215290871
5.478111017652276
5.497404678927971
5.49072281515974
5.475577352259422
5.466120418414034
5.46613764666685
5.466255533513101
5.466713322822779
5.467951422922634
5.470501427680563
5.47470830655114
5.482228013017491
5.508386630711913
5.521392172230598
5.526288436983577
5.524675985203883
5.519250289237655
5.520321420793819
5.531206715553002
5.541719214307839
5.549924602857238
5.547836614669326
5.529760689589772
5.501614378342232
5.478718250024876
5.47409777870857
5.472855769252294
5.4711233757659565
5.468699650388748
5.465914833079056
5.466120418414033
5.966531686385741
5.9662050674111935
5.962817055470355
5.95610552034307
5.9501628567864415
5.947643890234308
5.94847723427138
5.939340483496782
5.928574588795451
5.920868226712684
5.9241608161661725
5.924866694321566
5.92320186041533
5.921789857379665
5.922410547478855
5.924488511024387
5.926547061289728
5.924290046164334
5.926792925257581
5.931848101869344
5.942876124243877
5.9538205864594715
5.962225723472927
5.964142384243696
5.961931220801437
5.961579682733673
5.9665316863856885
5.951766296224808
5.9197024663138444
5.898941348339089
5.888003546145523
5.849381424383467
5.817152276517369
5.7767233890602565
5.727941622455246
5.698071211540929
5.666431596024669
5.653656603057684
5.65388132997588
5.653961573764356
5.639454764669786
5.628401680949213
5.627085332199311
5.601537429244195
5.576707549521992
5.5538914704603695
5.535300565878529
5.523652271694839
5.520064971616599
5.519013564456182
5.514645612043597
5.504787558584427
5.514845674278565
5.511018872441896
5.507672899279341
5.5087157822605155
5.508555783571839
5.5064124198055495
5.504257482776741
5.505162867702996
5.51418604391832
5.520959154225639
5.520155772177918
5.528630041679456
5.532828774992247
5.533735487192112
5.5311008727102156
5.537132063481497
5.54254093602143
5.547736843760038
5.550024928788976
5.548412540411319
5.5307803157854885
5.507636447445614
5.495406272816934
5.497059387404329
5.501866878908316
5.506426266185887
5.509459669541443
5.50849447987554
5.5076728992793385
5.967612961240353
5.967352553144348
5.966543834358537
5.965015411924819
5.9622510738322205
5.957343186725841
5.949554107505252
5.951520246218845
5.9480264789017605
5.938617900571662
5.930650618673118
5.937670027311574
5.937424999689138
5.9381579561525015
5.9376765629078125
5.935651316670737
5.932884867241996
5.933762329370123
5.939436980316849
5.943627959955824
5.9545044618659055
5.961602138199336
5.964585404121201
5.966775169659549
5.968341069573241
5.9686211255571004
5.967612961240317
5.965067646307916
5.937910939002366
5.926603803738601
5.893191793591375
5.871922104206707
5.82619368895915
5.793781874466835
5.760364127731355
5.706498288834282
5.687859746027253
5.681885958770027
5.672277320225847
5.656929052141993
5.660365378977701
5.652282520619778
5.627703007407942
5.6047873220356825
5.584364777302573
5.566512921560126
5.552798818274066
5.543091166271749
5.536118216173785
5.530400534368118
5.524780227410321
5.519321059862515
5.516628568081057
5.521726537121719
5.510155748701786
5.509789336558981
5.511508911866387
5.515176393178402
5.518627509676464
5.520928056669576
5.521617465743673
5.531318178844181
5.5502564684237345
5.564672988905199
5.5695058106051984
5.562725269264767
5.565577938211106
5.564425333829508
5.560448885893136
5.555223323441318
5.552535795791881
5.548651302015825
5.54341161583443
5.537751537140718
5.531764177212281
5.525942093078545
5.520438802068524
5.515386224816119
5.511190282518207
5.510529436602435
5.5101557487017985
5.995081314831218
5.995530005633042
5.996600629910051
5.991704708215603
5.984916942185582
5.97676290726376
5.9676692098763
5.957951832003653
5.956628775794854
5.964036107053136
5.972740188232266
5.976021630019137
5.979675753862484
5.97680396665738
5.973525038040079
5.970688075231048
5.968693690219126
5.954269136481288
5.944279611454121
5.955816133705108
5.966639801914998
5.9760039204117374
5.983709438542357
5.985807510646623
5.987663693627182
5.990923973412609
5.995081314831172
5.968929955907782
5.964176717555991
5.9292881950057525
5.908351798523427
5.8886513809580165
5.863936641236886
5.816461579224297
5.777316917142525
5.762856378679829
5.748657557749228
5.726146523696075
5.71196212616473
5.674857271839523
5.682287812406772
5.659594919552971
5.6353681372075775
5.6184191639183725
5.599363381867823
5.590739803056552
5.588085488027083
5.584907745381251
5.5794734144672
5.572058504328571
5.56311909758105
5.553051380294132
5.543065130874437
5.543282916938858
5.554003007130748
5.555144137659427
5.558739783247739
5.565074299017261
5.574184217324332
5.585798835788239
5.599478742315359
5.6146651087679595
5.62183969717744
5.616475296082788
5.622985830298592
5.635088979473685
5.6279576510206315
5.627023770884053
5.629076398779696
5.623556948654331
5.61910758280817
5.614992026002018
5.604033504629589
5.592259120588531
5.58173085688974
5.57239957201061
5.564381593249623
5.55815854677513
5.554343998263717
5.553157917673964
5.554003007130773
6.000108445988214
5.999309856044873
5.996919159717925
5.999266439918281
6.0020219967981046
6.003229853300647
6.001691356865444
5.99899462139309
5.9961348417666525
5.991804984709661
5.984706564231623
5.98139920061777
5.993408238664912
5.997177679459875
5.998003815494766
5.996255839134118
5.992150798838407
5.992101492984658
5.994293056279
5.9969021292058
5.9967013649566425
5.992295375530295
5.987362958667854
5.989712887731907
5.994126296373696
5.997423189365778
6.000108445988232
5.981255678681058
5.964396224301686
5.954294304476761
5.939934290801389
5.9189811687924685
5.893200102294244
5.8664181218446565
5.8411191722105125
5.793422019352807
5.7522279511871695
5.736275719527384
5.727242702891537
5.710348329652739
5.685933315458383
5.684524438408772
5.679008408547905
5.664820375661093
5.645260003851064
5.6225868701986315
5.602258538620898
5.5878940314672425
5.581988964252728
5.583344786936101
5.5890243178994545
5.5961825879893
5.601846994202415
5.603460886742915
5.60054572333145
5.60182558398377
5.605544179543368
5.611356577794834
5.618740261508293
5.6270308856301785
5.635101087892961
5.633528626042203
5.630337326511484
5.643405663768838
5.647264202885853
5.646414366686785
5.645206059599022
5.640864685924258
5.631083940874368
5.625122617592711
5.6245486303991035
5.621396993834194
5.615746758669377
5.613763556211614
5.611971978038466
5.609530700452095
5.6066662408397905
5.603836731978697
5.601538712415275
5.6002788620882695
5.600545723331456
6.031464922643928
6.028655540232343
6.022217459656073
6.023947803829885
6.0216555720715315
6.015934952896598
6.009706595278842
6.003540169864774
5.997712687841019
5.993013050691152
5.989496421241675
5.986166822976419
5.994209701362736
6.00591810628752
6.008744923290068
6.007461253660276
6.004708772618083
6.000481483410218
5.999623430250467
6.001950122877137
6.006729164851095
6.0128793634829805
6.019143655306834
6.024365908161542
6.026104328549327
6.028953916032549
6.031464922643862
6.021410885493098
6.010956427157765
6.00460734570231
5.971783168554597
5.937540097464279
5.905038795833537
5.876745919302086
5.843717225024184
5.81830360804942
5.797916937182948
5.778049562970169
5.72930550418573
5.711763612865498
5.702845933926522
5.694406892758428
5.685076603668849
5.66752498818867
5.655709232045808
5.650988123525959
5.651684972215372
5.6522372532578515
5.631788783080603
5.616197462835775
5.610853671368772
5.620000518965219
5.640978108046152
5.657281046075307
5.655502520091765
5.6559616313825405
5.657151606315034
5.658543728445689
5.659427581505307
5.6593774196504105
5.652131001063647
5.647411214853218
5.654758669725242
5.662773024777677
5.666883584086955
5.668917512532192
5.659590259613684
5.641398747823626
5.633093240643833
5.6342864420523515
5.633173736998054
5.639327163026521
5.650382513190206
5.6560183932222445
5.656191269029042
5.653881230721348
5.651403345340165
5.649982370652737
5.65021474479218
5.652176710921185
5.65550252009177
6.032562122312245
6.0310470425329505
6.029461236586234
6.026302981231487
6.027223788565613
6.029034961023365
6.036187499667345
6.047153875378167
6.059950982592858
6.0598459100911946
6.049185168593322
6.04264554158394
6.0438358157837815
6.04679122364454
6.047892031315627
6.043929453049382
6.037635138399384
6.047217699555284
6.0421309745363345
6.033243072513287
6.02690394638521
6.0243636908621365
6.023901454610391
6.02444076545694
6.027908933382457
6.030067372216662
6.032562122312237
6.034078265918415
6.027318319308597
6.014994456847792
5.9862211906941445
5.955167546677851
5.924485438485427
5.895287687877204
5.855497020658855
5.8422542270880164
5.8299246688643
5.779600568425357
5.754800252617026
5.729178486822953
5.704978594501501
5.713402716070467
5.715074622196884
5.7135581574288565
5.702888550299709
5.689938852449002
5.672816828061633
5.658247135017818
5.669667303380566
5.684420687883163
5.673627479836171
5.672560908449745
5.68038401824365
5.693229207751304
5.707181426268802
5.705346671347946
5.699948902834858
5.691292313243002
5.679858684015098
5.666345650880301
5.658881534034794
5.659081124525761
5.660693239254215
5.6635705919742545
5.671090485764954
5.67512699186595
5.6679243544349625
5.665362937956634
5.661425841196673
5.662372614635243
5.668227203240735
5.668687916145762
5.670825222108858
5.67610997124805
5.6831740221601965
5.690666964131092
5.697551612575882
5.703113370543705
5.706835863754173
5.70830248398193
5.707181426268802
6.0382092854588425
6.032095408762629
6.030729620380281
6.028729485311676
6.031521929797407
6.04308855150242
6.058055598832405
6.073881767570499
6.07208057263857
6.072264894997653
6.070995270128686
6.067878585787929
6.074477210061238
6.07870317949944
6.074882902630561
6.067904390402111
6.06151211094495
6.051629085907501
6.0431681602875615
6.034155201026815
6.028812584006946
6.026403442343392
6.025795231101637
6.027018149930878
6.0305817764275815
6.035927830504611
6.038209285458811
6.043220970216772
6.031412161778042
6.015461496796432
6.0007661088095565
5.974566185924444
5.939760590459983
5.9008345101190685
5.879466008208678
5.856268867512339
5.830253325236808
5.8039807774347505
5.770683289996921
5.743070681893287
5.731570817455308
5.72070233669057
5.716937441366099
5.719674204051001
5.717251994683227
5.711174605507442
5.706198197464106
5.704432842465587
5.700106285962779
5.684833226934894
5.701160429415102
5.698189385891425
5.693673627403261
5.701017678924501
5.724607109912787
5.72301257718576
5.71784401675614
5.710069731084745
5.702443306313311
5.697084645397094
5.694422068280015
5.693499161152044
5.687768294890514
5.6761028612568305
5.673961661431094
5.678982864292819
5.673920509454132
5.666666332473594
5.666860942428625
5.668315799718812
5.671055339571431
5.674255288361726
5.678310723324885
5.679540606196612
5.685098374097837
5.6926994971046305
5.700801376835514
5.708670411392647
5.7156522486159975
5.721100776087924
5.724607109912763
6.048440270360504
6.055992159320173
6.061617881481089
6.070496798382461
6.075302457814164
6.07477141392769
6.0744184140304975
6.076757087160381
6.075172915960683
6.07583747691937
6.076193406212828
6.076205690782657
6.09004860624137
6.091831373329873
6.085135793576567
6.073619606172323
6.065468437981286
6.054752999992639
6.053985068634139
6.057276529768235
6.0571938984900875
6.054689326463558
6.051367050472693
6.049002942636255
6.048808823274577
6.05071558536712
6.0484402703605396
6.043462843337977
6.039198984365082
6.016571015217729
6.009616034031278
5.997407122404732
5.97248401089069
5.933090870987098
5.8996737541818485
5.868567710398792
5.831022300909895
5.807613526340143
5.785849543909468
5.769366088247764
5.740427702304536
5.730709369282334
5.724138303479855
5.749634307161784
5.770005319214877
5.752158828206882
5.736705164689037
5.7254868568197805
5.7173434352720145
5.710682015556037
5.704420109447055
5.718556540743307
5.735000088405211
5.748516858122666
5.7509531232601345
5.749847182250867
5.748979540672548
5.745238988444228
5.737305031035589
5.727409731754774
5.715599929195207
5.702074063103932
5.693015759503695
5.69186494200571
5.689277356600367
5.685563356775576
5.679295356136634
5.682650258193302
5.6848095657463205
5.6860423403023415
5.686530536449165
5.681080937261433
5.69052985509648
5.705999059145787
5.7176316439428
5.727065220562802
5.735346903032832
5.742706764266596
5.748946616635415
5.750189547429697
5.750953123260085
6.054178417066577
6.059516551666915
6.0701126601773
6.074575534505474
6.08028508517782
6.0872185088008255
6.08800844542161
6.08236553163543
6.082929326297563
6.077811293824675
6.088938635388945
6.099276408917142
6.096739196893257
6.094494242223331
6.0941631223466874
6.09886277535063
6.102546928708035
6.094153331248079
6.089468922082472
6.090400115234015
6.094892226055929
6.08958232077487
6.086393662443239
6.083930331392011
6.078153214314869
6.064204479863472
6.054178417066606
6.054223872849571
6.062385094937846
6.0641003530996835
6.045246175681142
6.013074793190522
5.981273771746544
5.963108599210469
5.943836410419982
5.897962545315621
5.853958375973871
5.8237662505248835
5.796753426809952
5.77255398108089
5.755236745729415
5.742041631226969
5.770148516532493
5.782190863861247
5.793878593353673
5.812966305497602
5.7780734626778845
5.74550198018111
5.723877721694067
5.722134969375604
5.726135571484379
5.731224020569629
5.739438818340385
5.754027708037319
5.756052033121445
5.75479671359971
5.7511258008133215
5.750965917069204
5.755645570411354
5.7619730980536845
5.768582119497355
5.771321672386661
5.767407011338175
5.7576518460070245
5.737532080884437
5.719509596557781
5.744972960582835
5.738032691729364
5.72991405412332
5.724707054157346
5.7218727420721
5.722997765232483
5.731354125368769
5.74297277597048
5.75363611150807
5.755381716344552
5.7512597095188465
5.749222880806045
5.749082703545757
5.75359285611698
5.756052033121384
6.101619120495314
6.104324861919766
6.113266695925525
6.127168841865844
6.140460090830447
6.1233716768479685
6.105809639286926
6.092421474463957
6.095453294709696
6.113806986328441
6.107727270337761
6.103753225765653
6.101696705022487
6.10409458179603
6.1100749951036315
6.112880372041995
6.10545433297407
6.10668847098395
6.105819616159329
6.1011832647157735
6.098848889458208
6.115215490657016
6.137207247797599
6.134943460682229
6.117259448252973
6.105883068843072
6.101619120495379
6.127787583978345
6.11246033481621
6.096699505335803
6.059578096616087
6.019723701099753
5.996801659137892
5.983110624062673
5.950706249668103
5.924026466855644
5.904610639894011
5.887896221950167
5.872479411796787
5.856287796025752
5.849221059563396
5.851691252141682
5.840397164406
5.837153602905835
5.839010289066491
5.834229233955666
5.83072999125807
5.8347007507207245
5.832128089430387
5.8238362181565115
5.815010215519912
5.805518654950537
5.79426547992361
5.777777249422555
5.775960685924942
5.776035963239037
5.776230205521385
5.77646594271874
5.776647415710631
5.776653530929496
5.774445606545389
5.773552771250126
5.770258251750149
5.7613341313775
5.753108577221239
5.749729961355159
5.747251319008028
5.767255579219932
5.775902662456454
5.778085013452022
5.777074004873683
5.784174632258166
5.778839919674274
5.76958985561517
5.761572895416485
5.761711119944716
5.767643038053268
5.772092280864688
5.7756138632258045
5.778772628078442
5.775960685924888
6.141202467191285
6.141030057943657
6.140576269434138
6.140134369139984
6.141413604622624
6.142383848121636
6.143233968640283
6.137753660047299
6.128260822643553
6.117787883714752
6.129007885837066
6.139966633026733
6.125707185496954
6.117125324519891
6.116337574121768
6.119143839752978
6.127920144534523
6.137825702325892
6.146391704945553
6.149606138345688
6.146742686467122
6.144776585223064
6.143948064887045
6.1436482295432215
6.143324767333454
6.142595844820342
6.141202467191323
6.128418645113215
6.120427607137296
6.104862297715169
6.1003668419361725
6.090542392900802
6.05234497040314
6.003377049162225
5.964764947804244
5.940041022176519
5.919202888132854
5.906016879527384
5.888535388953231
5.860349303810373
5.855487753490895
5.858448717381982
5.863214966411016
5.855811310791743
5.844803040212915
5.8402888598802445
5.845299913876545
5.839541456687799
5.8444644709265985
5.85911492521468
5.877811605302214
5.861961082747237
5.8320304039071615
5.804404962991022
5.782126668202
5.7819977932842574
5.781538495928705
5.780608538405701
5.7791153235933885
5.7770476804894635
5.776253810191022
5.774815197050627
5.774379295642087
5.7696324121514015
5.760967520776378
5.751079923114334
5.767878344580483
5.771809290674166
5.776616030446479
5.779207985822305
5.782177325672256
5.78509536252488
5.789090494423711
5.7916118201310764
5.792148467601595
5.7912413802485485
5.789309013318464
5.7866184996979015
5.783359160784237
5.779727705974073
5.782126668201979
6.184049295832238
6.183647237248958
6.182277790908452
6.166778625762143
6.1443866853043545
6.152802824942316
6.160546660289548
6.1652950248914244
6.168187700624314
6.170455794542041
6.173216778876816
6.176967525477961
6.181856335678831
6.181091515692042
6.179264810286774
6.17288975348712
6.164909402363143
6.162787451625292
6.157871324207807
6.1573029355601445
6.163297468333445
6.16715880809698
6.152716150078658
6.160868402317384
6.180658092325401
6.182605368746065
6.184049295832252
6.160435364223832
6.156498303151943
6.108478367564576
6.103524086923158
6.102710116488329
6.0932708818487615
6.055469106176578
6.027442339284764
5.9848722827044805
5.939021586399826
5.909563264948734
5.903432991972301
5.896401012467396
5.887989131342698
5.88576854232715
5.903396296491544
5.8797926650578525
5.853028904638997
5.847866844913608
5.886206306577946
5.927495310450461
5.941719157094049
5.92100167559001
5.892352092374173
5.880015598265102
5.857668975090589
5.832659407901291
5.8118655967617645
5.814514539179976
5.820277572841556
5.82543855867315
5.827762352105912
5.826849529123568
5.823442313155047
5.819063440767643
5.798241936985719
5.780523378921517
5.772790851593369
5.771259448716864
5.778833245604666
5.799330384272152
5.808831429270788
5.803416228227558
5.79580516943887
5.7881723459094445
5.795431923830501
5.8140120155243915
5.8401052617341564
5.8472937099847435
5.849524847707548
5.847213133316482
5.838163369480161
5.824685229579064
5.811865596761778
6.189337991415806
6.1926138769113
6.1871502008921055
6.179626408944078
6.175654126273731
6.171409565885384
6.171120490327104
6.1786916636627325
6.1883268205638355
6.19335559442431
6.191856525774851
6.186515146751912
6.182031950796887
6.189346664171003
6.196179603524885
6.18997637780454
6.1846251110626005
6.181118189121505
6.182840079112727
6.183928690826111
6.177743363470675
6.1690956629850575
6.173961175473203
6.177817757684085
6.182029330561426
6.191807331329097
6.189337991415843
6.167176769783298
6.15817682444157
6.15609844793312
6.15734669664556
6.149463811066052
6.099111304911157
6.069725152906769
6.031908354410379
6.013858626675724
5.991735852690303
5.942230775185707
5.9044896022059445
5.912766585577261
5.9252767464470075
5.927846207073248
5.908738626351582
5.943275003577148
5.982831482619819
5.986192189801245
5.974267567993903
5.964529879462864
5.959656987573599
5.93090430644687
5.903933268492865
5.899422875617298
5.909490807676237
5.887377442334166
5.886286086722343
5.887399536823791
5.891024165248176
5.897733295133826
5.90766333182256
5.881919728807127
5.851667238168553
5.82310744131808
5.816097394702133
5.799883702456731
5.793437669969811
5.7912854108325496
5.792826664678818
5.803778652836182
5.814844425455787
5.8317275311036605
5.838293700196192
5.833978658111197
5.834627705740668
5.8382286359202675
5.842970310407613
5.870314547309701
5.901252946275396
5.896276327236294
5.888268509636736
5.88594223587364
[truncated: 1,403,410 more chars]
