# Supplementary material for: Magnon thermal Hall effect via emergent SU(3) flux on the antiferromagnetic skyrmion lattice
Source: Nat Commun. 2024 Jan 23;15:566. doi: 10.1038/s41467-024-44793-3 (PMC10805809; doi:10.1038/s41467-024-44793-3)
Supplement: Supplementary file 3 — Source Data [file 41467_2024_44793_MOESM3_ESM.zip › Source Data/supplementary information/figs7b_B6.txt]

runtime, float, 1
80.68942093849182
--------------------------------------------------
n_work, int, 1
12
--------------------------------------------------
error_info, bool, 1
True
--------------------------------------------------
M, numpy.float64, 1
-1.4592180000000141
--------------------------------------------------
Ecl, numpy.float64, 1
-13.479634494749
--------------------------------------------------
E_list, numpy.float64, 31104
0.35408660260768987
0.3569692909167789
0.3655968401275227
0.37990899270211287
0.3998089331653431
0.42516658823683734
0.4558202878280146
0.491575301162781
0.5321983477422867
0.5774075326878394
0.6268553588743364
0.6726115270020424
0.6455829280327219
0.6245657061539279
0.6096950545336507
0.6010589283702983
0.5987033187338592
0.5631956532719415
0.5210405790254601
0.4832685208935511
0.4500610039075511
0.4215746923446072
0.39794629058365755
0.3792944020420197
0.3657189495034906
0.35729852761133735
0.35408660260770386
0.3546129006529181
0.35679798824764336
0.3606311202748029
0.36609146090326605
0.3731482501520562
0.3817611002426011
0.39188037194118786
0.4034476969163314
0.41639654115671154
0.43065296832288946
0.4461362990926779
0.46276005532699593
0.4804327874848573
0.49905908781618846
0.518540534201932
0.5387767521123455
0.5596662883789463
0.5811077392192876
0.6030007573598026
0.6252465692994106
0.6477493414762964
0.6704164320447297
0.6931593967616646
0.7158943821565492
0.7385423255216433
0.7610296993486231
0.7832882656634944
0.8052551622676687
0.8075216882579167
0.8143127347579981
0.8255993351653506
0.841323752455724
0.8613819812718609
0.8855913134060143
0.9136200273359179
0.9448022328799979
0.9775274721052911
1.0069507058553981
1.021435828367375
1.0243804555011682
1.000145099116933
0.9816273817762191
0.9691166911320661
0.9627786726775976
0.9435957552840908
0.9178979060241421
0.8929589709734691
0.8704699887395403
0.8510336882968796
0.8349568902976614
0.8215986336415945
0.8118410173996945
0.8064214390951729
0.8052551622676537
1.0959634494905397
1.0834916548097502
1.0514692596591193
1.0086286300681733
0.9610187465388977
0.9122238985410126
0.8643656829825535
0.8187566934145247
0.7762575338455856
0.7374641711586192
0.702808067386203
0.6801003111955847
0.6538459629209034
0.6335136979704903
0.6192769258212041
0.6112540414993588
0.6095196901146221
0.6477112901785576
0.700135976088399
0.7554985496056531
0.8131575990018256
0.8721990464734346
0.9312179096203008
0.9878866767050896
1.0382135733319067
1.0760888951982748
1.09596344949056
1.0929254130312547
1.0904802403037266
1.0884774966063608
1.086735096338949
1.085043345171219
1.08317361999436
1.0808916095716856
1.077973374836232
1.0742215179392303
1.0694776726307165
1.0636293533971697
1.0566097262645813
1.048392339948245
1.0389825079802715
1.0284081723823115
1.0167115629629158
1.0039428495968812
0.9901554248526121
0.975402990312452
0.9597386480627962
0.9432137682706072
0.9258788854398681
0.9077839656099048
0.888979454062616
0.8695175380535634
0.8494524332158437
0.8288416124658692
0.8077461610892815
0.8100220646312507
0.8168412738998254
0.8281762220633446
0.8439727777802942
0.8641383351893691
0.8885240864945482
0.9168967680456268
0.9488864473124525
0.9838551627552912
1.0204249737017084
1.045106335348951
1.030888682109074
1.025701847246266
1.0181885199740839
1.0125845624649752
1.0101494666858613
0.9712109038920337
0.9358959666897418
0.9045060158828682
0.8772624388169572
0.8543152661194443
0.835750766546136
0.8224403564326128
0.8136412125648858
0.8086991210558795
0.8077461610892657
1.1090288988008232
1.100642452877622
1.0748793684070528
1.034899090119459
0.987614161139035
0.9382123560827663
0.889546002773892
0.843186121480026
0.8000731985411679
0.7608174484575884
0.7258389489209746
0.6954378448305887
0.761246695248571
0.8310144941578331
0.9033032922252282
0.973079460732863
0.99606810254305
0.9975849203976004
1.0027608431801338
1.0114277061624242
1.0232849082257547
1.0378646299251728
1.0544694623997601
1.0720650589904197
1.089083622501115
1.1029804179296696
1.1090288988008523
1.1111976231087723
1.1144157902548906
1.1187485255497533
1.1242295930560928
1.1308677788365133
1.1386514513893684
1.147551646501171
1.157524075371684
1.168510292596669
1.1804383068298507
1.193222714670512
1.2067645561350404
1.2209508971318455
1.2356541365774976
1.247587125155521
1.2550696822990608
1.2625960438362398
1.2700711247754752
1.2774033848147361
1.28450639289551
1.291299118171751
1.2977052010618206
1.3036506672883372
1.3090606592071554
1.3138561970834026
1.3179520160934255
1.3212575036988383
1.3236810990733872
1.317842232347978
1.3014925595174496
1.2774842236069528
1.2489843613909897
1.2185839411483914
1.188185072302575
1.1592333473291097
1.133075159386021
1.1084466731742366
1.0748076282526902
1.0539166300129188
1.0628355894853379
1.0561564850684617
1.046123385853897
1.0357803647080384
1.0320382913906494
1.0564921436668777
1.0926693624709254
1.133100849245633
1.1757254508719142
1.219335263679822
1.2626427035066279
1.3037562183102758
1.3238443194304856
1.3266169348947872
1.3236810990733718
1.1961684516239346
1.1964846707741765
1.197386986710732
1.1987433760808945
1.2003558031985833
1.2019876045645148
1.2033889511280875
1.2043077031695868
1.204473908136543
1.2035484069746016
1.2010226043807455
1.1960435595959915
1.2094660512922677
1.2076271303768638
1.162441792142797
1.1037197266776542
1.0876139661278066
1.0881525016729319
1.092630093309664
1.1009516031884319
1.1129416027595187
1.1283453245684725
1.1468227793752113
1.1679196188313512
1.1909242953965626
1.2014263762522615
1.1961684516239401
1.1941178977950817
1.1929662493026787
1.1927124473683284
1.1933465498289288
1.1948499337836485
1.1971954077007627
1.2003472820192707
1.2042613800865636
1.2088851078645113
1.2141575265490874
1.220009665020089
1.2263649142126485
1.2331398187146
1.2402451016187426
1.2507310363543533
1.266021414775753
1.2813461523368581
1.296504467203146
1.3112694858622036
1.3253814966163018
1.3385386392073297
1.3503884962677573
1.360537457983039
1.3686141973229906
1.3744053606944484
1.375925902108771
1.3743765667734533
1.3715973293453116
1.3649713273316322
1.34643974479528
1.3198562957478899
1.289363274126578
1.2577747060037492
1.2267768265883698
1.1854235111640834
1.1455292422544618
1.1116844293634232
1.1000188459442188
1.109603890651438
1.0862597003870944
1.0629996433359108
1.0462521820951751
1.0384441168741136
1.0338048052943465
1.0783486747389501
1.1255114342461137
1.174398108232012
1.2236085671061212
1.2707605939744464
1.3117881757295409
1.3185151778729032
1.3393453904720305
1.363640275100981
1.3715973293452968
1.2026864301766405
1.2056592673401432
1.2117128660359502
1.2080305874868837
1.2104990634103816
1.2172309416185125
1.226597167633664
1.232165516005148
1.2327883034460594
1.230687585588526
1.2253029314406927
1.2173642692420357
1.2143021504859104
1.2159365124597101
1.1999750132681917
1.193227218987447
1.1883511850955182
1.189738378708008
1.1910332376974562
1.1922218824452158
1.193322755333623
1.1943876274509675
1.1955192831500012
1.1969145836156678
1.198883659050078
1.2018574312185255
1.2026864301766649
1.2032640431987764
1.2050419243056587
1.2079606549486497
1.2119577024463695
1.2169713019222874
1.222942427498489
1.2298139025640813
1.2375263206046783
1.246011717152546
1.2551868355997444
1.2649483633223328
1.2751714122557007
1.2857116024317428
1.2964095448164363
1.30709637345124
1.3175988705239416
1.327743222243666
1.3373571797725798
1.3462706286362454
1.3543153727544435
1.3613251599003449
1.3671378480743162
1.37160231285748
1.374592943641637
1.3760333067764625
1.3779652269040497
1.3795551862298274
1.3794711048343002
1.3773869825958462
1.3683235246615328
1.345732202763167
1.3106451913479928
1.269747305601529
1.2272647644465768
1.197423542711907
1.1704599992530493
1.1465778466407057
1.126927690631774
1.1156614151478303
1.1301378728785136
1.1722001016565264
1.2223573356464017
1.2737842362831187
1.3157371273026897
1.309048047281799
1.3050425229081528
1.3036422056367674
1.3046853205521054
1.3078848245729255
1.3127592820941403
1.3418396030200133
1.3604121286305269
1.3718657334224358
1.3794711048342854
1.2302625057187562
1.2231179635726717
1.212183192335742
1.2176067768293144
1.2225181120432786
1.2265601476157204
1.2298520967115252
1.237472853178383
1.2488862676603483
1.2598417768494858
1.2693007444716422
1.2763839311476002
1.2542933884190688
1.2244388059346316
1.24038560607553
1.256073668230459
1.2691486833387498
1.2670025598194017
1.2610086765432529
1.25263316313547
1.2432578060301918
1.2337559335456123
1.2246304895008686
1.2161712356640517
1.2085467047544889
1.21409546237624
1.2302625057187544
1.2343039664953996
1.2388612247000552
1.2440239414754914
1.2498818114184245
1.2565062744671733
1.263936644781997
1.2721717972041313
1.2811669975324618
1.2908344281973185
1.3010460121109482
1.3116371172392753
1.322410738126484
1.333143049255509
1.3435937543475165
1.3535257652834292
1.362735577873526
1.3710865373103265
1.378529961136375
1.3851040788695688
1.390917644060609
1.396133754640535
1.4009607496581393
1.4056342440616734
1.41034831668444
1.4151124460389723
1.4196297625049088
1.4233446386007336
1.4256130292569626
1.420247753056728
1.4061664926166668
1.3880889533021479
1.3636056012201583
1.3304230732817746
1.2924722594283182
1.2533711152873566
1.2152405190373585
1.1793622619236102
1.146590445593685
1.117541828196612
1.1307065965170797
1.1746129014185642
1.2267081411505583
1.2787930083097483
1.3211317118668684
1.3289315800731718
1.339184340811288
1.351522402573218
1.3655151112396668
1.380891847481969
1.3979850972917904
1.416506902146893
1.431125288764146
1.4347617543662998
1.4256130292569642
1.2777375116956817
1.2771071749667662
1.2785276478532428
1.2830058017148995
1.2899701323680244
1.2990336455351468
1.3098166125485469
1.3217695389573616
1.3178325858409201
1.3127386491184996
1.3108510309933479
1.3128463655199232
1.3142592597964522
1.323557455660218
1.3290149809920475
1.3227871119807093
1.3164669309108878
1.302772030275412
1.290641440028029
1.2809712450984805
1.2740211380820512
1.2698955541871972
1.2685876937787735
1.2698711590140086
1.2729296316876078
1.2756351780896324
1.2777375116956828
1.2777625357806401
1.2794539053488636
1.2827674304948544
1.2876521327019843
1.2940583646318624
1.3019431811538038
1.3112703171869418
1.3220035645994226
1.3340923353844365
1.3474457669449644
1.3618841003867634
1.3770362187737046
1.3921365176651788
1.4059499365968084
1.4178056111253652
1.4284554121619895
1.4387983215364653
1.4492106751617382
1.4597120850701817
1.469365574030611
1.4769682752348885
1.4839397588187515
1.4896784220562724
1.4890846014360564
1.4870568323671718
1.4851122422767566
1.4805209129125219
1.47427793313327
1.4678982692422275
1.4607458945323606
1.4575677203613573
1.4538444993232895
1.4517564350859509
1.454732630391543
1.4521780337760473
1.4485027981785779
1.4440261924522806
1.439134703274613
1.4342001809480547
1.444377180219506
1.4556618407467294
1.467725562029743
1.4493698617218427
1.413880344988143
1.4187528691519784
1.4233764110458147
1.427566410552516
1.4321867791732137
1.4388794124601652
1.449441777535644
1.4614166417979644
1.4741652325770176
1.4727939698139647
1.4742779331332563
1.335285703031053
1.3294421694627887
1.3212123090152472
1.3178769727175654
1.3192640464449334
1.3228107694266882
1.3250321610869757
1.3231341143324489
1.3341238212343096
1.3460905699803323
1.3573423742206436
1.3682671552819274
1.3536146072441577
1.3396373471604734
1.3303724113279993
1.323088148151101
1.3238580665287032
1.3208125409622207
1.320685923077423
1.3222021783416533
1.3241931098681583
1.326066546380179
1.3276933955900523
1.3292398309898534
1.3310086023032706
1.3332406654373408
1.335285703031074
1.337954517815985
1.340563416630243
1.3437156392907839
1.3474541160606777
1.3518103588289854
1.3568008989428206
1.3624264696146122
1.3686725031452696
1.3755100341886526
1.3828964938322406
1.3907764072197393
1.3990818846303839
1.4077332578424302
1.416639814784879
1.425700956710954
1.4348078075606105
1.443845372706993
1.4526953848415927
1.4612398154134318
1.470143757865669
1.48026259525296
1.4897871579620168
1.4927189288529714
1.4930054654827163
1.4899444584711645
1.485798887242417
1.4831844563069039
1.4812002984432477
1.4800852463975331
1.4796824965000188
1.4659625945111188
1.4566503329671165
1.45608576666518
1.4559356434202064
1.4634371551966807
1.4726951479020751
1.4827726599650202
1.4929930195646959
1.5028047443282149
1.492169747170427
1.4817855745298316
1.4702409762133286
1.4776573101080563
1.442387770071279
1.4370261070173542
1.4339862900434779
1.4336878215648896
1.43632421272643
1.4419313051040648
1.4503981885454322
1.4651413313659334
1.4746329746479885
1.4846718740477332
1.481200298443276
1.3358422167141821
1.3355459835486376
1.3350927249303686
1.3352685238620803
1.336590441492786
1.3392214769152984
1.3430784032262246
1.347924469258493
1.3534290202487889
1.359205403454874
1.364825835892468
1.3697911935573592
1.3548732461005646
1.3408541821768072
1.337761143619067
1.3541411545895594
1.3551389754753957
1.3725588372932715
1.3921823410307737
1.4053816470407228
1.4151009872412885
1.418674214109899
1.4110742034265955
1.3929876833064931
1.3717388983087395
1.352868647809915
1.3358422167142079
1.3396616563573251
1.3451990028135046
1.3518644789327376
1.359610206050466
1.3683692085412675
1.376516638461026
1.3805588643759326
1.3850305358001
1.389975336401206
1.3954828400335042
1.4017263943971219
1.4090550502307138
1.4181855513809967
1.4302617889794569
1.445796750342314
1.46377944395067
1.4829142311194374
1.4908033000168603
1.4938671080669883
1.4957302056124722
1.4964964063510156
1.4949162890089336
1.4950925684803775
1.4967243477304486
1.502019127115544
1.5071003566082335
1.5052940613291306
1.4998781047096932
1.5038009608559415
1.4862996386119107
1.4826406689200555
1.488791053346897
1.4968751587438804
1.5054501209302111
1.5133152657231859
1.5197516572003946
1.5244742511729503
1.5273625468810639
1.528130633573734
1.5255017570990002
1.5190431201702563
1.505759542387199
1.48020452305674
1.4926406594578763
1.493941508544786
1.4947507630147954
1.494870897853929
1.4939591454922063
1.4915312772112663
1.4871160906852146
1.4808413343196767
1.4846782911250145
1.500074305519576
1.4998781047097165
1.362067629241579
1.3752499870359653
1.3982718613067797
1.4108317717452448
1.4266856309348652
1.4450746841101187
1.438094786223788
1.439077828644337
1.4499189960315015
1.4654468980324789
1.474644355342796
1.4809880261088673
1.4603944465978056
1.42466637601766
1.3951764456963034
1.372100531296914
1.3701536624110906
1.381364665763139
1.3934589033029843
1.412389422096741
1.431541644171868
1.4467755072027935
1.4416314000170085
1.4232731633844968
1.4077606848327913
1.3848969068235397
1.3620676292415796
1.3630606568851558
1.3647152847674184
1.3669482481862776
1.3696903964301592
1.3728903771292762
1.3780492916222638
1.3885253356199116
1.399631060426123
1.4111531346060224
1.4228327046132954
1.434379456871992
1.445496885351716
1.4559082333453424
1.4653731390059408
1.4736977750403868
1.4807457314140007
1.486447899119356
1.5022701574706845
1.5064157193329355
1.5021257649041493
1.4982464968485627
1.4962614823362361
1.4984165107451084
1.5058357985653006
1.511721946585934
1.5119020688935425
1.5120729732515779
1.5070176916162277
1.5087252866331076
1.5142809987104362
1.5178950551494572
1.5232513064569855
1.5298676261302548
1.5374182187301177
1.5456035921169853
1.5541472882459453
1.5627982060323853
1.571319027344636
1.5728929440624049
1.5643757595604106
1.5458747971666402
1.522268065968116
1.5004787434644649
1.4959707502219586
1.494949806942824
1.496751156455877
1.5010494881429803
1.506319183154857
1.5106515622957584
1.5130273912920051
1.5136513787584958
1.5138979203516085
1.509461982183582
1.5070176916162317
1.3870415454015006
1.3899828436105455
1.4007065486771704
1.4228038801811433
1.4371838978676588
1.4452995439134952
1.449901033908976
1.4534895141712116
1.4581875510058608
1.4673833950335908
1.487367922298405
1.5053417848023267
1.522507065542481
1.5300156743368398
1.5303957983233003
1.5277524555201905
1.5249212030419217
1.543878069905691
1.5353110735492554
1.5099542978195333
1.4854368205745812
1.4624882949079197
1.4527639562389427
1.4430264285338912
1.4173046040322548
1.3954800021514449
1.3870415454014942
1.390362034620156
1.3950104785432438
1.4008845374580132
1.4078737371835137
1.4158672138530706
1.4247567489286193
1.4344360525176894
1.4447972505946556
1.45282800745632
1.4620681957029051
1.4724883462347051
1.4838253682250575
1.4957037874891015
1.5076463703303604
1.516703817502155
1.517622357163332
1.5149817998829145
1.5108714238082643
1.5211216016444713
1.5387972997792416
1.5473878349078158
1.5426530524106903
1.5358662821457885
1.5278770140019582
1.5196108018437167
1.5157439975733167
1.516730539935835
1.5170393371567965
1.514727295303277
1.5223513016504537
1.5339398126690125
1.5439398494446175
1.5538147214488511
1.5639283625428615
1.5729307040020282
1.5784726084485203
1.5795521472729013
1.57723133808302
1.5794640514293299
1.5846946358350233
1.597808188532273
1.5696394075277722
1.5414290790054272
1.526627199698627
1.5345435671327172
1.5408643722716486
1.544935337457129
1.5462601106944596
1.5444041809753055
1.5390270117627864
1.5300981693402667
1.5185544194084113
1.510698793167734
1.5170393371568056
1.4288432795801922
1.444859029472343
1.4734298991101609
1.4762954679673952
1.461832059912138
1.44695004590837
1.4653824585922381
1.4870398957743889
1.5093502574309388
1.5240411306588801
1.519798810865809
1.5248738742546082
1.5227033869888742
1.5480152417731456
1.5741965157952218
1.5802610045304717
1.5701042465068926
1.5599084071121552
1.5578331290810645
1.5610499222881082
1.5492336326222065
1.5305479234685324
1.5155598346859347
1.4926509092750624
1.4595475354186374
1.433976696132593
1.4288432795801884
1.4271413525647731
1.4262469407685652
1.4262944870823084
1.4274203289666187
1.42975320135261
1.4334029637545371
1.4384488846411783
1.4449286547452342
1.4557243181800554
1.4670813905563305
1.4786893515488708
1.4902729057721185
1.501327570821062
1.5107952510891935
1.5191024597054419
1.5294830842094964
1.5381985902836024
1.5447024869607469
1.5485464801781545
1.5494507125859573
1.5546118813150327
1.5678340631659018
1.5774495643020667
1.566904622469115
1.5505898356794543
1.5351935521034696
1.522200716042856
1.5196335765985787
1.5218093799967198
1.53248460713544
1.5448424016979143
1.5575483351068067
1.5707869124262381
1.5850457623957088
1.6001929185971833
1.6113595795445457
1.6201816167147227
1.6290758875035454
1.6282321197691512
1.6201159732995527
1.601487879862319
1.61210048548699
1.6076322910496244
1.5945449518261128
1.5890953459872668
1.5853564837451046
1.5842923666839686
1.5869059673989807
1.581146115595133
1.5630346302397005
1.5451345912370256
1.527580765193762
1.5169834633901527
1.519633576598587
1.5374844697884167
1.5340369983899529
1.533580753966671
1.5653494213107597
1.575003190688877
1.5652909253496194
1.554179679701937
1.5429332048169604
1.5325166007871645
1.530948368238952
1.5473604827807186
1.540931968066054
1.5566904799646901
1.5669226474905247
1.5781285087855157
1.6089043848529574
1.5886563464533472
1.57830477876716
1.578331705451228
1.5780686462423925
1.5779320703219082
1.576216094368727
1.549704210713504
1.531841212802808
1.533831771064573
1.5378356167728635
1.5374844697883983
1.5406663074296023
1.5440228466962733
1.5475123715214911
1.5511141353610407
1.5548245715091813
1.552968826984109
1.550557235978794
1.548901656282345
1.5482088455613037
1.5486608381194327
1.55040274615859
1.5535373422070624
1.5581219245362599
1.55575553955983
1.5558900846418209
1.56131555637694
1.5705901558920585
1.5816035929760823
1.593199232810695
1.6048228909984181
1.6105673147884543
1.5992755045458762
1.5843066825338172
1.584820839311607
1.588490341856233
1.5908053768829447
1.5931739356514016
1.5918398739860884
1.5944301161796621
1.5956103592969715
1.5931705604666135
1.5916051575086814
1.5927902351217584
1.5969009089879775
1.6033432224185364
1.614767509491727
1.6258948239854112
1.6306362680865687
1.6373990357572503
1.6490639890748324
1.6341571229274772
1.62195219913636
1.6134475404619204
1.6070842830567316
1.6200972624976748
1.6268129679556598
1.614139876795
1.5985889962340818
1.5933599404108658
1.601149574555835
1.6045460314592095
1.6019401299409266
1.5952946472260103
1.5918398739860895
1.5753042183960546
1.5776554705211137
1.581783844702053
1.5813343892742624
1.6037555897471172
1.613278359268592
1.6265943303249806
1.6429431166538155
1.6605761656600369
1.6606326187417837
1.6536117097353684
1.6289256373363796
1.645087691718476
1.6586498900675362
1.6421886684569544
1.608936415424366
1.6381704492955225
1.6268294449541387
1.6145851980120898
1.6016170171424546
1.5883937599707965
1.5786542314915748
1.568193723760861
1.568118573034408
1.574427986865041
1.5791352766228874
1.575304218396031
1.5708713418980533
1.566744342521095
1.5628841741032917
1.5592694059772585
1.5559298106585953
1.558652787648853
1.5626167991649653
1.566741398462872
1.571057658719117
1.575602906139724
1.5715065950922282
1.565091528095767
1.5594825830560597
1.564163386569247
1.5716079058984385
1.5803163769249602
1.5900018397345639
1.6000591166425229
1.6090903396856777
1.6139481730868044
1.6161766461991456
1.6239381748732395
1.6205759919358913
1.616080367143723
1.6107615299876639
1.6048414872331653
1.5984887874739608
1.5965395156358093
1.5966260359863786
1.6015689609186505
1.611019765897393
1.619761551178659
1.6261720034836071
1.6309296275032752
1.636410778499282
1.6450275423825573
1.6560461843863594
1.6642085505073254
1.660826616670032
1.6569629682478566
1.6531867253073298
1.6296735049861295
1.62728840063764
1.6425758838012134
1.636219784153548
1.6336563404026845
1.6471679655557354
1.6521302781632663
1.646881187426536
1.6347792515385877
1.6184099152622342
1.6045036287083296
1.5982133462323864
1.596539515635799
1.5985343525610007
1.5974708049688175
1.5965132186759603
1.5982556998474533
1.6179139501145812
1.6720830968929992
1.688093269740314
1.6801009611977207
1.6702446661728767
1.6729828741688921
1.6539278261085726
1.6525703044429632
1.665887067762166
1.6908878678591752
1.7101104848715838
1.7055400533027172
1.6921993335360224
1.6951373066310056
1.673781368881533
1.6483202397835663
1.6217619654345736
1.5866570214714708
1.5807663128513263
1.584523273385267
1.5897406066381665
1.595265426482998
1.5985343525610345
1.6002851348918754
1.601896718026242
1.6034066969437435
1.6029633033494473
1.5990370395803442
1.5965953927224488
1.595571957418555
1.5911089006809922
1.5848178754702085
1.5781918041778098
1.5804192546160307
1.5855476231977514
1.591014330005591
1.5968077245266676
1.6028456288662736
1.6089389201704303
1.6147628196544161
1.6198551111273973
1.6236708315999717
1.6257224636042626
1.6257731338684183
1.6270794448364314
1.6374092103130502
1.6470593821843162
1.6558718161473565
1.663525810551363
1.6694740422258267
1.673295927176134
1.6734080588107954
1.6553755236077472
1.6456317109115521
1.643644239627194
1.6464749562318481
1.6521776298389905
1.6597754568680805
1.6687042325287358
1.6687148407803638
1.6643253953968309
1.665137897317913
1.6723358076338555
1.6775189089675082
1.680340906999446
1.6805840612503695
1.67857461266107
1.6744691600540236
1.6663605299885147
1.6588108813387836
1.6599681928412877
1.6506654034061712
1.6447209976665629
1.6492581897924588
1.6611775441440557
1.6769079564312965
1.6732959271761372
1.6282628057988022
1.6329257374949826
1.643340444241015
1.6603769464054603
1.6786570234852212
1.6969324965727133
1.7171558988535895
1.7279904578715983
1.7194002195875764
1.7096263816194595
1.7000513529838128
1.691366865839327
1.7161697871556025
1.7093262659420614
1.712354637327908
1.7098391245194957
1.700236332963961
1.706906521530935
1.7153758747971781
1.7124537398442827
1.688962190092154
1.6836053703301652
1.6662732280055867
1.6492333563960264
1.6358401070626982
1.6278870563751597
1.6282628057988058
1.623108828398394
1.6151289895762342
1.6083602870579952
1.6043982013163944
1.6039160976066473
1.6012438573117378
1.5967441320690217
1.5958491598160305
1.597290898830468
1.599763002929665
1.6031401599044885
1.6073039750252345
1.6121371049503304
1.617515385920663
1.6232985717837158
1.629318944372125
1.635368443199281
1.6411998496743527
1.6466433795151398
1.6521275674843119
1.658604180465846
1.6643213392881957
1.6666708833066535
1.6681981349880695
1.6715248133848086
1.676728689956126
1.682951174076725
1.6893973713364185
1.6744223819773607
1.6773551330712204
1.6809185220210907
1.6836145094132993
1.684228163470607
1.68242424566502
1.678678853701192
1.6738000312157681
1.6785060308557698
1.6886735425867299
1.6985793151595159
1.6975266004256069
1.6956676064352258
1.6892313316531007
1.6851561136420812
1.682857108811538
1.6794428215298653
1.6774976707623548
1.6724134981214889
1.6635657692498396
1.6713322868828169
1.680311816078503
1.6852139699766249
1.6843491315939014
1.6794448680869543
1.6893973713364334
1.6321118535655352
1.6340161194341405
1.6445919029060616
1.6662894537926352
1.6969104514114117
1.698145299556311
1.7254088855059402
1.7325427665046396
1.7377765310865008
1.723571662590679
1.7187507734292664
1.7326511494353067
1.722133684178232
1.7406667923380592
1.756981481159716
1.7791000280265263
1.78708381160993
1.7719107267425855
1.7458672004564044
1.7153022529412623
1.7040004726162208
1.6854804642648387
1.6856579700628047
1.6859239053531616
1.6555071158515606
1.6347238218499622
1.6321118535655392
1.6277932142741778
1.6267431920886506
1.6252108837932082
1.6237988877732161
1.6236559318967698
1.6256703849352967
1.6296163589466297
1.6349031146990651
1.6411252439935289
1.6480251873233203
1.6554072899924088
1.6630961536847877
1.6709196100753287
1.6787028332407832
1.6862688394024656
1.6934445698774205
1.700072969497554
1.7060299752989831
1.7112394092261667
1.697805552557729
1.6908165120227276
1.6898734476540327
1.6919378179832802
1.6949685025076906
1.6981370009706862
1.700994265901683
1.703309182066595
1.7049877579286183
1.7126372984410978
1.7134706552438204
1.7147852429076216
1.7167242167829158
1.719411348811208
1.7215682250212696
1.7173579747809185
1.7133353751007956
1.7112435399499792
1.7137064409792666
1.718533559930246
1.7345760931572762
1.7114697672035488
1.6954331276497911
1.6877894023716402
1.6846825034953963
1.6929171847961129
1.7005988030287533
1.7069886392376703
1.71108429407216
1.7120376484476763
1.7102923937607424
1.7059284468024578
1.707567761650047
1.7108685512148707
1.704987757928622
1.6698277891109792
1.6739504458528067
1.6833625161543204
1.6923799169858376
1.6985986635383055
1.7244262712444847
1.7321630989741175
1.7624047247166896
1.782822364452245
1.7893059766086523
1.7874395032108132
1.7810838232096204
1.7687494932683059
1.756309851723407
1.7624712870560002
1.7851007048854781
1.787564010882753
1.7878983039607688
1.7806895507808602
1.7603061205020778
1.7504049052192105
1.7497944872832207
1.7317843830918338
1.690858969422486
1.681518428863917
1.6746201980358504
1.6698277891109583
1.6738320820045438
1.6785766447654016
1.6840176723447782
1.690065774534774
1.6965813487838108
1.7033752495540597
1.710216004703553
1.7168445841210047
1.7229957243742127
1.7284213150810979
1.7329092358495628
1.736293128751882
1.7384547481957235
1.739325741173267
1.7388983821425528
1.7372539503864775
1.7346120839582895
1.7306633437331367
1.7117817718390662
1.7156676722506063
1.7048098952336679
1.7006747346479643
1.7055297689739155
1.7159492796393638
1.713874121068093
1.7099321068980862
1.7091350355823276
1.7123383845610565
1.7162607190785255
1.7251070676892466
1.7279780734307448
1.727331036981796
1.7250849448037848
1.7225579637500625
1.7259461144457537
1.7303342497779326
1.736825559673676
1.7430703022844574
1.7390514801876076
1.7349494504028322
1.7481391300661733
1.756565210865017
1.7564600779045845
1.7483206306636647
1.7445847449983776
1.7400661358979836
1.7356009850591834
1.7316753278458412
1.728651531563288
1.7151388118206783
1.7083475116517188
1.708901334973165
1.7150591577785548
1.7123383845610636
1.7687572252961024
1.7695750889798174
1.7725293363947816
1.7775670313635754
1.776041189116776
1.7763585684920793
1.7791706571366257
1.7858035249198763
1.7969928237857757
1.7947180577216055
1.7926209208767674
1.7896967239972592
1.7725093762074402
1.7591856011651128
1.7653657285920696
1.789390126600484
1.8093500687185233
1.8031119890789857
1.7874684739458548
1.7854416869006877
1.7796498635427582
1.7640403436021925
1.7536589152725495
1.7601638501324934
1.7685153164102227
1.7709657267492946
1.7687572252960992
1.7712098266666128
1.774451474210098
1.778563556156747
1.7836091243412022
1.789645027133301
1.7967292749991313
1.8049206990020463
1.814268890056917
1.824795380825829
1.8364710568429334
1.8308946500744074
1.824151920052987
1.8161709761468778
1.8056643972298065
1.7914005074159827
1.7729936341102819
1.7518657993351725
1.731385204944411
1.7281843896360856
1.7157993012558708
1.719258678414308
1.721722212424743
1.7220683060168422
1.7189718017310867
1.7274368759159437
1.7276377687116042
1.7271830004771374
1.7266871788624514
1.7269214560949298
1.7275196053678625
1.7311176657770484
1.7370683824224182
1.7437510755883372
1.7513215583010562
1.7597300370017048
1.768843296682883
1.7784915256496276
1.7884949354897361
1.798679353850231
1.762662145275321
1.7506315817927347
1.7689992685975042
1.7936899533698105
1.8143249740344836
1.8081837353574022
1.79485985715679
1.7759921329541823
1.7542046101505615
1.732659645269613
1.7267818397164143
1.7260054381677046
1.725990586807664
1.72633774572657
1.7266871788624276
1.7855925259691048
1.7838401910676915
1.7804595776887393
1.7788707569676325
1.7893802372467191
1.802901239049267
1.817019372477694
1.8298540409928812
1.826012911493011
1.8208886418686108
1.8100907459843811
1.7986742247945042
1.8079595420732266
1.824386142004594
1.8324664837647642
1.8141410271074814
1.8156120482568865
1.8036848023717922
1.797060616982057
1.7999784457605315
1.800910417225695
1.79647104290501
1.7882590357865273
1.7799681446102373
1.7742391370513284
1.77767975978812
1.7855925259690888
1.787156308597101
1.7900888498038625
1.7940458817126308
1.7987344550512656
1.804009959633718
1.8098528041903614
1.8162737651617402
1.82323190264919
1.8305753115166108
1.8372792472380115
1.8447915480863315
1.8500499108113106
1.849329228840462
1.828935885554388
1.8073196349352516
1.7862735961621516
1.7665948430846998
1.7479938744534045
1.7307472284596561
1.7256959369012883
1.7244151626347684
1.7244078853197147
1.7253088179116094
1.7265219754303835
1.727815174755983
1.7392029014216308
1.7492497792003616
1.7575577089823395
1.7613420148864116
1.758050230960547
1.7567179587017328
1.7596283957182173
1.767095784990541
1.7709606655448775
1.7746405653808601
1.7802502818924113
1.787220368498263
1.7958495145977345
1.8092557232983175
1.8007856084089755
1.8185287926323854
1.8133542061601744
1.8112283971975687
1.814406707226446
1.8132477722729095
1.8046143060359205
1.7922251090926955
1.78019082422615
1.7712000259503873
1.7659469786568294
1.7637579990011367
1.7634895365393346
1.7602209866084912
1.7575577089823429
1.8112942297084407
1.814750340342517
1.8185836456663889
1.8153682018296122
1.8160156396123135
1.8290470996300456
1.8534880644574354
1.8595971176469865
1.8401765751127173
1.829831514239656
1.8407976759294697
1.8440894675021786
1.849610985376406
1.840561873231528
1.834939320509867
1.8345628175164859
1.83942057954601
1.8250982361093624
1.828893738265194
1.8325682230455431
1.83174390018384
1.8270025332306876
1.8205847380749733
1.8143904159096576
1.8097646598275428
1.8080363914448794
1.8112942297084325
1.8122363337484082
1.8147104465256656
1.8188446697158462
1.8246132197981162
1.831771242210296
1.8398966712205687
1.8484880718949501
1.8506929238553813
1.8437977262696854
1.8379701806097857
1.8491977257861922
1.862798788244242
1.85267703903168
1.852242141971347
1.8491256766758704
1.843874049542777
1.8365421638912733
1.8263636580875788
1.812520686504212
1.7959999522203023
1.7791439170123475
1.764151602690257
1.7532772982899962
1.7487214498422698
1.7497196378361228
1.7537402507892086
1.7594394947158656
1.7631677730094797
1.766627111048533
1.767403985334599
1.7681175213810079
1.7685651480478437
1.7691987304409236
1.7776340223725093
1.7893058693982524
1.8002334072770545
1.808281933265258
1.8109642590142927
1.809280534106461
1.8181519596547708
1.819939527692022
1.8427889565536681
1.8618856725398414
1.8764759903198112
1.8528705800396443
1.8305294013517666
1.8112950992017014
1.796343023597675
1.7862393560040104
1.7800901786982548
1.7756487593793155
1.771355989993259
1.7637616228973314
1.763167773009492
1.8226401306418205
1.8215251607124638
1.8231972681577675
1.8343632533650402
1.8470142219382069
1.8597795576143255
1.8688271072598177
1.860179415720078
1.8477255893193785
1.8459871887614157
1.8465964103380552
1.861786180999401
1.850032635033628
1.8449437472933885
1.8369696941369054
1.8440212756359604
1.846125418922728
1.850992627364605
1.8548187864084256
1.858519245266449
1.862141078584953
1.8607378885665167
1.84378445546045
1.8336934197802401
1.8292427093909072
1.826217673011538
1.822640130641795
1.8303407065201711
1.839522401982696
1.8498153482791648
1.8606074366758765
1.8693583049849651
1.8655740539902572
1.8580334819053732
1.8570423721894354
1.8651159751488227
1.8724220089079415
1.8790058545087593
1.8673357515089362
1.877017448857398
1.866260988467644
1.8564189279931194
1.8502105151840549
1.846588593610585
1.8445752388914252
1.843482150719387
1.8428126161909837
1.8262505399930649
1.8105125310054702
1.7960954527669128
1.7836494966667094
1.7738493986382098
1.7672130332512637
1.7638125070740505
1.7662853572921247
1.7689069778411248
1.800467038759771
1.839496603500759
1.8531949907975156
1.865551576704804
1.8763605485613895
1.886099285448502
1.8857568783932346
1.8758193809397588
1.860549077353192
1.8495304093388856
1.8624903873107828
1.8780800532902115
1.8832128972680688
1.8825786299973852
1.8772350559093776
1.8791897097293107
1.878364663086952
1.874093338680607
1.8668919832168724
1.857008071943039
1.8451980850450844
1.821235220842822
1.7924343983039155
1.7677661822804775
1.7662853572921353
1.8910041240076925
1.8904248756982565
1.8889121827451132
1.8871438329705144
1.8862825301688069
1.8880822049119454
1.8946701435897138
1.9040529093633554
1.9044503360852698
1.9009528092155596
1.9000948798524844
1.9014220586516648
1.8958609129682336
1.8902744448462376
1.8831948289848617
1.8771282104590703
1.8726249515249027
1.8772467203766139
1.8845449679065402
1.8867187252676085
1.8868027257580147
1.886606800496751
1.8827691081086884
1.887599730623097
1.888327042261184
1.8894717281875617
1.8910041240076922
1.8950598677993478
1.899598724683332
1.8950257333258074
1.8856486555449967
1.8790012938584684
1.8848217472214082
1.8932156961066635
1.8986744448860295
1.8991519805805486
1.893522278444827
1.8823978036161433
1.8854173036005404
1.8799518994822608
1.8915109062181572
1.9058050112793148
1.9127491673700039
1.8953544101762843
1.8775135835033345
1.8599355062692584
1.8428317258030287
1.842267300859117
1.8415015803118557
1.8402873413624292
1.83839735266943
1.835609554733111
1.8286076288172128
1.8192801311868985
1.8107397242421026
1.8151113396461072
1.8259193877862945
1.842878268268062
1.8850924871165275
1.887062040558616
1.8885390403160622
1.8889066158546715
1.8947048013864174
1.8989236094026396
1.8937953707747144
1.888945349369694
1.8783861944928884
1.8822906559457075
1.906796293306394
1.9094885803463508
1.9061638345715084
1.9095681830208266
1.9082547566525945
1.90084079498868
1.8871149390506634
1.8682050843354425
1.845838888858347
1.8328655355841101
1.8217236861875419
1.8136996102391878
1.8107397242421086
1.92630967335339
1.9271223301188134
1.9290783735055024
1.93042853094098
1.927900562893951
1.9203521040292988
1.9158301631931396
1.9295387285137173
1.9304131001843778
1.9383122136259185
1.9271885934273805
1.9150163873068968
1.9421037562402197
1.9345245574428167
1.9191189428213196
1.9080564310538466
1.9108470913786135
1.9067271395713516
1.9135986270696057
1.9252711594029954
1.9265777105177224
1.8867882712088726
1.8871096517994699
1.890384096797274
1.9007753421971774
1.912955922755949
1.9263096733533807
1.9155767901166019
1.9050955529530225
1.9048458126263894
1.9108553000905406
1.9175831760401292
1.9249066514295228
1.932614528030344
1.9403747366333164
1.942743272683346
1.9278514673727172
1.912454218548112
1.8960844149222893
1.892500801618612
1.9006415182543477
1.9093404387037793
1.9160560034931733
1.900078054253974
1.8813782018945835
1.8684209243632666
1.8611342357479046
1.8577820433612524
1.8568692413410535
1.8574685547615675
1.8499608899179085
1.8387958912253455
1.8317052832767224
1.8264988468363395
1.8199062246669637
1.832929656417172
1.8645171535341551
1.8819798188217418
1.8880528105619159
1.9290213005450563
1.956587832554172
1.9481968558178866
1.9360027045306498
1.9266636491766507
1.9290579495004023
1.9312433228301604
1.927999162547539
1.9209396428414
1.9152248497339492
1.9225969774835798
1.9311481563555584
1.9303089080982696
1.9288490165201768
1.9202737202173454
1.911314970813822
1.9022570844014854
1.8929436293380337
1.870101217024308
1.8317610366572585
1.8145422703737137
1.8199062246669864
1.9592450218106023
1.9588649893934524
1.9576241556706386
1.9552203347798711
1.951214937557124
1.9453778866857083
1.9388232623716057
1.9309165548441394
1.943623884911272
1.9394223287685701
1.9474173585628678
1.9476096812266979
1.9437803652809609
1.9402907264706737
1.9342962360167448
1.918759793704811
1.9143606950583472
1.9379260900493205
1.9528564965505493
1.9565973044193705
1.9337087807609519
1.9390139376249078
1.9434274014353776
1.9477597015738124
1.9519990826400568
1.9559222607977567
1.9592450218105928
1.9791490030216075
1.9997043546075488
2.0006394884180083
1.999969369586471
1.9967191359642584
1.9875441109427023
1.9734606356839952
1.9579898643441163
1.9476775990575417
1.9537566977145084
1.957522953000046
1.957643203301208
1.9529801457065534
1.9433007937631825
1.9295393777099028
1.919677965113948
1.9269534987520558
1.9314022353436346
1.9262839751013758
1.9089890627750035
1.8916906234259865
1.8761090027604548
1.8623000872260387
1.8590223494919105
1.8612237136468546
1.8639518315486157
1.86720011179534
1.8709951830839273
1.8727952772079617
1.8772842789045892
1.9030250524821704
1.9403547206878853
1.963383477656549
1.957896668562179
1.9534922189773458
1.946817332275473
1.9429869861337545
1.9419082661324965
1.9379492387806008
1.9293826403738727
1.9217965827198233
1.917097815989853
1.9310950977905408
1.9397928614377933
1.936064015094101
1.9381174937589567
1.9511617333130962
1.9640933048850688
1.9605853828117594
1.916752168195275
1.8835601358855987
1.8757371417447923
1.8714082520480797
1.8709951830839462
2.003669612430762
2.000184059182554
1.9914606620060595
1.9813608480443898
1.9745293046095562
1.9732327017733935
1.9529226741348087
1.9383867896206437
1.9569347062844682
1.9728256903270902
1.966319084432833
1.9522701436547776
1.9464629069473172
1.955230512738999
1.95607828259416
1.9501999955582128
1.9442548858609179
1.95065198193861
1.9579962269712148
1.9622140390969594
1.9643836662509306
1.9758497522531002
1.9876326708294902
1.9973167976742348
2.0038716196630344
2.0072421748863376
2.0036696124307847
2.0018182089984973
2.000955484432712
2.0199991043116805
2.039314197402257
2.0328862982630076
2.025350473561281
2.024374555758365
2.026339510947694
2.0294786028611784
2.0331287581804154
2.037049433210835
2.024226792660598
2.0016393211511754
1.9763903400263387
1.9503939750657244
1.9268560744945837
1.930762874610758
1.9356643531377722
1.9325203741608599
1.9304883042185943
1.9268353735712145
1.9230790834377023
1.9201875573856682
1.9186324958902072
1.9185061313704275
1.9196074016367164
1.9215386557050695
1.9238427818955504
1.9247946050859355
1.9290646447298871
1.939915129816918
1.9582074712719586
1.9656484047612588
1.9603054000469649
1.9658529226820392
1.9625724830000082
1.9531841468527715
1.9434840059093808
1.9469022626358001
1.9508241618482456
1.9538282618791392
1.956184415101231
1.9603862330224904
1.9757344187254884
1.9806005187427163
1.9812696125819866
1.9782779498224672
1.973814117725948
1.9692065873938076
1.9584575561207855
1.9424501537186258
1.9322787629962939
1.9266956835754891
1.9238427818955466
2.0078565181437686
2.007317194886679
2.005581463406666
2.0021452847693135
1.995399791556139
1.9806623488296848
1.9744611389388387
1.9764586360773977
1.9864440954735045
1.9897594467097641
1.9710614050041815
1.9559033698901584
1.9651478101363216
1.987641730738691
2.000508949036201
1.993262460340902
1.9866184405023868
1.9760372419867298
1.9851750244372064
1.9873707046289264
1.980661212448303
1.988305311961826
1.9964565509279235
2.0034755595897216
2.008001675163462
2.0084580962080203
2.0078565181437567
2.018552170787466
2.0291666825867973
2.0395809215456673
2.0480803270403047
2.0572166215069734
2.0644590733832837
2.0637618964609104
2.06332710274457
2.064262064876601
2.0573986835310354
2.0425913233422217
2.041183123729886
2.0455518508984842
2.0367076836213456
2.0256221361972075
2.0145901999565834
1.993224900270466
1.9741887274004881
1.9696521499363373
1.9730657638272546
1.9763078912601526
1.977593187520276
1.9769633882303268
1.9748226245970562
1.9714855420784558
1.9672101725219004
1.9623297461028526
1.957160306573532
1.9576254554957948
1.9591368051584053
1.9616871590182805
1.9640585735932699
1.9712717678964433
1.9945515071672293
2.0073431640945842
2.0057551186008857
1.994726780055579
1.981129059885965
1.9687872627043526
1.979974212204405
1.9867417066840853
1.9894844381454955
1.9892430180551923
1.9848467813298534
1.9893658274889803
1.9949344294029097
1.9989592652255765
1.990915776367094
1.9700601939809455
1.9670746648538382
1.9631799830878855
1.9603640275840684
1.9584389761774024
1.9571603065735494
2.0574140662443927
2.0575616277992883
2.057203318145067
2.055350098609772
2.0520855478986726
2.0462012061345494
2.03215037625878
2.0177265193437885
2.0055947857882868
2.0084193817645306
2.030406320030001
2.0358564277110967
2.021737019727302
2.0094660754107663
2.0058524647902822
2.003142719795781
1.997145155299197
1.9914998467204772
1.9861396096031065
1.990518059982746
1.9979076409031848
2.014433075596908
2.032304570695363
2.04894594864692
2.063207907172202
2.0624897260977124
2.0574140662444003
2.0591365271942896
2.0609128250176
2.0625200663882928
2.0496069565434274
2.058958842422697
2.0672028978526877
2.073654339110381
2.0769350651306473
2.0705952656724933
2.0675624774000605
2.0650273090911857
2.0552445801840085
2.046313161224723
2.050212432213039
2.0463143792118137
2.0188220528597585
2.0052781185342528
1.9990978846580363
1.9969005221365999
1.9980949953254374
2.0009651346029136
2.0040298353386934
2.0066495787516065
2.008852463971837
2.007236728477221
1.9985456771049586
1.9918070602147875
1.9874031154344662
1.985881286749113
1.9823684077835408
1.978199340547145
1.9746030692642673
1.9876379565252549
2.0146796919007337
2.028040071060552
2.021475018297151
2.0154048153455135
2.0101445957736277
2.0045134345757947
2.0128039414724177
2.025618610408397
2.0221696667786913
2.0206011745495216
2.021296466945519
2.013778616070683
2.007481505167568
2.000802322498146
1.9927520324538608
1.9847293746908459
1.9702826247029803
1.9694216053634095
1.9726808773435494
1.9792160663995233
1.987403115434462
2.0824066077571013
2.080961072275485
2.076500753659671
2.0689251775637096
2.0586284743660097
2.048463315565156
2.03937192088336
2.030264598231902
2.027245619679291
2.022583718089974
2.0322004779915304
2.0452863240493273
2.0407522955855493
2.025248856242892
2.0104607481077026
2.0162880852593927
2.0235654071804072
2.041667297039489
2.030097268605397
2.015113491675679
2.0482427419518925
2.058960477291896
2.0705939429663505
2.0705777224910866
2.06718768159105
2.074514601330867
2.08240660775704
2.0869928855221533
2.0893486725858774
2.06779167804945
2.0639809126756914
2.064623086501692
2.073636500810557
2.08865296225922
2.0872451666903973
2.079446440193325
2.0739966343519454
2.073615259151168
2.078993735229066
2.066147533530319
2.0570184449413484
2.05204977235457
2.0495893331966024
2.0483784239023275
2.047903928705542
2.0480256532497596
2.0485853103187175
2.0479124706887304
2.040369842568296
2.028890731949334
2.017521140345387
2.01099633264102
2.0112658978571383
2.007797842753937
2.005697896763262
2.0056511666953503
2.0055338362275736
2.005681379366095
2.0074630532800577
2.0128243134850097
2.020822890434145
2.0281173918144324
2.0327906107499913
2.0347417223608057
2.0310424233820052
2.0252504070776642
2.0294534630608267
2.0281028094816915
2.0439281977329276
2.0508198883753495
2.0428453933818185
2.0373939902443756
2.0310047196000256
2.0225584824246856
2.007075917564208
1.9894780349228038
1.99386941145942
1.9981440480951294
2.0010743928805153
2.0034176287859977
2.0056978967632544
2.1094666964583926
2.1058832565413774
2.0966221168385726
2.0844949216820408
2.0719356610954547
2.0612405471432567
2.0456001370998727
2.0401632565568195
2.0277929936500834
2.0288993777896644
2.0340354807588112
2.0487887390381228
2.04192257098678
2.0403811783623453
2.046441611089679
2.0462593496856374
2.0534417849060436
2.052581163559233
2.049712970280546
2.0483628927436146
2.0512718935398047
2.072622190313896
2.0723235332786416
2.084188287212137
2.096938189907557
2.1058707559696512
2.109466696458394
2.1117570914761643
2.0931503912528155
2.1011848569648643
2.1111096591888985
2.122296768432462
2.1169454586410477
2.1015268365484476
2.1018676419443407
2.1112550990550885
2.108413383817849
2.0935616445514387
2.082062126979805
2.0908512594683684
2.072622586268381
2.0552177015971513
2.060570381029259
2.066172810824788
2.0717579281317873
2.076761069895241
2.071770672048532
2.0604880668128107
2.047985679269098
2.035755604900856
2.0251149631653775
2.016886893339985
2.0134360124564297
2.016544060231691
2.0205720124213107
2.023415886085233
2.0280053080623435
2.029432341139728
2.0313707027223207
2.032947633546735
2.0321432414598357
2.0369959076352844
2.0422749880513855
2.0377823499036882
2.033768833898563
2.0303299044700402
2.038989778459138
2.0488214569896885
2.05300908164489
2.0514597277667987
2.0482185220506794
2.049076344225103
2.0457977649970847
2.02970855357029
2.0213698655883863
2.020074797183903
2.0232418941841774
2.026527630308667
2.023211051022507
2.0209154205634676
2.020572012421302
2.133320353596539
2.1333864194429624
2.1322046853418555
2.127031845830043
2.096376053032151
2.0615226329018053
2.0545649090471834
2.0528591605720545
2.0566117318960577
2.0673004012271226
2.0873769895452425
2.0792234326232033
2.087468014819148
2.0646418766020305
2.049511721062688
2.057900241206645
2.060149276433297
2.0540792473010803
2.0592256990237954
2.067627576602026
2.07145568796137
2.08009308132971
2.108787943173612
2.1226875508772247
2.126852027112199
2.1305838369001973
2.133320353596541
2.1160813286469087
2.122732979406155
2.129569191861891
2.1268713303782336
2.1234294197608574
2.1228146217065142
2.1250942101946126
2.1299990580558164
2.1228990303181536
2.113173822912244
2.1081253145019447
2.100332769937207
2.0921635146480613
2.101238096867093
2.097289495620445
2.095276186235111
2.092425733518179
2.0877133092059967
2.0808783816610066
2.073514062320488
2.0627762826769045
2.0606612054295845
2.0644784321078573
2.053012238617273
2.0423434619528384
2.0339745015327284
2.028711112585026
2.026913201648268
2.027180822643856
2.0302815256117626
2.0382883915392735
2.039531716956941
2.043444521190444
2.0505166189974786
2.05588933481388
2.064663504679446
2.056729225973844
2.046486760412302
2.03597749915644
2.0470640647607015
2.0566188521747595
2.0642669316527003
2.0737729419298043
2.0705897413671033
2.0637756390594597
2.047065597507472
2.0425169619701884
2.0371099057018607
2.033070027790283
2.030149745447721
2.0281002525672873
2.026904285087687
2.0265190481992224
2.0269132016482576
2.161673657725454
2.16328751666336
2.1592109507362967
2.1322588277307712
2.116821893491222
2.103234296068593
2.089861416256564
2.0863323692336637
2.1048765482979777
2.101951723530226
2.0890422892603615
2.111972080667266
2.100308881790422
2.090559451298702
2.085831684960954
2.0850586036750287
2.0884027412420862
2.0870239177152934
2.0981677975602833
2.1039533482846684
2.10585788013056
2.111785039521594
2.117775951787643
2.1329643229996296
2.1468346706117662
2.1527528041560826
2.1616736577254816
2.150168799253678
2.140609384802525
2.132753132678623
2.1367420009980336
2.1327122446261426
2.1330748638773835
2.1412104790680107
2.136879216144353
2.1371192637546375
2.1460331698369433
2.1546666807298673
2.1358395951316687
2.114202312572003
2.103225306216823
2.114789944319419
2.1228996035952847
2.1120917146520197
2.0998217763358817
2.0866703691459474
2.080078616269863
2.079857874761051
2.0744047772448964
2.0645121600758705
2.0587001564249983
2.051243920644739
2.045374755223898
2.0415851578683513
2.0404748315665624
2.039948203796361
2.0388358953011263
2.0383065272372622
2.0452079916801877
2.0498112944600497
2.0524464373296807
2.0599283182144354
2.0660964323102626
2.0677226420534063
2.0667211710656357
2.0652968918106507
2.0668338181931953
2.070032586436255
2.073182760904204
2.0740041121835096
2.070750666903286
2.0679820769520507
2.0630766937950655
2.0536241525197916
2.0430094503208163
2.0357135403762467
2.0306215147519957
2.0287127671508745
2.0341453884693297
2.0381348275906768
2.040474831566553
2.1630169124741836
2.164160361980245
2.16329443669575
2.157569160375384
2.1518045022351773
2.1453119216137755
2.137495116341163
2.127564730193688
2.115390867537393
2.134968661851219
2.1257815973494494
2.1184280021422244
2.101684178025138
2.121415895350886
2.1392420484502366
2.1390618322866977
2.1290955450324724
2.1242378992270385
2.1125636425971326
2.1141828366695585
2.1306379524162766
2.1364432926294215
2.1387636502635092
2.14238007912165
2.1514034739616736
2.162481908141986
2.1630169124742036
2.16780633429284
2.1703650468325217
2.1627320872158613
2.148275560232446
2.144504960945499
2.1533716725374963
2.1499955524292416
2.145897301018203
2.148986237076068
2.1545298204189574
2.1551856552974487
2.150890737167614
2.145179415387267
2.1391777547122914
2.1319144847368072
2.1266157760571227
2.1322492879282895
2.1193651979299193
2.108005008888588
2.0981645252789414
2.0880202068930243
2.07735844138653
2.0674554375973804
2.0701642689669923
2.07663333839711
2.0834032553784945
2.0901931306076786
2.096824786054581
2.097005582033592
2.0978342511751595
2.1001126519821356
2.1048168974145085
2.1010859455232653
2.0881353321250793
2.075688742547216
2.0688188544302433
2.0748702145134317
2.078568713463878
2.0817076049166365
2.077011740284142
2.077084405099494
2.077386209915872
2.074247767458959
2.0864634005209695
2.0862605466808324
2.083682291571472
2.0764295263745405
2.0694264186132405
2.074405524177744
2.088296966654137
2.0917121548725626
2.0929598031370267
2.09476618095092
2.096824786054564
2.167068429474656
2.1656471243485993
2.1633749104165103
2.162615265077257
2.1612509054301485
2.159328793981601
2.156166535523688
2.1509735550383526
2.1436806132112562
2.141039942212269
2.172481363812063
2.1656989474929573
2.1585581280218515
2.1531464592519125
2.147443794780589
2.1433946177228753
2.1402767948064314
2.14272451092074
2.1445442823778804
2.137586074676427
2.135842343210304
2.1456697155740656
2.1578302125686504
2.1632684897484236
2.1669778826630597
2.1654660357141715
2.167068429474675
2.1694026876583865
2.1726974185056895
2.171332868555046
2.1704187851423575
2.167756135307937
2.161059350538173
2.1636377228293244
2.1706885060972874
2.168129257096675
2.164436764131791
2.1575944075079825
2.152313752485893
2.152687545994284
2.1562753039376323
2.1581001011446213
2.145677945157783
2.1385251638302822
2.1423358520393805
2.1270842799453344
2.1139169975252896
2.1067825690404387
2.1060872276056224
2.1092880676015002
2.114481637553834
2.1204361158845417
2.1263422076730625
2.1316020129073285
2.1354623802031365
2.135241877664818
2.1348876335725984
2.124804662392422
2.113086766028567
2.1122029428862965
2.120597802066931
2.1234749595386377
2.1218363004001826
2.1301453139389226
2.1368662355957775
2.137619142263754
2.1248519214281716
2.108528476770421
2.0979583662869223
2.0972709965021026
2.103034463874551
2.096647237828412
2.098549168555066
2.1025393847500164
2.1006799933358646
2.0940978805038553
2.0917119294893536
2.1050363569963375
2.121262866584219
2.1339721746629547
2.135462380203132
2.1793328698201413
2.1753637934665306
2.1706200387479364
2.1704935478233476
2.170919633182287
2.1736419351628884
2.177189626679923
2.174463513369062
2.1726632444587364
2.174218201405752
2.1789324283220135
2.1862176761403362
2.1775980257265384
2.165836736727176
2.1578256687356006
2.16446693455191
2.177150582194579
2.1663994125833144
2.145137419989944
2.1466552387673903
2.1495792999822365
2.153523036531034
2.158286213524039
2.16521241152911
2.168117357479463
2.1738515083927847
2.1793328698201337
2.1806389779572384
2.1752491038126203
2.177686691138765
2.18261992109504
2.183675492960532
2.1769331583015403
2.1732711067949855
2.173653076444353
2.1777494559482573
2.1652503729965273
2.1585587706722777
2.166668057006042
2.166580149549805
2.1673668172651936
2.162159333156706
2.1675782128778653
2.156725416195454
2.1500349104049654
2.1587012220463175
2.1572839194853515
2.149446896516087
2.1443692552833378
2.143953617203009
2.1461996093577516
2.148769841097218
2.149919649906132
2.1484962147811224
2.144047386573096
2.1416653707544557
2.1352098526721615
2.1361538096199326
2.138024205950198
2.139183328251388
2.1305434643122165
2.1363105018524404
2.1337596075507563
2.133295983807328
2.1437870603296374
2.1430461362270945
2.1502625404943765
2.154188130110635
2.1528248518250255
2.146413682109462
2.1288731165508685
2.1351302197343984
2.1297059010487285
2.1135403450395307
2.107327193999807
2.112710802580561
2.1185418734722
2.1245608369557
2.130143400576179
2.134773524023325
2.1440473865730887
2.1803952105719726
2.1785558637046067
2.175674109804492
2.1852920738259796
2.192581940520537
2.185809630506081
2.1792574895608428
2.180139891815935
2.181150529929003
2.1793317260015854
2.1809727227638667
2.195642464681824
2.195587309417328
2.1964488261733557
2.1947050100617886
2.1841877331368336
2.1790928140617822
2.1907621879049253
2.201991071309633
2.2112694527113077
2.2139852346044036
2.2078463804787094
2.2004166463305297
2.1937902566037284
2.189024737039195
2.1852499680708863
2.1803952105719784
2.1829346179640035
2.187179884595805
2.1927739192813696
2.1927375787267165
2.187098327369646
2.190328890640201
2.1912589247107497
2.190064347546422
2.1787190061955415
2.17139321759657
2.165172363199371
2.1689216616160287
2.1722489496182833
2.1675084458300367
2.16798336475578
2.168926643519473
2.1667081760380293
2.1664047401008006
2.1673165070660816
2.169799693697273
2.1740561622053325
2.18017138481429
2.188108463645722
2.1976698054303294
2.200565472582561
2.188715734994387
2.1766687196097028
2.165633761823123
2.1676979704625245
2.1726992057440553
2.178425884491899
2.15865716464975
2.1398355741189303
2.1398199865005356
2.13708236846735
2.1503749832529504
2.1564928897851146
2.1493281031511176
2.1573927891345868
2.1560401473031865
2.162451398093926
2.173342830432062
2.155029827239922
2.1366352246990123
2.1457959545301826
2.1572451739442036
2.1634174253732725
2.1686933250780633
2.172110016568213
2.1688137515643864
2.1643503500386694
2.1608157491656708
2.1607234462869505
2.1656337618231554
2.2197808316360415
2.214065171893827
2.205655695701423
2.1989025884587936
2.2010179799635745
2.2149619106603677
2.2145555107476698
2.2161745533827313
2.220075952442945
2.22535151877981
2.2292238465652403
2.223621391361411
2.23628654060108
2.235709390410649
2.2263101820576208
2.222219448158053
2.217954730544061
2.2155374525854348
2.216573436215595
2.2169646665423612
2.21406777167618
2.2097985334059427
2.2068843988319777
2.207019757038904
2.2108993392494125
2.2162494625279403
2.2197808316360255
2.211801287197945
2.2065747425666515
2.2011030536153022
2.199592476408632
2.207517019838156
2.2162212566720805
2.2150549884700874
2.1966366228148186
2.1881707914532487
2.174273543181822
2.1683418376011545
2.171187144841487
2.181704567793147
2.1895088782932826
2.1794547007570686
2.169245800923577
2.176071229230527
2.1804686034952714
2.18148060395979
2.1867626788252434
2.1982294695286
2.2109834351282918
2.211342074309231
2.2093357201563544
2.2081757968134625
2.214742899635492
2.210407450151258
2.208173379491331
2.2065635694906076
2.1995031523570616
2.1814432560795036
2.1832578282708854
2.1697425290056973
2.1541650964429078
2.147509337864075
2.1552423685766118
2.1668516336010053
2.1777489837138155
2.18583789038782
2.189837838304188
2.1911874782814125
2.1769438142794493
2.170827277344214
2.166173268744176
2.1658142305528743
2.164376623917857
2.166806502878081
2.171996161193309
2.180019121106724
2.1931024819052007
2.2039458854194622
2.210115224043766
2.211334506735504
2.2081733794913627
2.221395397116605
2.2207811464339677
2.2194065234173954
2.2179033628936184
2.216362270719223
2.218965308521548
2.237904596480641
2.248952851508654
2.2490937982782975
2.245322040058615
2.2456667906889334
2.244236416142052
2.2440830474884925
2.2387220393238567
2.237456500725528
2.2350567021467507
2.2331278992680037
2.228553252959385
2.2237045610061776
2.21881511734348
2.215984376046936
2.2151348839624014
2.213126689476535
2.2126041175315825
2.2142537205503414
2.2173697534573615
2.221395397116604
2.222748034389388
2.2174089160155233
2.215289914872287
2.2160218415978252
2.216829952091506
2.2166287808356593
2.216811322654076
2.206094969695453
2.1910176751156167
2.1966369793824025
2.2018980693560244
2.198415399508375
2.1942356838254966
2.191015674572909
2.1902561087689634
2.193151427394447
2.199165608268897
2.2068194168075306
2.2099821952908263
2.2098066911175724
2.2103075507405143
2.2112064950922443
2.2172771608048443
2.217078956328482
2.2174305279103343
2.214793790671232
2.215547448708737
2.2148793569458047
2.2131641523326206
2.207724912241759
2.198304437356766
2.1853097801823984
2.1870151153541837
2.1915916371529356
2.1994551334458365
2.210524188900748
2.222290513929328
2.231730457618298
2.235637379360329
2.2218340250719164
2.1998032852906784
2.184006020473808
2.177859429145461
2.1713562170905227
2.1671069895388673
2.1691465702138095
2.180383129043813
2.193606714159045
2.2036468816635804
2.208749066583753
2.2116879261473295
2.2137358239668665
2.21500804165735
2.214879356945841
2.228998231683834
2.2324898803259603
2.236965510987097
2.2407325456168996
2.243651881435468
2.2457715540062364
2.2474749923330886
2.2565119213314326
2.2499482578123033
2.249942965607292
2.248305729706852
2.2513748692813533
2.2583389880052525
2.2619835122587744
2.2515923915583107
2.248711886924631
2.2395388038882382
2.236495010914033
2.2334029222257525
2.2305601909584576
2.230256335233864
2.2338337669269777
2.2376122677518726
2.239600884569485
2.2389916400852368
2.235224343677769
2.2289982316838386
2.222938686763596
2.224148635487475
2.224514767101829
2.223646557476249
2.2215594456821295
2.218967705822551
2.217168924565292
2.2139937438179222
2.210424179170622
2.2067397798703734
2.2027007290025047
2.2038739330649277
2.198621951946051
2.195227776364638
2.2090683736514465
2.222805000685794
2.216116187615868
2.2117142642692276
2.2141910405294567
2.2183692240084647
2.2187505565906225
2.21794525858594
2.222951825528037
2.2202790341268805
2.2177347795195774
2.2172890510556145
2.217333911774345
2.2171284465115764
2.217981801610086
2.2180587225634647
2.2088886792840783
2.204742457939234
2.204861786279854
2.2111461428464967
2.218639954801414
2.2179510912374942
2.224147407576288
2.2326652010407173
2.2368134514197533
2.2481263685163286
2.238715870177951
2.2210454215611892
2.203942177795994
2.2003097453045255
2.205177826299383
2.2036567566311707
2.2035836410192626
2.2072483457868413
2.211837046704247
2.2151027885156305
2.2170522988552888
2.217309549391683
2.2169131173104444
2.2171284465115866
2.2752659837323357
2.2737077445644336
2.2707500184526417
2.268371228848072
2.267250705042459
2.2675500561049478
2.269174702143364
2.2578229291882237
2.2732999623724637
2.2765843331888242
2.272310637632507
2.2666857286565527
2.2780648052881953
2.2623101137789674
2.2573940555578096
2.2538265204540706
2.2658399876793545
2.2621989844230055
2.265904480459244
2.271292669478382
2.2775686049168633
2.284992280432205
2.2861063057034623
2.279954540050775
2.275616981444734
2.274628646503261
2.27526598373237
2.2790389690579853
2.2815253297074207
2.283121311827113
2.278518032803756
2.263293093338597
2.243036134027054
2.227045410015401
2.2166782472493987
2.216394411163357
2.2155092035646433
2.2144505943547963
2.2161352778972834
2.22548876860472
2.237153233168086
2.2324535717871994
2.2235354724991327
2.2359066340056803
2.2422887850925366
2.238543999935378
2.240137680466571
2.2454144336481057
2.240264466961973
2.2293636469373928
2.226851857139622
2.2210121430460377
2.2235237176412177
2.2354542516333678
2.240310873982808
2.23283502435736
2.220360477866174
2.2237299226585607
2.2274254922712022
2.2311402632485136
2.233801899863127
2.2325863870119456
2.231603415462037
2.2314001357849254
2.2393882178959594
2.246129500406237
2.248368412798101
2.2404798095015286
2.2279835759541977
2.214123169789262
2.204898630248073
2.210914503420552
2.207338018240484
2.207888305759337
2.2090032397130157
2.2135246437983467
2.222202804468406
2.2303175569805744
2.2369932683334146
2.242254250926867
2.240310873982811
2.3037632016128846
2.3013036116882883
2.293743523720117
2.285880344976831
2.2810957699923073
2.2795273748312437
2.2701450434811528
2.2717912667889415
2.2747811146680816
2.276958260172425
2.2763196036843096
2.2734655283430127
2.280745657859196
2.2929785511374554
2.300732260677037
2.3005435083121055
2.287188217765823
2.2843164832145795
2.2922636668353213
2.299553485516243
2.2967482738995915
2.292095844661496
2.2928797832279293
2.3003273148468595
2.306879450840657
2.309247991408701
2.3037632016128917
2.3037395527219333
2.3000017586473436
2.291100235251487
2.284248935944239
2.266923829981512
2.245887234220698
2.2288498819597247
2.238286950934167
2.249486019142456
2.2610805125662083
2.265241030595557
2.257393314240052
2.2502950036599394
2.2450064467081616
2.256101129048211
2.258648956448143
2.2493153949920606
2.2454477337125622
2.241349321406409
2.241488637253754
2.2468348236365663
2.2498316780363004
2.2475302012855
2.2432311055062684
2.244751289663294
2.244501015100241
2.242927473244081
2.2458039810725183
2.243828717632379
2.240527973126788
2.2379997850413225
2.2363130337051227
2.2350209119903734
2.2349070305464567
2.238559511844271
2.241755156606816
2.2443955985436546
2.2467929508571296
2.2489816726166674
2.249922783642756
2.2424539204420206
2.2293511821666336
2.228042909413467
2.2338682427163477
2.2133624127587006
2.2208410558366287
2.2315416807859694
2.2383214216915106
2.2417117142006493
2.243996430232657
2.246217128453789
2.248203801081296
2.247682296265898
2.2458039810725294
2.3148273186417434
2.316049486991303
2.312883768007961
2.307102582850792
2.2975600613448783
2.2844510594836143
2.2797266580340283
2.2799943201334156
2.279133376505517
2.281521084064282
2.279404514326583
2.2885367349683343
2.2872165470325827
2.296607517998238
2.305247243697152
2.3068771760181837
2.2946302694964786
2.2985959627517034
2.3002361826675535
2.2999848699787764
2.304509793918546
2.304475292239095
2.3059978867552497
2.3085726963568427
2.3106885991287753
2.3125218422692444
2.3148273186417474
2.313675471986204
2.312574083384008
2.3115498795089113
2.2903589932997135
2.2850645680931327
2.2853731646735564
2.2848082928139175
2.2829707223618274
2.2792495744957337
2.2730882516410635
2.2726082963412737
2.283490634916674
2.2927300625791394
2.2822707494428265
2.269800861881626
2.270001543765269
2.2666244002858154
2.254413896542383
2.261619007167726
2.2613984730214267
2.251032603888337
2.2551586222983038
2.2535998264501287
2.258000053958035
2.2660861244561046
2.268616008878822
2.2634403180966083
2.259536028574418
2.2620517367671575
2.2671969062872996
2.272880300757802
2.2782573855595496
2.2713928440988833
2.2569146727383904
2.2498446171413398
2.257568931508581
2.2662761533476217
2.268542653695594
2.2678290254804625
2.279859370113289
2.2853172058086657
2.2866552435941068
2.2840982871141766
2.2798061074770954
2.2801618415395715
2.2634241648766293
2.2563328627517256
2.263267937689308
2.2776517710707953
2.2746859541007236
2.2714560644291617
2.271657083624702
2.268190304070845
2.2595360285744115
2.3172176711039785
2.318104886275913
2.324937619669162
2.3309327072131434
2.3347936073093694
2.333879652957301
2.329624737765919
2.3236672139272327
2.3168148959141854
2.3144612579933335
2.3228005002577534
2.3156808273454996
2.3218058125736434
2.3175646631896125
2.316056559259089
2.315786174626926
2.3215050612781303
2.31538604523257
2.310091079297369
2.306365193570285
2.3054222494612038
2.3103712648295
2.316039754724474
2.322460278255013
2.319783061923357
2.3155989818740044
2.3172176711039865
2.321923069861547
2.316225147098199
2.3117945261890553
2.310684755117203
2.3100762696491652
2.309701989132147
2.3085643622579237
2.3076296778889613
2.3070119313442685
2.3062482181367683
2.306800266275167
2.3073697089112777
2.2953682444726415
2.2981587315269576
2.295559067718266
2.2832784059916365
2.279680076422208
2.2790674535072495
2.271136002555421
2.2695359760209572
2.268231886097806
2.2581523210511247
2.262833916118696
2.2684258814698133
2.2706133592763935
2.276604478659573
2.2865922918936965
2.277882836845382
2.278333004347105
2.2798679526936287
2.2830108257780974
2.2864650889234923
2.2827887229453516
2.2861941797447027
2.288477153639384
2.2897550562997107
2.2900330577072303
2.289083076291875
2.286412533437966
2.2965574299214775
2.2942049975869665
2.2955377840336215
2.2997184628754814
2.303572036861204
2.2946419778272307
2.294649389633518
2.2959380590366383
2.288239007758473
2.2807783470200995
2.293485662241457
2.287635303155525
2.2778249285360705
2.2743267599818133
2.2778828368453454
2.327314078426633
2.327572826625647
2.331396804679236
2.3352921675062617
2.335855529619182
2.337378198748323
2.3392065060603158
2.3400276543983605
2.3391049792621197
2.3353354238042994
2.3272815514726326
2.3338690390691696
2.3248637058274566
2.3265523408933486
2.3285238119948315
2.329441091236806
2.330928726745984
2.3393788614507933
2.343022336713525
2.3445290483078343
2.345846489306178
2.3396169635158426
2.3323492654329394
2.3255645178460744
2.3284965876204713
2.3281819244919943
2.3273140784265913
2.3255813969149055
2.3266449922114885
2.313529361634331
2.3121073009046804
2.310896880768363
2.3097191058404
2.309329131645912
2.3084145048783955
2.3071550432090966
2.307464686320933
2.308722659089546
2.3074005599007155
2.30584586471059
2.302991156583865
2.3005264311229454
2.298118700563531
2.294271110006947
2.293420551291018
2.2956163517401498
2.297813253308663
2.298859276454136
2.300361466439026
2.300364184128607
2.2994143556150846
2.2972038931660226
2.293093445922063
2.2868234503936162
2.29582290289284
2.2982096410797284
2.3008475664883203
2.297900108312345
2.288386579652126
2.296113780840387
2.303518450001236
2.3058517623226105
2.3107346639734647
2.3109083776355814
2.309309179869465
2.3075247618704804
2.2985281378824616
2.297144989405765
2.2970751940420064
2.303123587773744
2.311253854208687
2.30655097889339
2.3033946238064233
2.296466997002651
2.300137357029429
2.3062896898667056
2.297289839958937
2.3071544541351434
2.3123549971771853
2.305764561897822
2.2958229028928536
2.3294671498322432
2.329231757036993
2.3327503008323567
2.341070722207857
2.352361909225194
2.3579225990342647
2.3571770250427586
2.3558129397785237
2.3554110030858486
2.356416614561139
2.35864322924492
2.3564902357087756
2.361090958069161
2.3695781496081625
2.3590458648355805
2.353057720078564
2.360459610883686
2.3482726915311463
2.3458507864164937
2.3484324382283908
2.3513876391332555
2.352952239336341
2.3427667940713306
2.3340910896639184
2.328547865013999
2.330697091968776
2.3294671498322397
2.331423221675363
2.330744576757591
2.3278700148652867
2.328649233420601
2.3299931674580936
2.3320744408025513
2.335044002806998
2.3389912772980206
2.3399805937322316
2.332222670560762
2.3220060929659665
2.3138964634106074
2.314594273870916
2.3118683986182553
2.3082136372635995
2.305197227745929
2.3070643521816785
2.3146141070354287
2.3111529560886424
2.3004731341993585
2.299475945338734
2.307075683353725
2.3181930703565823
2.328447495010421
2.3253120067251523
2.3240180061350335
2.324954745567176
2.3273933257815114
2.3279759638394113
2.323403148080069
2.312614049305788
2.306720480249142
2.303964248009467
2.304837658562735
2.3099288028319895
2.3112741203021225
2.3152784297587545
2.3159709813625553
2.31430229271615
2.3038890979863798
2.311873260794969
2.314873570408245
2.3124719590255665
2.3116251341458067
2.3138607637138975
2.3144834965469636
2.315873819384606
2.3131355310306634
2.3064084685091677
2.3142942230357395
2.321940761710925
2.3268181751038703
2.3270964403851266
2.3273933257814927
2.343813159441763
2.3493058975550793
2.356691399779668
2.361348249781359
2.363929236822896
2.3707280907328183
2.37207361342807
2.375159378042021
2.379110819191375
2.38160238507844
2.366044026087436
2.361347570145185
2.369331114566567
2.373335066054685
2.3703018201301784
2.3712544905078867
2.3754289565323043
2.3761880742906865
2.375391948265302
2.3739767128980316
2.3638489312096436
2.3598665157379486
2.365716404717407
2.364561135247018
2.357018491621893
2.3516305105535444
2.343813159441745
2.344220004551706
2.3422635613761114
2.344961557890914
2.345624737335158
2.346477128689054
2.347112546384238
2.34683503583625
2.3447415722277527
2.3438789406910314
2.335535688209389
2.325487239661788
2.3183067666432553
2.316772218172945
2.3215544428668546
2.3266425473419434
2.3312540576303236
2.33132375450487
2.3227750552130195
2.324068530797578
2.332062711318772
2.336970807349532
2.3349867271413305
2.3320322355564547
2.3290865952762076
2.3365180059880912
2.338719920487757
2.3390110263749158
2.3379564237814816
2.33368654435467
2.3285434309206514
2.3220128290423463
2.3169869500107123
2.3143178119351915
2.3148625871135575
2.3214271350990043
2.33117242573956
2.3391324534127205
2.3375407018071406
2.329616900326745
2.3338883608269554
2.337186411781414
2.338948925750527
2.3360934018410955
2.329304426122168
2.3176008254761897
2.315541216492055
2.3168499878264646
2.319382866577974
2.3216484399638957
2.3239740416595027
2.326273223095555
2.329659539453715
2.3344280763003322
2.337956423781482
2.3548897841299596
2.357195453455813
2.359537155238517
2.3641664689022845
2.372124369127883
2.37132178883544
2.3822826229809757
2.39316986637677
2.392695048305894
2.3826678318740653
2.3843420751737865
2.3853077055627927
2.3825810956802136
2.378290581078195
2.383767752787795
2.3863258764542628
2.3872635099688146
2.391077019229443
2.3846772481420424
2.374742510611906
2.373274921252534
2.3726863817661
2.37099579663536
2.368096742533998
2.3644892428692743
2.3521421999762557
2.3548897841299454
2.3449697593283125
2.3445587695816124
2.3534102065881086
2.364073924007913
2.373768671254546
2.377407126902039
2.3697363847741464
2.359547215433846
2.3474528772733017
2.349351618597334
2.354123546609802
2.3549756562556206
2.350107671005657
2.342690794082734
2.3372012366586024
2.3350681496217196
2.334810223001495
2.3370613983976445
2.3380639866351216
2.3379949345554825
2.337261407645674
2.3398804103257578
2.3408095209834765
2.3404854538163455
2.3393928019028203
2.3390346861046267
2.339108686683634
2.338373262312672
2.335067173207751
2.3295086986390405
2.3315802807537516
2.3339466776228464
2.336550485543533
2.3393647544178395
2.3424918053603077
2.3461928502975513
2.348906413704318
2.3444578699649448
2.3454268646179384
2.3461562095736617
2.3466309406495443
2.3435036598599583
2.3400725059620675
2.340974767267551
2.356022425522472
2.3495146670561997
2.33832562675133
2.330239521557554
2.32669226745964
2.3259223336443586
2.3267453876205337
2.3302199719838925
2.33709381977195
2.338373262312655
2.3585869934233656
2.358418687124329
2.3639709321533493
2.3720064306830784
2.373413210223652
2.381427210099483
2.3900147155242957
2.3950740790994365
2.401731231160767
2.405630342615433
2.400361930089264
2.3878230587029003
2.402316044409192
2.3926806570251897
2.389954467606633
2.389167314623218
2.389024152790221
2.4030445647948238
2.4083427090917393
2.4072117430171116
2.402742277216072
2.3956341628361635
2.386682805724224
2.3762816125716286
2.364702265176979
2.361543128588593
2.3585869934233794
2.369843684149926
2.379698122956149
2.3848398407011184
2.385295176873118
2.3826407043496194
2.3820182915546364
2.38825162953527
2.387638059023734
2.3796290706838397
2.3766189440250773
2.376705000920381
2.3766507081889703
2.37530348676891
2.375181442804296
2.3724474484005236
2.364746587819561
2.3601124012868167
2.3589353711464285
2.359045294490822
2.3587394766934007
2.357459999953332
2.3554515748813882
2.3535781840907912
2.3533785538214547
2.3576446638151682
2.3615223746453378
2.3570223241737187
2.3544873816773544
2.3569027649081518
2.3612022524272764
2.3653643033032044
2.3693362222346095
2.372883208842563
2.3752959445389146
2.3713585554208882
2.3619117922766635
2.3501862780582377
2.3524867074952227
2.350132784021636
2.350700063740602
2.3484070639196015
2.3542921811831206
2.3622922210369075
2.3669231522060774
2.3608022915883087
2.364569238562605
2.369675271018927
2.371820848088231
2.369577854138093
2.3682317318549377
2.3669424899275637
2.3645892592174977
2.360152176935321
2.3544873816773566
2.3865539689235566
2.3896614468672936
2.397176643896793
2.40579838251682
2.4115398339305982
2.4167737680784804
2.4183292550582975
2.419303985916078
2.4216516579427263
2.4125496582683006
2.4102276477148545
2.417502157974301
2.407308641834223
2.4152551706662853
2.4154713197035873
2.4136758938284837
2.410056586181724
2.407339320765377
2.420245664370858
2.4338214748819014
2.4399763504567957
2.4345392708929103
2.424718228989581
2.413724937270991
2.402574079874271
2.392746691751499
2.386553968923572
2.38976398058614
2.3944250960795523
2.4022962812032396
2.4110660532794626
2.4154557268429535
2.4111011836041225
2.3997294500345463
2.3917182153797505
2.391573753017578
2.388017390288791
2.383550045912438
2.382191508578648
2.3839130696293824
2.380552136141148
2.376837198001231
2.377242959551819
2.374789829252039
2.3710394657421725
2.3673040707804893
2.3640681326209854
2.3616315692422187
2.3600650901466285
2.3594087505610424
2.3601738100378915
2.362076511922501
2.3673220233645127
2.3722289013236484
2.370361164493087
2.370281966632789
2.3701584175345496
2.370281474026495
2.3710429938258955
2.373436826779694
2.376103952988652
2.3805212488606844
2.3854318215033805
2.384092460412007
2.369384497462
2.352704041122123
2.375952617490996
2.3836026666377776
2.3873914485098036
2.383741055956784
2.376813578652936
2.377238244021404
2.379495258379906
2.3753088346850406
2.373223733260097
2.3714474776394376
2.36962874913606
2.368884310228097
2.3686902562969094
2.3690355327175965
2.3703611644930436
2.4285133994201438
2.42828456941608
2.427106240975698
2.4121248944482607
2.412754782446712
2.4213206019168614
2.429722222104535
2.4297496322803775
2.421665094961473
2.423689434938531
2.423831005446372
2.4237815137910066
2.4186309365615593
2.4208381997655124
2.428941698660257
2.437427930018179
2.438812667007864
2.4481721360730213
2.4495432890228135
2.4475433853165143
2.442376103255908
2.4395393266887755
2.4362440931590172
2.4369296666932216
2.437990761881541
2.432888985479747
2.42851339942015
2.4342697647464044
2.442241362140421
2.452177759813856
2.454575165737971
2.44701738552969
2.4362004630188285
2.4264356658189863
2.4184454387264447
2.4125284993019287
2.408419518225322
2.4054134139004226
2.4028975105158414
2.4007355952299756
2.3992021001575985
2.3987209187871277
2.399613811529506
2.4018548379798044
2.4048650351745526
2.407501717951436
2.4083723946523428
2.406501640214785
2.401936304985041
2.3955601553070243
2.38848545921465
2.381748401200666
2.3761504273797054
2.3792585595421776
2.3910346725285905
2.3892077036265675
2.3852666938058062
2.3815923363836333
2.3790673350143776
2.377279310078698
2.377897078872321
2.3829763522888037
2.385719169125503
2.385164556800044
2.3796884523762025
2.3731167162547195
2.376569361011142
2.3898191458952143
2.392316347791126
2.3862396859591106
2.3834587044684663
2.382802665571653
2.3846314668986253
2.379349124599166
2.374730290787553
2.375165623684803
2.3759074251918877
2.376954725213955
2.3807901651572383
2.3867314646500954
2.3910346725286105
2.45618575297893
2.4460631578983274
2.4277603598818165
2.4275873266028904
2.428709906841137
2.4316773393598536
2.436096733877631
2.440138966079717
2.4403813262839806
2.435876801506339
2.432915659722336
2.4333069631110322
2.434897295619312
2.447463725815551
2.4545233217210636
2.4487389785884908
2.4435798477753488
2.4540669851941566
2.469822311465874
2.4799240677716896
2.4739928570144913
2.4643789862822616
2.4544304033220885
2.4453130316263003
2.4444101618980327
2.4540101538921646
2.456185752978944
2.4597721325341158
2.4611170680694263
2.4593042130625964
2.4576977281812584
2.447864995232362
2.440127219344897
2.4321589816592564
2.4248447293027233
2.4192449284022395
2.4155989023682505
2.412506404680469
2.408609564966488
2.4052568920639517
2.4085900554904587
2.4179592594026156
2.4288859411494284
2.4342613828762047
2.435214278171875
2.432617714920569
2.4284901204664293
2.422551891074357
2.4143006201924804
2.404288073910757
2.393848345868971
2.3850528430086584
2.382247650413867
2.3875048280861595
2.396782386869305
2.397721791364126
2.4002403635791727
2.4035407367904305
2.406658046121473
2.408927682205896
2.406939479672238
2.3930016599245723
2.3883365461947768
2.3901086186359355
2.3924619069904964
2.3913661320689155
2.3874028144784556
2.393253734312951
2.3940203257384307
2.3977069423769306
2.3989783970438823
2.3903164270774915
2.3888063882466772
2.402679769602288
2.413254765068526
2.4084623318986407
2.4037443536814838
2.4002741491891078
2.399530772654417
2.3988312912830403
2.3967823868693077
2.4714539071068025
2.4728010950328234
2.4767613467839587
2.482698936533122
2.4872813113839087
2.4800203098179354
2.4751125875061306
2.4754797609374464
2.4795389954434124
2.474414297800848
2.4639830603506194
2.455063570642595
2.470087277188709
2.4758456717626753
2.4722240580310872
2.468393150378082
2.464907079443278
2.4750593455946444
2.4863756990694776
2.4893810826417697
2.496071050898347
2.4928852768867356
2.4867040656565607
2.480890431284058
2.4764883259126655
2.4733549354269835
2.4714539071067896
2.474647249688859
2.4732467173744777
2.467223877525704
2.4637088494997075
2.4676647930373696
2.4626276333228114
2.4574627332275374
2.4493860945024566
2.4399370869641466
2.4309282931685146
2.4239551462309747
2.4217681622807747
2.4257073907040043
2.4317441643705364
2.4317720827101974
2.430920730400062
2.4394357481922473
2.4489149533767365
2.456298303917266
2.445793942491169
2.4352390607678953
2.4251584472480845
2.4164588295107308
2.410111208052072
2.406533211949889
2.4054349838474374
2.40611046216858
2.407731042185071
2.4091423775312393
2.413421641223209
2.420534934757956
2.429995012872883
2.4219385624021563
2.410363145256518
2.4113342195189778
2.4116253618506835
2.4052313755546244
2.401484390509781
2.407949347401756
2.4139901385757447
2.416346232395934
2.4157189411622983
2.4147909881048966
2.4110240571967467
2.4154335423039837
2.421650506466221
2.4179829511780153
2.4137740096813234
2.4209661786617005
2.4174078368095997
2.4101593416789338
2.403476214295916
2.4021820118788755
2.407731042185058
2.4975877227601693
2.4999997616253196
2.4995068789535355
2.4944539077490306
2.4891609212077355
2.4938778302255713
2.4939314207655316
2.4899193655223844
2.486645479396998
2.482358536064527
2.482468515839245
2.481439028432975
2.4787501469334337
2.4836540822619564
2.480854278517692
2.4808572064292402
2.4807683854327642
2.485834331209293
2.4874156565839343
2.4996063151422465
2.49716044108764
2.493077450072467
2.493527504126505
2.4969483836858264
2.50043004016782
2.5003830095878405
2.4975877227601804
2.497528973916795
2.492016179259034
2.4841533916781002
2.4754673663464226
2.4749850854549598
2.4831397597511744
2.482743086891138
2.477323654952088
2.472131564805027
2.4689894689807534
2.46850062664029
2.4706294271064726
2.463475670941322
2.4513294238415413
2.4486991469036443
2.450681780402747
2.4526381374719657
2.4600284618440296
2.457208335392634
2.4639748680365585
2.4681765156126825
2.4686365319730728
2.4652089803101025
2.458239000491423
2.4482151399524814
2.4364992917959856
2.4249313991642025
2.4154790540570996
2.4201431343887263
2.4303026444235165
2.4373318622704616
2.4338305226548362
2.440529227015323
2.4489796615475563
2.433089171845755
2.4166823109607085
2.41767746500291
2.421685489202504
2.415084495163983
2.4172347583888913
2.419748976550852
2.4164260471953383
2.420296310189056
2.4254299514434354
2.431938500250952
2.4237015598545844
2.426495806802547
2.42720678401731
2.4236482995056394
2.4234472480141727
2.4206772079928855
2.4142710422676297
2.4104519165186695
2.4154790540571143
2.505027844129703
2.5059830478031504
2.509224518721247
2.515535022210049
2.520404042870763
2.5175488446102174
2.5174862573889305
2.509964539332178
2.4902540402455107
2.486691228240992
2.4875452783016656
2.4873159259440727
2.485250926069617
2.4840687204102547
2.494890517208257
2.503429673000484
2.509580534660977
2.5089249476409528
2.505761801568659
2.5052748630050816
2.506431360625091
2.512873932737838
2.511563184535085
2.5101002163371735
2.5084120229726734
2.5065435791925954
2.5050278441297236
2.498845071819882
2.496806348191317
2.4952145432055417
2.494264923399459
2.4949319567967603
2.497235992224812
2.500823683488486
2.5049998284709836
2.50848411179257
2.5049638791908104
2.491913742925414
2.4780140452994552
2.474782201116163
2.4797965498666494
2.479759707072545
2.4806635347537345
2.475466152985272
2.466387647962047
2.471936266102816
2.4830566784896604
2.489785337685127
2.4938256469907705
2.498296887534958
2.5038438616281464
2.504142877031383
2.4996615839990386
2.495704760970237
2.488698400107391
2.488901625600524
2.489348239464057
2.4895043627778644
2.487678912193653
2.476439642105672
2.455996255998538
2.458020601076274
2.445557033675586
2.430523363729035
2.432981114588684
2.4433789446063545
2.433798191698106
2.42511891670071
2.4351329006531315
2.439681173191881
2.437990344074008
2.434232740235841
2.443986763189473
2.4548039246527673
2.465627248011057
2.475652721981856
2.4849680292303904
2.4891911672671947
2.486181817225976
2.487747701332041
2.4886984001073813
2.523773797697963
2.5242186545782164
2.524618060446567
2.523347020638046
2.5248718177452907
2.533701602000571
2.5285127930552456
2.5194528001250878
2.5106973010579607
2.508546758292653
2.512329944634648
2.5107684629952396
2.5165460002331703
2.516115164356887
2.5164985047997694
2.5163866090111706
2.5143519498946927
2.51076112374318
2.5099681572683026
2.5056602155208276
2.513725130540025
2.5142134545362156
2.5162333376913484
2.5193744739309527
2.522688853799494
2.5245946480179806
2.523773797697975
2.5225170901823595
2.5218266001303755
2.5222388339803374
2.5217949491858533
2.5172968669466718
2.513062230850027
2.5177312479312555
2.520638954876944
2.516070213754021
2.5092764539349433
2.505485191555433
2.497574717480828
2.4888295925476656
2.4824709212699707
2.483431726248122
2.482072249073278
2.4847069830142137
2.4906856021214643
2.4964859557159453
2.5001502008795997
2.501551274777551
2.503108197814986
2.5060325686013845
2.509082311640478
2.5089915072516056
2.5026504736387674
2.4965296884068464
2.4942290188194116
2.496842277138577
2.4964755037747706
2.4925612576372833
2.493361150890798
2.4911321748870883
2.47844102121118
2.462974985086775
2.450364709665515
2.447463650982458
2.454419490056369
2.466742475369691
2.4629857902945766
2.4591781669467716
2.4547676340410223
2.449388309062347
2.4462338990805224
2.455915044694799
2.468705425469858
2.477998006194528
2.4846716799893094
2.489675295599279
2.493206994757338
2.4949530716460386
2.4946597203597807
2.4924133698386637
2.4942290188194414
2.534831842730263
2.5395629899580485
2.5464586305960064
2.5486433937535957
2.5492960158402114
2.542102657209199
2.531396297731889
2.5202045426404474
2.523177274276254
2.5244130202459636
2.5140322455746755
2.5186152081225557
2.5200521331421193
2.528314532936114
2.5310640223680436
2.5259089598544637
2.5178166861232394
2.513903255313974
2.5122771886711375
2.5135280202557553
2.5179264961818766
2.5207418354869424
2.53238651596254
2.541313457205254
2.5434546696753957
2.53564181152083
2.534831842730276
2.5268386191921732
2.523153519048392
2.5249531813327093
2.5302508652071163
2.5367659192199254
2.5254826113551596
2.520796335040252
2.5284778127133927
2.5351168561651196
2.5325546985061758
2.5283145590095666
2.523359105960526
2.5178677081702796
2.5121711867221093
2.5076201175434827
2.5069376271728068
2.5093754266479777
2.5112526520878107
2.5112482281466377
2.5105840942216777
2.511158450029412
2.5133631261601455
2.5151548034589584
2.510764652606014
2.510210983035968
2.5140049442511265
2.5142449818118036
2.513052131982909
2.5109215498175605
2.5138243111537295
2.509641195043476
2.500867804920016
2.492260928288348
2.4814479729654195
2.464020984319368
2.4621106982552976
2.464908967706693
2.46691569000674
2.471436654253931
2.4632286618168138
2.4671049609602274
2.4720973775336286
2.4697513265550404
2.4661955608066175
2.4841586499697215
2.486579518615906
2.4890146483652664
2.495120818487441
2.5037143240484676
2.5086267779259397
2.503512372894303
2.5115005767442846
2.5177504294444892
2.5130521319829073
2.54639187845828
2.5461806732091414
2.549277132934974
2.5525607587242316
2.552226269778757
2.5549605811096145
2.5520359954136373
2.5464909690410806
2.5370209280493934
2.526168020344983
2.5312051034452088
2.5378325501155587
2.528677450644579
2.542817258287286
2.543960665530887
2.5367237025227674
2.5278662860306294
2.527848688275869
2.5305502987096977
2.523226655456608
2.5245978701102323
2.5424113872568728
2.5512771938699084
2.550613131496538
2.5452132246668127
2.5455416490998055
2.546391878458267
2.548183837127927
2.5507200343563126
2.5519947455880327
2.5441588802407606
2.536821130459687
2.5396990072096175
2.5403634200356344
2.540144628419143
2.5431470850622664
2.5423049352155553
2.538186472470049
2.53014890453095
2.520694381317853
2.5132595035311174
2.5106736693862013
2.5151829520625983
2.525120282610469
2.526950288373871
2.5191655288109693
2.51551103127451
2.5198082319493174
2.521777506693002
2.5172441942731676
2.513696284552941
2.5123476184074733
2.5169793640019384
2.523648482519285
2.52957659103475
2.52582681582274
2.51818009060574
2.5236930677757505
2.51965442507351
2.5045953260240643
2.503669373525592
2.5074204773877895
2.490712377067692
2.4763728345928273
2.4726233080731044
2.4783338534270687
2.477432334640652
2.474174390485734
2.4757961462992206
2.483128306546154
2.4865741624626714
2.4864209691019963
2.5009736681034473
2.5148539777450365
2.522687060741824
2.519613624669193
2.5123498943325417
2.519644662149415
2.5254349965020793
2.5295197729276446
2.5295765910347616
2.565427350513184
2.565346254164034
2.5667179691649045
2.5720464904187366
2.566668787659287
2.558198708300152
2.55474375478046
2.55216752521934
2.5497984009704853
2.5488620424999433
2.5482115246392945
2.547077246694141
2.544226926511096
2.5443046183083182
2.5579108752137043
2.5639580283937176
2.5570092006684915
2.543334702863868
2.5316769884619648
2.5365319315935317
2.5454089350189872
2.5551145189447446
2.5612884177223014
2.5656802043102926
2.5701065884748004
2.569996210285801
2.5654273505131897
2.569287186906342
2.5732156683120766
2.5599014409632526
2.5511824849006284
2.539558801428762
2.54318779778621
2.548878747243701
2.546088414421644
2.5438062515864543
2.5543992832583045
2.5619558694726328
2.561497390545948
2.5628474359793145
2.563226665110593
2.5536650294047853
2.5430693024367685
2.5367500913248513
2.534979832824751
2.5338148021827616
2.5273731011442995
2.52377004869455
2.5293644175984142
2.5389572479797247
2.546092742035945
2.550390972480379
2.5524487303782797
2.5532198881790364
2.5512833444603658
2.5532919356639296
2.556402478212741
2.54363884573892
2.5291556548752316
2.526163848689763
2.519523824300438
2.5087421655547164
2.5163453489524628
2.5228546480107377
2.5248838332437815
2.5201563780855225
2.514621127375524
2.5098685452022247
2.5121373400667806
2.5201133775897637
2.526637795122835
2.521824630301668
2.5199586810871497
2.5215351697212594
2.52698814558434
2.536062393903913
2.547722645018723
2.5602019512668397
2.555964027350551
2.548768873904346
2.551283344460344
2.5786685661164
2.577940224242527
2.5757401389529386
2.573102533105071
2.578345487534455
2.568028418724509
2.563289300662612
2.564749360237482
2.562277040621812
2.5562528844124723
2.5527617521123194
2.5514270869155324
2.552815445195354
2.5546584010168445
2.572464571472778
2.5785402583533443
2.571791724088148
2.5661991029927975
2.562769070883182
2.5622223835848836
2.5609770526907543
2.563651281392762
2.5713445093989047
2.574077027543412
2.5732012734513576
2.5745915930595644
2.578668566116402
2.577965689077668
2.5733177623355017
2.5641679386208533
2.5585939162795284
2.5610590959354744
2.5601499151705216
2.552881946074903
2.553605055663087
2.5573954290249077
2.5604798760712035
2.5631923222219863
2.5640394522942342
2.563783891326997
2.5656678056238027
2.562828674864578
2.559312979374598
2.546042519147238
2.546112322777967
2.54305431819764
2.545228054609233
2.5470223826425245
2.545807578973655
2.5454686734392786
2.547977847215043
2.551786739254734
2.5549709306110984
2.555410659178588
2.553704939378205
2.557812959971018
2.5643957109947872
2.5568369947497893
2.55580658590314
2.5399557783845945
2.5282643870803665
2.5234335697246517
2.5237398932590507
2.526819518436511
2.529874607549551
2.5218656249650695
2.5213067260872357
2.5261471435120693
2.5248370384292906
2.5257562367020965
2.529003257736231
2.5347632218860747
2.5386279634643136
2.54286826216155
2.5481445737840613
2.554460971028107
2.560906515556375
2.563379339656394
2.5643686325333
2.5591326053574424
2.5537049393782048
2.6100686292734157
2.6104343742222635
2.6084234999610025
2.5960345788024433
2.580980533826015
2.577902063917104
2.5736841939951502
2.568203741740957
2.5625887087478336
2.5573537164938407
2.5531901506008365
2.553239077069224
2.564706237707392
2.5753816554053546
2.5807221974125083
2.5845760720538817
2.5803269027156017
2.574187774404319
2.5676444742589397
2.5627264708923194
2.564038860115236
2.5671832387288043
2.573175484253498
2.586129258113972
2.5919688703572152
2.6000351417615746
2.610068629273412
2.59183919761252
2.5742064800389994
2.577874559510822
2.5768694266056595
2.5677876592533693
2.5636005863914257
2.56615178057438
2.5686685210716362
2.5708572974081814
2.5728362338376076
2.567553334080808
2.5656657417974427
2.567611836403376
2.56985563781699
2.5725093221296214
2.5624348752099153
2.5618545308421754
2.5514132642189113
2.558019825121679
2.557205782597104
2.5531794023041146
2.54920952803837
2.5477478540140006
2.551016408131517
2.558039499302102
2.5662176171036437
2.573654673246054
2.5789893415739917
2.5759605790539224
2.5657616047415055
2.568422040683868
2.555926937538416
2.556189214716036
2.5542719769820663
2.551152643545073
2.5480443811808806
2.541457267876759
2.5308734455510407
2.5327657015224565
2.533512908286967
2.5280822247071173
2.5287076409304063
2.529429979122132
2.5297771878682727
2.5495370346269643
2.570629003976267
2.5730612444136116
2.5679446163868773
2.5660062933028844
2.5661995745640853
2.5650776650015383
2.5709602487564736
2.5774023732318474
2.578989341574008
2.6194767222627755
2.6165468375793335
2.609179044881118
2.60387406065668
2.596844808622395
2.5913867796769847
2.589629100089378
2.590649826692326
2.5913774526050917
2.5895735080355724
2.5852644772401363
2.580679670369008
2.580545241970906
2.5781815801129024
2.584750952743495
2.5877612000022845
2.6076493794430307
2.5954175402404753
2.58771135700683
2.584999670116392
2.585445233068613
2.5862962866712422
2.5865179292965856
2.5875720917643505
2.599665232433316
2.6127881677613805
2.6194767222628066
2.612257289578656
2.6009400769946045
2.588248128084159
2.5832383177368463
2.5895902873707572
2.596938005452703
2.60498947480422
2.5944208301391365
2.583852277363826
2.5769793335372673
2.5766243297409646
2.5838311631851036
2.5846799815866377
2.573286345084194
2.5744893107529587
2.571059831975622
2.5635946931390965
2.561121098467116
2.5598684765918227
2.565779505768851
2.5694413865413823
2.575054540595856
2.584754765768739
2.5962224915260554
2.603207492027201
2.6071648865092354
2.6106718492482757
2.613950605628375
2.608904294396336
2.5979461222558693
2.5899630732740797
2.5946249474032683
2.5997571156022183
2.598720464427846
2.5920830762305176
2.5819317429828246
2.5701527704011586
2.5594210471569996
2.555288907950567
2.5460559037438695
2.5500371508936066
2.5592718610267546
2.5674934997230836
2.570673491420803
2.572872265399382
2.5773447879235176
2.582530286983901
2.5878205072841056
2.593148742464941
2.5985207345734627
2.604096004220038
2.6100237507072586
2.6148153027144887
2.613950605628355
2.625298999806255
2.6256137989015103
2.626281841232702
2.6274479086722997
2.6293675442108886
2.63192370606423
2.6336474020061065
2.629630905091159
2.620318917711415
2.6170388925109083
2.619815092868746
2.62586669118343
2.6202525242703913
2.610822697587551
2.6014765774263062
2.6207749488141845
2.6325534076886026
2.6297099838827664
2.6287147115609315
2.6302025993086295
2.6283316309281037
2.6250903154660787
2.6232773223091517
2.622618287967046
2.622435822929137
2.6219090819399233
2.625298999806271
2.6252803959800826
2.626795006631105
2.6280646810090134
2.6289765491712553
2.628935222363157
2.6249350938242384
2.6106021894723095
2.6128862594981137
2.6108926277162303
2.6007892420832937
2.6021416496245124
2.5984248904843077
2.5914842079983478
2.5918866750019784
2.5815198973250064
2.5927409974194378
2.5946445676372236
2.594936726716018
2.594715730218468
2.593750475152754
2.597584590632907
2.601014502140744
2.6035728776716214
2.607711920599816
2.6176521399631683
2.6234352106649586
2.6195535380425348
2.616367112000244
2.612573133282749
2.607158073765779
2.6059316747936108
2.6077243569227044
2.610428009742472
2.611652708248465
2.6085644991757224
2.5965165131364736
2.5821878928607487
2.5708794464675115
2.5600470996711167
2.5603663663569076
2.5723184544735296
2.5931833156829263
2.608257923920004
2.6078504774236317
2.5956639032479183
2.587988183980216
2.6012049468547995
2.603883177443509
2.6043683463010505
2.6081183092801874
2.6119274710288183
2.6154255240761835
2.616514097730353
2.61636711200016
2.6370876426183116
2.636625737616491
2.6377150012208763
2.6424479233016855
2.646459055110329
2.652689482706993
2.658185434489825
2.6572394278364966
2.654272905503302
2.6517439497540862
2.6511929514106205
2.6478542861396206
2.6525094883671745
2.64898683523659
2.639459081232053
2.634444088137687
2.6346914899991067
2.64090715732512
2.637992878376456
2.632862897934213
2.6342316769135548
2.639590368455073
2.642280517477902
2.6387460459833574
2.636469378584347
2.637552944640856
2.6370876426183245
2.643011981572634
2.646143416582398
2.6468765999631154
2.6463478833061456
2.644688813228162
2.641978611322331
2.6332172227116186
2.6236137250597555
2.617875978071533
2.614564314130507
2.6079472898091174
2.6081003264205678
2.6054322575892854
2.5978169352540714
2.602451079002405
2.6004720464369773
2.6028571356769694
2.601593803530777
2.5978494409997066
2.60239191068074
2.609941690254772
2.621330455326278
2.6329853307332423
2.6346030957095516
2.629139573922282
2.628289279202183
2.624157485127002
2.6191141525854396
2.618729064814806
2.6182991412016254
2.6193231014640554
2.62224485660306
2.624165517737657
2.622234813179781
2.6123174242116747
2.600946458941887
2.5910145992332594
2.5813089633812267
2.573700164214
2.587298525671286
2.6031562701963633
2.610114839974338
2.6088451098602587
2.6106862987067623
2.61195475234289
2.6154309637358586
2.610461947318007
2.622583654845873
2.6225913373018983
2.6202102397209126
2.6173433040849474
2.6158694537443665
2.618500059336622
2.6191141525854666
2.640304660361264
2.6403979826666264
2.6408387579202293
2.6429389077460073
2.6499613356490768
2.655659240120313
2.6594534591772243
2.665287171778948
2.668344152340359
2.6651366609445657
2.6571759818313034
2.6523407285167573
2.657287538133452
2.6598621011154306
2.6566338914485423
2.6536660399965286
2.6543073489846187
2.659421546656534
2.663769477341869
2.6664043952152845
2.665727633789316
2.6607660795500685
2.6554659099172273
2.6564399594815886
2.6522956214230944
2.6447075583986077
2.6403046603612994
2.644006597709384
2.6477097361911586
2.6503516595272774
2.650499776447842
2.648266060965981
2.6444247624743946
2.638192483923034
2.6333050541076295
2.6284719891838177
2.6263948121119385
2.620700331805904
2.6167626365339296
2.618626942201421
2.6190678209875857
2.6112823276882486
2.605157676250101
2.605541925517187
2.6047042273742127
2.6054468921409653
2.6096742818451917
2.6171413850705956
2.626398670541637
2.6361228723443384
2.6446217182732696
2.64114908569599
2.6326574797498865
2.632892672254029
2.6305930037866854
2.631694065296307
2.6323972998349223
2.6318062270464466
2.631391149499059
2.633853753851439
2.632949094005659
2.627487916992923
2.622495804244666
2.6186701470267484
2.6194830703465044
2.624949368872071
2.6197681184110446
2.6163492764397374
2.6169168069348783
2.6236707043109297
2.6318564423629742
2.6268112472320504
2.6188665312411614
2.6196674425592237
2.6231230031001243
2.6402623546031228
2.6401943814067717
2.63710808255427
2.635074423126682
2.6324796107254755
2.630593003786688
2.6651140277200143
2.66614443037627
2.6691413268234125
2.6737702124447607
2.679363086946996
2.684548174203039
2.6869853005208517
2.679993758933661
2.6764692141350728
2.6786821105611414
2.675333656083506
2.667545297968014
2.6708836126239537
2.662044315468856
2.6616784141271603
2.664221478843396
2.668110978212276
2.6705081222916203
2.6708989462236867
2.670125737612876
2.668898239969206
2.667080926350992
2.663937448425055
2.6589500169033475
2.659340666917354
2.6620718086688746
2.6651140277199987
2.6728852689744915
2.6784154093499923
2.6784755076233324
2.6800678433580307
2.6681380584663037
2.645435487275684
2.6402440039627657
2.6370452628712306
2.635715837510045
2.6363327968985706
2.6380677067974574
2.6395337179474154
2.6392636357927217
2.6372918155220577
2.633772738568443
2.6292038579450194
2.619576912113309
2.620054668352724
2.6281818870564186
2.637505267862045
2.648692095472292
2.6584508569136323
2.6519985696519313
2.653200396213669
2.656321553621169
2.649660298180161
2.640011196476826
2.632173760260621
2.633150115956089
2.6355440334261955
2.638304769911443
2.639309900798372
2.6373466486165906
2.6410496683129994
2.6445436729508303
2.6488888036498732
2.654037163431545
2.6571403471840793
2.6576156547228136
2.6457519515357864
2.635860782958713
2.6373469337408606
2.6488200916975595
2.656319150876948
2.657851826516309
2.6556355018907785
2.6526831350673574
2.6488854400837756
2.644457986085798
2.6524532918358963
2.6549484116499213
2.6473131541185064
2.638163087799139
2.6321737602606254
2.6922809060039654
2.6933196006265674
2.6963266965208432
2.700942251683235
2.7062311598211934
2.7086849898888774
2.6972089709241995
2.685170862873283
2.6811317953703893
2.6808421248205634
2.6868850905247146
2.6925800828490387
2.6927000622081914
2.6918895056541814
2.6882114716219823
2.6805897225097755
2.6706370502703973
2.67351890570192
2.688628943579836
2.7075945826120793
2.7156396910647276
2.72430691624538
2.7176425378008386
2.7104064856293224
2.7037622768400165
2.6976766463861797
2.692280906003989
2.682967673225421
2.6815680305144802
2.6907209943625827
2.6987135382346894
2.6836095095205064
2.6807605421741183
2.675402893246387
2.6695143959414014
2.665596451678649
2.6537909047721002
2.650614211505388
2.6449406810178635
2.6394438051526725
2.6406743752566375
2.6375581059368924
2.6308703173738928
2.6312976129767236
2.63610460239188
2.643964610923473
2.6528913771648868
2.6604301393329393
2.660798827554894
2.6592869970393958
2.6545029213061717
2.658415240024264
2.6694120417258405
2.6810507085837196
2.671178253494485
2.6717205141261844
2.6696280428838466
2.6635492998818644
2.655884844924219
2.64874829403512
2.644246356158503
2.6507126034313075
2.659975733893235
2.6671962677014602
2.6712319300353586
2.6708516012606944
2.6640953764057107
2.6544591971720393
2.648084285830547
2.6494082724003096
2.659200244602913
2.6588195864160493
2.6591486778141613
2.658506026364666
2.658978321872322
2.662203833021852
2.667444961346047
2.672407072848008
2.6750339396697522
2.6743211170812735
2.671178253494474
2.755258074952373
2.7556029194061575
2.7556628489361326
2.7533366957670204
2.7472998492856187
2.738147997983185
2.729055239939697
2.7225855312695995
2.718256044157727
2.7159743136386414
2.716549878064555
2.719419666591383
2.7086631847351663
2.7167812513209046
2.718676425943313
2.7109587890970896
2.708897090996476
2.7053799622346983
2.7057262598301457
2.709339844707449
2.7257001946703374
2.725097687600431
2.7346553161423968
2.745141569452387
2.753757563984404
2.756199280692332
2.7552580749523536
2.754895566377364
2.75116919358654
2.7272017543984997
2.699867005379857
2.707854008413047
2.710554226101678
2.7007295615573463
2.683172980918226
2.6656459840224014
2.6636938235703167
2.659209387583367
2.649905335780965
2.6470865504480763
2.6453920358199023
2.6511586671033944
2.661653813986848
2.673695144589582
2.6858418766093406
2.689176937623182
2.678605764562858
2.6680086080313576
2.6631339881154266
2.6708666193742423
2.676464509648881
2.6779126756403246
2.678531289270261
2.6825838297311115
2.685037993266268
2.6827774158956252
2.676650141228837
2.668433425086671
2.6617478220509025
2.659620844354144
2.6596178003346505
2.663376415770869
2.669762919534223
2.6740199805781413
2.675457409589459
2.677310432928828
2.6766599455870272
2.674029841696293
2.6632937707225266
2.659630280002415
2.6743173738925266
2.678508131501393
2.685418895021219
2.6941228595208604
2.697054598821329
2.6905411852000776
2.6822556926646275
2.680858121122209
2.686800573368095
2.6894362615045324
2.685037993266276
2.7575835375135402
2.7578117493062555
2.758418631137785
2.7581417059632383
2.7535130215425
2.7484501431387174
2.740990783429696
2.7392991513325033
2.738396184654787
2.7409507260116883
2.743168170316693
2.740242545685484
2.7379680632467505
2.7316093431742585
2.7279395178212344
2.7250773543968565
2.728909295080268
2.734512821569394
2.73744444274952
2.735311011139272
2.7329656618100326
2.742867107360946
2.752434627294192
2.757291926098116
2.757396339064843
2.7589928236175645
2.757583537513539
2.7563670437676024
2.752892052276353
2.7416256491684603
2.7312953871591303
2.7223802942567885
2.7149109964527423
2.7086914308154184
2.703599689570398
2.6995707792086656
2.6804882657797995
2.6659883244868086
2.664987295335207
2.666075860213196
2.670100204683965
2.6789900634655766
2.690784135744574
2.6967928966602726
2.696617337913457
2.6981795912730475
2.7011598506788728
2.6970547036764274
2.6948277573441937
2.6984109143200365
2.704674729624944
2.7005441908572623
2.6945042803685713
2.6895342081764406
2.6906628289760572
2.6926013233781374
2.697679687256608
2.7041707361994507
2.707204920138204
2.698335365368589
2.6975479020588526
2.7011365972600117
2.7034562016091304
2.6972471993827876
2.695567312349821
2.690168743155648
2.6886792677281823
2.6828009741447927
2.677403213791465
2.6739977675720086
2.6743940304003444
2.684269642567161
2.6924192758092502
2.6974123034428037
2.7032457373832135
2.7114369385317274
2.7167892805265677
2.7060488624317016
2.6956637499346843
2.690268757959706
2.690662828976109
2.7610170601106745
2.761513782485285
2.7612223055396137
2.759208017136363
2.759472987910131
2.7518081828534613
2.743266309779449
2.742158645032347
2.7444936348342446
2.74481846755066
2.7459796353369694
2.751644148800455
2.7438193567557465
2.7334096663196754
2.7284543305193587
2.7369677910726526
2.741822837998071
2.740048461462948
2.7377309402976935
2.73706374983324
2.7363730347653705
2.743051835416607
2.7553588275924112
2.763272478613165
2.7656282111565127
2.7630040335902573
2.7610170601106576
2.761841804767882
2.753544342223174
2.751837900247996
2.749239298686187
2.744396998331666
2.737792403639889
2.7324651733162235
2.7185978618472055
2.699726174953331
2.6972565904159573
2.6962778696591267
2.6966147405905527
2.697696162675686
2.698604478203384
2.698614666814906
2.6977764252653578
2.7037764326289926
2.7027073724171937
2.6998166926207534
2.701791290078369
2.697602182109333
2.6977936580326074
2.7014084608153306
2.705248762140856
2.708553297818591
2.7058027234126394
2.695107520727649
2.698200095665953
2.7001692842994194
2.706880905327491
2.716049650034154
2.710245672178175
2.714482949773856
2.7160350969054474
2.7120866571304285
2.7057058230209807
2.7039085889804526
2.69608565612128
2.6954093518791415
2.697283384136093
2.7020763202498035
2.7023292713455924
2.70287248438637
2.7025014022107205
2.7206200847677304
2.7306990372208704
2.72950228032897
2.7263110759814024
2.7293643842810353
2.719088725735362
2.716627462801698
2.711044116268125
2.7037392326922842
2.698200095665982
2.7783831259541873
2.77794561166575
2.7784762100005698
2.781491293708092
2.779116780112408
2.7687874063648823
2.761273138136853
2.7580479815208374
2.7585095502899226
2.760916484639611
2.763925800249893
2.767084675525308
2.7624703107585904
2.7535339854229712
2.756842429248798
2.765250867940573
2.7731800531596207
2.7762228703708263
2.7780563634318516
2.7794302802808435
2.7812497889005816
2.7840595861461805
2.787101375653759
2.787723963281113
2.7849329474140885
2.7813201458507257
2.7783831259542078
2.7675002358539276
2.7630718056001635
2.7582812554295626
2.7516387961612288
2.7444362732798666
2.7384228340831447
2.736400941344463
2.7288419414885072
2.727030467956091
2.7270329896042895
2.728863638310302
2.732508241446713
2.7324642666222236
2.7323921272831835
2.7301724895028388
2.723587263743528
2.713780235334978
2.717899793857334
2.712280893493122
2.7100656446837794
2.7141914764358237
2.7210369419528777
2.716873154466379
2.7095269311498393
2.7146081900035646
2.728934174513262
2.7413871480311522
2.7336267482892995
2.731888807268268
2.726661980746756
2.7180714227597385
2.7230837164696564
2.724526162097004
2.720081293623296
2.714636166867599
2.7104646606107403
2.7142008156289084
2.721298542221444
2.714413349390822
2.7065861552700397
2.702761944567031
2.7042318995293715
2.7107664119878128
2.712523099266356
2.7258054292654923
2.7382451582877296
2.746943459851264
2.7452652909216497
2.732878207612423
2.737812579634827
2.747821292750262
2.750402426266555
2.7438603609321475
2.7336267482893
2.7808982429793536
2.7815006982303765
2.7834958690998013
2.7850705866977736
2.7819514235440668
2.769980428764957
2.7705074063298456
2.769398278202576
2.7713236364737255
2.7747233426917477
2.778588148000671
2.782668851008567
2.7719019130916025
2.7765095983085617
2.7813156789336553
2.7864680839891633
2.790837732561923
2.7955509552788254
2.796279196968485
2.7945906262780693
2.7922661469681254
2.791462977332854
2.796195881787241
2.8098814875217926
2.8017836293400653
2.791099144722623
2.7808982429793483
2.78835229678919
2.764534904210538
2.7583727398114286
2.757341631826873
2.756009884676654
2.750139524223679
2.7383413936185046
2.7413119825599814
2.7422780600189562
2.740362114759663
2.7367835046689923
2.7336478744879775
2.737702082117077
2.7437864140078205
2.750520885256884
2.7488980462169725
2.739537657354796
2.7260737441819227
2.719097204888331
2.7101875941505824
2.7182138300471816
2.7265760140127555
2.7422865204251874
2.759351505133317
2.7641634040514247
2.7565438974943812
2.751436989633695
2.764683693785613
2.7643256663634803
2.7556275567287116
2.7444736751455614
2.7336518634692273
2.725566495545975
2.723362931841006
2.731493420010251
2.7479500447004908
2.735527080137223
2.725657539067243
2.7362832243128503
2.715423665981457
2.7047186881050447
2.708715576769852
2.7130262992560237
2.7233769490259596
2.7264475682125338
2.7398935419397543
2.7469793211918416
2.750884114857211
2.7545517625509244
2.7569950094002116
2.7580457113956993
2.7625899941028336
2.766257866212984
2.7646836937855443
2.8052594992366555
2.806743769160702
2.808527410192046
2.800808912747138
2.7848907574568136
2.7757377869003466
2.7708748124371745
2.775816255191542
2.781468697045043
2.7854612735314603
2.7864324913136858
2.7840097358607885
2.791976823856127
2.8003296974688445
2.8075754536433144
2.8137685679483515
2.8196164708632687
2.819722196239095
2.8179135615045974
2.819200668948779
2.8248123448681004
2.8236278279497515
2.8187997414035224
2.814834146220809
2.813421927626146
2.8118244214674557
2.805259499236669
2.791143043745463
2.797423522220024
2.796905369366915
2.7903772547519976
2.782220806429921
2.777021094430575
2.77588306522133
2.777566191694998
2.777585374803836
2.7682986799548006
2.7603190450256867
2.754552189171714
2.752202530163917
2.75431965327585
2.7537003876870676
2.7550485814064642
2.7437863869303336
2.7309671706393095
2.7333734765931776
2.7496437177002577
2.7652180506118267
2.7661208771143597
2.768096743624198
2.766822670847412
2.775662824283236
2.784397869272224
2.7781453494008748
2.767922828961612
2.7644368946722384
2.7631091926764664
2.7609021694032396
2.757978553844115
2.7549459815235693
2.7524116911220435
2.750606470852672
2.748829452063317
2.7457624923722213
2.7419334238086344
2.7392496162378484
2.7424347055677054
2.750289514863776
2.761776076116926
2.771983861393205
2.7708470991268213
2.7595798075533984
2.7491916487751276
2.757680803167275
2.7581276811403876
2.761265184701879
2.763689076776636
2.7650337965972382
2.7666730580089207
2.7685678348850566
2.7679228289615407
2.8134143240112537
2.812226615670277
2.809531845771607
2.807226780155527
2.8029000032284244
2.8071659346290274
2.815012271999552
2.8229997422742317
2.8274604361463775
2.832333053034655
2.8339342724144996
2.8316646312230307
2.827475751030555
2.8254509191810318
2.8286887242250436
2.837427794765082
2.8434847491420143
2.8440483242997043
2.840947064262825
2.836174413766752
2.8319022055173333
2.8280745610399576
2.8230048636178937
2.8150290658798944
2.819978095895799
2.8134838393845003
2.813414324011248
2.804587862363923
2.8058499423789276
2.809417187040714
2.8104040387072047
2.793465924010357
2.782182083312264
2.779169030923479
2.779163916338631
2.778581754206223
2.7774811585109913
2.7764488756601424
2.7709686721196713
2.7641270138322995
2.7581379854981725
2.7592252737661447
2.7596743194430884
2.7616268015961714
2.762973880791608
2.764813464458854
2.766026487028254
2.7663663303075627
2.7713286366485663
2.768175618346515
2.773742866301414
2.7813786027635996
2.7846352693615066
2.7887362034316237
2.790907467489524
2.7886446376555165
2.783946755430784
2.7799834227242055
2.77865962820492
2.7802819058610484
2.7796588082703484
2.7685866107085078
2.752328289267017
2.766126184905115
2.781917493967782
2.7899375618149995
2.798566733322431
2.7998114408074484
2.7905367359267164
2.77989405811697
2.77545400509254
2.7743256384263337
2.7703340393072957
2.7622199418102737
2.7676182276062082
2.766743295399094
2.7641469558815825
2.76597678978623
2.772342841790168
2.7826406339633114
2.790907467489494
2.855069260219025
2.848819140017337
2.8356109496113073
2.8232643323179256
2.8228202832220957
2.8238555012358533
2.8216977067661704
2.823095384220266
2.830319250061437
2.836995850170356
2.842852928731874
2.8443515258233316
2.841878199715088
2.842655808415549
2.8467975391260136
2.8513295725823142
2.8547852860340486
2.8596531298615786
2.8512654717931833
2.8429934731326534
2.835183950612432
2.8392832620168837
2.8270985756055884
2.822213398610791
2.8312728146866166
2.8479094228133714
2.8550692602189933
2.8544719224886177
2.8463943686804347
2.8287028163724073
2.8139994031997775
2.814745845684333
2.807419561784355
2.797671910903553
2.7875377651752804
2.780304414063304
2.7810888310049204
2.777434682020798
2.7750039345066813
2.7721148260162622
2.7679122834572136
2.764032164316459
2.7618170199540883
2.767083659054842
2.7746045114925186
2.780768563382743
2.785012861215827
2.7783049054715114
2.7795371147667534
2.7851947489419384
2.7833916485656798
2.783925044587465
2.7923631996512586
2.793691628263043
2.7955818197397133
2.794551648809794
2.793021957581472
2.7937241643691664
2.7982714047650075
2.7995265309570523
2.7949212271453168
2.796232214417195
2.798333570743434
2.7914392520419087
2.789309298590328
2.792584701298158
2.7990782998900485
2.806189225133392
2.807235945681056
2.7985674112205143
2.7934700750911827
2.795935552820924
2.79395386893787
2.791518510635749
2.793326649951444
2.7965339653882837
2.797555713907993
2.7942473922968203
2.7907243246086457
2.7908044279241184
2.7955818197397035
2.861405484968447
2.8495673418854057
2.8362037615144557
2.8318902312598513
2.831271478217865
2.8335904886726766
2.845532565553995
2.8522476757723183
2.853275106921766
2.85124122820266
2.8480026069017366
2.8450856276565837
2.8469215432911152
2.8529395742975594
2.858686848443513
2.853685942873621
2.862188705599378
2.8612227273447797
2.8606113414967216
2.8595194654472285
2.8537461668627007
2.841338179752243
2.8532627522535954
2.843220683214684
2.840720572315397
2.851479698389725
2.8614054849684347
2.8599754501769965
2.852030568612689
2.842670636109637
2.8336844943255985
2.8294269302040056
2.8276349459131986
2.8148338805151156
2.805943029961611
2.8008865602810205
2.7975478028844596
2.7940358411205946
2.790254078448744
2.7875073265146506
2.7868552543171803
2.7835910423367443
2.7811795990240666
2.7908450399580587
2.79156580977438
2.7908024991514053
2.786118621376011
2.7870299918971995
2.7868773399723636
2.791444304882032
2.7904023126560786
2.790227634256104
2.7935710279042096
2.80650169012606
2.8142620862428993
2.814266546973618
2.8120524141009717
2.8089569299918073
2.804913673813154
2.8059884982127015
2.8102746992327443
2.80967627658077
2.799341958336391
2.7984657821871495
2.796288657349816
2.794266792973602
2.8020162565308318
2.806818087899836
2.808095796814703
2.808504118603239
2.810251126060931
2.802079241185556
2.7959083825129336
2.792630691684288
2.793746069764944
2.80264735300152
2.8110683448743314
2.816348573514038
2.818452759678861
2.8175782579762205
2.814262086242923
2.8689887232300038
2.8724620373808802
2.8629228013153405
2.8464137565885883
2.8390789355220294
2.850528243091467
2.8639481079910976
2.8775106010399742
2.8867900786114467
2.8847621077443595
2.873846875021302
2.863948253297116
2.864321866363207
2.8671479361830996
2.8588526609888016
2.8625346463020556
2.865336105131456
2.863048101843624
2.873653561468454
2.8830917146648076
2.8809155020017285
2.8707033460129363
2.8561251205274147
2.8659066439133722
2.872984169512389
2.8753223797547367
2.8689887232300144
2.862166775436544
2.8523484582226777
2.8511391403718416
2.8506387685945294
2.842941469366372
2.8334637688232287
2.8339962919826083
2.8242209154644176
2.814988204164603
2.8084809712818717
2.805952716755043
2.8051079024650862
2.80365383203036
2.7979033112716563
2.78843638283088
2.79222321075301
2.7912760189235106
2.804866548937643
2.818070129188703
2.825449778986531
2.816716734335607
2.805544324824255
2.7954666584425265
2.8012338402036305
2.8013447974357333
2.799504408773998
2.8066368249398823
2.8151713158619502
2.814539386890426
2.8154896931187556
2.8172232600136256
2.8167755871107345
2.8170168523784405
2.819862183238809
2.8111702053032306
2.8086589562956634
2.809013517797007
2.8125253158821613
2.819902762433215
2.812194764018492
2.8095502946807662
2.8133305034268576
2.816173058412018
2.812202466227256
2.8049530802578726
2.802832282003088
2.8086194992935978
2.8191062470500388
2.8246816568512
2.820463867026961
2.8208036942374326
2.8217228430218175
2.82072859851858
2.8151713158619316
2.875052345348002
2.881704425860805
2.8945106481929037
2.893196205761452
2.892714095237707
2.8942943402147816
2.900515145766526
2.89889442840149
2.895056944456332
2.894800860634129
2.8995584386903253
2.9066615640273668
2.8892756842328686
2.872052659580736
2.8744937748014308
2.887535181899166
2.888165935466219
2.8945210999057225
2.894092846934388
2.8874181494247213
2.8843069215297934
2.8798030059624433
2.881527512985795
2.883952312762786
2.8867535148066925
2.8793459066516207
2.8750523453479806
2.8760167155407257
2.8884714205326816
2.875887275129869
2.859370033914818
2.8482714905112925
2.842533934819955
2.8395439719129385
2.845133591933324
2.8490194433629186
2.8492935857655217
2.843257924008508
2.8307291023457846
2.8146564809726007
2.800840135201717
2.796522471987112
2.792399298676642
2.7988058421944686
2.8074209312867517
2.8196812499222923
2.831137682473265
2.8473875542471174
2.8443683553715404
2.8285514734646875
2.812722420473983
2.809059360010465
2.8143791560709763
2.815885988016845
2.817212675593673
2.817658089846626
2.8180160158012875
2.8175507493930603
2.819480919303779
2.821319279911176
2.8243958172285253
2.839760599896872
2.8554415338729533
2.8596098273397206
2.853608848689417
2.8403766413991334
2.8464885128896897
2.8313024694353857
2.8240215224457694
2.825662869131806
2.8220971187748956
2.831982074998379
2.8446279752195074
2.8435109125227354
2.833056783548409
2.828983395162836
2.8346436312651453
2.8353891209807713
2.8315233574820504
2.82381947023564
2.817212675593679
2.8968116038191787
2.8960189754609464
2.8962237857393727
2.9085549637883146
2.908355923451345
2.9069702669000264
2.90353249499487
2.9135175700144305
2.913781126144784
2.9121739839123078
2.912243628645918
2.9119016734776375
2.9199580721672187
2.922687504085038
2.914436123280057
2.902780836510347
2.8977994351030256
2.9031450432271417
2.9037882958462515
2.895602489144734
2.889314079032773
2.892394598457202
2.8942819540472797
2.897890397352288
2.8939709777688214
2.8909244145339543
2.8968116038191787
2.901120665717878
2.8909833253528303
2.8973225253945767
2.882980759345525
2.870107728806768
2.8610798903968764
2.8575921443656815
2.8600509084456007
2.8679781085424843
2.857313760665324
2.8508224138911276
2.8478620452766967
2.845610145027007
2.8414291712719604
2.8361786609749537
2.8328514398435516
2.831960925814093
2.8318149026060557
2.8302751432358
2.83484645700298
2.8497946965356236
2.8640943595092807
2.8637566993440178
2.8609376856597777
2.859515675641806
2.858330227525705
2.855463242326195
2.8496196830593403
2.8536649499968467
2.8643559037975748
2.8744886093009288
2.87252018433025
2.864021031088337
2.8546007133780953
2.8520333387093126
2.8584010065456904
2.8596941582105493
2.8594847136012578
2.8593874613621026
2.8572081058189243
2.8647819279031603
2.8595805425097285
2.8512541792524
2.8468404418342264
2.849657593218372
2.8525914589158035
2.8559201519378563
2.8604266057893195
2.865937695433154
2.8712350437448686
2.862857471009046
2.853024414449063
2.8477712108035638
2.849619683059339
2.9106735961936834
2.911222046701479
2.909350657263449
2.9087344875264676
2.91921632324366
2.920702964098564
2.9185728398674353
2.916204405426781
2.9262578249899374
2.928121252580741
2.9296227352361357
2.9138577278403446
2.921267543402489
2.924757363147851
2.9159469254583916
2.9034349461927222
2.900679479869487
2.906819464507487
2.911668389545794
2.9210332337459644
2.930080900344978
2.923938771424502
2.915474748697305
2.906057719768274
2.9047305467630298
2.9106044135731826
2.910673596193685
2.903115468465496
2.9030114242316127
2.8988886059561634
2.900965116896948
2.902371186544303
2.903915797904498
2.8997296212872876
2.8836637595078924
2.8684923186526716
2.880429912830368
2.8925617228894
2.894132784646725
2.888158001407124
2.8815864110535556
2.879508260625542
2.8797199788026226
2.8805601479010594
2.8811145383196894
2.879681110119106
2.869004116875808
2.857777422329912
2.866858529794243
2.877328639177612
2.8740975413634704
2.863678625430561
2.8601084565176205
2.8675189454866956
2.857370536443229
2.8612773251726957
2.8692455856788626
2.877251759896989
2.8729814880064426
2.8652875667729942
2.8595693991937994
2.8581064248242467
2.8589859668767903
2.8722163304726895
2.8663141200471443
2.8646088874401836
2.870292827020437
2.879256976844322
2.8730720675019765
2.8567806121956516
2.849648203294426
2.868867001116911
2.8554769309973227
2.8560421059201784
2.865414946837334
2.8737252542985976
2.875019219081705
2.8739371953568806
2.867721135917918
2.861286798314842
2.857370536443213
2.9122360589160987
2.914130855055512
2.9241423481825293
2.926838219125931
2.923351607753946
2.9271078961140446
2.9307879209396925
2.929384220548006
2.9285224132230376
2.9357801957183765
2.9325585667254446
2.93428753497516
2.936827371719841
2.93423316838567
2.9295536488594123
2.9222362777381097
2.9186566591106513
2.9198908848813594
2.9279199659206645
2.932636030913305
2.9306356050827294
2.937219085363841
2.9398820568833783
2.9280608049860914
2.9161840878214678
2.9108659888063184
2.9122360589160934
2.905350440896806
2.90394582495505
2.905616838750615
2.9059688378064954
2.90573736956
2.9054974835744853
2.9048089275212035
2.9038128894916575
2.900160488675709
2.895192263511334
2.896081879983129
2.899244526981275
2.8985347821677405
2.9041655465715377
2.909860038642217
2.9109111753880437
2.9098115069748154
2.89826696004447
2.883118643046579
2.8787097772127606
2.8738693589758713
2.8682837765926106
2.884200102219764
2.8887441060331693
2.8957755857174967
2.890313557648537
2.8724482365829123
2.87738767667957
2.877667903471193
2.878070771522842
2.87887488381818
2.894713039168231
2.891546289175966
2.892399717696969
2.8947706439429184
2.8850463655907794
2.8787409548231486
2.899390287086134
2.913306093182686
2.9051434628440114
2.8909437482974067
2.890698453128289
2.8924200192023015
2.883348649071195
2.8696729914423162
2.887752205857549
2.8931943680720282
2.892023667391904
2.88808603012396
2.87751113686426
2.873977605793372
2.8745070596044227
2.875379521243976
2.8773876766795463
2.9348854363805104
2.9358128783780204
2.9311317756357926
2.938824415120353
2.943758139457001
2.942348281444548
2.941238237814455
2.9420354864346807
2.9452443239432373
2.94720046906344
2.9486227202662105
2.948247708319383
2.9394187289852223
2.9353274607288453
2.9427596828938474
2.953301271342877
2.9599229176490693
2.958479405358496
2.9550939018092985
2.9527883164812248
2.952465169568265
2.9510295426383006
2.944796209801941
2.938934041252916
2.9375490498525774
2.936731230791746
2.9348854363805454
2.9266346012679687
2.911934017809197
2.9058900478994607
2.9188351185637935
2.933245037494165
2.9246148828089393
2.9129514191688646
2.913128793843559
2.915530274519894
2.91731479347607
2.9116705765483903
2.9107009209859713
2.9113374537614125
2.9102373859230477
2.9106472852044294
2.914486064852634
2.916411530927032
2.908154467756509
2.906927093054574
2.9057059371664504
2.901831580669188
2.8950708047094444
2.8898648921891374
2.9069990142147883
2.9114775382878615
2.910883565673268
2.9080910861714675
2.910910215357346
2.9118877282655604
2.908813079813177
2.9024638468176738
2.8949081943254065
2.905803089445616
2.9008156659386013
2.89704868935563
2.904897936068037
2.911464486556403
2.9114191100152405
2.915126909034305
2.9100574391245106
2.9043280867908834
2.8990484870151834
2.896755507639431
2.898979773226037
2.9027860389344142
2.9048890600873536
2.904891276631341
2.9009105212428095
2.890464958629171
2.892863258987077
2.901164639758423
2.908779344285921
2.912323397427803
2.910910215357376
2.9381521438555946
2.9372436132577113
2.9414454869663973
2.9438451781048336
2.954435576394712
2.9505618438302372
2.945910729287132
2.944331363087966
2.9467408433645264
2.951233814606257
2.9491593824454654
2.9500532591697985
2.9602955396151076
2.9618684433974383
2.961427436532949
2.963236200302031
2.9629679715356363
2.9643288686781877
2.9612787571715256
2.9568082704071856
2.953273553926821
2.9544021602710018
2.9489205470279347
2.94562123514397
2.941049310614007
2.937863635324555
2.938152143855632
2.9415914160298566
2.948147948798881
2.9522416627343047
2.9513763000910442
2.941002799399393
2.947406424886804
2.9566061992268415
2.9489919349834137
2.940497656060874
2.9321490118792743
2.9247804881708657
2.9220934406646886
2.9355711130902695
2.941871282865509
2.93918475500829
2.9328309892333833
2.9171873979354386
2.9182969035623683
2.918355827209191
2.9141319933131506
2.912151180172863
2.908048756582953
2.906071674267715
2.908855696759944
2.9127568488548126
2.911468247902287
2.9124655521133547
2.912943564267913
2.9122919360109445
2.9161408813872676
2.9209023252693798
2.912826167376073
2.9098000648139926
2.9219621934836826
2.928961274773456
2.923770741238863
2.9198437412818894
2.9190985370867457
2.9223511404935794
2.921354736155882
2.9153771559013686
2.914359920697161
2.915417723104923
2.9167928468023065
2.9122476958232633
2.9123499718565453
2.9127486377387184
2.904465419537975
2.9060579984042274
2.911559102530663
2.913782270479394
2.913381596780651
2.9143065555777685
2.9129435642679202
2.976587060303621
2.975255235502648
2.9711563281079525
2.964773199553754
2.9573825182104785
2.967035646567054
2.9748605444102987
2.976894358858162
2.9716286426930214
2.9713234644255464
2.9700560993718783
2.9735848780068825
2.9707638817460227
2.9715125177158526
2.975757549218657
2.974521836125964
2.9690685829386463
2.9750074274309544
2.982125839750658
2.9864815774086346
2.9778025072923158
2.962253270565118
2.9594584315405577
2.9660415624981424
2.9716260983060874
2.975092648114472
2.9765870603036024
2.971417290807454
2.9680930891071284
2.9652813879666633
2.96387747735928
2.9634063879055303
2.9616484495047413
2.9609592914118936
2.959548647169965
2.9479166598821376
2.935282720029306
2.930344407723773
2.9338509304301
2.938963336341072
2.942984239117406
2.9399932104614663
2.936376573289498
2.935274416028957
2.9286742362894715
2.920285318204183
2.916425787733972
2.912552142717252
2.9137475136765207
2.915007951400425
2.9159655274639134
2.9171671861704906
2.9189275888017354
2.9165268578434946
2.921029438364364
2.9213385480104783
2.9221010120720625
2.921711217820571
2.9285278471385388
2.9326799690529355
2.933198586008088
2.9294423104654745
2.928032628304608
2.9227510992773382
2.9244431276760907
2.92533066158847
2.9234138136283128
2.92835888914751
2.9381231535860897
2.949729487738585
2.944410446266988
2.9337851536873907
2.923524994236597
2.9273954497173804
2.9355175385714114
2.9310001879709806
2.921859336089087
2.9244596769139264
2.91979794081582
2.916274824003392
2.921029438364397
2.9894096565735455
2.990376579309073
2.9932351163296684
2.9957660455163118
2.9925215580722897
2.9870433827232845
2.981888629132391
2.9788418055923183
2.9765950217201795
2.971709118051815
2.9819570187830693
2.98404912101347
2.9795976208883914
2.977647475120058
2.9758777004783927
2.980899036756097
2.9791267268639485
2.979657479132741
2.9828729651929216
2.986781676578461
2.987906511763192
2.985658716082156
2.982778873740084
2.9816773222936885
2.982743002924459
2.9852914592061466
2.989409656573562
2.9926437135153274
2.9898523618954327
2.9823073641285998
2.973633099398531
2.9699899868386015
2.9693008262100733
2.966715894408615
2.973840764268706
2.9791554699281875
2.9714184148421285
2.9643193776910746
2.957927695257581
2.9531974629278293
2.9463526765923103
2.9422602177854085
2.937884384694596
2.935825087560153
2.934699901325663
2.932654606424839
2.9237059702715364
2.9169704467590307
2.916600976674536
2.9198469115951675
2.9216120862266663
2.9286860873214136
2.9194139093621785
2.9285717029557885
2.937133752794829
2.934542846841099
2.9281848107917012
2.9250630175663495
2.929227815856016
2.9358027661484916
2.9401409124614504
2.9375707444670884
2.930367094197628
2.9280212821598544
2.9286824743148983
2.933565912040563
2.9350033721595694
2.9452389790549427
2.9515064153070125
2.9497879908803992
2.9579578964504742
2.9540816819733906
2.949199679072879
2.9453085474153355
2.9424187249527374
2.9328915179801323
2.9304161712523884
2.925102539241849
2.9299900489210495
2.9334464037499446
2.937133752794805
3.009240348333053
3.0093288987887314
3.0093611917199032
3.008797231668131
3.0075615589940696
3.006786797823286
3.0061091106228472
3.002616635335805
3.0003165953573574
2.9937933871310713
2.98824140653485
2.990510019823414
2.9808263089168507
2.981276670008019
2.986438247463564
2.9811679083195752
2.985363319615995
2.9960013136647237
2.998767234541534
2.9904130734802727
2.989961638768583
2.9934793165796303
2.9972586436423665
3.0014671756814892
3.0064550882644596
3.012946271020431
3.009240348333103
3.014383383664996
3.014056769692924
3.0091099226412514
3.0033060480857565
2.997360050273572
2.993067752269227
2.991016228481645
2.9866925861607956
2.9862032805718703
2.984067165530192
2.9775800777717434
2.965505247391356
2.9550018579126243
2.959852212187415
2.96289018034119
2.961552062270121
2.956875461881922
2.947596140323577
2.935355915959937
2.9304913556393073
2.9306636900607224
2.9324706723952287
2.9345437746729686
2.935026336115748
2.9288005486608157
2.9415819004663017
2.9431899011393674
2.942038605949877
2.9434921587182976
2.938328657109924
2.929977490995413
2.930167303635952
2.9367768401826075
2.946887614636478
2.9589975542501503
2.962505164512203
2.962057372648957
2.9577339933398905
2.9556419625611388
2.9562752753829704
2.958395093709432
2.962916989687056
2.9587917805754547
2.9609705911133717
2.9603656410269372
2.959234155617889
2.953147997516738
2.9464071838917913
2.9373799860897614
2.930630097091504
2.9293644980427924
2.936106270453227
2.938673314937369
2.942038605949867
3.021493709656039
3.0224274733422485
3.0163357171311964
3.0107906769774395
3.014598630763395
3.0202528898796133
3.014312345916956
3.0073617769581493
3.0029816208436775
3.0093445106864434
3.016621344782588
3.0228892849709097
3.0195419018127794
3.0154163304808654
3.01117799203357
3.0152154882746016
3.015743884689714
3.018058732359042
3.01613542450056
3.013267430500903
3.0105143087271733
3.0104524708839286
3.0123873281060307
3.015680421146762
3.016391325333398
3.013618707765892
3.0214937096560064
3.0182380144641936
3.0196643719995344
3.025518091405674
3.031904276049176
3.028230076546287
3.0163058576024837
3.0070990793263475
2.9969429482879457
2.989816833744225
2.9910974941992214
2.9785713057438956
2.973248785896601
2.968509174570227
2.964866146213509
2.9692113887355864
2.964928325366015
2.9612575097303937
2.9668447676816894
2.966232484194612
2.9610941071463865
2.9564711684261296
2.951426037185316
2.945107858519186
2.9399304254713554
2.940152685958062
2.9423678556716655
2.9486989510924366
2.9506739444639227
2.9470855235677997
2.9479345345607006
2.955427997780447
2.9654825944841083
2.9691719955624416
2.9662958280577914
2.9620882953701626
2.967992431848357
2.9655886859722824
2.9706282863451645
2.9782969774410826
2.9763832970927053
2.9699077086003314
2.9629731762277096
2.9689903992810294
2.9732270815998714
2.973995159084483
2.967325249282063
2.9568997993662314
2.9566425450658773
2.969087952147789
2.957422089516663
2.9460533405106855
2.9392959594998875
2.945916897501635
2.9506739444639365
3.0362639682592594
3.026189379309944
3.0243080091116257
3.0253319802305234
3.0241217204370643
3.0224337119996028
3.027894285050615
3.0260102558339335
3.0196960018772705
3.015695491292783
3.018673553945713
3.0246547231932217
3.021603321710542
3.017429712177285
3.019916536146535
3.0224241146474835
3.023096616201769
3.0186327298157805
3.020588659490998
3.0198779939087554
3.0156705041566214
3.014584350975545
3.015666449942788
3.0168264580345556
3.0207795773843658
3.0281199156869127
3.0362639682592785
3.044906635487468
3.051697791232108
3.0484700977758252
3.0413658127791696
3.0356548751980243
3.0206816421614584
3.0072222193481744
3.0043121039933927
3.005923249666338
2.9982914659320317
3.0100308293823868
3.009517799878449
3.004807254348923
2.998391020751673
2.9924950155675734
2.9804261848636475
2.9749245098075154
2.971124523210843
2.9780742211309614
2.9915928693410083
3.0014207402915782
2.9943120403777015
2.9879947746812943
2.9739976398255172
2.9579471386118548
2.954763599925911
2.957982569047165
2.9659364445703678
2.9646839913367065
2.963914045777318
2.965347892999723
2.967848091327961
2.976666452740673
2.98109527738403
2.9740284343844894
2.971929807151061
2.9831729588098774
2.990237403823506
2.9943090210779104
2.996879306736537
2.9886276879608995
2.978993646961344
2.977101838575973
2.974693597780839
2.9781642565898236
2.9793849611012115
2.980911342548163
2.9773525611425846
2.9740221992879805
2.9784229433514033
2.976047026242507
2.9726548937061943
2.969676454199243
2.9659364445703815
3.0383401356072133
3.0483070886093317
3.0515057932152754
3.0501864360361473
3.0497202491148365
3.046776119873267
3.041084794626021
3.0410096748336857
3.046871148439856
3.046827977454638
3.0361709175538016
3.0276769140885054
3.0282904560535218
3.0327025278638646
3.0341240537242866
3.030494090280128
3.0234280731488283
3.0197154680156113
3.0226017316892926
3.0293104724110615
3.0378915414135066
3.047823274818375
3.057591030950636
3.057896441241852
3.0537242322519154
3.046571788959982
3.038340135607212
3.0539831299262534
3.054074382490385
3.0549252515512366
3.044232306611222
3.03818043718888
3.0334819779179565
3.0279210113853807
3.0201703662383586
3.006797605375116
3.009814679941616
3.0110953335701334
3.0211989519342275
3.0306222349080296
3.010536129586843
2.9980996554627084
3.012181326980487
3.019540894426252
3.0087794264929992
3.0031233513183326
3.0026534851793625
3.0049070472217623
3.005496587030199
2.9949428375037175
2.983904796593906
2.9814927644847686
2.9797199689135443
2.977663949753729
2.9751522755892514
2.9764024628204897
2.979173914902296
2.982645704479944
2.9864631105318353
2.9878184863182575
2.986463140437992
2.9930157068762786
2.998193397221393
3.004425815159833
3.0105772372085458
3.0146102230967577
3.0013757131950545
2.9986299553442155
2.999766998089907
2.9907021065219053
2.9871689639544288
2.9822472903462747
2.981283894410998
2.9826124579778397
2.985378703027123
2.98362667191907
2.9801670093207187
2.9768901367828913
2.974524160766532
2.9736643659663304
2.9751522755892608
3.0542191428591274
3.0533523757252183
3.058144315480184
3.065744525913633
3.0674391689438765
3.0624542422300247
3.058964456992053
3.0615060618763237
3.0551174374705115
3.0548519353216674
3.0633976460242986
3.0600467680381107
3.052786844782014
3.044991814080857
3.037166431000361
3.033673608822016
3.0421372134531164
3.0496177929865502
3.039264889751726
3.0438501421877007
3.0479663982541827
3.0533087442585867
3.058347304135733
3.0619052086033296
3.059222379756151
3.0569834339919977
3.054219142859097
3.0594190809062463
3.0680097664770893
3.0631150664732982
3.050702078848972
3.03909096609294
3.0422497378631124
3.0384552551383077
3.029092436932534
3.0267456764237775
3.0287879366181585
3.0333785590028532
3.039232071545202
3.0314715069776854
3.0408179549708336
3.043097304493107
3.0325015966502606
3.0288795765920913
3.0281771039536194
3.021789999832051
3.0137902771896963
3.009136707426673
3.011714458283914
3.012842419445813
3.0163202571342436
3.020818492434319
3.021494484687627
3.0171115921727387
3.011179880536926
3.0158350292258116
3.0234986765225713
3.0221546242819164
3.01986562773643
3.007039034870931
3.0056207633556813
3.0032956896170404
3.001677237638665
3.005265068086335
3.013497175403673
3.015298815938672
3.0109442960726005
3.0043176329972487
3.0007415377413063
3.0000647102358027
3.000202593702417
2.9974718956055
2.9961522097875046
2.9962066205894087
2.9978025988097445
3.0039058260468243
3.016859518257772
3.0269322478260556
3.0266975308141593
3.0184939871462673
3.0111798805369068
3.06535964527578
3.0670811255774986
3.0715506364936003
3.0765250117843803
3.0763239564733467
3.0716561066460346
3.0668266706889495
3.0625101368206264
3.070484613243642
3.0705851190222235
3.0642208593503675
3.071598787960552
3.070793710124465
3.067171077204809
3.062841532114465
3.060745848854898
3.0623605620531102
3.049703705235976
3.047579898376107
3.044641364639454
3.0581934193568796
3.0665597612087865
3.06515211566614
3.0685329207006333
3.074728595451943
3.068361745638373
3.0653596452757834
3.0720430392703713
3.0765441327837393
3.065179980214748
3.072111819984819
3.079876915392498
3.0799579641879196
3.0722267525035942
3.0745299567784845
3.068777684083355
3.0626536422008868
3.0579373320223606
3.0497571549555134
3.0447087599274125
3.0471169427972877
3.0494630302084076
3.0528779471458516
3.0386013620571317
3.032265094485633
3.0237244195291586
3.017180129015889
3.0134617332630045
3.0234772053401358
3.0262799305116936
3.0248669038051617
3.0239984271348965
3.024798471794553
3.0263244435820753
3.024477482861057
3.024243622056261
3.025664589112144
3.031930552992758
3.020319317276675
3.0190940118420633
3.0165436497432614
3.016367927402656
3.017496147656732
3.0174715061159203
3.0161892582798275
3.0249158543919465
3.017222865313548
3.01232016415384
3.00234013776357
3.0053290635006222
3.011691475849586
3.01208489235511
3.0105598278001744
3.008069483795258
3.011631715835037
3.022497065578829
3.029653961156924
3.0278756767968535
3.0271183287760235
3.0256611301835856
3.0244774828610574
3.085767239924523
3.0852707509271076
3.0836187652509186
3.080551489748772
3.0781672325969174
3.077542041110428
3.079861035744189
3.081881643736509
3.078932855541062
3.0777697482353563
3.082857687033732
3.0853992312257454
3.084112439610457
3.076538876938554
3.0687741991731707
3.0647069119683987
3.064180063976893
3.0570200653316704
3.05959908982354
3.070591237083375
3.0815199564451548
3.0826954345643953
3.0830705494266843
3.0828636217010565
3.0773135158233926
3.08335979089214
3.085767239924498
3.079263033549329
3.0799910194065
3.0918383617015612
3.09743055129118
3.0953698960024987
3.08598257919613
3.083290189929016
3.0758597803382477
3.0801625881559014
3.0801541078882524
3.0672803190939733
3.0557962456922376
3.054734706036219
3.0554234149272292
3.056300741296475
3.0553134891277445
3.0517489416726327
3.0477643763412043
3.0457903814530116
3.0470327113781424
3.0506883432826664
3.0361417746960497
3.0381480453917495
3.047165597040895
3.052216903176491
3.0525119843993487
3.052489683474223
3.047529844307601
3.046822384291002
3.045154400159316
3.036980587451948
3.0283357466480822
3.021254189138788
3.0215028941098114
3.021958977490751
3.0301147968670383
3.0401873459033015
3.0493049937056544
3.0539507819031324
3.049049299957586
3.044871850354724
3.0408969405378867
3.037645995151157
3.0407876327776604
3.0314445183476884
3.0310200273903303
3.040806518265878
3.037990505201903
3.032903726463996
3.036136590516314
3.049729457956393
3.047743183754487
3.047302300271788
3.047529844307595
3.094633507776924
3.0930014566802893
3.088551516728015
3.0828723855443823
3.0807093447106966
3.084454322979938
3.089260577862081
3.087471814383432
3.082904771869466
3.0842129862977066
3.0865205932898236
3.090223367510388
3.0924179697055187
3.091122965188698
3.0891370327045493
3.0881173047157158
3.086693371530433
3.0783529396803804
3.0776370341593347
3.0799946910151097
3.082072295562567
3.085987557600578
3.08826327012848
3.0856365213724035
3.0900951109784427
3.0936793701033722
3.0946335077769
3.0888666705981316
3.0814209529470986
3.091997129351229
3.102284207368082
3.095845825967735
3.090433432396646
3.0899828067153297
3.0909838170158643
3.0880742146375497
3.08602816005892
3.0910866881530072
3.094905550589397
3.0942144836426118
3.082679471909747
3.068519176300072
3.057567734840384
3.05209789696435
3.0575908728585652
3.0725893921779064
3.0682407472020774
3.0534834960001547
3.054822056741965
3.0574910202785266
3.0574535340393103
3.055091425258964
3.0581259955232194
3.0558954583388633
3.056152920089538
3.0561570920927057
3.053357296073558
3.0457701360070817
3.050933019519141
3.039941734461425
3.023968386063227
3.0301131119273195
3.0415779688136575
3.0501460498379576
3.056667320111113
3.054298304529979
3.0521284705462604
3.045528048108813
3.0448138720920617
3.0426119509956933
3.041392177413233
3.0433898915398436
3.0442808435493554
3.0425732034892286
3.0548638966643384
3.0538058806419244
3.050761622718016
3.0498673879768012
3.050459480705338
3.052689485111193
3.0561529200895583
3.1045266193798495
3.1045739808671726
3.104795471825639
3.1049903471054825
3.1039654404944357
3.1004514259618285
3.094804647298576
3.094377732819309
3.1010005153319105
3.109102906883755
3.102821646345848
3.0926806674473593
3.1010020330008996
3.1023021915015727
3.1036039757310694
3.0985770507130224
3.088741368402407
3.0898736130145057
3.091668841220414
3.0895697483052853
3.085348598943626
3.0911781584921196
3.097861479110205
3.100225534046312
3.100331364730724
3.1011709671302863
3.104526619379839
3.113252371259974
3.1253980082804915
3.1243721173696954
3.1137129532606265
3.1166369186939935
3.127671135173056
3.1273026868582856
3.1259039396635306
3.1234317429836453
3.1150824253094447
3.10603218271344
3.099712155541364
3.0964444260763373
3.0832832653878914
3.070927294814529
3.060228661227572
3.0650088614118998
3.0711082604633515
3.0739087228324142
3.0742060376660496
3.067921984531743
3.063562864321725
3.0642101375796087
3.0743971404454893
3.0828118747165316
3.069773019554207
3.0653205658427174
3.0715618721643363
3.066233719772811
3.055726751188627
3.054192748963362
3.0519613156637044
3.0502911441874025
3.0499889720660724
3.0515738009848485
3.0568566958332686
3.059493489013259
3.0586816429407477
3.062401067612613
3.0641082514615374
3.068713034509492
3.0693317550085677
3.069048532095287
3.068032317874393
3.075064865733396
3.0789379043989786
3.0689395349837496
3.05946326750512
3.0673298263856035
3.0605169900164038
3.0530991805388723
3.062070776001485
3.0703460583136337
3.0715618721643674
3.1315156996264375
3.1287515266437618
3.12139645861645
3.1118203779045204
3.10429151636888
3.102197125379607
3.105736530148058
3.1158575434209252
3.1141227273758445
3.1106752097482318
3.1052403673433475
3.0982361937442473
3.1018096040198375
3.1129158770152157
3.110714955176366
3.1058934431526137
3.1095965794829348
3.112156698660361
3.112692071415905
3.1115215476915075
3.113439632084176
3.114541931604958
3.1158914793953905
3.12018870729093
3.1256895535125286
3.129880627778668
3.1315156996264353
3.132839034432924
3.130142024197951
3.1303801962172346
3.1286494218842615
3.1278505649435484
3.128100663383799
3.13570650421044
3.1321949134458817
3.1249687072976347
3.1203279038915874
3.1156108927742174
3.1075395444407232
3.0973989693848414
3.0987145836948335
3.0993750271477523
3.1002426606955287
3.1004377038127884
3.0977384763042504
3.090329409447469
3.0877042227958955
3.0871898986018635
3.087518271820635
3.088050863611774
3.0878064314935822
3.0902638268321985
3.103555441717731
3.1116430955961683
3.114276396139768
3.112308534705814
3.101158514125878
3.0822697240640906
3.060710618493992
3.053875252691391
3.0545817661023813
3.055505220528731
3.0575953091711825
3.068678870298456
3.084023474089692
3.0968967458255037
3.0903532387203496
3.0838272094202566
3.081552029917883
3.0768760082127335
3.0763856245816075
3.0916468630123783
3.0809435695939054
3.078472910756018
3.0738650995919072
3.070446347981561
3.0855087405821893
3.0978186757529453
3.105706217291549
3.1102689720082117
3.1142763961397817
3.1315541398434794
3.1301364368495888
3.1261304840456425
3.1210188890470794
3.1173781053944976
3.1163271978460534
3.116336628038684
3.1158723671258164
3.1292764935488937
3.1211853339342066
3.1295672287308314
3.1333806992880855
3.1378039151392794
3.1303075986055275
3.1347867963652543
3.131497632059234
3.1275256383922585
3.1190828996807305
3.113791017392356
3.1145503441125135
3.1146074624542854
3.1154218413404333
3.1206131282934684
3.129212478621297
3.133183997519404
3.1331136658369827
3.1315541398434896
3.137387083238839
3.1331949595915396
3.1371257050555656
3.1392727637147675
3.138624600460672
3.1374987525780345
3.1370729299777746
3.14349860183892
3.1359310339428594
3.1290315421709938
3.1203145094195377
3.1093158621352273
3.0998853901020933
3.100301496059283
3.1045919108803095
3.1088257587755286
3.106415428585061
3.0979997113739577
3.0918827716339914
3.097705899595698
3.1139710867727772
3.129475394322076
3.1346664816106506
3.1263859607910716
3.1153480778411917
3.1116846133824656
3.1125991215878033
3.114698148566315
3.114087139416091
3.1131755000143593
3.110602823248021
3.1119446240224806
3.113759455069577
3.1155305095263337
3.1149403338454524
3.111635906007192
3.1064882476736733
3.1011613301098797
3.099092416390132
3.0921293104142924
3.087437470156328
3.0830484371528097
3.090026609271298
3.0992545855710114
3.0973181712255635
3.1104055991308015
3.1142827375827897
3.114226958091599
3.1129600436397302
3.111188271500417
3.1104926075288852
3.1115599030359498
3.1131234899096905
3.114698148566337
3.1367181476263233
3.137963427787948
3.140352631941814
3.1413387797689096
3.1421755994195784
3.1474227371666665
3.1471953309634593
3.140531572546675
3.1307035509435535
3.139826747556887
3.139645215495957
3.1441560286570165
3.1387342151214574
3.1413256324015153
3.137172947386623
3.147628372698805
3.1585184780694933
3.1571844456216294
3.152559605219859
3.1475418659813528
3.144049046433363
3.1425799484308143
3.142689911422226
3.1436577042809093
3.1450217293955283
3.1447055756353643
3.1367181476263313
3.1378088646957862
3.141443381646437
3.1445458468294416
3.140154370182602
3.1394424467475974
3.1424772645816703
3.1509987489442803
3.143643367872097
3.145802112357285
3.1398761590999906
3.1350334939254014
3.132400385409657
3.1299593063569446
3.1199241194642604
3.112365223396737
3.1098209069821134
3.109690456054921
3.111091600666405
3.114314054374097
3.1194740641849945
3.1260063238037086
3.1324184762576026
3.138290481702562
3.1310670536398866
3.127817305332047
3.126823428344496
3.1260169674416964
3.1234202779463733
3.119237266553799
3.1133283051288063
3.112134755358666
3.1122559448814897
3.1161699622707215
3.1190775193740152
3.118710170334118
3.1163173190475892
3.111230659899087
3.1062003966751193
3.1028471968024416
3.1065956049360732
3.1110710350216575
3.1141883733818885
3.113707629238047
3.1093930551115854
3.112539166861454
3.11677634935962
3.1209871063328753
3.1223748867256687
3.1155337738177478
3.1122056522425106
3.112478702833198
3.1158972289150184
3.1209603902703424
3.1234202779463747
3.146176081651334
3.146411169708235
3.1473077349760485
3.1488434889510653
3.1502490767789237
3.1501775875105293
3.156454100175428
3.1647124747729434
3.166139830627118
3.1630113569986724
3.1602584199185757
3.15113318000684
3.1606154775695754
3.1652359938261654
3.16736415976564
3.172721844839024
3.1735748136054944
3.175127818371507
3.17857260640126
3.172992397853429
3.164455002878853
3.1569806334708006
3.1508267882443874
3.1472474407358253
3.1475202252830847
3.1462846815046226
3.1461760816513165
3.1462592215761043
3.149566744028481
3.14509886783397
3.1558383467264504
3.158112276037677
3.1583941801980853
3.1519147399604037
3.1513922651729893
3.150256472658847
3.157405067428036
3.1583292779432477
3.1464527387688266
3.132536304435165
3.1239413836352004
3.1156598748734416
3.11184686779346
3.1154595577920494
3.124639516894366
3.1365435364078507
3.1485931890741656
3.156227317862494
3.149364235665049
3.1423759972322345
3.1514042772242923
3.1567580087141804
3.158249716937735
3.1518653632096707
3.139493397103632
3.1411673247892278
3.140729664229193
3.138360244625233
3.135678011595245
3.1319082142193215
3.1271912802056807
3.121998556452819
3.1166374123454577
3.1144568954021823
3.114409318530704
3.1164476719742114
3.1140635415459097
3.1170831552347984
3.1162449523005717
3.1196033104918595
3.1236994096765653
3.132590491141406
3.142123731942129
3.132116857151828
3.124897824472451
3.1285787719551506
3.1322840446187787
3.1364486968319247
3.1407158731847344
3.141427141941194
3.139493397103656
3.1652085708462345
3.167110173692773
3.1687927202687596
3.166573666771703
3.170804788397624
3.1785922640937385
3.1835912751069357
3.179467807373737
3.1744759221101466
3.1683344003528777
3.1672525176898385
3.175630716908409
3.1699167877720025
3.1718595589722445
3.182006992599085
3.1894237874772626
3.178183200638297
3.1801287601759745
3.1798097310888567
3.1812524796031805
3.1820906653865166
3.178543609927249
3.1741716597914937
3.1722385801390507
3.168993318286697
3.165160905050962
3.165208570846243
3.163024155166548
3.1590161924085534
3.1558932882916118
3.1560982541146663
3.1613176287828453
3.15857817361744
3.155886211004681
3.163628792756687
3.173734955309072
3.1677537114354726
3.164580384637462
3.165846651926858
3.1576343914497857
3.149201808262549
3.140356025362454
3.1332501987398027
3.1336808218074577
3.1403963575503906
3.1476301140217378
3.15307935200306
3.1565394676981735
3.1575643735213332
3.1581471859861567
3.159193488074573
3.160434328574904
3.1610428130900408
3.160670115944616
3.1475576131925176
3.1501013039392154
3.151709716511951
3.1591565848243035
3.157674482632149
3.157912543503965
3.1590600351800093
3.1567960502473666
3.1499283429839005
3.143654504435623
3.140477084766373
3.1392759011980944
3.125734323740229
3.1182707097782134
3.1260475507643926
3.1358184921906807
3.1469999944582847
3.145013637112628
3.144747403497425
3.1541441950532447
3.1569946727165132
3.1579288364904037
3.1531676778906985
3.1520901456011785
3.153153954133006
3.149036441013633
3.147557613192506
3.173487463841161
3.174619656731614
3.17238383214631
3.180036994987071
3.186206039086469
3.1862081108460636
3.18706207913397
3.1906893922122492
3.1914448536190774
3.1954905204546087
3.1898545541725962
3.182791150640871
3.19029468001487
3.199890750018404
3.202423606134536
3.1916429046356405
3.193483664032814
3.1922017020208004
3.194151704069229
3.190681507102735
3.185482351438364
3.181119078245527
3.1783376299385804
3.1740029039266293
3.1719261167971253
3.174554981612958
3.173487463841123
3.1771369444561426
3.1812675149488285
3.1804412517272
3.180085492465371
3.1854347586951217
3.19491960366517
3.1983406826116516
3.1886173618336713
3.1810209927079556
3.184292606536242
3.175113418668228
3.170277182228886
3.172555252347646
3.16397798107763
3.1644001853841703
3.1702806663713057
3.1729329308394703
3.1707333785191216
3.169949522461746
3.169613670250309
3.1679766797925595
3.163633097164486
3.15854023335552
3.159651151380825
3.164493549446866
3.1681637254999027
3.163555759840861
3.154524705451775
3.1526715989127294
3.161192130245285
3.159671417754105
3.167165192270815
3.1704246557187816
3.169830433000964
3.1739681946124274
3.1797528240903277
3.174816724296192
3.1615640714056115
3.147046187807356
3.157128656790768
3.166141923637145
3.1738763349151604
3.1807123435661375
3.1818443603342335
3.1647755574498158
3.1536071812108255
3.157666991227423
3.162115675932474
3.1583385761318454
3.157968078206293
3.1562696723425443
3.154431896929052
3.1553773011754145
3.1545247054517658
3.1791260150179617
3.1753007974948355
3.178234397228484
3.1830611654373406
3.188823442310541
3.197387141794801
3.2042399227377243
3.20740580384369
3.206801999031767
3.201485531153037
3.198068214943914
3.192921455786731
3.200321094888053
3.204065977374225
3.2082888546054966
3.206386737344457
3.19752017733546
3.1965263730419853
3.1945920224427713
3.1947462237950304
3.1917945099375102
3.1883974744193995
3.184863776900207
3.181156464361231
3.17737999239334
3.1750212329686986
3.1791260150179865
3.18058092982973
3.18171954955297
3.1908682061973073
3.198954866137939
3.20365155275092
3.204364294837421
3.2022019472242067
3.204697617501456
3.1984422004880297
3.1863691391555315
3.1826841020524927
3.18165102456628
3.173847924990675
3.1768199538499804
3.1779004263065063
3.175980364390272
3.179069605411714
3.1889499629144327
3.1954487109135457
3.186087169209352
3.171575868438599
3.1695159516588447
3.171370273888127
3.1734070791097215
3.175819464787123
3.1743607718112465
3.1679341875480858
3.1628809716907096
3.162508541580011
3.1616881693971037
3.1689391095759545
3.171683318701602
3.1730114848394626
3.1773182800717983
3.1801839724448415
3.180676229527137
3.1750846469359892
3.1683757700861412
3.164085665688748
3.1643914631525476
3.167757813228571
3.174360708175795
3.184389859470628
3.1839567013039054
3.1884686700633638
3.1838127620333094
3.1844995598133687
3.1922381795418806
3.186757401644182
3.175510124891901
3.1647922303772367
3.156856802829161
3.1584122731450135
3.162880971690678
3.1893032687395255
3.190586195238744
3.1942812364188122
3.200358754133218
3.2086694688738655
3.2155433991804827
3.214315200044215
3.215397669070705
3.2145270694874863
3.2034919783814018
3.19907537309608
3.200998527958861
3.2013431947816198
3.204408513122442
3.2094044803260484
3.2116354370726974
3.2129928672375074
3.203200217833324
3.1966144699488166
3.2021700411516196
3.211396365527441
3.219009030306785
3.215788387527095
3.206628812389306
3.1987973244529333
3.1929033162118876
3.1893032687395197
3.190630609803676
3.198063715419598
3.2025052781772634
3.208026227899434
3.207531870364896
3.209905117768674
3.2143855894700626
3.21642551219447
3.2118440226410194
3.2096501209350716
3.2065825561652197
3.1886425948727855
3.184678588841696
3.1887265568574343
3.193674050225414
3.2008599945363865
3.209570715636108
3.218693965257967
3.2162365502349974
3.2151683373710793
3.2155651975676074
3.2165573235811324
3.22187330852206
3.2206764973152695
3.209830628488794
3.1936007456231152
3.1801871048447254
3.179029640649886
3.184979757447942
3.1940475419249994
3.200922578256417
3.205888250821667
3.2027603491783285
3.191412906784171
3.1835499951973243
3.1825807542347104
3.1933818622282404
3.202944506504006
3.201263553958763
3.2067697086748503
3.2000479746801274
3.193610512592188
3.1875322640746537
3.1971045971894183
3.198619129829293
3.208378818418516
3.206584969315146
3.1974473768754286
3.204228403189694
3.2140614758247947
3.2079228816567604
3.1975012135855563
3.186105283767639
3.1790296406499237
3.206777828879514
3.21049912786077
3.2175097623776274
3.2173847203798207
3.216509283282768
3.2174389311945877
3.2155931409325698
3.21826584373323
3.22267543057271
3.2258619642831863
3.226605111462959
3.2268094217120513
3.2295377409737305
3.2243052582367704
3.215282577925838
3.216842113303249
3.2204686226208015
3.224884723540957
3.222656829589602
3.2152732642673802
3.2154025889324376
3.2213218624082347
3.2232528546261
3.2237905633516926
3.2177248831425103
3.2110718880593057
3.2067778288795132
3.202902468546953
3.2010181821540655
3.2086846492111256
3.208553790553578
3.21553549974303
3.22111415560841
3.219539789355475
3.218613360207721
3.213224716789315
3.214309260061822
3.207970724211653
3.2067569065285166
3.206502875762426
3.2075738187460687
3.2100156624080385
3.2136530416620284
3.218274105349235
3.2236235565059705
3.227133526525387
3.230133633104005
3.2323075792987592
3.2318760402082174
3.227214123769851
3.2250957190078537
3.2205423134268165
3.2166155746437024
3.2140637856647314
3.2133275924304283
3.2131265244366993
3.2132478553758785
3.213680128764321
3.2112229519855995
3.210308765199232
3.2143600726183603
3.2167343864120763
3.213702675683937
3.205928456508843
3.2043868611472273
3.2133501414046695
3.209878362809123
3.2136545986367615
3.2176542121832017
3.223031671231853
3.2203824318485896
3.2204413575789648
3.2170432610749633
3.2120653637818375
3.2096474349251936
3.2116606919188158
3.215882277342377
3.2194441413145767
3.2209965729690553
3.218922701902103
3.213327592430432
3.2171445918549813
3.2173562391926436
3.217631927917203
3.223129218274861
3.2245357467896163
3.220604961310724
3.2233983936471517
3.22293612841794
3.228110586121293
3.2442709268535985
3.2501801860662045
3.25133973775357
3.260837804824139
3.2697829868839783
3.260737979860535
3.2517258480852127
3.243645344470724
3.232575067053918
3.228359107042585
3.2304836696169077
3.2297374230261138
3.2244109104941954
3.2257517376224993
3.2238309554262115
3.2219154733224555
3.2193097693981994
3.2171445918549635
3.216185903372678
3.2168734436335056
3.2128968496669277
3.2195453149461155
3.228519707923821
3.2294343146610274
3.228783647211012
3.21923986250765
3.2225214246852216
3.2199781468158606
3.2226499631785854
3.232319726527624
3.2345536672249557
3.2339771079939132
3.2332082711380177
3.232055885673181
3.229998558589475
3.225363219349268
3.229117534302341
3.2333277878724562
3.2342983470995446
3.234148065264185
3.2298610130240015
3.227950978041165
3.2257888716595686
3.2205540938495574
3.222489271027815
3.2300832383540845
3.228882263652507
3.225695301201193
3.2223756872063327
3.2224369884720576
3.2279516454340835
3.2373211901513144
3.2424138634968043
3.2311519387214003
3.2266920358247226
3.222706914055403
3.21751676681278
3.224168322706429
3.2359236131769844
3.2371766178599035
3.2278894454912677
3.2272451520648655
3.226336258624297
3.221301537566676
3.2212264243730235
3.2228391409655877
3.2209917532600794
3.216830247413204
3.2227939746991714
3.2276030414980825
3.230064367201685
3.2300832383540645
3.255336285839952
3.255753749653505
3.256868306024907
3.258738115670709
3.2620897036977823
3.2606244846710553
3.2561683605493776
3.2535230870624035
3.2523814327298135
3.2534857897082796
3.250774982052054
3.2537416660790184
3.2650779216387145
3.2761577744664905
3.2646795447842996
3.2529031946033093
3.2445763009601345
3.2564069812379297
3.2612426493446622
3.259043196378265
3.2552080474810126
3.2540771228758274
3.2556825809047503
3.2578365393416853
3.258721720512742
3.2576039177285745
3.255336285839923
3.2480527887482746
3.23572657278103
3.236189285142396
3.243004935112412
3.238207969380414
3.2328203293060955
3.2329801723947003
3.2408887685952434
3.2480120243564445
3.2389669059807322
3.2357081684069295
3.2350262713774995
3.240366648983194
3.248145788024727
3.2576044375823643
3.2690383066861424
3.26721071718973
3.247254994916446
3.2348564391106023
3.2335025413407648
3.236047228412762
3.236887079079779
3.239123231083258
3.238710293129098
3.239088161900197
3.24587371465212
3.2562221638560858
3.2534975321655963
3.2551790298197574
3.259323132956289
3.2635518009291618
3.264276619569264
3.265001254934136
3.255877803480022
3.2476835910619695
3.256088150618526
3.259155591402555
3.2526254000548946
3.2473621924082643
3.2490538439958887
3.2475592795313144
3.248320328646061
3.251968472191498
3.2411377214251087
3.2466914607015136
3.250213166488843
3.2511901502992617
3.2511538017477224
3.2529608422505674
3.258286744738226
3.2580029076491295
3.257954674485768
3.25821384011383
3.253497532165625
3.267716289339442
3.2686734972360716
3.271336506116907
3.2751014754253625
3.267825739181144
3.267623912914558
3.2749027151284262
3.2788672500014893
3.264260016670483
3.2548850874429864
3.2716470408047362
3.2839554439680745
3.282870953581956
3.276881655775413
3.2827576672260936
3.2779413237146415
3.2760188457054946
3.278565136448691
3.2762081210463876
3.2717092155413545
3.2675617238477157
3.2640436298726545
3.264223192060417
3.261494496225018
3.261697272687777
3.2640662093003647
3.2677162893394573
3.2670836389930624
3.280384158324114
3.2658996315780526
3.251482595060436
3.25028352772163
3.2557940116221284
3.2580533635449624
3.255679977769982
3.249777290219782
3.2592284051120677
3.2694857801009887
3.2815340758293683
3.295988578406657
3.293232000818205
3.2859586908799328
3.277963849762094
3.2700824666282093
3.26311226511891
3.2578490888202607
3.255160301390838
3.255313663964976
3.255652863195058
3.251978267507999
3.243949692314293
3.242659994759041
3.2497175144327985
3.262600569410831
3.26182172993727
3.2620688607679647
3.2630661819332385
3.2653631785044284
3.26910219368749
3.2655960279063483
3.268906194281698
3.271567074013976
3.266805289399132
3.2601984300507456
3.2594219116291
3.2546302781394454
3.257057757450974
3.255499754570635
3.258387991884484
3.2556803020397393
3.255524842535833
3.2567890606316863
3.263587831079475
3.259169318384073
3.2580720880692553
3.258242977087126
3.258324778723647
3.2647602721460074
3.264098673326172
3.259204401955142
3.2618217299372807
3.291001144202009
3.2901488873645954
3.285618366000902
3.2771312527616208
3.279199606169557
3.2830186691586056
3.285248513892468
3.2821291773123287
3.2868690417814195
3.288038106232586
3.286597102503949
3.2945566088925826
3.2832166668966343
3.2781447645870423
3.2836091855429665
3.286389729425878
3.2900091849835524
3.2821560882896437
3.280220275329519
3.279276283719973
3.275227969427967
3.269438708815845
3.2647056307671747
3.2729102588206818
3.2851637871636252
3.2891562264435796
3.2910011442019846
3.2915128613904434
3.2878166889170104
3.3085630952050904
3.3122508787047007
3.3007567487499343
3.2883151306596456
3.2846546070757903
3.288902646467857
3.2953715294052315
3.300437543643029
3.302732446992227
3.3021674073791787
3.2988947251961704
3.311055345985548
3.3043137883303704
3.2878451119746184
3.2811995625761865
3.2881890711918564
3.278317826121647
3.2678958719790954
3.2612326016820803
3.2590764769981124
3.2601855786305514
3.263643978398598
3.2688292154832146
3.272406534055532
3.2653400278911877
3.280462297229954
3.278865349334868
3.2755264623775617
3.272810290639741
3.2704811229667414
3.2735865721336026
3.2776125691400284
3.2800708131969682
3.2804260881965734
3.2787465299213365
3.2657767106822244
3.2558412135494676
3.268315224832034
3.2770968580592257
3.2847364505252834
3.2933661137765684
3.2938261082826115
3.2760910491696245
3.264137946688334
3.2707185547524182
3.275792164081484
3.279077553634973
3.281239345859755
3.283138734514455
3.2847756651389646
3.284416980394775
3.2804622972299584
3.2996870872660558
3.2998546150994073
3.3020190737052566
3.307580656411437
3.315900377049986
3.3149226798652456
3.307385506705059
3.3014679488538357
3.30315108619114
3.3051848294436614
3.3058088517672837
3.3065014040882503
3.3008815100722337
3.297243969195949
3.3034475631688625
3.3004484297490357
3.292693781600111
3.2959695547473293
3.3035945928204633
3.3130039328152106
3.3060573683311225
3.2976816844958385
3.2921056221091725
3.288900379834379
3.2880087068574078
3.2959390442134646
3.299687087266039
3.302208123494846
3.3043658627572823
3.312791577227196
3.316042047614662
3.3151317317051188
3.3173118579291616
3.31378498511738
3.3058220673321146
3.3015391907750375
3.3020947739143214
3.306219951678373
3.311489946443747
3.3149777974601995
3.313437222252777
3.319801097734675
3.3187830153567277
3.30873433458866
3.2990365404941087
3.3026852907686806
3.2930566053427777
3.284666259825629
3.2806507032099437
3.279552217401638
3.2804832068650858
3.2828363861829666
3.2837585216229868
3.2888618742270346
3.2891933529919877
3.2897341286554274
3.2907211447689537
3.2836623045373643
3.2821134037036392
3.2862440553324097
3.28958842953642
3.289416699291845
3.292706202479602
3.2806098880713677
3.2755551401129437
3.2720464174426187
3.2706197273601636
3.2813015968496138
3.29162554786704
3.2976850671579565
3.2993393098117445
3.3011662694609356
3.3003069752756984
3.2934777271174256
3.291255815997014
3.2904087751715094
3.288052795691117
3.285356697798421
3.288474016996887
3.2929962932276657
3.2891933529919766
3.318148756851852
3.3188116856910947
3.3216913784276856
3.320021461732345
3.3181553625915887
3.321126022407783
3.320315134570855
3.319398686770539
3.3197055520749195
3.321103011521915
3.321435307081434
3.31980618352989
3.3127955855076077
3.306707345404222
3.303824995890896
3.319552995065457
3.3277725680042285
3.3246393308245903
3.3193682099165716
3.3143616767636477
3.3109806177462815
3.309451428865171
3.3096878957305123
3.3116215638830213
3.314993896782596
3.3146073633790833
3.31814875685184
3.311601042862334
3.318335182442385
3.327341765982415
3.337478240509205
3.33133698229517
3.3228517870624543
3.3189109404111115
3.3200340733570703
3.3209184016066042
3.3220636114954423
3.3240618086089935
3.326060084577696
3.3261093509697535
3.3280670891556623
3.3285561646324417
3.3254622450537608
3.319748025395528
3.3130306115051043
3.306424601352569
3.3005809347860366
3.295916311495488
3.293157580825607
3.2939546575415344
3.293845853884493
3.2883431286916536
3.285904832184656
3.2890458946062178
3.298493755765755
3.29643040716831
3.2921543516075378
3.297197590436128
3.303883942962891
3.310270496616158
3.3087090519726527
3.308968339722856
3.2990332690575532
3.299079880560173
3.3046024917548635
3.3075163077521568
3.305116789581639
3.299423989367458
3.2983664773918884
3.3056415508345465
3.3033174297295784
3.301434130328068
3.302075873447857
3.303840619992971
3.3051954772161216
3.304950193450805
3.302568372226934
3.299178018122054
3.296201509882559
3.2952066570067107
3.298493755765761
3.323533900337477
3.3230171538681845
3.3219199457701056
3.323933068771552
3.321969894478468
3.32533244360834
3.3339777394721772
3.329183736573887
3.326287847848844
3.325462257089848
3.326182244017972
3.3264309928022686
3.325339614733645
3.321653995598728
3.3219033713424144
3.3270913084871983
3.338340725277633
3.3393399883579082
3.3310888278599102
3.31746582494544
3.3195224131507
3.322633428264573
3.324025105699365
3.325419307373894
3.3184138416351305
3.3192387547668027
3.3235339003374342
3.331126724092231
3.3330418611615804
3.328699418624389
3.3381759585182045
3.3446905861333835
3.3434710405204995
3.3416896710376887
3.3395290086802465
3.3371899480730445
3.3335639475610277
3.3289513384553815
3.326776234736727
3.3288516233316847
3.3306017378858175
3.3365869373211714
3.3306210276546424
3.3250806995678315
3.323468367602559
3.3065435792356515
3.30359921822547
3.3020656571985527
3.3000013298321904
3.297546528853925
3.2993538727246388
3.3084897587016524
3.320007047021668
3.3254199975716436
3.311915970385687
3.3123177306057787
3.3128861477334666
3.313192422707733
3.3130476920698264
3.3115250830580747
3.3156249543277143
3.318818185833191
3.3131724731115852
3.3188432702029234
3.3210575422023343
3.3106420952989932
3.3240828016291317
3.3329453479327755
3.3296128845326596
3.3130828119653017
3.314065724154017
3.3095560684159606
3.3049152883929165
3.312286249870167
3.3218115334141722
3.317037149865714
3.3129716445210993
3.309625137410486
3.3073834372632627
3.3085533855378833
3.3119159703857037
3.336229462393732
3.333197444466752
3.327867011555423
3.328566681015889
3.3391096826438122
3.346772891623652
3.33514760843283
3.3400014200258648
3.341508957896824
3.3383875863744525
3.3327864650372896
3.3271949408347576
3.329952731671774
3.3348549950451436
3.3415876224407097
3.3480023715756597
3.349917728418959
3.3446394292525534
3.3414819712950723
3.345344271407599
3.3512145688702764
3.343312158296299
3.3339526557559243
3.325516296261047
3.3284280709352956
3.33280913499791
3.3362294623937387
3.334605607888999
3.3377887972861875
3.3410648482820284
3.338478391958475
3.348193505846115
3.3586535653293166
3.367785546708288
3.3590393442430186
3.350110046372396
3.345376455907219
3.345391500910631
3.3477156409063626
3.351139318945273
3.3552220683521896
3.3464839525762526
3.3539069313046626
3.340468881212565
3.324816407674083
3.3295947037580746
3.340037625947374
3.352466168296997
3.35365073442676
3.345146075717552
3.3393749713185366
3.337724252185088
3.3401319773091807
3.3295607561484566
3.314024937656703
3.3151661042441307
3.3179338749735376
3.321128575328776
3.3243674056882164
3.3281879217373347
3.3322938549543912
3.321190285131543
3.327372584182596
3.329093785557061
3.3244583887594046
3.3279139726276754
3.331430985536865
3.3348417154413177
3.331951672735293
3.329823004379079
3.327135610929281
3.3248155110005393
3.3223991184409294
3.3217899655958303
3.322309024436773
3.3233908937073933
3.323730564664548
3.3222172864895954
3.3187199222831953
3.3141945540417725
3.3140249376567716
3.368965795337682
3.3722717565312115
3.3760992447701668
3.370375137889181
3.360232893661742
3.3540565723020896
3.36739751611681
3.3624494102743903
3.3622071121749775
3.3667156360081885
3.3649452495332612
3.351396100618709
3.366405104721634
3.3733170540140534
3.3672928202840158
3.3578655812369527
3.3511854860143235
3.3522903476875077
3.3569158080809958
3.359967545690356
3.3525535201321817
3.3583720459671347
3.3654014056902035
3.3711058072817286
3.374272793727647
3.3713953956761857
3.368965795337697
3.3722858824942445
3.3644543363338695
3.353076783272727
3.347408117215471
3.360143834088048
3.37480733776172
3.3695352774240965
3.3714123734526646
3.363556883417795
3.3560218839726237
3.350788296897332
3.3491662049794675
3.3524018912440052
3.3560288802406544
3.364323329403263
3.354535142426956
3.3675605501736383
3.3685922390240304
3.3656705194055725
3.3641792434806734
3.362908434465535
3.3633792471140955
3.368763125517507
3.3654113432382964
3.355033946114959
3.340697799814884
3.3331751897971427
3.343876012274417
3.3426290954178675
3.3417923868781796
3.342684162577812
3.3442973746634186
3.3454273393911755
3.3370681501189248
3.3352301924749965
3.3368878306738434
3.3366505128531583
3.3361740539282256
3.336930247758702
3.340450387386593
3.3426662755957604
3.3426143903769443
3.3412128770811664
3.3354844782785227
3.3348003123135763
3.331071148746722
3.3266597448498416
3.3239095317139395
3.337316739271496
3.3488645807310493
3.3514010837813495
3.349571707800211
3.346354315344099
3.343876012274451
3.3788734458802265
3.3783847184401155
3.377527397908801
3.3798674072375166
3.3785574642109295
3.3739395965752044
3.3730150842580056
3.3915892760685367
3.3933143082137662
3.3825286011648568
3.3734639601729857
3.3746003420041917
3.3753373472097965
3.3753031533482996
3.3732134291455242
3.368701517695465
3.362208968068324
3.361901370307202
3.3632142164999204
3.3650595297468673
3.3735700994620865
3.3761006117535524
3.376032161777719
3.375578865581149
3.3749543213819417
3.377247938823378
3.3788734458802754
3.3743870986774507
3.3693967038124923
3.367526848224271
3.3719120552656796
3.379745827449715
3.3837647986531953
3.3833751870335416
3.377522254666776
3.381264250564501
3.3834415202509676
3.3828203190003707
3.3791193585690866
3.372530832509876
3.368443367454516
3.364559682429986
3.3760851750134635
3.372158743277028
3.379601734512219
3.3759008393933354
3.3707127337781815
3.3651288792739535
3.368867760208695
3.3731986947420305
3.3743679404581663
3.3659904593680814
3.3488458198693856
3.34508252330292
3.350125486616068
3.352403398904725
3.3579680574658735
3.36341135254229
3.3651851098050125
3.357510969368686
3.352034963293907
3.35508430718487
3.3523447559061066
3.3530814634369603
3.3554074070594786
3.3445646417653707
3.366085293882455
3.3676927640588232
3.357710375502562
3.34632818607412
3.3380228205435336
3.341603330639986
3.345453161166161
3.347575398496203
3.349824277959629
3.353358516077777
3.352082713542622
3.3524203548735474
3.3515449436483076
3.3508313522489543
3.350125486616061
3.397876987859121
3.3980432666173397
3.3992258894118144
3.401819354138958
3.4047835804907285
3.4072351883226726
3.4014174045639383
3.3998898933679866
3.3992545241354004
3.3922088461851194
3.386286844437988
3.377234661781202
3.376042887426522
3.382682032338596
3.396859070383808
3.400928421111642
3.3931475998115688
3.3926197409344554
3.3911714762257352
3.391841724102771
3.392405715010213
3.4002951544804016
3.4054531088337567
3.404124297438802
3.4003234919395364
3.397820832336753
3.3978769878591435
3.3895481798189957
3.3884894041129745
3.3924433279335218
3.3982412537188624
3.3933642346285917
3.3872853007832435
3.3916320036346814
3.392554566915986
3.3904120510557387
3.3872602954008313
3.3838586691304195
3.3802757207787884
3.3762750406875517
3.3713534480903617
3.3783439617594646
3.377130813985939
3.38422637913795
3.379778116170251
3.3902136121131403
3.4002114943734263
3.4042894651929982
3.398169661595588
3.3897029484866015
3.3791275913496186
3.3734110915986766
3.3708514188369336
3.3668168677060133
3.368334705399451
3.373107961130977
3.3819670418729
3.3832383417704066
3.3714876757560073
3.3638524616492886
3.361169992919476
3.3573300982881156
3.3587170014853767
3.3600755355258567
3.3640045183493137
3.376044637554525
3.370793550853311
3.3682312506679124
3.359711331826223
3.346733480726729
3.3384770408205466
3.34247866085483
3.349051612929902
3.353692746435518
3.3558052824324784
3.3552061744610455
3.3572488676322947
3.3601512532397537
3.3665642294814173
3.3749173577711806
3.368334705399449
3.421527915157244
3.4216810281072876
3.4220377706901988
3.421939677296972
3.4158443815528563
3.4080333495418724
3.408472395679427
3.4078418806329838
3.4059578625832305
3.4039069754223346
3.402187822635607
3.4031427146288586
3.4031569826395844
3.4037398978370623
3.404724316332668
3.403612531570905
3.3985372779594543
3.3994928409661096
3.395917175273232
3.3926856065998225
3.3965421817455925
3.4021851560355425
3.4093700202627137
3.417726823426629
3.4261978809847298
3.4298140525763126
3.421527915157253
3.421644411004686
3.4195120027171537
3.4138708845183
3.4062280556049163
3.4009941842381437
3.392525760123717
3.3919302176410153
3.4047413666532647
3.415389588738962
3.417419491831819
3.411803496729504
3.403678899323725
3.395144876482665
3.387345931114809
3.3810281617264337
3.3904735559164405
3.392783990711888
3.409226269346682
3.4198793653147854
3.410309244193096
3.4089934513064826
3.4010519115341764
3.3972112110931554
3.4024279173086898
3.4013420333869795
3.392659035572966
3.38752977306508
3.382923065568093
3.382628202753902
3.382669791231836
3.3847240901516296
3.3883414384723585
3.38466834667217
3.3795973000756434
3.379927469560476
3.384148694305218
3.388567469447724
3.387177908599645
3.3773584247750397
3.375288619306146
3.3689979023180094
3.3755038304115867
3.379037488303163
3.3649982219939703
3.374671829323775
3.3770422885624964
3.3687759474457986
3.3610574767173795
3.35648126752276
3.3584838377101356
3.367086916922243
3.3762597621475683
3.3758496217830576
3.3829230655680846
3.4216374328671186
3.424010399956539
3.430249598595935
3.4239529466431518
3.4203103026326755
3.4168851223950396
3.4125500982040218
3.4079342205292633
3.4131659412293405
3.4084603268741747
3.406000041556102
3.4042418218857446
3.4148264722002386
3.4187598017363494
3.410666143687104
3.404954864713521
3.4027918305363567
3.400313265977446
3.4052936784854224
3.410890232689284
3.417956582884127
3.4267878178503963
3.4358225711328143
3.441115749159147
3.4377070137736117
3.4300643022099973
3.4216374328671235
3.429503616180368
3.422034408665144
3.415221382130712
3.4084475115475468
3.4119445782163043
3.4268761584695797
3.440176263204511
3.445094696880972
3.4445383342118334
3.448191959376099
3.4548157310184906
3.444840679956065
3.4281342829800114
3.4123143792287065
3.3995575386985553
3.3924366084019257
3.4062663003491265
3.4173070110821873
3.4223853803027526
3.4224391619179344
3.4114552293649574
3.410350811752766
3.407076979153828
3.4051362141709625
3.4077908695626618
3.395271343011511
3.3889637541259203
3.389587990853126
3.388579275815707
3.3869328217937498
3.387808821413498
3.3938059991791873
3.399520859799873
3.4058125815398936
3.397993760755061
3.3923773017659644
3.3892698928273464
3.3872295700653674
3.388643307715891
3.403836700716134
3.4067447792570174
3.3946542686784147
3.384529630829645
3.3908352466874376
3.3846851763867725
3.387378465884538
3.399172577232304
3.4031360727601125
3.4006954956254742
3.397376965610114
3.389634283454291
3.3858937389808026
3.3865009076018624
3.389587990853135
3.4377899532050344
3.4362556994016904
3.4313273538529248
3.437916331580632
3.4431844706670547
3.443104905402917
3.4400196140999317
3.4254655699836514
3.4173186910725186
3.426598542092307
3.427433016912074
3.430437333468024
3.4251088299930315
3.425910447512287
3.4201002916512686
3.4151733521855454
3.4244288406027175
3.429723912811137
3.432758033775331
3.432870941643748
3.433519147876358
3.435416382365244
3.440148934083714
3.4429111888237243
3.4383313013549905
3.4330722220901415
3.437789953204995
3.4301249529848756
3.4389657513484253
3.4472857786781907
3.454718107001316
3.46117417562466
3.4602549586560363
3.452139994020065
3.4510290717360546
3.4551077538566353
3.460368613358372
3.4585719204870573
3.458948418414592
3.4599710606118723
3.4532664488250737
3.4494762313686484
3.4504214059894243
3.448603460778853
3.4333133920260983
3.4241964841624246
3.426151863147326
3.424833740829883
3.429462981630891
3.4409732136391202
3.4300798121086005
3.4089123669281385
3.410467345729183
3.4119522878004753
3.415234574987996
3.4128535030103033
3.4057880373495264
3.4018876260926785
3.3999616620824074
3.4032282556791116
3.4060392334801004
3.410119841619238
3.407983217189415
3.4022574296942025
3.4016503464604746
3.4071102115880403
3.4082415578206304
3.413452899172143
3.4166396416048426
3.409931806846008
3.393630814798677
3.4023397690294597
3.408371157742411
3.4113130372090303
3.4148956651369042
3.4080213255125194
3.3990350075678926
3.4014030961746506
3.4025542753942744
3.4054136420078427
3.415234574987997
3.4693006796362424
3.4690889862971415
3.468574679908488
3.4675344397035746
3.4638620963573095
3.454527640834611
3.4408049558749227
3.4388366164515447
3.440881449877518
3.4445638338676328
3.4482618218382717
3.4514704552601967
3.4546159278386828
3.4475116491238276
3.447870321282401
3.4406090457255543
3.435649453892461
3.433787141481512
3.4396722609496293
3.4447474686968307
3.4497528322576434
3.456630685894587
3.4619920676769484
3.4576049251615424
3.459584427794402
3.4644741617456907
3.469300679636222
3.481376914411296
3.491405417922264
3.4859310876783365
3.479438838272167
3.474636723652482
3.468873416589336
3.4709049749958307
3.4712877668376105
3.4723151522285987
3.4728829806496577
3.4715153616182635
3.4669737427691087
3.4611082630438266
3.46307647030935
3.465619599392304
3.4630966225038162
3.457492823066948
3.4688627145562405
3.4584460730550366
3.455257440675934
3.4505689471489647
3.4487554543909953
3.4430580698933877
3.4352013523181775
3.434363719769378
3.4375028356300477
3.4338785914362155
3.43522180996432
3.4375838424181198
3.4290221483501813
3.412748569229431
3.407360038572203
3.411108343252066
3.413588218226012
3.4241738764348177
3.4313944017336704
3.4272667295793213
3.4246563451760372
3.4234531812023277
3.435281550532859
3.4457557935962617
3.439849974896134
3.4386767264021776
3.43812126114856
3.4333214195357273
3.4349888951688032
3.4325760754830013
3.4203122984749634
3.4198685713730907
3.4226635127471985
3.4252771607150794
3.432888026706601
3.4349621272368682
3.4352218099643164
3.4748584678532013
3.4730654886133325
3.4727977534029946
3.474500330939477
3.474511171522919
3.4693228663395965
3.460477523213427
3.4515964078585695
3.445868443140941
3.454043098224124
3.4609982750753003
3.461976351978488
3.4579520772164036
3.4534004213127205
3.454877001174469
3.4640035206854494
3.454992851716756
3.4494905606839743
3.444525929035806
3.453481530591105
3.4673080472386073
3.4695799858328216
3.462742583958237
3.4637305665877087
3.463865178147109
3.4674460953712196
3.474858467853238
3.487631876778832
3.49196276377976
3.502139534032574
3.4957586288517657
3.476955304447306
3.471876620828204
3.474637759749454
3.4768970580419185
3.4764987189621337
3.479484715352835
3.479200773937938
3.481236504280789
3.482811656304496
3.480471314924014
3.473949741902676
3.4685657730533483
3.4709345613283533
3.4690518721935115
3.4621713644361662
3.456890864291832
3.459410173732065
3.452570020291154
3.4448636241461483
3.453085891648928
3.444380636012595
3.4433588597119558
3.448821379194568
3.4384999068618
3.438029163819478
3.437500027859035
3.4392577320918156
3.437653081609885
3.430609110261853
3.430086040856674
3.4327585371919906
3.4348005200621867
3.4441340817598403
3.4501260981568143
3.4539331004036558
3.4545565820556328
3.4461111103563655
3.4468775707857047
3.442354672084462
3.439127152256887
3.4396853906496694
3.438186042291238
3.4380287183002842
3.438826885330559
3.4364139446228967
3.4406986562789843
3.439346965423376
3.4336696495209824
3.4371947094656283
3.438499906861802
3.4852563668376693
3.489295404864566
3.4955498419512505
3.498362647750807
3.494019363023737
3.4826115188506828
3.474238131937417
3.467490550582834
3.4628573406108196
3.460863360175705
3.4741360586442087
3.4920768243289264
3.480301894642588
3.472977243082002
3.4697436284317162
3.470215357487418
3.476123708938181
3.4840521416873247
3.4868062588475572
3.4882189188173394
3.4859700865706387
3.4883448013160403
3.4858703273669813
3.4827357516395763
3.4817652158551633
3.4824451239366474
3.4852563668376533
3.4923085193497374
3.4976110741986046
3.50228903550966
3.4983179225897647
3.4913706295823435
3.4850025101990627
3.4799059239984884
3.4810644664091317
3.4868491739690124
3.485396539651521
3.486719228376927
3.4981812427831294
3.5066442006991796
3.501405851569744
3.491766693912332
3.4821935577074434
3.475194847978394
3.470130809559038
3.4754857607791965
3.4727412340404893
3.472191890224597
3.4760687469813916
3.473075117009519
3.454991834356234
3.4581827532513705
3.4599375991378425
3.4603951195031226
3.456071066682819
3.446403113642817
3.445569266697794
3.4563781519322108
3.452217998579509
3.44315624829702
3.4369993695568875
3.4362626652989805
3.443422027096193
3.455675353840392
3.4597856490689267
3.456718785940768
3.4562088267184436
3.457132280026467
3.4481114441829073
3.4425543162971333
3.452526530341763
3.448962887918093
3.442636574847912
3.4391376145171195
3.44573821021889
3.454615283730246
3.4511306584321857
3.445843882477342
3.43879545373611
3.445719135436571
3.4560710666828856
3.516266395450438
3.515759582765167
3.511950608940803
3.5042908232637573
3.4958375810438738
3.4941136660344303
3.4954775074213833
3.4941986902401547
3.4932051620422078
3.4924535442574154
3.492913397761558
3.492607489389893
3.489223782760058
3.4831785914971567
3.4792366880837435
3.477259152299529
3.4825269971802726
3.48648379633257
3.4931953185256335
3.492409671610031
3.4901413590254995
3.491080268605301
3.4983845533375946
3.4991430825512433
3.5073976067676567
3.5130588531276863
3.5162663954504163
3.5178681675656107
3.51202613723454
3.5053530349240405
3.505406516256725
3.508527672273474
3.505415320073491
3.4965328154136497
3.495584879438871
3.500192530057834
3.500668326817631
3.5038539349797793
3.506838654544256
3.509620976275122
3.506203587726657
3.5030139268849596
3.499373232965519
3.491340447671752
3.478721123781311
3.4800670698996083
3.4814235356750434
3.481583301497928
3.479537422291975
3.4765009455843443
3.4662101944426325
3.4696630376574267
3.4635065258233304
3.462531634806333
3.477502296273088
3.4775767762189953
3.4726610880804563
3.462723261544274
3.466328827203731
3.4657736801027017
3.463192487159709
3.4588714591096785
3.4579633298101498
3.460032064187229
3.4694131523667773
3.469829230725611
3.4638156435169445
3.4619364302353093
3.460434900998222
3.4667674171276373
3.463573922172897
3.4699163439868395
3.4668396145299796
3.46572906677828
3.4672807964494172
3.464437318683665
3.4548903271255607
3.4520304479604325
3.4648721083927403
3.473510895869664
3.477502296273075
3.522507369366001
3.519198494660867
3.51440971259132
3.5082546086592834
3.498781735122582
3.4965901611785433
3.4957289112211027
3.4994610188105844
3.4990251144499305
3.495847082225602
3.493828582228746
3.4961366376897822
3.4955436828629476
3.5027296596486486
3.492588796246803
3.489066609411166
3.4917957563313915
3.4909856917654314
3.497719414500529
3.5051016162723823
3.5059799663830375
3.503587535253642
3.5007968962011353
3.506021069687929
3.509510244603752
3.5171922073617976
3.5225073693659987
3.52398982115019
3.5237576094228227
3.514156976944553
3.513628143312303
3.518162046816064
3.5128027458859292
3.5188003658209217
3.5240698069530403
3.508316285876713
3.5060196413630074
3.51410179661128
3.5147546970579104
3.5118838488668227
3.523422985667626
3.5207553676134964
3.507146189871472
3.4954065042771445
3.4924265253546816
3.4969314415206005
3.493519496820711
3.4916372886891405
3.4927030389926252
3.476870895300461
3.473872562814512
3.4701453634298742
3.4755140236640236
3.4782744020300997
3.481745711857272
3.4795851297766673
3.4759681961254927
3.470982700548252
3.469231908400181
3.4819904300220745
3.4862047490675487
3.479404558014129
3.4733361932020346
3.472435167905302
3.4698227205698013
3.4758398760703617
3.475628178999359
3.4737297767597584
3.474057997210716
3.4731565920108416
3.4744163008240845
3.4706046078432595
3.4767383772893026
3.478441128595207
3.4727040357100996
3.475213843458624
3.4736608434639207
3.4725541351286493
3.4727800327605554
3.4758636520146613
3.4817457118573363
3.5318276308422902
3.532288184075822
3.52409200092945
3.515141245593551
3.51483207965935
3.51448933027372
3.510094654266764
3.503885446860711
3.5048504895197237
3.5109369976230362
3.516242937203647
3.5184505923954577
3.5145235622322746
3.5035889282629276
3.5107886436974107
3.516818279365155
3.5211102251279702
3.515749688586364
3.509516522980187
3.506518565456011
3.508546671945778
3.5096484718255225
3.5134172432744837
3.516589502525931
3.522536004722137
3.5275882005797743
3.531827630842287
3.5264420540481454
3.525555679285123
3.531148948471176
3.530498030110823
3.5264288465958993
3.540383020115469
3.539946133266444
3.525926666198682
3.531770430564886
3.530722423614014
3.5226570907305317
3.5256750216320687
3.5381009345609584
3.5439235580617954
3.546015363979707
3.5300753431440244
3.5156492321196127
3.5047411335455587
3.49767131404209
3.510180057996152
3.5149587832332028
3.5061486501318813
3.4946381465571412
3.4868022388200286
3.4837474485838396
3.4893695382604477
3.4999651146650574
3.5116919507946083
3.519352785891789
3.525699472994588
3.52003153410551
3.50583160340298
3.497156584281536
3.495516064977388
3.495420106421049
3.4890837926515625
3.4775725405224844
3.4784323681380576
3.4867810227209852
3.481701814432023
3.48074686602059
3.496963166249694
3.5027552002186777
3.4954604255764665
3.488744609512962
3.4829987986928312
3.483129350912115
3.4924567023025554
3.4845941339478825
3.497090120606066
3.516248008651677
3.5140233003753996
3.5094410694466154
3.511691950794631
3.537597342542934
3.5339597066832806
3.5328469382161747
3.5353082980223447
3.5300988605013215
3.5247581486709616
3.5266846833720935
3.5316078560231388
3.525585238684274
3.5183980192788513
3.516628065576024
3.5253244661147574
3.5209082785466306
3.5269891953113426
3.5329050766466747
3.5315170672779805
3.5347196169274886
3.5292473140867537
3.5268462790683492
3.528614972255839
3.526339665495064
3.517861887336076
3.514792803729782
3.5227394690296223
3.530711261627712
3.536191230943261
3.5375973425429224
3.541472144808511
3.543390806503775
3.5391295351294856
3.540183234395494
3.5490397471004633
3.5555991303307803
3.5569071419513105
3.562549754039228
3.558272434732335
3.556347065336564
3.5597871056174917
3.5645251699774194
3.560283895967459
3.5530584782626327
3.5509870520149716
3.558242659196194
3.5651849788146235
3.572072502557106
3.557320403844496
3.5437751192078664
3.5338255891843646
3.5128713639963918
3.5055722037569264
3.5192562979935076
3.5198742457501506
3.5218971651078546
3.528977046567564
3.5265686004435377
3.5264972060709927
3.531138671515972
3.5228613548199545
3.5170477048257975
3.509578536051691
3.509471599962218
3.5161999398639017
3.5068799898369907
3.4974176995822903
3.4886118452185295
3.4890723198180216
3.4861836290098625
3.4941098994032687
3.5026162143466806
3.5049069381332756
3.5062833294499702
3.502732687629779
3.501926662521143
3.5012180716864214
3.495095240436944
3.5036557154583847
3.5127074268659295
3.5175941793779564
3.520554611864379
3.523439511627337
3.526568600443562
3.548192966983421
3.5488841742558273
3.5467631733672365
3.539175461982202
3.5439409960765156
3.5542906386978084
3.5531743702922416
3.5453050264254737
3.538402055825916
3.536273318163013
3.5411422849287395
3.5495117214667067
3.545961286595836
3.539045123556933
3.5338467619558567
3.5367800449858118
3.535703879065758
3.5342220897983156
3.5318822705372046
3.528928797765667
3.5284604469838836
3.5327558197753404
3.5374724514144154
3.5412672773290272
3.544023256866689
3.545940705846097
3.5481929669833985
3.5459867383757286
3.554485615875524
3.5648589037094744
3.5663480140149564
3.5639959528691185
3.556913411559091
3.5622136491046126
3.570284295096659
3.572798223737684
3.5774980205380604
3.5803249710288076
3.5714815587281463
3.5694908396001215
3.5650350190372584
3.554661168296313
3.5642512738348042
3.578548947719799
3.574010396566269
3.5837201426612717
3.570115435800696
3.5446199686992252
3.528785048888192
3.5264636975848167
3.5230201022424006
3.52943781023334
3.5311463504819867
3.5308591100014337
3.5435352203907007
3.542468608427238
3.5350536739499097
3.537554372303983
3.537542547240069
3.532659832032234
3.5250304151514924
3.520382972418211
3.5314733998282195
3.530844488255879
3.5271398751158607
3.527589266971728
3.523743536735621
3.5217075308283303
3.5264917065340255
3.5353720468373506
3.544856319935059
3.5369746966472886
3.525441101658988
3.5166480756460943
3.5122344647213297
3.512183967023047
3.5145471747704407
3.519285147136174
3.539712723247174
3.5464168000828162
3.543535220390733
3.5692250917479735
3.568308129569864
3.5678160365565814
3.5689010040619342
3.5675790679870736
3.556322898599343
3.554663177122454
3.5459065851751888
3.551769658026195
3.563907720628079
3.5645336721845005
3.558989668991351
3.562280280858256
3.559894795659605
3.5549158175662963
3.548115239707091
3.5424247309902097
3.546774144360203
3.5493440771713107
3.5505043709495183
3.552575058147505
3.559067321188955
3.5718459658297674
3.5729205688024503
3.5732596579374625
3.572582551800604
3.5692250917479456
3.5688622518223325
3.567708615375951
3.5666974307993295
3.567864435502011
3.570412470461435
3.5717776399820034
3.5710711481305766
3.570500861258564
3.580264749199673
3.5842536261996387
3.5809382123429305
3.577393967638169
3.5711756633760707
3.57249336921124
3.581037729193206
3.587595691458487
3.584897092136551
3.59340980501337
3.5839690781420903
3.5732156708145646
3.56240474205081
3.5629439602527975
3.5664262042768042
3.5711952753661977
3.5750462419279745
3.5750053812029376
3.571134487790933
3.5657477521840413
3.5655070925852215
3.562928180380691
3.5618359161560247
3.558087861065234
3.553485213819213
3.5479723345599927
3.5419179626053934
3.536036340488144
3.5375409087307714
3.535720602208062
3.5323516662173247
3.538766874631202
3.5393562756969796
3.54054370251485
3.5452459792016193
3.5490666696977597
3.539618894585559
3.5333975070726646
3.5299240796209324
3.5307609171224614
3.5348406487777275
3.5409420598372794
3.5483457033704786
3.555547410123838
3.5613658762625895
3.565747752184057
3.608996597065007
3.603137092656336
3.5934487550339544
3.5843113981589947
3.5684628430695247
3.5638747693826778
3.555146675953088
3.5597700901986467
3.56423441871368
3.5661437785788714
3.5764789544545503
3.5800659256118257
3.58191860968282
3.579946358199203
3.5772385743725637
3.575129687335139
3.569969835879904
3.573178128865532
3.574282843950573
3.5671098368851606
3.565262838618444
3.572839230945744
3.5726818560120472
3.5879773729641893
3.6010314698058914
3.6072954273218447
3.608996597064974
3.6019266130893985
3.586198118045364
3.58185653870774
3.5900163086940413
3.5943913707978137
3.5969703215676656
3.6032770865399213
3.605655507301682
3.607262186834083
3.6115709675001533
3.613485630849783
3.5981453246587294
3.5814882636721377
3.5749357094550143
3.583308326216318
3.5900170327305054
3.5938037814649078
3.5954226178224302
3.595493002809703
3.5944028991390224
3.599737030284741
3.5931390560914607
3.5856765894170937
3.5831682005257037
3.5904966480322122
3.5937200579051867
3.583668701442485
3.5738620351437835
3.5691506737810665
3.5643851705787366
3.5654801893099046
3.571153044183242
3.5724289599460555
3.56255453948604
3.548599844241418
3.5401473856671806
3.5390193017769342
3.5416075798164526
3.5387591511881054
3.539641543234167
3.547470301363276
3.5556393891660996
3.557632994718675
3.549498702103159
3.545360407352422
3.5402428510331303
3.5354344209902213
3.5364010627348015
3.5451810516879885
3.5582989369029168
3.56286842262195
3.5583068391631736
3.5652639993313566
3.573862035143756
3.611201283011652
3.6073262399612442
3.5994331551955865
3.585910056430435
3.57890671426847
3.5741247406888554
3.581619335670738
3.5949434530273656
3.5957190388605498
3.589258926185995
3.583892195999178
3.5874167313463796
3.5839889795171893
3.5828555472319303
3.587627700007179
3.593213507378653
3.5936752501901896
3.5895893505419036
3.5784097643883044
3.5739737357871193
3.5733412166497707
3.5736330035750266
3.5847748055085327
3.5944906682976603
3.601343833614722
3.6078326741224207
3.611201283011608
3.6125088539957795
3.612297727139761
3.612278583164973
3.609192165489018
3.610136351679121
3.607983662763068
3.6061294846743195
3.611811300434517
3.6193049776490485
3.621338013749959
3.6187455800726753
3.6271664307859113
3.6327771957958337
3.6308958309639645
3.6262702646388902
3.620092110673069
3.6116467908849432
3.603538136959536
3.603531747532498
3.602160450178079
3.6016587132817808
3.597040847287984
3.5920860177071594
3.5958531611623687
3.603924867571731
3.600060512850488
3.5868225346525144
3.5748709315253415
3.5742243437574275
3.575286676194121
3.5768567824673543
3.5786592259859185
3.5809288460598743
3.584435022879721
3.5896481109131377
3.592667871994064
3.5822799846434212
3.574009722881709
3.569808625198442
3.5659836265166933
3.5731768429815944
3.5850262820674854
3.5961423335076605
3.587938473097672
3.586266661943933
3.584951240295055
3.5828662645379783
3.5795183912398256
3.575544193627136
3.572068201582509
3.5700230589629056
3.569844974971435
3.5713354718337595
3.5748709315253295
3.620281796729938
3.622586253320756
3.620961166479106
3.6194866020605287
3.6166888819558056
3.612472093750365
3.607509782803805
3.601964296117791
3.603070159506408
3.6003714237347046
3.593747647530899
3.587736439771701
3.5897160167561
3.6089316449221926
3.6052073396102955
3.60150136132107
3.602395838479365
3.60623056298725
3.609049353957575
3.6110500851910654
3.6123234165633176
3.612628869248045
3.6122648463858895
3.6134693589747853
3.6186167995535072
3.6221767943954735
3.6202817967299326
3.6169042425147793
3.6159339996834134
3.6129475017285797
3.6116998532223006
3.611166843185257
3.6190307839434044
3.6239378009259156
3.6212197608030734
3.6242279186540185
3.6312336419887137
3.6382246921782517
3.6400786266376643
3.639123965096509
3.6416975213516154
3.6433685258084476
3.635016603543868
3.6238237456344553
3.61135118174524
3.608764543481144
3.621541353220634
3.60911163374285
3.6070455957512757
3.616554419920813
3.625870744405166
3.618116765817558
3.621425995469422
3.6256469116536376
3.624348359190271
3.626652069442131
3.6304528263283067
3.6261854277893733
3.617818174932116
3.6092607652342394
3.6059266798186798
3.6009333177081304
3.595991368710057
3.600474996792616
3.594271307242565
3.586289073220107
3.591631412243362
3.594463733479605
3.596104347962823
3.59795459322014
3.6003924612668143
3.5972347360645434
3.5953784665071193
3.595633080573916
3.591051629924828
3.583926048158252
3.5762720455828427
3.580372924773448
3.597673654409054
3.6145280638440314
3.6243483591903063
3.6236334205759735
3.624925203552881
3.6270565325261876
3.62850976584001
3.6260018890605874
3.6191776038173202
3.6132404796857838
3.609817321758554
3.607859009138843
3.606574775522748
3.6058579903151364
3.6063184074559915
3.614928611965121
3.613118836479411
3.619347525120927
3.6084386610088477
3.604829030973972
3.6070566087407756
3.612635493617348
3.6207468738582587
3.6276065472660255
3.631404623085439
3.6340729408670227
3.635396850806881
3.6294409833952503
3.6245401924255396
3.623633420575967
3.620403910889702
3.6246606267128003
3.626627240706931
3.624513314248716
3.6219834194126825
3.621513135773323
3.625070246889104
3.632175311825234
3.6410738730682572
3.64533427086128
3.6403092095199336
3.6401287481635505
3.6434253203946745
3.6455212121992666
3.6447586671672134
3.6421684216639143
3.6441154462535628
3.641036224197188
3.634632252944788
3.6231109774239885
3.614545303059903
3.6208893771226474
3.629416116397773
3.630738710273084
3.6224630044407053
3.62162757465191
3.6273695991243273
3.6270897036661007
3.6289992371135114
3.6315420556859137
3.6290464362807553
3.619440214513333
3.61085745102665
3.607521792854525
3.60808311431209
3.605299139699067
3.601477266812081
3.6042839156209223
3.6052209948644323
3.608864036158763
3.6081139419510526
3.6052094313900014
3.6020874094628854
3.60740657267455
3.6082809991287332
3.6031847453191674
3.597002351800749
3.5977724576833188
3.6020427257834378
3.6087378505249306
3.6169418316088318
3.622050262958592
3.6228143237182073
3.627089703666069
3.6239825636440237
3.6261048587219076
3.631421257974256
3.6338769887394378
3.6301876449683834
3.627220967529099
3.6247637217520885
3.623428927855834
3.6234044037464526
3.623086403467839
3.6197084998608933
3.610311794048337
3.6294643372560547
3.6288135976368237
3.621138947825438
3.6194235962098436
3.6135833788941043
3.6156013991850298
3.6187956424263437
3.623082712153167
3.629245135207537
3.635766257151071
3.638129004551066
3.636114516026045
3.638695920506693
3.6376964282214685
3.6239825636440046
3.626542293552032
3.6273317789931037
3.6307416977772724
3.637282018053877
3.6372734277417593
3.6304046648207917
3.627480803529677
3.6355338530795684
3.642872521816523
3.6459704116076477
3.6450450546941457
3.6469802564965863
3.650940971061227
3.653108201326864
3.6457065627387752
3.646351936026619
3.647868652877126
3.647088353736888
3.6398931881279175
3.626254860839355
3.638987038530505
3.6488444080532223
3.6441333758153784
3.6356404857399376
3.628694557455316
3.625966417947159
3.637425232272645
3.640534158635359
3.639484583397325
3.63518775624369
3.629855408255297
3.624024583473007
3.621598214957896
3.621442852658794
3.622740792587257
3.6252553632793827
3.6257454993014377
3.627363461228391
3.628302742595365
3.625226819213839
3.61855749171792
3.611797806956415
3.6068445749112743
3.6088002246178936
3.6181826850605145
3.621713380119136
3.619795279605614
3.6212429538450497
3.6251491281231165
3.6298040871886212
3.633593796503479
3.636213855936334
3.638372485484088
3.640534158635406
3.647221992231062
3.6444960738160934
3.638878292619433
3.636250641791539
3.640740345750533
3.639974144185012
3.633737803301403
3.626830503712988
3.624816824912035
3.6312060996337436
3.636115811262278
3.635063215243143
3.633864362164921
3.637861292173794
3.646120694992581
3.645214910965743
3.639554492781612
3.6358786300525847
3.6396108822236752
3.6466670284311395
3.6546053817019737
3.6554027729361103
3.654084389850005
3.6533437874685877
3.6537074138700407
3.6468113110081104
3.6472219922310574
3.649335446964595
3.6510741627862684
3.6525367721486437
3.6474535038363465
3.6474084932320565
3.6522024535458333
3.655631979099658
3.6571093785003153
3.6564565735302716
3.6529397058476847
3.6540749948909523
3.655630265692475
3.6576841171898415
3.6569470103193757
3.658071261589318
3.6568519911463713
3.6556969725704573
3.6509053921906314
3.6408703317149325
3.642249486240195
3.648081054493163
3.6515579248002443
3.647296871996414
3.6357520347328944
3.6340784539951043
3.6419459480295955
3.6501301700867343
3.6459226538656306
3.648175918957461
3.650128126919087
3.6472298027867938
3.6442693521370217
3.6378869191851813
3.631135026881836
3.627844625981268
3.6263839654582397
3.6293894027051126
3.6348718911113322
3.6399543057003942
3.6399325075323556
3.6374856151610957
3.6332522124716267
3.6266392045112497
3.6278231543456276
3.621433214877112
3.6217889989893806
3.6263198004850885
3.6320284730348678
3.63740078999121
3.6392866191551794
3.637206891156551
3.6397054859741815
3.6469798406595957
3.6459226538656684
3.656233427864776
3.656631781835194
3.6567233512388286
3.6540082568127397
3.6499405411780503
3.6489212052672424
3.649363890199842
3.6494154565774886
3.648611685613129
3.647125497505245
3.6455990820672364
3.641686965780108
3.636006675805151
3.6385063582932915
3.6507888605788605
3.6506932602825457
3.64862856802993
3.654197785613645
3.6577732491312283
3.6578768575225786
3.6567012374094885
3.662385625578288
3.6680589386937505
3.6665717828911215
3.656717807060562
3.6545203784328466
3.6562334278647874
3.658557624957829
3.656542321487308
3.6538306573143156
3.659031396708236
3.666445695549264
3.6733651097434006
3.6726794465265513
3.665396127418722
3.6567775062972716
3.6552165516306303
3.661492668018356
3.661099638454221
3.658833432186817
3.6589543384991696
3.6592026747260533
3.659480442178116
3.6599127085658703
3.6647424891402247
3.6662401727018685
3.663210843355261
3.6584929059559026
3.6578412930012387
3.6513276123273246
3.6408509976502295
3.6458386143715695
3.6512085276394206
3.650510587112085
3.6481141167474687
3.649611823424796
3.6517459030161414
3.6542061701306174
3.655551385360643
3.653208648368608
3.6429704008880246
3.632331392703201
3.6290382972147173
3.63239995120342
3.6371971055119183
3.643063084265047
3.640401273286743
3.6400391135539643
3.6351772594741436
3.631428066031914
3.632599734336573
3.626580440404639
3.6284162757329512
3.635515560599778
3.6393619342677828
3.640501974236965
3.6419310314013154
3.645604309501914
3.647798279976375
3.6479264249116543
3.648114116747487
3.658506800494329
3.660083629176691
3.662952894989301
3.663258515357385
3.661192140691732
3.661303416499307
3.6637921091742665
3.6654652317629086
3.6658882832828925
3.6665958589051137
3.655864100331239
3.6449212763702215
3.6598326907598717
3.6569830232537415
3.6510245341033336
3.6716693294528775
3.677077645943003
3.6755411114833834
3.676852620143167
3.6816990746259064
3.6876486756282705
3.687885626783464
3.6802920504324836
3.669666923662282
3.659177268975657
3.654783938154732
3.658506800494301
3.661472377326792
3.667408303952085
3.672532129593077
3.676383472198176
3.6782192454301788
3.6770760175342936
3.6769695255612502
3.673909979560266
3.669612573857218
3.666162534637341
3.6637250802300625
3.6669843639229027
3.6741460768872103
3.6758774257343556
3.6745619434465575
3.67360963560839
3.6763315639082936
3.675438723908264
3.6790700855697365
3.68221813681741
3.6785987800979028
3.667093686032087
3.669061432355804
3.674108503333229
3.6673568388314313
3.6630226198325344
3.6611506516444643
3.6564070197118803
3.654501187347645
3.652688438408132
3.656016852361684
3.658416042074186
3.6596920739704357
3.666904578152198
3.6704154960926623
3.670795566327484
3.6703281823106395
3.6704472177155663
3.6708779749869707
3.6726489812996066
3.667195320120855
3.6567275194197446
3.6478428906774734
3.6448077625815682
3.643758644268273
3.6436236219928677
3.6434850008401733
3.643510640473945
3.644147317420809
3.6459710773741065
3.649121380151192
3.6519984624964894
3.651915024728234
3.6564070197119056
3.688353962347958
3.689462996233385
3.6922388186565698
3.6955264443731144
3.697976914291001
3.6981961348960612
3.6954402331604577
3.689896035912887
3.682097138131458
3.6710430927439353
3.6709273742469986
3.6798365130871287
3.6665938784913408
3.675905468516893
3.674957944276834
3.675035149323693
3.6848987287356683
3.6896742868098005
3.6928397020657417
3.6939901390155825
3.692428503617834
3.6941297905463686
3.6914771685508487
3.687331286201357
3.6882101789319646
3.688820417866858
3.6883539623479527
3.6896548599551213
3.6911195131208183
3.690913573959829
3.6895441496310064
3.686868373886227
3.683061680991642
3.678562798002528
3.6763256994247473
3.672684619911852
3.6678709062294246
3.6644391278050845
3.6692954788888934
3.6752014547202223
3.6822849134785334
3.6776594716302156
3.679477615007616
3.67772936440708
3.6806320530670344
3.684094597690531
3.6840435099008193
3.6818251750349225
3.6789695156003885
3.6794695104291955
3.6813660739204686
3.681598793177921
3.674273052179297
3.6733352132605943
3.668759664859022
3.6662591967413705
3.660805746816012
3.6577562346720818
3.6592123654193127
3.6641542526014717
3.6681500287897317
3.674622606168821
3.6798692992722595
3.679870827122684
3.6763439494190058
3.6725528348191663
3.684456768276482
3.6831804284804464
3.6719918957319053
3.6755660478604226
3.684531528901096
3.6795532272647624
3.6692953895317033
3.6603214617750823
3.6555053126842925
3.6561310998071974
3.660655078975839
3.6661905494149396
3.6703429661511775
3.670505244947807
3.6687596648589857
3.690110307690637
3.6920409595794053
3.698041935609639
3.7003029314065605
3.698546967268146
3.69822223590467
3.6969118063401343
3.6940339651697656
3.690305174103382
3.686925984380033
3.6846532598082633
3.683708763484438
3.6783169629054986
3.677909217646384
3.6901846432416625
3.6982807021343267
3.7041283869480868
3.7091343310051617
3.7138895317575624
3.7175700571577073
3.7128816283427253
3.702362601883288
3.7015867550267623
3.7091743450291452
3.7035426161817924
3.696076573077401
3.69011030769068
3.690611944971711
3.69528548488417
3.701752336529931
3.707674854677179
3.7118747561335885
3.7130589654760957
3.710031509102395
3.702185529405442
3.6915294591315466
3.6871348412713796
3.6954658098591766
3.7056647062458934
3.6961908003741732
3.6853425859002304
3.6941804855915215
3.699081762491191
3.699012431726767
3.6966334186391
3.6982380050532266
3.7065544770186043
3.70563363098977
3.692337972652818
3.682169276917326
3.68244828063362
3.689915781777678
3.6902069390926453
3.6809028052146116
3.6811076536426452
3.6800673722120663
3.6823052839995447
3.690870593915031
3.6998997592375082
3.705480295705648
3.7074675494105187
3.7069706454241986
3.704948063148942
3.7011283512916133
3.6933315268329094
3.682800057815025
3.694975803503809
3.704391258018405
3.707785017341354
3.6981788259170685
3.6852286097932425
3.685456963274889
3.684277901632918
3.6846146447391996
3.6851904661421564
3.681426106785845
3.676795290281707
3.6755130350303356
3.6786125110503827
3.682485878267581
3.6811076536426457
3.71193706545965
3.7100360534941914
3.7050997997910082
3.708074327190077
3.720169057302654
3.728949124064812
3.7316163395327764
3.728033542729501
3.7168096722426625
3.704618656642219
3.696082091950398
3.69085078138357
3.6938488548269173
3.703229169406289
3.7174501155892776
3.7227764904855976
3.715730643858831
3.7166221471435956
3.7179769562650025
3.717773915262044
3.719937361188507
3.719876086849524
3.7163818120013166
3.7104456846515785
3.7144224879322145
3.7153454006331366
3.71193706545964
3.712274920724065
3.7114883239714955
3.709027477271187
3.709007433720944
3.7135943921086105
3.721662086043385
3.729953279780591
3.735418846242449
3.7372059009872403
3.7330073102778654
3.723214977810723
3.716646960805233
3.7181192111647055
3.7150385485332755
3.714591900084263
3.7152453746424996
3.719088764572931
3.727823385256901
3.7332603262717816
3.7206419497501506
3.7120643567717844
3.7061718283127005
3.7041174275118833
3.704783375722171
3.7038850078151864
3.6929382970166524
3.686452317347586
3.687332402487873
3.686270623279598
3.6866467538998564
3.69276979703114
3.7048346202956934
3.709903754268227
3.7086361151716125
3.7077253523424276
3.709642048574855
3.715886663283682
3.714466014251553
3.7086789013139736
3.71420372339332
3.708599595272595
3.7133358596005817
3.7072166220502085
3.6968372303150434
3.6865735014319427
3.685138637728145
3.685600546206826
3.686818856434535
3.6910905413492454
3.6969537354570536
3.6982951849217076
3.6883824247495163
3.68403820431859
3.6873324024878635
3.731294065574599
3.7317230804508332
3.7331371608141932
3.7357084252594075
3.740114026869243
3.7432950805966856
3.7362030736465814
3.7313049143177275
3.7294600130403195
3.7266915836138783
3.7237996617027744
3.7223596348711476
3.727262400718715
3.7305966389716207
3.7292515599179845
3.723870708797293
3.7271372207811178
3.7251475132729395
3.725627746893818
3.729653276901944
3.7362466560219363
3.7413931731421295
3.7351007728950636
3.7295690153725594
3.726851728162084
3.7279427046502587
3.731294065574628
3.730152779155393
3.731544927814975
3.736203425096153
3.743625181630094
3.7486574133056405
3.7516857575236395
3.754335675096695
3.7582588077285672
3.74475212837703
3.735670906972686
3.7310773551823573
3.7243909253463467
3.727617440691623
3.740662651838497
3.741184535222272
3.7430589178933875
3.7448492543245013
3.7447996200718916
3.734646646534562
3.7215770296733814
3.71719774319405
3.7238474169638613
3.724744807614821
3.723425381160749
3.716402784754155
3.715096428964365
3.6954616657127284
3.6982212893351973
3.6991233030906923
3.7019380925222913
3.706695525628492
3.7127600079910503
3.7185767006514094
3.7226817824229803
3.7251041576126576
3.7256719995410705
3.7215985281644888
3.724382976215388
3.7323278294025553
3.7177677769641124
3.7235287787037548
3.718384287299222
3.7169779147200974
3.71786127469042
3.720503795674298
3.725029001356632
3.725922978508814
3.7228282700926307
3.7228095560601817
3.717197287157571
3.7104306354798218
3.7029803933508445
3.698735215449427
3.698221289335208
3.754246352029847
3.7533206044999488
3.7511134763270055
3.749328207143976
3.7496218709337636
3.750235915685603
3.755368491421088
3.7600108740099745
3.7648961594685644
3.7598774170003355
3.7574064878859637
3.756871537674999
3.7586829496815164
3.7484708127590425
3.7312442218971267
3.7322853922509336
3.74707896158141
3.750285462110485
3.754015650836444
3.757259729204316
3.7488194292339547
3.7424894000575297
3.745581854526806
3.7461225076352713
3.747212777269042
3.750339341774829
3.7542463520298295
3.741706516542788
3.7355997997213084
3.7378448924318994
3.743989897387279
3.7536938564743116
3.762744848148279
3.768581869810244
3.759107143563716
3.7628291059267105
3.7663927661022796
3.7640489214371264
3.7551306277660075
3.7467387399241776
3.741869249263649
3.745668415916458
3.7487428997288412
3.7495548982150817
3.745066868656155
3.741591098650211
3.7404521145380385
3.7396408847716764
3.7438711436471226
3.7410976318583025
3.7271335511153274
3.723296928668129
3.7228863079477823
3.7232556314025516
3.720146853664789
3.720371425538063
3.721082445718066
3.7235449053818788
3.7242286782219716
3.733860653582065
3.7452221435624167
3.751084970175475
3.7432642703605605
3.73900354791731
3.736530216080589
3.7347243052912367
3.728944225762109
3.727849018668466
3.725764009558389
3.728669647834421
3.7313602166876954
3.7351235904462645
3.7367940971054825
3.7360718809784434
3.7327549580924333
3.72689059800355
3.719034613326239
3.710487071751742
3.7142815360960686
3.717312021495544
3.720146853664793
3.7669095169352755
3.766342483387007
3.763874612659383
3.758434264167421
3.7509146911041413
3.7519259477428433
3.767456093626976
3.772813385751735
3.766245203462813
3.7738765381781536
3.775535709320279
3.777647620697827
3.7699061599778427
3.760871378250092
3.7559440113327027
3.757486959928001
3.7608979838304992
3.762084499748001
3.7618990244930144
3.757343420295376
3.758972163842026
3.760046824549359
3.7630708489928595
3.768646577800301
3.7735398059064806
3.7716623391469604
3.7669095169353093
3.771940220944733
3.7773257229941875
3.7822904093187475
3.784156326873073
3.7838102254243298
3.7864135931757703
3.7748763739739886
3.771045092759434
3.7711701083561633
3.7692800596972913
3.7674607462366265
3.7651194118307085
3.7528222513655347
3.7499139466897917
3.7571538249093677
3.760430340966409
3.763877635047608
3.7497373063511574
3.742906684699064
3.752689071583627
3.757452238473215
3.7524136631593
3.7514642386248016
3.750284371665126
3.7376184659101246
3.7281327972333416
3.7319881585165438
3.736623951567594
3.7362514288961792
3.733016024375218
3.72750284738333
3.728675532230184
3.7361955677258254
3.74965388881035
3.755005267952612
3.7495523009131233
3.741535036418803
3.736793802606607
3.7366093300329233
3.7350096835927498
3.7293402576175034
3.7347845988916353
3.735952264122182
3.749005023602507
3.7445058371993247
3.7416088385358064
3.738906658759911
3.7345612224883644
3.727247012639346
3.7266616944535906
3.7317797734944875
3.736606333090864
3.739501586389726
3.736623951567597
3.7862460091853016
3.786688080856487
3.787654838081543
3.78781100701258
3.785052119858994
3.784546439336622
3.781156145896395
3.7774133013909137
3.775146969393468
3.7744833785829175
3.782030860459146
3.7879264118425535
3.7706173435453674
3.768747965494161
3.7832017144845906
3.7790731019109605
3.7734780470176674
3.7741618184689836
3.7749876124959885
3.77527497532454
3.7753825748130456
3.7767838836304857
3.779831579972835
3.7805802544752427
3.782032669222032
3.783835666568427
3.786246009185308
3.7844660642267356
3.7835380009578783
3.783532399088252
3.784635444891475
3.787164539232482
3.786763729821626
3.7902712631393647
3.79174025565177
3.790621288335997
3.7857370586487145
3.777356785322238
3.76629086467618
3.7610759383420316
3.757740776001398
3.760772885784993
3.7682932602378734
3.7721247753195106
3.7768383735350164
3.7802970358191117
3.7817061243369277
3.782190998221713
3.777544358253806
3.7643049798116444
3.757659267720492
3.74311536454991
3.7289561703225096
3.7351692415538804
3.745593145494607
3.751731389288539
3.754970572245642
3.75837129773846
3.7611026701466854
3.7622555310397194
3.7581006032239084
3.75536323456464
3.7651562207293017
3.77557979414415
3.773463068046599
3.7698803666957104
3.7704383737857072
3.749324336290339
3.7453176292226913
3.7624731133276104
3.7771015582733227
3.7699862819253402
3.760228007185193
3.7566064691040713
3.761141986657404
3.767693312529049
3.7708919670526426
3.7673153351446285
3.7589920096078693
3.751660973575958
3.7455931454946008
3.799259167391533
3.7984670140324868
3.795813638195565
3.7881229666229497
3.7871088066986767
3.786640883027706
3.7816406205427233
3.787346493564218
3.8035512979246384
3.8073028263533866
3.8075511033459355
3.806118166243222
3.7928675276401185
3.7873052489112027
3.7869846111437213
3.808926549947476
3.8265480520181794
3.819046061795126
3.8039102179733217
3.790352174844702
3.7832590831426214
3.7804586220818566
3.7819890743467792
3.791718363089964
3.791612065555877
3.794313755633393
3.799259167391524
3.800291238447892
3.795439165262452
3.7883407143533483
3.785984670781986
3.787964201108726
3.7914752988362945
3.796526744480846
3.7984618989922465
3.7943712917798584
3.788053104960946
3.7850356033541916
3.7726379700599226
3.7697532718550515
3.7676938931906507
3.7668886923750464
3.7740715423858657
3.7726088965138045
3.776869112108796
3.7822969394941786
3.783750517419826
3.786097314803264
3.7843555375032674
3.7910211493914576
3.76860891709391
3.7623364914423867
3.7637585946868723
3.7573370037305858
3.7510816354738914
3.7520020052165535
3.766878549106932
3.768192583769276
3.7651506934021346
3.7628823952052084
3.7635998475162125
3.7680426435491956
3.7743319529740615
3.775619498794926
3.7862101169858575
3.7922866167453955
3.7761608025510056
3.7838529181777223
3.788829582326837
3.786612219368416
3.7776374218937656
3.784478417876248
3.7905675492392388
3.7945103990616293
3.7947921249426324
3.7916119156714805
3.7875040779336526
3.7838808235464323
3.7703517682268672
3.7543485034190165
3.751081635473933
3.813685950412637
3.8072568758831182
3.7961513654076304
3.793732959689985
3.7916922822312293
3.7882011086350644
3.791361343241746
3.797606063533275
3.8053061908762205
3.8183042622103542
3.8236811911448125
3.819960749912802
3.823984282189325
3.825697761759494
3.8277423921710167
3.8290835324038603
3.8293519307038753
3.8327644198343815
3.824957888141171
3.8157635006110193
3.8087907064146775
3.8044600306806693
3.800747553450371
3.7957659041640848
3.803504665503191
3.8130472553353174
3.813685950412634
3.804355058222276
3.801371382651766
3.8030730686975063
3.8050278634327555
3.805036825789185
3.7996777700903475
3.7981416638886456
3.800440340136647
3.802084759956284
3.7985727969964973
3.7863141126380726
3.7877171101686984
3.7917704415475093
3.796807112397759
3.799201503060841
3.78779956759815
3.7826967409906675
3.7836450165587228
3.7834186603026176
3.787038917850624
3.789054450273404
3.796411992373755
3.793043123225517
3.80008464274281
3.794131766101313
3.785432551834642
3.7779602979725215
3.7741163484643447
3.773319441500213
3.7711519400769657
3.7836796271465216
3.793900196280863
3.7975737468705764
3.798646065987411
3.799401056066045
3.801227781504726
3.7931317972527987
3.789350171724503
3.796387198658871
3.79864534048433
3.808147850440153
3.8050991939764933
3.801247926089117
3.795791322789726
3.80368196397458
3.8132171186250097
3.820329635001365
3.816308161768885
3.8083056803329134
3.800706654595932
3.7888203190366228
3.7808067242044086
3.777768889233401
3.7741163484643323
3.824698149058771
3.8261955084431873
3.828581765512495
3.8339145271905952
3.841968132106185
3.8441743183884434
3.845985484026632
3.849778655566994
3.847434045148608
3.841244840999304
3.8317701837068747
3.8240263704937796
3.8347329768398084
3.841646603304581
3.8403671208005417
3.835817729334035
3.838199797811425
3.8349032898591875
3.843404175389649
3.8401508768402963
3.83624046704684
3.8319251794591227
3.827764484830989
3.82472947486376
3.8234709226037604
3.823978951211797
3.824698149058739
3.8305195526844646
3.8369342839028655
3.8370551552660985
3.8315367304784282
3.8231362037537697
3.818891022134422
3.818831918825353
3.8196684705159205
3.820321022029294
3.819068982979694
3.816048772906393
3.813559158461165
3.811660060005812
3.81048678164497
3.810925584140406
3.81312262307388
3.816484691184384
3.817485595251732
3.8149981492369696
3.8101451404751425
3.806623585786089
3.8062156158624045
3.8016787425295893
3.800802864192741
3.802549631187408
3.7968915284132314
3.7915160821427922
3.789713852099847
3.7923585527505694
3.7993598204288124
3.8089237497569663
3.8183622813341036
3.8152958666641896
3.8104621006196737
3.8080267418079927
3.801595175033717
3.8044608064432817
3.808502930361772
3.812572265183471
3.812142936817801
3.8099792120432983
3.8231981664861023
3.8324732082926722
3.8340847555784805
3.830593705328759
3.8256091833071375
3.8210601270712963
3.819723163857866
3.8149631383394884
3.8066099086295897
3.8013558518873327
3.797784677844361
3.7931803799756305
3.7897138520998417
3.8255787286149863
3.8267178840887555
3.8297397571936846
3.835001241931219
3.84232599387419
3.8501208999488563
3.8548140790376197
3.852091970166665
3.8548121617308544
3.8593091381449
3.8608849732353403
3.856781253206601
3.8619473502163704
3.8587946082782922
3.8573459510236074
3.8496350315667933
3.8403982296057766
3.850473302033109
3.8443454818137615
3.84516470758626
3.839845666681179
3.8360095800576652
3.834056595647928
3.8325567343355527
3.8303194477660427
3.827088389357814
3.8255787286149716
3.833978510071844
3.8375771431487546
3.8421531160064926
3.8451977029978686
3.8456956962101003
3.8439507732443654
3.8407035898705026
3.836794090666633
3.833012832839282
3.8299877996455076
3.827940917786146
3.82656433368249
3.8247820250073796
3.820306669859996
3.812847929089754
3.814930935337343
3.824652792014179
3.8293251495093488
3.839038454532715
3.83868772618772
3.828654181612424
3.820062000846218
3.8157769991553967
3.817964194292496
3.8233634640601237
3.8182026300801235
3.8128582187194535
3.810243914918769
3.810084816786647
3.810722874042499
3.815364154065454
3.8238591841915093
3.822910602152393
3.822141148443246
3.820903152176478
3.8217710447614603
3.823560961284407
3.8227897343767046
3.817403456755546
3.817975289505882
3.8244332942381
3.831164677825669
3.838799673446998
3.837508486446736
3.8373449798800965
3.83259923858392
3.824913358366193
3.8215372392144196
3.8226289749791147
3.8266054649215504
3.8105935903955355
3.805363515681555
3.8061963296211667
3.81024391491874
3.8273973620598483
3.827580394679935
3.831309388313196
3.837099749706082
3.8426226459873223
3.853221858941985
3.8625345648961638
3.8668258148511563
3.866230704009627
3.8660557027719107
3.8652340774740557
3.8651034436373632
3.863469093628469
3.8661145642728068
3.860351206713119
3.8593320677610445
3.861414828530329
3.8510180626967023
3.849989179453445
3.8548591087681543
3.861731514071599
3.858438031879144
3.8535007576048255
3.8478788601268374
3.841486564199074
3.8342819460323843
3.8273973620598203
3.841606400116816
3.856990389489727
3.8693334528996317
3.8764509459535836
3.8720474134895486
3.868137885160992
3.8603593557901386
3.8550967538702263
3.8519010447763318
3.850602365869265
3.851721315747763
3.855259338039368
3.8585895107188053
3.8524605954998883
3.8432050151989317
3.8330511969328462
3.8271644431995737
3.8425070708249067
3.8464099722785545
3.8492461923464134
3.852607067396619
3.833584765709852
3.8253238954358473
3.8248802249842564
3.8278213899909255
3.8198441815013835
3.8148016155019637
3.8169762621096854
3.820643554455141
3.8308268145826037
3.833392763523825
3.827526141940313
3.8421601842477404
3.8543929912322183
3.8496713236687192
3.8521425187486416
3.861870744138706
3.8704586754073187
3.8639790195244355
3.863314828021444
3.856863942558951
3.851883838008653
3.8546042510795164
3.8605845327697206
3.865982025507479
3.866283959839151
3.856043768665871
3.8472072083776716
3.8443250080257645
3.8279166426564846
3.8340112619384414
3.829623033264524
3.8209481802327354
3.816976262109655
3.9005072264007987
3.8994860587347673
3.896191708552565
3.89045641335627
3.8824909144979736
3.87352191157661
3.8677383880899288
3.8689069560076903
3.868898205582017
3.8665466358911185
3.8703475640256326
3.8766745472924713
3.8773561119774786
3.8758627067618088
3.871432219959364
3.865786960135774
3.863951180355409
3.8621375330484433
3.863117599690722
3.8638150785175878
3.8684914332912785
3.881000566910918
3.890336309617074
3.8938553467244836
3.8956421495710654
3.898130056374871
3.9005072264007787
3.893817344716574
3.888977862104081
3.8837856872704077
3.8775396712015904
3.8777378122809902
3.8686788903483196
3.8676816533424567
3.8675221944921905
3.8649705470205493
3.86003418834306
3.859141002233178
3.86041725065446
3.8600074101020225
3.864129626700404
3.8623852268175347
3.857179008148347
3.853332690367527
3.8504531201925656
3.8641054154591727
3.866572327225922
3.8570133106687288
3.8628690788256437
3.867527701194026
3.854121828283158
3.833435245597245
3.841691832205172
3.855698677273758
3.848751762722711
3.8468859598368277
3.8415287784381085
3.8444821342854523
3.8531385586526126
3.8575760389049
3.857441439472786
3.86432064870545
3.8713161631740864
3.874910314581392
3.875495749738055
3.8710221349405627
3.872203442697317
3.867259808230802
3.860066520493805
3.8573668970198187
3.8645836136856153
3.8676085682703465
3.866913410060749
3.864047282899431
3.858044948225633
3.8456688927726383
3.8428760318970507
3.8383736355243
3.840012503228214
3.8452049501457255
3.848751762722741
3.9138208106306585
3.9145365850561324
3.9060920800868595
3.8921981883961494
3.88275277701171
3.881868957233285
3.887539208031924
3.8945874869762953
3.8987011589132057
3.898069252821868
3.8959511387127015
3.8969303379204328
3.89237611494337
3.886792154696496
3.882769835094718
3.877200975483
3.8688131822828216
3.8698770861525986
3.879231728380774
3.8881149269557507
3.892087107507108
3.893952774244525
3.897718225223373
3.904850710766354
3.913757978730357
3.9202667995401317
3.9138208106306362
3.91254503910172
3.904999171757783
3.896458096306153
3.8875095259915593
3.8790514153320115
3.8797428622606507
3.8805816860668814
3.882768238383959
3.885695056852867
3.887000968325224
3.8852775213422692
3.8809196376703
3.8749981040379473
3.868543926628348
3.867073908424838
3.8696852989656634
3.8716891614577826
3.8724806020889777
3.871632219164149
3.887685659017376
3.894696199756689
3.8891369778608067
3.8750243902238304
3.8715621283587205
3.8741113113926664
3.8714831710805053
3.8623057611492664
3.8680444840923967
3.8671799294301255
3.8630724951340176
3.8583769520853477
3.8607674552710383
3.8694270413294856
3.8664673516336046
3.873838421840166
3.878791581667086
3.880493445257675
3.8769568220654533
3.8738609509729605
3.875795768917394
3.8765474019987782
3.875072949477242
3.867292611449211
3.867892426420188
3.871766562753249
3.876571846444018
3.8818527733351296
3.887448171662941
3.8809630339182846
3.8742073470763296
3.8716874320966403
3.8699529894093763
3.8696973695653445
3.868044484092356
3.922226534939186
3.9184129725569177
3.9160147449185194
3.9166040441645644
3.914877672707042
3.9111225146040756
3.9078073772277633
3.9050563133379956
3.9053277057561537
3.907832273046385
3.9092720073248852
3.9077422252079
3.918302720826809
3.922009760670841
3.9237578827086796
3.9237893008277305
3.9216157001483203
3.9219604561270542
3.918965189333776
3.9156965434035027
3.9125026295782
3.9103997235773025
3.9121261066550144
3.91947136960342
3.9263716485961524
3.922066541388377
3.9222265349391954
3.913804432751926
3.9091938176770777
3.904183099838999
3.9045344177378962
3.908445169529496
3.91313627387254
3.915720788690711
3.914089469519973
3.9095784075355
3.9074903220989587
3.9082506489916495
3.9089941300411537
3.908993947366592
3.908175063225162
3.906545445913177
3.904302060573207
3.9015211287347
3.898467759006238
3.8969346319067286
3.8960779305919573
3.9009492294704953
3.900093859274984
3.891821915427764
3.8902748328425134
3.8933476890881535
3.893130369957909
3.8816429051111587
3.868759231454654
3.8680531513220675
3.8678572651521366
3.867789462337322
3.8697594111849023
3.871335332494136
3.8807308859740153
3.8906380849154063
3.8990722457497045
3.9031934031117
3.8976439639045313
3.891957458150673
3.9002074400029456
3.8988709179984857
3.8939138922702137
3.8946286304611184
3.9001570600231332
3.8899819174904002
3.883950325941964
3.8870129392633688
3.888520274735056
3.8856831717414986
3.879006242478607
3.872478493009154
3.870713107776968
3.869804163644959
3.8687592314546464
3.9283553183808047
3.9285394658294353
3.9285334212781713
3.926320334018943
3.9206410023034874
3.913915340126123
3.9083342590394183
3.9086777175607836
3.914471488958585
3.9218959329926233
3.928327674885697
3.927708035593115
3.9252364783382148
3.9241684543560775
3.9254308564461087
3.927047149887171
3.9247053616835226
3.9220715190943998
3.9225459439233097
3.9231678163310666
3.925023433608944
3.928697872604031
3.933184554192248
3.9349544621907895
3.930306786920163
3.928679973257405
3.928355318380811
3.91818356112395
3.9117651718592974
3.9134980918706135
3.9193189306237453
3.9218834865270127
3.9226182024962406
3.9281716297916116
3.9394314520840017
3.947008087215175
3.939910282249832
3.9399074537292766
3.9284346810013626
3.9177133754207665
3.911649966345225
3.911993967987853
3.916049547975025
3.9198234288402705
3.910116528967984
3.9000291880704863
3.900860528973938
3.9068262669726344
3.900131942498897
3.902695005306212
3.9040563570852354
3.899852833235757
3.897774870904795
3.899201826939839
3.8941175225585707
3.894196534578578
3.8932338772630257
3.8890108951476274
3.880729694627966
3.8754680141658246
3.882905571267523
3.8907888955887486
3.8994497199475417
3.9090771669118314
3.9069132653694867
3.909745326586278
3.908140245256566
3.9105933637402024
3.9081141639609496
3.90535020763595
3.9033680353398723
3.905503101082388
3.904021374254453
3.9017567888458196
3.8936780330209566
3.8930691039183665
3.897996022163679
3.9010309352657746
3.9010594326271413
3.89827355968226
3.8941175225585622
3.9294435109792603
3.9363863423354286
3.954528439947207
3.955883662297355
3.952108251994477
3.9513835135465913
3.9481469145643744
3.9406084685724077
3.9350313095901126
3.9315709237649497
3.929235542951309
3.932801754589728
3.929093278046803
3.9305575869002416
3.9322451370626914
3.9357713820318483
3.940043103815587
3.9457509889271156
3.9465317997003497
3.9486892390979156
3.9581637675469983
3.958305097504094
3.9547706061208117
3.954039834800018
3.9514149881735614
3.936044924879343
3.9294435109792216
3.9325125802965095
3.9337057372038977
3.930506946755144
3.9252024468940534
3.9278095269715734
3.9360456950123344
3.942594632106712
3.9471333003132316
3.947937617995093
3.9480471459601505
3.9411171636269975
3.947944352063952
3.952803355575415
3.953201428789604
3.9483732300790586
3.937722587328769
3.923967627995552
3.92291407962529
3.9251667159663883
3.91054439735681
3.911983892210469
3.921126697785527
3.9184339982478193
3.9048187938914034
3.9009973445066533
3.9069698014668015
3.9196708246725227
3.910129395405411
3.910448222241834
3.9098809469655986
3.9082608535090615
3.909338644020301
3.9172873688572105
3.93318794522389
3.9362144540777364
3.927336980135868
3.9132939975214924
3.917815246947868
3.921543088718546
3.911270036699886
3.913345655657297
3.9204310366238952
3.917804366171771
3.909421933354946
3.9153117504617425
3.919356624527777
3.9113398963310977
3.905380091523878
3.9074105908840933
3.909409066208266
3.909295988121308
3.9077571314773483
3.9075989876074613
3.9101293954053937
3.9722162750437273
3.9722446094019745
3.96464152174984
3.9684408505962008
3.9650801781632157
3.9566915826630478
3.95172396945153
3.9528210037764775
3.9550241490255176
3.9586522100193013
3.963511622140741
3.968204981016489
3.962775143177961
3.957011278682365
3.960214055296832
3.9476565503004357
3.9449870987185407
3.948393727839194
3.9529605456806034
3.957302816618725
3.9601257156971594
3.960444126450998
3.9583811726825124
3.956871351079985
3.9590711219134658
3.965763470891913
3.9722162750437193
3.973377285227553
3.975767652015566
3.9774728520216667
3.9779346738395307
3.9787698699958916
3.97040241841138
3.961449269542972
3.95502888501127
3.9553288205945516
3.953916378271127
3.9492948284296556
3.9510677925599915
3.9623602176091257
3.9593569866060614
3.9572086288886594
3.9497311855651294
3.9461099158627504
3.943014645709579
3.9298635649387954
3.928955380844275
3.9198968668667384
3.9318350695260302
3.934273205556395
3.9376734919223275
3.9360838029838883
3.9292735559501626
3.9226553363796954
3.9398268842418185
3.9388395479124694
3.9366105300287395
3.9345798352805215
3.93400980508709
3.9354440805436264
3.93759791517275
3.937486436859494
3.935566022766712
3.936664730285401
3.939489200765169
3.940318773437562
3.9420675401976513
3.9395611542143785
3.9362851443770817
3.9333462951530547
3.928623085970685
3.924354867846465
3.920928176768798
3.923294443451359
3.9276926171736983
3.932050062244156
3.935644771181536
3.938352628753149
3.9408915405262444
3.943576217467331
3.9398268842418283
3.982894776085566
3.976088258380075
3.9726621964994995
3.974269530585546
3.9775585334094234
3.981878133061258
3.985869360631916
3.9885130078779367
3.987776965618177
3.9870710484806025
3.989650978335511
3.99089030357703
3.9840562866256253
3.9733415436481034
3.9615722765704087
3.9754485784270703
3.9868102416099744
3.9808509443889677
3.974560335555583
3.9685935437333884
3.96311659747665
3.9730604751632925
3.98482623902318
3.971133642035421
3.9599181339413105
3.9708739761154828
3.982894776085607
3.9813634522026096
3.978956282313092
3.978814370084695
3.981375920211096
3.9795324712583477
3.979959926828565
3.974828412689858
3.960450542605351
3.9556008020187994
3.960156266657175
3.9632949602118304
3.963794056398706
3.963367614258623
3.9764463510710426
3.9600137510698876
3.9558051015517917
3.953692682515778
3.9512628194141386
3.9461831911784886
3.9300971384738914
3.9298266899187384
3.9369878831491363
3.935168733829129
3.946004344862022
3.956118848717263
3.9598980517518747
3.95220330833715
3.945497421239427
3.9440370537364586
3.941243730125506
3.9396074861317847
3.9397058530116498
3.9403897838648825
3.9399263652135406
3.9506609837740005
3.9576779108406965
3.952858348286134
3.9459540532099364
3.9436003395765455
3.951016492247988
3.9567772544848014
3.957058297538147
3.9638826746811917
3.956776542626396
3.952574550287924
3.9534394161011304
3.9596680422689894
3.9661348408968533
3.9635402705679375
3.959632869573017
3.9572629823610117
3.954277896511826
3.9487007954372504
3.9454974212394167
3.9851731556747905
3.9872412092909952
3.9884067873314217
3.990059298455182
4.004699518426217
4.014592321795478
4.005266609067731
3.994565794222198
3.9895760301408605
3.9895967446628493
3.991162311181365
3.991143917801015
3.9877349817434817
3.9820866079418984
3.981331314296879
3.9848059859845404
3.99033156945884
3.986275622237323
3.988128718920312
3.9943032100778955
4.000494336732621
4.001925114129917
3.9957249724513737
3.9997598473212475
3.997075465045569
3.9901051820523397
3.9851731556748113
3.9922644484983723
3.9939143367731953
3.9960103177717303
3.991641262583194
3.988519131841012
3.9886390199544777
3.98678351863286
3.9832398158139095
3.973223121948997
3.9800566055771296
3.9849410412995
3.9924350093023726
3.996703078389891
3.9832836127626607
3.996316226965383
3.992483029452056
3.984853183302544
3.9644463347714827
3.94948423616802
3.949384853488265
3.949639215744192
3.9436196568622877
3.9697434588720553
3.9708725911902736
3.9674159031370833
3.9622511721734472
3.955170574361829
3.9471142783859943
3.9477448611775507
3.9519369147239773
3.9613150901569907
3.973372274548593
3.9847385277302734
3.983177161526692
3.975548252943015
3.9733035580706857
3.9720679907716665
3.969293934381159
3.9683708178647574
3.9616309171000785
3.9645119421007475
3.97700548518282
3.9692032743287537
3.9733278327676635
3.9786538029754035
3.9859606974721875
3.9788696400495773
3.97020155954526
3.9686374399664524
3.965907427606782
3.961486378386291
3.957471789215814
3.9526984968999472
3.947114278385994
4.010247771093052
4.013755236609926
4.0130602445738255
4.013206642835028
4.015772067503293
4.01554969201814
4.010610729547903
4.006421039536094
4.0019959046464555
3.997278850552936
3.9929012254502116
3.9949888024053206
3.997259192675998
4.015390978654077
4.020674740060903
4.015520520411169
4.013379889728393
4.016082814526207
4.017800075277559
4.018013748562892
4.017300786894673
4.016603903390695
4.016424377526814
4.01624601146336
4.014671038620657
4.011274296378163
4.0102477710930415
4.0100795986349524
4.00480358771077
3.998420195689187
4.000559976193516
4.004225753712776
4.00308144803602
3.9943126016484745
3.9845334789302163
3.9801820588503216
3.9841847646692905
4.0091592345509
4.0170141265568775
3.997641852440069
3.998608759850488
4.003559892219689
4.0052338190516865
3.9864581762993927
3.9671665105626186
3.960871786600519
3.9625788684845378
3.96907288994923
3.9709435130893853
3.9741281888849365
3.9924492233094107
3.989080595556494
3.9812614227845406
3.9884003878007657
3.9932392594241453
3.9940138035004056
3.9959217749316083
3.998629774716807
4.000516004354413
3.9954407979515305
3.9889672187451546
3.982453075779293
3.976350728151362
3.974034323168863
3.976225238782214
3.9794123489550586
3.976799339982201
3.9781403395908064
3.984289592255173
3.9848196082318568
3.989475863644498
3.991716783568432
3.98729990691458
3.9943515571959183
4.0012644687082455
3.9975935683176718
3.9977153716335643
3.993906292575586
3.9924276915962045
3.9928605741461114
3.9932392594241772
4.014125275782302
4.01473614270351
4.019483575892895
4.020197307046318
4.0180735718736695
4.022163002340052
4.033106001153838
4.048443917335979
4.056305790344162
4.052125364077223
4.043668867759213
4.036231392478057
4.042642416719933
4.048226270372541
4.053491408874391
4.04609197335362
4.030598417313561
4.032248594900484
4.032955686219787
4.033230989590475
4.033295090539903
4.032892693013511
4.027660373923913
4.0303237692558485
4.026723756674984
4.021199937318449
4.0141252757822565
4.018223710093112
4.024148747031853
4.027128729239416
4.02610891249553
4.019320919014119
4.006655532527814
3.9958444207885293
3.992182452280712
3.996688438765019
4.004304735405174
4.013213284243411
4.022221133222598
4.030489465486904
4.036679840197594
4.024076513343161
4.010704330157581
3.9884894212367796
3.9850599415263144
3.982014503224755
3.9775564912147807
3.9692067274598792
3.9750078719933173
3.98375614799771
3.99859200483192
4.008330901445282
4.010672450787639
4.009624606298872
3.9981350416881445
4.0001570719862665
4.0056809461907426
4.006976060873962
4.001750833663464
3.9971406154907974
3.9899644718301692
3.986815528929097
3.990335561008756
3.999892659251735
4.0086561304030734
4.007241589767165
4.006273102034217
3.998771736243699
3.9862797091903017
3.998534631948405
4.008295495470877
4.005362804754218
4.005155610662092
4.007756169969347
4.001719771158611
4.001983026436075
3.9981017840846773
4.00211790768181
4.005774486064192
4.002405118910239
3.998135041688099
4.0441744342739945
4.03819695230923
4.035470962272818
4.035172105591962
4.029240548259842
4.025479029381092
4.0396217207466005
4.051647163786031
4.067045612962166
4.074428267469999
4.068562975438528
4.063268710486861
4.053169400919317
4.050544603855585
4.064191857261745
4.059141127824425
4.0653522595782725
4.069443199291076
4.066984063650922
4.05798830115648
4.045151095027077
4.0330692051015316
4.032249054960048
4.030626852237336
4.0389842148907436
4.044504987763747
4.044174434274049
4.044716913815127
4.053989598647364
4.067436939570049
4.068583080700385
4.057381839078468
4.048475308955681
4.044869748989552
4.045189405819897
4.045361440860353
4.041541272135774
4.033159093569271
4.0322505360306256
4.044436694149212
4.039567272538222
4.033754752208845
4.0218316674406385
4.030598866271231
4.024944169375624
4.011890814189996
4.003959425736559
3.9990823593072586
3.998371226795491
4.003342395174462
4.005017452520622
4.0088487432540445
4.015157193295297
4.011358967376247
4.00567252794583
4.0076244609988585
4.011828411646386
4.012581226929297
4.008308273007859
3.9976382789062783
3.9991755962925177
4.005750992114529
4.010858295065623
4.012966276647346
4.013217778469018
4.00998069739939
4.009583965788623
4.0071305713281875
4.008811115573141
4.0102093571262465
4.011102174514595
4.014678673995615
4.012722504059422
4.008208786290608
4.011768099678843
4.0134069121846965
4.012130129459267
4.009101506565921
4.008103576291208
4.004184629181887
4.005672527945846
4.049195415926476
4.053262791943297
4.057454538118357
4.06829058574731
4.080486332195637
4.0832970924622245
4.084787746419406
4.08382528398654
4.080042259927272
4.086235641464467
4.095491079449967
4.094572093510924
4.0987934544666365
4.083364207789405
4.068276495231977
4.094828499110557
4.111470558992567
4.111823765918298
4.1100410185539875
4.107158239314525
4.103542039104291
4.098645863941868
4.091503411132639
4.082387619401804
4.071755402458982
4.0619638003062315
4.04919541592646
4.058587432929117
4.068361151243555
4.069662107826212
4.069767511305008
4.065506820818946
4.062481266119703
4.054633029510655
4.049054872030449
4.046524817891635
4.047451581694604
4.048520951154435
4.051401264154198
4.057513502027964
4.055774210020609
4.055017305584901
4.050709889157445
4.040240162610386
4.032389232923832
4.028339404869984
4.013107970290295
4.003183402215128
4.002272315860371
4.005937019279717
4.006062855123483
4.014865959889321
4.022544386403589
4.022541245063669
4.021623577018686
4.018449000886446
4.012717892383373
4.0141072521338375
4.0127250127957375
4.014290424474477
4.013607378624371
4.012594840585464
4.014683749654163
4.018966810354464
4.019510612615741
4.019552827632974
4.018262169983364
4.021316459642298
4.018128543325571
4.0148000658341525
4.013203483432583
4.018517669965421
4.019922025623793
4.018517828412432
4.016769613826963
4.018697685378117
4.0223462379752775
4.016269887862377
4.009164121522201
4.015239417713513
4.021623577018642
4.073390409964573
4.074377555461769
4.0754738218035405
4.077569300992955
4.087246318559073
4.096592797718655
4.092772718326471
4.088297538049757
4.087945787990294
4.092097281613767
4.099151931024518
4.100920238487228
4.104052980020241
4.113915667376074
4.123449288624283
4.127120206035631
4.123726822642679
4.128039691417084
4.1213079449932595
4.114498854047509
4.108239806916114
4.101896812682295
4.094127074070648
4.083120413423644
4.074678107582327
4.072274089574239
4.073390409964586
4.071140895608291
4.069874667830544
4.077764099535631
4.072292925267005
4.070434120540273
4.063563523478253
4.0658141027266534
4.07188145746322
4.070120576391313
4.065461389921059
4.062882477574362
4.063165512210708
4.058967223729063
4.06513730664169
4.0620377211931435
4.061249404313172
4.055619803994527
4.044035928002017
4.028832767563088
4.022442818410891
4.017756599536293
4.014262299189326
4.010441389665932
4.010781986001656
4.017635923501109
4.024097691396182
4.024932654724332
4.027138273045713
4.02592865999433
4.022669872625659
4.01891274336516
4.021467618019948
4.016977677350543
4.019876905456411
4.0269501233723295
4.033189924895344
4.029780014761127
4.023597977564375
4.024634278964616
4.02816770735632
4.030080882688971
4.032770293301521
4.02683473644668
4.024293422305238
4.030656065936222
4.04105621711385
4.046043306773664
4.0397610123823835
4.03168351852857
4.025629910354136
4.029473416830222
4.032486104892609
4.032129500676252
4.0271382730457015
4.075953864870039
4.081790067701658
4.093353104904319
4.095359191868708
4.099572740941876
4.1060288504527
4.113588900155296
4.119533259008399
4.121477555783881
4.120824629574151
4.123672024525533
4.132454818595797
4.125624703176594
4.128714834616637
4.129743460795249
4.131161085188501
4.130441865334896
4.128948625086686
4.130657798117727
4.129467231492977
4.121613220817641
4.1107133181965505
4.101596590876144
4.095721133424214
4.092919052361952
4.082551394258442
4.075953864870016
4.077595339777475
4.079347064026538
4.078094952189435
4.074916382544894
4.074109380049173
4.075724862774474
4.075238047696474
4.073715472116139
4.079777955027621
4.087826471315648
4.094816037822107
4.094387903975861
4.094374895620297
4.078970627256514
4.065944138762806
4.061383108422395
4.064745674279743
4.05850379253582
4.05171693918458
4.0460140299512135
4.041334441514087
4.037507762450415
4.036140760419719
4.032657853555922
4.025808002473782
4.029178816904756
4.0396481518798995
4.037565165998473
4.04059856344327
4.03883993010764
4.029391454434414
4.023573162035677
4.031813666766977
4.03792476155897
4.033986058156452
4.033293816453999
4.035730058223736
4.03710464761253
4.035051181499507
4.030596264166471
4.031388151947162
4.037857893519544
4.047935969427547
4.043934185058849
4.0493151131985465
4.053577241072572
4.049345251832755
4.040527175993479
4.036044748021551
4.036046898334311
4.0380804621372
4.0413911186407745
4.045188496639461
4.037565165998479
4.092818357700766
4.092831274420797
4.099703359157442
4.123593020759558
4.118702725789049
4.127068626940117
4.143881518022612
4.145619608700495
4.143171352330116
4.143301414499761
4.14542818327036
4.1489155236798405
4.1511992100820105
4.149589152420913
4.1453852156368995
4.138896049859578
4.141371804372873
4.1429281385507
4.151248812006023
4.151632638310688
4.145796571991841
4.141438472427581
4.122167725797607
4.106472954844925
4.093676197599624
4.092329112365054
4.092818357700749
4.09671990401291
4.092946816698636
4.082673729252751
4.084129762977025
4.078177874606806
4.077430996483465
4.084298509592587
4.0940625155938974
4.105766527669807
4.117701051388936
4.10996889837914
4.099071508298684
4.095843148229855
4.084937435518264
4.080760641688939
4.078339108710303
4.067397209634797
4.066559437029308
4.066784279271387
4.063371097821043
4.0587540422636295
4.054192653444539
4.0449211458418075
4.040057622200076
4.043720855860736
4.042991746673351
4.04019869104109
4.04366529806556
4.043852689702117
4.045149331497272
4.047529645878666
4.046770419741378
4.043062207093657
4.0383915090727776
4.041519925841094
4.0412821274979285
4.045551550720923
4.051451062175214
4.0546036312966045
4.057322593876964
4.04931406789457
4.0427734295976405
4.0502633246690785
4.057580098479687
4.053885367483698
4.054430113096808
4.055347320067086
4.062941773123399
4.064155580251302
4.063640863483963
4.060668724442388
4.054104363677322
4.0452094999644395
4.0436652980656005
4.134602076664984
4.137231782221918
4.133321934372558
4.124915625821387
4.14242439031875
4.1430842510230805
4.147517793176913
4.145712140991902
4.148224127419507
4.150210536760133
4.152032310330027
4.156274978311641
4.151571541120629
4.153319128600757
4.153715488207081
4.158984069513419
4.15642764007432
4.160540128019587
4.159595949076446
4.1586122078428405
4.160940446250066
4.143263842883442
4.140859496019604
4.135221023338651
4.136537003561964
4.136597571548536
4.134602076664964
4.1296644632158515
4.121299805690339
4.112288025974998
4.115246589267018
4.132884400820584
4.137983871523845
4.129241175672474
4.122193002512935
4.118938917648017
4.119026669579679
4.120279023181159
4.113519331267465
4.097939146092553
4.098213134379474
4.092289832639822
4.079999498086426
4.071930280787906
4.070562906627174
4.071614491639341
4.072284964970374
4.073720909212033
4.077757676403689
4.078853924110666
4.072192368256041
4.071985606126134
4.056859188657415
4.053467219911097
4.049573033661387
4.048783850235459
4.05218410033349
4.059907139598828
4.069894478349303
4.076506047481976
4.075953511308507
4.073941608313217
4.072270562741922
4.067897751955499
4.058965498636683
4.055747021536315
4.059224554848949
4.056672018359393
4.054205261134698
4.051817370216277
4.067686083612015
4.064222897049836
4.057515765922691
4.058899174190543
4.064418341931029
4.072053589563132
4.075478023734728
4.072982000693166
4.066822967270881
4.056424284796148
4.049573033661394
4.13998956223872
4.1401902985194665
4.140777009312249
4.141608401246642
4.146230705013828
4.155364820161537
4.150741711172805
4.162504683095441
4.168272371368264
4.16894354054806
4.16833756490973
4.167480698266565
4.160838556544112
4.154080631916533
4.159340170315078
4.170028922031951
4.182822172499276
4.188027162621336
4.186204369432295
4.184632734338047
4.163026323176522
4.153284106733643
4.141405838393644
4.1398151089771575
4.138880330552946
4.138958972276103
4.139989562238704
4.139081015722044
4.141059506364586
4.145610463061751
4.148414807683282
4.146069126944604
4.138441065456983
4.142081180153069
4.150072388629721
4.15511570146336
4.132587191388699
4.127144458795526
4.124400183494076
4.123008812256166
4.118891125437381
4.113106923352441
4.107622455973723
4.097547420820728
4.085765707954281
4.075695848256702
4.0723374813330055
4.074635181985985
4.079042102475229
4.083588925086187
4.083523872092949
4.074313541087059
4.066350892047463
4.055970847700629
4.063945028304491
4.06585365976161
4.070495322311362
4.073250197868943
4.077402130378044
4.083789571811783
4.0896956277950505
4.088122688124537
4.081133717448266
4.076077121906558
4.079419574557456
4.0864773502649125
4.081603060369271
4.0949281194735105
4.09281541367777
4.0856536577512985
4.0693849859952635
4.076736728823391
4.074860949612361
4.074236408260568
4.077344800452578
4.083402370393274
4.085537716405147
4.084012524469438
4.077355061112582
4.0691795940003175
4.063945028304563
4.155396592330455
4.159021407467718
4.17807441645234
4.18165705012756
4.174945462891441
4.178353929382258
4.191727330368588
4.203120800376887
4.2110317433612945
4.215503795855081
4.211319599894241
4.206830803072164
4.210267863044747
4.209995404436615
4.20423840274948
4.196997646288777
4.195526403956189
4.1910802281200175
4.192329679639658
4.1889210586201875
4.191030257265886
4.188480396410393
4.188080947233525
4.190174471123301
4.1763976047361675
4.159299184977178
4.1553965923304625
4.156428568778325
4.155751515452772
4.152601087431528
4.1484525363636156
4.150599272797881
4.1703431345457895
4.169945085431343
4.168041576375008
4.161891950536776
4.149439564766151
4.133372730327764
4.1304460074002645
4.124817812723676
4.1192267931626105
4.114480969982002
4.108144365741867
4.104481003142783
4.099576390898936
4.095924676065942
4.095546305448132
4.095760789774033
4.090618085923561
4.0869028820509845
4.085645094342779
4.077834920277624
4.0807952099410105
4.078973145037175
4.068663303409506
4.069104405627004
4.071096338649484
4.078616913589039
4.087325291207398
4.093678907057361
4.100913759272032
4.106047266278905
4.099867552723068
4.093885382744948
4.0902966799642595
4.089420973079762
4.096120557513813
4.098541416965523
4.096095240450255
4.086419967279699
4.078910547015159
4.076792589180597
4.085532566842362
4.0958615432979135
4.093639270193051
4.08847543078305
4.087409756170924
4.086661674738734
4.07779379623406
4.071704605533059
4.068663303409599
4.180856646969966
4.183151073549489
4.189065593493449
4.1967030494936495
4.203498119456651
4.208135223914036
4.211197732569132
4.214338142165265
4.217508209930191
4.21639124919509
4.216940109682011
4.21605443731799
4.215320210414093
4.215551994349657
4.219401856309924
4.220432668492119
4.215374936211481
4.211488362546225
4.204243645360224
4.1943457537781725
4.19526643111596
4.201042481929556
4.197794687784955
4.193613466065319
4.194062101609389
4.189128588047715
4.1808566469699535
4.1878475612948645
4.185249395613064
4.1796167749681015
4.1756911694348
4.173296654067588
4.171628008370901
4.180619318422587
4.1731678264317615
4.164315734015812
4.164960251794313
4.1631170833548605
4.153985243412877
4.142992819211438
4.137283377755976
4.13333169974196
4.131928282348108
4.126956521406667
4.119816548128304
4.113871570364117
4.108639560460751
4.101876247891119
4.093707009180844
4.088702482487776
4.088145398545462
4.087697021348114
4.0871043405137515
4.085363979571452
4.089962209738403
4.09194826299932
4.09665893798333
4.096878306286633
4.092483612332353
4.09626301415721
4.104123331827129
4.110474908813286
4.1092901720076584
4.108328249589734
4.110691252707899
4.100558271697032
4.106603325103746
4.09924449653359
4.112487742491872
4.124671205239188
4.119866482577072
4.112944729508798
4.105403378704253
4.099280916878923
4.098600020754116
4.096899570748002
4.093118424606765
4.0880159890331
4.087485234050411
4.087833481181295
4.089962209738373
4.196833837453117
4.194678259193793
4.189138034088486
4.2037631407625895
4.214337038435864
4.216754981129981
4.2207663963201885
4.2306782341535545
4.240958640929367
4.24895444519082
4.234671427994039
4.2177456416039485
4.226646723526705
4.22776885436949
4.22422032010878
4.224657318758337
4.217603400055461
4.229908003460369
4.214696086400304
4.211513805874643
4.213098909603766
4.201366626818757
4.205007651626345
4.204134265399126
4.197980255036535
4.197672415093444
4.1968338374530925
4.1916917971035845
4.19434795448946
4.194473539384326
4.19401642480882
4.195101388208144
4.191876581420649
4.185432806463558
4.176515103527337
4.166240104942434
4.172944368959575
4.172721383521121
4.163066874329071
4.15656507190391
4.158237218153965
4.150535327439369
4.136881005583164
4.135339713367349
4.143802960662357
4.1525562194799
4.142129742998092
4.12600180042769
4.110697686809047
4.099358540059361
4.101676500362428
4.102603181237619
4.10730909222265
4.1191066358437745
4.1206298266371775
4.115443101984608
4.105454733421987
4.101570387137335
4.105257164969661
4.107910522865566
4.11026312091955
4.111632769521397
4.116928890241602
4.117147589025433
4.111665133940809
4.112536664160249
4.1130825955145776
4.12550603827421
4.128591640729317
4.124718850094828
4.1224395390973925
4.114135916491694
4.109127555082595
4.108708649383965
4.117269663410713
4.12202729962684
4.111557459427649
4.105715657234539
4.1091808939216445
4.116351912537445
4.120629826637149
4.210447050623198
4.211763843712897
4.2145898460003535
4.219190866098402
4.231166017867798
4.234891440544516
4.23810551529429
4.2394023932602725
4.247270979691103
4.25383205433422
4.261946364703134
4.272280862212963
4.262140298913577
4.256631837384942
4.257105930826914
4.240055959002912
4.240763951603315
4.23317056909124
4.242594078950072
4.2347657938755185
4.215402541522725
4.220141543578441
4.223988911662524
4.215489359553358
4.206918921457604
4.206633254560122
4.210447050623202
4.204446266418383
4.198147427420244
4.200373478304914
4.204354921246873
4.198298153524525
4.196847437196988
4.203290702577953
4.20602641076048
4.199135379947397
4.190179833085831
4.191086281333847
4.185213253522431
4.190049330131378
4.182636601567031
4.190111757621319
4.183183223257201
4.184465026280733
4.171886041754099
4.159702248004848
4.148429808290269
4.134972624373453
4.130602524503317
4.120279560196679
4.108622178268791
4.117636116761757
4.129757344480988
4.132856084445788
4.127266937433319
4.128040078207232
4.130124153661605
4.132711436358849
4.134048664406967
4.131568321733186
4.1250048383919715
4.121192656299872
4.122736803071769
4.125713381141583
4.123481883458778
4.1207070633853515
4.125124446312653
4.1286233781142085
4.13396681408637
4.141557020098269
4.143404816808135
4.154615513414473
4.152509075144489
4.144575111406789
4.133583518620351
4.12716726354037
4.133613379253678
4.1351504369880105
4.1326050497729625
4.129512886373121
4.127266937433364
4.226816425011801
4.226916836230724
4.2273632300558734
4.228592963231922
4.238873581998718
4.263120355929378
4.279857938024585
4.2828741197422335
4.272298782540036
4.266654499916344
4.282791001441324
4.27340475606609
4.271164620064083
4.262228326783723
4.257174923816455
4.252928331593705
4.2497144095401485
4.264857175276368
4.25894459059433
4.249209106615217
4.249595478797558
4.244695487124674
4.232666109361235
4.226237095781156
4.2265136557978185
4.225649328723128
4.226816425011757
4.225804436348323
4.223736074912108
4.218569417378817
4.213189219803083
4.219805638185888
4.221768506713228
4.218672824495027
4.21538287373352
4.211815442515729
4.205730968804014
4.191389893661734
4.197507298342442
4.193535911508135
4.1962982572423915
4.191995608945189
4.194495447719957
4.184481779333121
4.175003363229101
4.164551111145583
4.162420856979391
4.162801177675366
4.13999465402028
4.1311619070784635
4.132176530370559
4.133355341799104
4.137291373407499
4.143470665390145
4.139754599534842
4.142397813464418
4.147988330596132
4.146276331024803
4.139405574477039
4.132510630898378
4.126002915130658
4.1213759367509155
4.124329241454272
4.126430646766503
4.129237673404747
4.1357936459101055
4.134591632889829
4.137460111477155
4.139640095845247
4.142199877081849
4.153966225991318
4.15530099320039
4.16075584299014
4.153797073073912
4.1438922549718775
4.1382859308946
4.138782770528948
4.144268214330173
4.14948040952898
4.143307935660036
4.139754599534931
4.22753270182992
4.229260727110876
4.234117713172129
4.241934724098022
4.253189945758324
4.268312555141765
4.286400290520765
4.303490858195319
4.306158121562646
4.297214826714688
4.2855827165670695
4.284568732947656
4.281445851011978
4.278455331028617
4.262068883563633
4.261781090548358
4.268502776355864
4.268156448260168
4.271839424146552
4.2721153817512985
4.26612358892592
4.256188070763274
4.245427435232383
4.236738162176128
4.231813392447593
4.229174461173915
4.227532701829904
4.228655556972305
4.229271322622149
4.2286878065456
4.227024851761758
4.224615696905635
4.230883959150619
4.243160436954752
4.248466730797819
4.231116545922921
4.215616068703622
4.211337766975002
4.212723835385572
4.217984496196582
4.205245422504175
4.1987148719596235
4.196338542825173
4.1858052660130936
4.193720740694589
4.192252093815864
4.187322664733978
4.165193368646028
4.156353646090944
4.1466875147297815
4.140638789186593
4.144778219011784
4.15261757372618
4.145142703999989
4.147527753965543
4.149145384266775
4.150635209377173
4.154676912835583
4.1612184731363655
4.166492089418372
4.169947664140942
4.170788360960743
4.1691455284186265
4.168374684737114
4.170058590716235
4.172414991898371
4.172251448297042
4.168880547457378
4.165835282921526
4.168713343409978
4.160356514169621
4.161371234018286
4.162828564408774
4.164729640301926
4.166072454356199
4.164033161410748
4.158053460173553
4.153969638354503
4.150568151300347
4.150838953034811
4.147527753965553
4.297426602782243
4.298248779044412
4.300885226815328
4.3052147682080575
4.310444355395409
4.3156942603390585
4.319217787138109
4.3158730745074525
4.313770638381314
4.310910896285402
4.305617035406959
4.298906980880679
4.310053751876346
4.319149212248469
4.317384659140524
4.293165038723427
4.273673947510458
4.280620868906235
4.294357916913448
4.308558362910215
4.315022445897594
4.317311873605407
4.3225737989091355
4.309534289018693
4.301067385431128
4.297574291947369
4.2974266027822265
4.295713654061995
4.294953680374209
4.293691655305304
4.290319270925681
4.284388746566865
4.276274857305543
4.264026442310783
4.254528537695914
4.26157064316087
4.2552253507041184
4.243739800613396
4.231439942946061
4.223822332062203
4.2187631925382965
4.209485110198373
4.215354496446362
4.227917516185993
4.20787329384198
4.196792439721051
4.18868171314976
4.188286673771135
4.1798466914358
4.172926634276089
4.159821235459055
4.1539816991735306
4.156136708508317
4.1648822389694375
4.1642417366105535
4.164606333850842
4.1658605527549435
4.168266427885942
4.171900132545597
4.17641785051148
4.1806072336261595
4.176888885804842
4.175660683873891
4.176651480754805
4.179564689424898
4.184549411129066
4.176862626475931
4.175242086454195
4.173491633201007
4.170801183838114
4.177601350036478
4.177048901499128
4.170636805954371
4.172202602673857
4.177237629672962
4.173077708312438
4.165453948648467
4.157077938092618
4.1551427555125535
4.15918829423235
4.164241736610601
4.315753651565083
4.316680423220805
4.319234279074747
4.3227161379037415
4.325955077777662
4.3244577264905635
4.320836874846605
4.323686547850736
4.330683730072267
4.324354514930532
4.309355196890308
4.304204495326336
4.310571145923027
4.320240618030582
4.32690990113982
4.331062701970201
4.328954712046868
4.319946095075827
4.320518725903745
4.315951598512767
4.319776149906766
4.325063802356652
4.323407541028703
4.319616521173196
4.315441832237933
4.313933454619731
4.315753651565077
4.311596744137502
4.304235218535088
4.29671138286048
4.290576780909456
4.284718526684487
4.2763355274514
4.268608700336986
4.265918133387982
4.263031727833217
4.26168454420574
4.255253027442388
4.242381473344448
4.224333631934447
4.226700668511716
4.237654353430654
4.248084636459377
4.2405681135415065
4.233807606346297
4.232257801509637
4.210419190244665
4.195517065272544
4.189584753054141
4.177171283268586
4.180369062242028
4.179545155057962
4.165747448187835
4.164957640177048
4.171465879799927
4.171411689901409
4.171157806737644
4.17903130742652
4.185861501649294
4.185153467911601
4.180620876405982
4.183197515510072
4.1832968014951035
4.18322698244065
4.18657749624541
4.18903585335347
4.185032837442948
4.177639117526831
4.18095860739351
4.1858052564234685
4.1866134591802195
4.182645207170285
4.18021492317282
4.179371698385266
4.177781826701969
4.181149252676713
4.182323955116226
4.178299385887719
4.170576872752448
4.1697265291667716
4.171465879799902
4.352390160172927
4.350317846788467
4.345035580536822
4.338203403000897
4.33105579787117
4.327486620012594
4.326226256011557
4.326850320519874
4.3313857297180665
4.34494964914754
4.346573568095788
4.338222790138803
4.336151170667361
4.338207561525874
4.328953965378268
4.334747673659546
4.336790182401505
4.3280029608321815
4.332679516072782
4.357774054794523
4.357271129796716
4.340935761624907
4.324015208278975
4.330286096537276
4.3390826172078985
4.346935929852419
4.352390160172934
4.338796062717892
4.324972301888407
4.314117403805557
4.307658951032972
4.303928678374028
4.299798498885899
4.295089951728294
4.29242662468329
4.293789690776515
4.297101307050115
4.291340715698904
4.280831122899033
4.271181065328354
4.262862463816414
4.255341822196712
4.249045974562618
4.240571463140249
4.244754836935446
4.232424040983628
4.215932280286629
4.204537960742955
4.195808081635863
4.197260325252737
4.196188918669647
4.181649498705076
4.170418203497749
4.165246689443392
4.173491597244141
4.174822603033688
4.182085056969183
4.189588211869024
4.191207119552448
4.191457201605493
4.196017582289169
4.1990350264202965
4.201486996129683
4.20047896419196
4.200130017967254
4.20132074751691
4.204589095740031
4.206706057275509
4.205065904409978
4.201971056346442
4.200038394734278
4.202875966066411
4.202955526946228
4.200015015691459
4.194879131832297
4.191323708747673
4.191658467736396
4.192896384913041
4.184651009104287
4.176409105863108
4.173491597244106
4.35354097712417
4.357360631153865
4.367602544801481
4.3795922989471325
4.381178754446967
4.376684615480626
4.372322030945981
4.369774031214395
4.366406605615447
4.356701687529183
4.3557129467148
4.359948627091785
4.357355422668286
4.346374447945098
4.356197283677402
4.366797169372931
4.365988469227763
4.362070930948373
4.364575864609881
4.367613960680263
4.373954940965942
4.377253088673717
4.377239942122322
4.372847248883152
4.364835739173548
4.357388717045187
4.353540977124155
4.362076344334192
4.364710066009535
4.347898901352454
4.333524831766728
4.322650851816695
4.316736193401708
4.314825484090797
4.3137077750203865
4.311101380743928
4.307095343779142
4.30850155687167
4.30972463070282
4.305909379752026
4.293280863367975
4.274820526244907
4.254297988208522
4.257339073548499
4.249224115821844
4.234279281261602
4.224902402842054
4.214758587748531
4.21173918148285
4.208275615891728
4.198202066261698
4.1949214189555075
4.1919045603084895
4.189723514034565
4.190818420930371
4.191365613476487
4.192351166757567
4.192390659709169
4.1951323023754465
4.196891980978644
4.196412661339609
4.201774491554116
4.20677693527556
4.216169564800897
4.214549681725554
4.21142760408731
4.214665042220644
4.223915273307227
4.22480927164442
4.216960548547765
4.213700172156216
4.217026859994904
4.21994525045425
4.2212227781881655
4.215288614983041
4.2093365896537644
4.20278872676966
4.194059668138832
4.192954283181806
4.191971480150825
4.1908184209304
4.363907626778833
4.367853414305114
4.378304187804819
4.390856343447646
4.39775952775976
4.388363298023618
4.379157985866433
4.372213487930488
4.366659502189554
4.3647315958600466
4.3685823356589335
4.3744160477429945
4.376251327657726
4.371502653213495
4.369014724866453
4.3690506805431095
4.375828916144543
4.369148386028716
4.366208346440006
4.369574346221133
4.378581310699653
4.387373623064925
4.389528186658385
4.387864392013401
4.381256187897002
4.371191149316428
4.363907626778792
4.365725288447658
4.36656081663988
4.361717385788113
4.351269383310856
4.340098248523711
4.333789502979218
4.334992612836443
4.342207040273364
4.352585745761249
4.362516339406242
4.358261557079012
4.334501742251529
4.312281423655202
4.297235455859903
4.285292992730613
4.271469666349566
4.258485624648037
4.259204158246866
4.240493132725669
4.233769962081411
4.227463135721621
4.226022497648918
4.22093156311306
4.2098621111067285
4.199201057122068
4.200934771017574
4.203978349930567
4.199802350129791
4.203119192425982
4.210374585479016
4.219167313539989
4.2258840042280905
4.226635506636018
4.2270840005145605
4.220899896386742
4.225684671068586
4.219704711924023
4.22441423662952
4.231174826436546
4.235540297881996
4.233746357194974
4.22926436068777
4.22595513179219
4.2157725575328096
4.225206239972655
4.2272916919440835
4.22186959582248
4.2213876323558415
4.221112207490046
4.218652366768713
4.208507261398286
4.201276254756213
4.1986643112605755
4.199802350129737
4.397997141882909
4.397149603943802
4.394970999839401
4.393934184834887
4.39795320447179
4.395352491526373
4.387171762062166
4.377138919100001
4.368736125452263
4.369370526073857
4.374206093495775
4.380962290402416
4.379875775162684
4.378730799387218
4.372429776039853
4.370561277628438
4.380354335516165
4.383001695305902
4.38436991823312
4.384579541472618
4.384975264386787
4.3876530003490055
4.390518682116425
4.38914242802905
4.388123360733623
4.392479613362794
4.397997141882865
4.38296155206939
4.369781855894204
4.3726337426189845
4.3686852867691455
4.360562659808206
4.352381519326018
4.34894277528847
4.355479940489314
4.3707451693162644
4.375856477565691
4.36420007852186
4.3527376828623625
4.33665846591541
4.320842946787399
4.308058498628141
4.300412273310545
4.283408500853272
4.261914551150335
4.246336245417823
4.247097223537059
4.25064527051733
4.237896096613756
4.224227431888106
4.214755728614442
4.216463161369665
4.222771480216876
4.229452762228288
4.2391599294853215
4.237978125456094
4.234586984703981
4.229793492197193
4.228427905245442
4.234077754190607
4.233008745379094
4.232686351588178
4.226653879283646
4.235708159740806
4.243879306392016
4.2444735917430965
4.241919528007465
4.236437915907456
4.231120391309164
4.226440776714612
4.228707609418946
4.229716402353983
4.236043774735827
4.2459196378154225
4.2524583846884525
4.243561217147187
4.236664213462295
4.233379502033116
4.236401510469574
4.238680329276018
4.239159929485288
4.401265716717295
4.40247834727317
4.404737470083495
4.404157656623859
4.402709991113536
4.412301794917124
4.413715437568871
4.408550412170272
4.407067886504947
4.405649388797443
4.396673565059364
4.392918813797025
4.399069713219148
4.410450495303167
4.424204773581766
4.43848137633846
4.4389674165575475
4.431315411723819
4.419245656620922
4.410397780576734
4.4181411938730575
4.4134045627543435
4.417284435714912
4.4103534881631035
4.403820461052232
4.4004242991841656
4.401265716717271
4.40195892295013
4.406017043346326
4.412606161411989
4.422746837268224
4.433703940094357
4.435957668216447
4.427361938500702
4.414865304213263
4.400004471566971
4.384096252096567
4.368678916732872
4.354834981267696
4.342619152746059
4.330820722058715
4.31767397077698
4.302037241978016
4.290685525228017
4.269369386745122
4.265042978638139
4.260441207300273
4.262168555372891
4.2491178259270965
4.241309773545722
4.241995699757618
4.2441518649386
4.246646459870779
4.245623560410713
4.241120818196073
4.241077010266511
4.241097848533829
4.242312958264238
4.2395371931297285
4.234549671687078
4.235401583514157
4.241664980972184
4.2492033739279425
4.254413638170795
4.256463658706033
4.251332216561604
4.247920609992808
4.245963045162933
4.24757343786953
4.247127861714772
4.243901737415499
4.24588133898203
4.251240266871796
4.261564305608427
4.253995893296471
4.2545310197157065
4.238732841480593
4.235311711754491
4.2369056579533755
4.239879422589444
4.24112081819604
4.419707582754399
4.4192421042111345
4.417862843076747
4.417078743825678
4.418987305987718
4.421787065097173
4.423485723333636
4.421868933432485
4.415368785504232
4.414742445824236
4.42551673793483
4.432906467122662
4.429201062682085
4.430596473718668
4.436075976074239
4.440201270592147
4.451654377852327
4.4469814160084224
4.437879619432354
4.427484525594524
4.420397135340252
4.42898668462044
4.421220174094873
4.4233319348722215
4.425444664263759
4.4236078826305745
4.419707582754349
4.426003953800369
4.432124080669209
4.436940653738706
4.439100407407576
4.439815732258264
4.442020616975134
4.442464999057
4.430325186674916
4.416383670363286
4.402666849212877
4.394381888721611
4.37601250101555
4.355885196975232
4.339055384182333
4.328761896418019
4.315211742942758
4.293986060687581
4.280039094944043
4.281052530563417
4.2786659506954505
4.264329675636357
4.276267599152223
4.27791852207504
4.266996638329086
4.256109506575546
4.249726983144227
4.248953616151234
4.2560436547859215
4.254346186349555
4.249823290036286
4.244323794161151
4.248985289903551
4.264065119850811
4.265512066668919
4.264278017424642
4.263276944348869
4.261083948690148
4.25910522781261
4.256198125230053
4.2533084198219075
4.254305650959071
4.259904505468585
4.264616428982881
4.267297387900981
4.271139591320533
4.269330405038166
4.263169426434578
4.266535624497218
4.258973649381384
4.255106338177163
4.256001475209627
4.25700689320386
4.257200282749125
4.256043654785918
4.465978012465206
4.463826395345722
4.458601380229348
4.453434947520354
4.452748089955106
4.455074598303226
4.453860394792537
4.451086293848808
4.449795725683913
4.451616969043139
4.4573513665077495
4.466679188119766
4.460974765127015
4.461408779350298
4.466284606556893
4.469869060853288
4.466967811690814
4.4708315744898535
4.473500940155649
4.470795666368804
4.468998005683995
4.464509364903316
4.458104388150077
4.455651229839107
4.458695806196345
4.463312782242948
4.465978012465199
4.459509321900632
4.4471469671615935
4.4397383136148365
4.439764373641941
4.442434914324426
4.446175016891765
4.444305977622945
4.437505477509937
4.422317107597933
4.407593927952412
4.394668081910425
4.3915294058179155
4.380186751919619
4.359312165400726
4.3362560740484355
4.318331419771337
4.3047235672382635
4.303872529030747
4.296920723474809
4.288572144548044
4.287766346926703
4.285129482385038
4.28761420889811
4.269837606357206
4.2588669107705
4.251912923593538
4.255217666569719
4.267258731798679
4.267367602891953
4.268233227033326
4.270260040347222
4.27173458532788
4.268961706909073
4.272949746717393
4.275578665402595
4.276733915096031
4.272531953318799
4.263028992201652
4.26269636403563
4.253929196260799
4.256362878918417
4.264649319233311
4.272636422499068
4.276875961654593
4.2752943626301025
4.271083860489717
4.267259993820023
4.271081293052265
4.269120603623985
4.271120711919539
4.271145032460271
4.2701265578633
4.268766807550248
4.267258731798683
4.480886737974334
4.481041564474616
4.480902620664846
4.479830611058776
4.478644067142597
4.4810347792339105
4.486572309388504
4.476979027823543
4.472411115961502
4.4716200425636625
4.474075667541032
4.481066725785928
4.483830268694499
4.486409442541715
4.4883361848816055
4.4800672261413625
4.470244430480121
4.474858964330719
4.476790495835637
4.473393002471804
4.470275704703358
4.481373406457179
4.486724084629507
4.490520466978996
4.4921021385859135
4.486974353458888
4.480886737974341
4.478515759857267
4.481047390616747
4.4813561632518315
4.476886723807368
4.468233295384994
4.4583546248702515
4.453670660596505
4.445747377190176
4.434885843364567
4.426197798089988
4.420635093355768
4.414878088509461
4.3979505373589305
4.3828779162648
4.3678523653215615
4.352779079446287
4.338854941143069
4.329133427606502
4.328619574079473
4.318105273697515
4.305577254301026
4.296504965120693
4.289116300535121
4.280284056575874
4.265625852821161
4.260150144368826
4.268621584780845
4.286742673140527
4.2873447096257316
4.288018628455266
4.281573459697882
4.27648517836515
4.273476422785519
4.275088968959285
4.277490384477448
4.281705376402943
4.285065168772746
4.284876822034207
4.287234229819194
4.2830676838045525
4.281988058417863
4.284992822379428
4.2818188321839035
4.278939444470918
4.2804165630991875
4.286397697853201
4.2901737915038085
4.2867340310522515
4.286544992850657
4.28807454906906
4.29068326015323
4.29155734640775
4.28685505759945
4.286742673140557
4.497375359619425
4.497375338314979
4.497359041226325
4.496068883647087
4.494650894882871
4.493970635024815
4.4887556296095505
4.48978288927163
4.48993245664865
4.49346651484557
4.4987076087788544
4.503722113243753
4.499547266249044
4.4945982271565175
4.488471388204566
4.489801189895554
4.491270772708761
4.483938465444024
4.479681502872412
4.482887908577723
4.48446642180431
4.485246432900146
4.498722352482651
4.495594692031716
4.496643951544499
4.499666362955442
4.497375359619428
4.508776953965621
4.506028087060615
4.497193368072472
4.491812637316648
4.488839567726555
4.4718680979112575
4.457835881120827
4.453367232020149
4.449771979792436
4.44216121254552
4.430672923611744
4.4180851247717365
4.417258525633766
4.40869253117376
4.379109754157303
4.353390877721692
4.347634033794363
4.347485934670965
4.332352483418549
4.333075673953145
4.328576923883921
4.31134059113134
4.292006446993161
4.291959723665061
4.295857036688298
4.303555650864685
4.307155754850952
4.297366509957213
4.294323675229294
4.288467858154927
4.288857265266535
4.28896555548895
4.291433609673864
4.300102826923216
4.306583470914554
4.298106341201151
4.297978465962466
4.3063866109059346
4.310648495814879
4.302749851113714
4.294188734505266
4.285472547487156
4.2914132657295685
4.292058565943164
4.298601669423019
4.299231470665924
4.293473876837467
4.287710482937901
4.291879277948605
4.301512548037884
4.299699049853364
4.2936793674914036
4.296527567069217
4.297366509957212
4.505525404621862
4.503616852149056
4.499486568337936
4.497498173297916
4.498332760651564
4.496924793392839
4.492126014619217
4.497459516992598
4.504376481565001
4.507258918814037
4.506967803474629
4.507300327789513
4.514380068527982
4.515235612685469
4.509015100960053
4.506903516362658
4.507692721767747
4.506776390969344
4.507620873589811
4.511735723080602
4.511592154155798
4.5036905511864616
4.500054001909791
4.501950538007397
4.501136629122415
4.5025909906480805
4.505525404621891
4.516803880348473
4.517107547124295
4.521386554549559
4.507900426848153
4.489169959273665
4.48693598637595
4.484365779940771
4.480455705298235
4.469561432598377
4.460811062634757
4.4489254519191554
4.442172796213712
4.427384622288615
4.415968160288933
4.397949164895733
4.380367419426845
4.363606558514227
4.35129227597505
4.354517100303129
4.341758116450848
4.332695814997285
4.316922604760367
4.298661605090623
4.300214808499688
4.3082790315990165
4.311046432284629
4.314654075213348
4.31252511231989
4.311103570192489
4.306769990677732
4.30003088582623
4.294088652929388
4.295283144984709
4.302864860389705
4.309466431269623
4.3122157507151515
4.309624781468191
4.308922124260571
4.313361424649845
4.318978046718723
4.315583167804537
4.30094252148003
4.29355752918521
4.297363603556477
4.299791389680272
4.301634998699918
4.30280586021697
4.3016603811370935
4.30053952431701
4.302801078579228
4.3046007102248085
4.308354231967324
4.311307878897398
4.3125251123199275
4.529179340435837
4.528946835454138
4.528799645640315
4.530033541121636
4.5317900954722425
4.523938173072246
4.5326753677838365
4.539848532023701
4.534925868067817
4.535393210591752
4.541522853170399
4.545781733233651
4.535473994791843
4.528359275416108
4.531145426027324
4.5331611962769935
4.533388017663716
4.536361846609057
4.53099633371375
4.521526855520241
4.5172574813259585
4.520610382656384
4.5184230410884405
4.518284188396089
4.518168652462603
4.5221587383568975
4.5291793404357605
4.517149133650505
4.529384092179845
4.527007291896046
4.521179394787589
4.516530474006166
4.507478498834961
4.494439738982822
4.480590281120128
4.472547882230247
4.4645632228852925
4.454906445430849
4.443123447393365
4.446335093235591
4.419627454902084
4.411785238024694
4.403302575505797
4.391103157476968
4.376272464503368
4.359116648066409
4.345769580525298
4.336551612700767
4.331364157524735
4.336849214494224
4.336346340960453
4.334327889615287
4.328634161775233
4.31929744242037
4.317515107314948
4.320031337941334
4.324883881324807
4.325838930421774
4.327664004001209
4.323851629860421
4.315997631222488
4.313124639262095
4.323922481660378
4.326139148725705
4.32039520525513
4.314913365187093
4.31945431189109
4.320018067860966
4.303216374832056
4.293702281275906
4.305549494831477
4.309597506336356
4.308156296083932
4.309339984593582
4.314554886593573
4.318155190842928
4.3096688012372155
4.313084600207668
4.318073702274683
4.317004369531679
4.317515107314958
4.553178485175813
4.551790523646313
4.548188189042137
4.542098715151893
4.53389429897429
4.540311378217124
4.54408581905888
4.546551286237195
4.547976125739949
4.549465937494971
4.5493102477522855
4.547347639637939
4.551587878568272
4.550165836113236
4.5451849597285845
4.541248536246251
4.540715230692459
4.540991341748811
4.543527079118848
4.546002357870353
4.536636821816401
4.523524921385934
4.520310771301766
4.533222425557559
4.544862019850684
4.549961103590635
4.553178485175784
4.552106574424039
4.544964074972068
4.542351566055496
4.538283919201971
4.529178296666665
4.517730741237938
4.505302608979674
4.49234406196719
4.479545928998296
4.46975918180415
4.476724027965264
4.4706181440715715
4.450255923714307
4.449670756693247
4.440968510170397
4.419562669236295
4.398777076817401
4.380173407355779
4.367661213108452
4.370481170298132
4.344214348349119
4.337346317936263
4.337028252655468
4.348194012479342
4.35517013189237
4.338004649564708
4.322425828465644
4.328607664703205
4.327621473790182
4.325879737249061
4.328532344694614
4.328407984522386
4.3296987290734545
4.333678423369294
4.339700169683403
4.3380744412343635
4.3424798225172365
4.347575974915556
4.343846039150763
4.3315751707907735
4.3209407993900815
4.321646812170733
4.323513963049501
4.327491958651538
4.317393460243213
4.327078985301937
4.332402516865668
4.326055638031211
4.318345321456784
4.319522147816575
4.319193662923598
4.320673498889062
4.325859239717194
4.328607664703189
4.5700247788958155
4.5698053071436755
4.568161170613648
4.5639463353250465
4.557653169433049
4.5512338465807805
4.547191119013164
4.549781878386434
4.558244339421849
4.555026477501085
4.550455733692798
4.549568145483992
4.556485864009255
4.560633569947873
4.559522976985405
4.553050766786439
4.544468982228287
4.546890208159404
4.549050318802142
4.547920580440812
4.553485134299119
4.55940802348275
4.557436400700544
4.554638463500511
4.557590171037486
4.5653937182988376
4.570024778895765
4.558945709018544
4.549180903056781
4.544743283792706
4.551826574053992
4.538551145632765
4.525387830486265
4.512867298768407
4.502404439796859
4.495642025566884
4.488846899800868
4.4796457678786465
4.474852320412971
4.462688314149209
4.458305214738778
4.4422324842417575
4.43153052163675
4.4201283589689755
4.409002434260515
4.398700179470639
4.371616551988026
4.375972267516903
4.375320557627502
4.371877439879861
4.372780876645035
4.371519197678068
4.370954532830406
4.366026070096647
4.361937444250842
4.362345441306444
4.362998552465096
4.3635843779079115
4.364139679005271
4.358715223721127
4.350930381302664
4.343665464405737
4.342512514636518
4.345178893610495
4.348605205195298
4.347400493868133
4.3499753951874505
4.332182262859072
4.334942035862018
4.3402716041620755
4.342732224345505
4.341900567206321
4.342109051595282
4.345511435126322
4.351619898377812
4.3581527816930015
4.363118420642077
4.365332870384545
4.365317848146872
4.365330958251855
4.36193744425082
4.573644775959868
4.5735429959659015
4.572138266133165
4.568871722355759
4.566895066457784
4.5681396536300145
4.569937101034981
4.57230146074413
4.582387653176595
4.591980802417133
4.580116454589329
4.571361143087521
4.5767308172967756
4.583228613624066
4.586687947405876
4.577166110039896
4.556851800430632
4.555407612117136
4.5601415628295925
4.566292944534131
4.5714414550391576
4.564210735429768
4.5648552089436425
4.569007678116802
4.571151373422741
4.571194273496232
4.573644775959849
4.583995843750587
4.577956620675371
4.5649959364123776
4.553068840137879
4.55670038736128
4.546289210193122
4.5312293169234
4.516061029060421
4.502898417348888
4.492975359683316
4.486276055131901
4.4814398569137035
4.476537850774245
4.461879681194409
4.460737118491607
4.455272806192378
4.445112615175097
4.424227562717076
4.399235465389493
4.389635393905066
4.381822231234993
4.3780963468101515
4.378925810299601
4.381304612328675
4.376990816358704
4.380945564357073
4.377555418611467
4.367259801306887
4.369499117493493
4.374614053578786
4.373564024099294
4.366522095589248
4.363452285772114
4.360524347146078
4.35643452551806
4.352783215494338
4.350223233577689
4.354721836137195
4.358351650259198
4.353587438565387
4.3547878229799375
4.355883915928714
4.35825813775422
4.3610325936208705
4.360331138158792
4.361526359676657
4.363813383644674
4.366526296950059
4.370159896344851
4.372916600596948
4.373608638592994
4.371721355703404
4.367357887550072
4.367259801306886
4.6009750353543195
4.599532066864712
4.595127286470214
4.588167604810873
4.579730899204927
4.571759504106687
4.570437013521186
4.578125068871301
4.587884996626602
4.595110971873187
4.599919037791162
4.59310232402489
4.596215469442807
4.593819515982004
4.589134242739679
4.582561189874323
4.582039709767996
4.579367892497959
4.577442156529155
4.576887429092522
4.572806412110584
4.576614550478411
4.583439507248196
4.591046917773502
4.5972189464878515
4.600568925619165
4.600975035354268
4.59045743431528
4.591963748020197
4.594577914575909
4.582867592921036
4.576118710158482
4.580066957501503
4.565449752365535
4.544681467525817
4.528399725160232
4.5204528775691895
4.51955208627592
4.500777000368411
4.481646523572464
4.470367193267911
4.463017940732314
4.460843803558273
4.447782147794865
4.4387271195288704
4.428685224090702
4.420111476337894
4.411502921514252
4.409869216293746
4.403038559828049
4.388846965998052
4.38600555893233
4.393492262217656
4.389095541123559
4.389119950131322
4.3897782917646495
4.3855294836411725
4.381113449858949
4.3761125541712085
4.377802989889571
4.3812809713209075
4.3771947771867605
4.370530907912069
4.364139574932618
4.358408876644424
4.364805781926429
4.355261465256777
4.361795256987284
4.367328580457064
4.370921870548856
4.375338994958907
4.367883857618511
4.363886508616815
4.368904398318879
4.372821007853399
4.372104233608703
4.376791014624281
4.386024734380676
4.3921002249634045
4.393039749875337
4.389119950131357
4.614226488438635
4.615563067908581
4.619553135567674
4.625552053783394
4.628230402074142
4.628741272072445
4.628152220597944
4.617372815405096
4.604819618091256
4.600530348984726
4.600970578794007
4.6031701266772265
4.605686978288419
4.604414748961878
4.595310523681986
4.5931751561813625
4.595247654094466
4.60348576487083
4.612369517796294
4.620326035837728
4.617047503021629
4.616600910455402
4.621443875037306
4.618556156840498
4.614107698480069
4.612443441032705
4.614226488438624
4.616264845673084
4.606638360429208
4.596012039845968
4.59592681280546
4.592679197648887
4.587690298785884
4.575767746736822
4.56029536223144
4.548606425339317
4.539818220755569
4.522886250686388
4.517937239282783
4.509783864131674
4.495081911649132
4.479231912469123
4.4631358892279485
4.45970357667248
4.456171233874555
4.4384156355839695
4.422332264741349
4.414366634682612
4.410267078403711
4.416096216065822
4.419793867246494
4.4135128022364825
4.396765154012337
4.404014332571292
4.391820562373126
4.391540939606666
4.391494798775641
4.388250361894885
4.397129842602828
4.406000390745932
4.40486733160193
4.401734618782332
4.39999327824444
4.398194047587453
4.396217637486251
4.400743922535599
4.3967721399137645
4.393117136449332
4.3897280734994055
4.390706384475637
4.399407382094512
4.400462131708223
4.396018057954177
4.39220602543366
4.396371256008449
4.392810913925805
4.390843584836873
4.390774627870806
4.397581327445735
4.394638355546361
4.391820562373179
4.62808497199105
4.627884257766188
4.6277978679438
4.628034212555907
4.631720905756198
4.634004795621991
4.630641063678479
4.626175227669353
4.618010523844472
4.61062874869736
4.61589193466453
4.620686251529527
4.615988744244736
4.620872262067214
4.6339082039170245
4.642634378647238
4.641133445849299
4.636228680482728
4.628861458803177
4.622240624464574
4.622311531878304
4.622818148883218
4.623628558246896
4.628401607967595
4.630229629244623
4.630344104020651
4.628084971991073
4.635855251697876
4.643942873464536
4.642622868587955
4.629650535311352
4.610203371132928
4.587975370529643
4.581989853712433
4.574867245581924
4.562676288059975
4.544754046336428
4.5318051055577895
4.522318102847844
4.509956041025173
4.499564445895298
4.495344235445371
4.4939963184862615
4.4746530806668146
4.457024239069003
4.448854875508192
4.4345237766197165
4.4213052189926225
4.415285172126687
4.417905963785773
4.430663302312934
4.425063857929912
4.425691290026123
4.407280598728398
4.415294451994608
4.40497555997242
4.398587364938699
4.408448275625156
4.414320820962265
4.410011551491868
4.412897035748099
4.412411631708965
4.404518073253555
4.399403667683385
4.40064641131635
4.404657434402538
4.401398914632554
4.401481231207171
4.404208963461522
4.406504033491772
4.404500949019012
4.4067571626461906
4.40660617352111
4.401218818653638
4.396904400088859
4.409800396482523
4.419516818267946
4.417221699345206
4.4048865785842874
4.409455959696736
4.41529445199458
4.656729642543481
4.654957308891033
4.650760400111212
4.646561228473964
4.643831536217536
4.641683196547819
4.635429608948431
4.634570590551904
4.639952719950603
4.64432434675567
4.648735886741856
4.640250571139026
4.645559639543158
4.651011633579815
4.647811519631835
4.645851153888034
4.649293443022725
4.6383072444575
4.63067630339426
4.625299577197734
4.625543623246929
4.626609918245435
4.625536944867702
4.629823156461717
4.640061874579398
4.6496673656837775
4.656729642543421
4.651767188343773
4.647265704390091
4.643725117853265
4.640563467272005
4.621871486959151
4.598441442239215
4.588178876867182
4.588105405078701
4.571387468878506
4.553877746787358
4.538712189459348
4.535784933148071
4.540072741741629
4.5303723921106895
4.5131528234977925
4.498363565812442
4.49560056475759
4.485488928284108
4.4804962979936445
4.472211870132152
4.4685818475370365
4.465690309046458
4.45525649733049
4.434784374774195
4.431933741913234
4.429963881548664
4.4377977356420875
4.430620960559962
4.440013329828276
4.441382843188312
4.433575726623979
4.424908961482146
4.416811545896166
4.413408351752143
4.420164809404551
4.4254395650686424
4.428277588979179
4.429534928100851
4.429503457018256
4.422785752124865
4.4192780217210546
4.419172953086728
4.414846336373076
4.406522295564132
4.409490565345294
4.406913866500542
4.40765311348078
4.409873700403391
4.41412668507005
4.422085243883079
4.4326054395282934
4.44002520535064
4.438601327497229
4.430620960559963
4.668819059329114
4.668029827515848
4.6656703800087085
4.661823716969803
4.657057999191362
4.652162893650909
4.64482471863926
4.643244128872239
4.642887738380857
4.645363139955786
4.64977357684866
4.6531365544290395
4.654395400254512
4.653557722169858
4.6560063614004195
4.659649512232615
4.660529090839937
4.668009322895446
4.659580663201509
4.647940300188365
4.643515862611878
4.650858882069946
4.664329668621985
4.677168749210784
4.6756845143565355
4.672925304689934
4.668819059329147
4.672728837821026
4.671854365713565
4.671026419300635
4.646989218283591
4.6350655497970985
4.622787002388272
4.605750990669072
4.591700233395578
4.5934103515482425
4.586987476007641
4.575377559757031
4.562441641148661
4.548491948408723
4.538063253909863
4.524511032610501
4.5092479628837046
4.502838375624953
4.4998207952550695
4.481017822277099
4.47927385835275
4.476626833173312
4.47163217671971
4.456592019290311
4.442393530317908
4.441147868380446
4.430043658866695
4.440129624481849
4.443418534482495
4.443099552003575
4.441744681040458
4.438906942840254
4.43454187320117
4.428738493144038
4.42186696118471
4.421039073342566
4.42574542818192
4.4291933811733015
4.430653835486172
4.430009432504708
4.434645845587945
4.43410889117416
4.426274284790276
4.419861336735502
4.418826097306183
4.420215882481182
4.431669444151448
4.43806286424046
4.434719472505651
4.442740722977517
4.443926286927498
4.4383780872792995
4.445434730080307
4.445675439214421
4.443418534482491
4.67324428051506
4.674927327601646
4.677961254153818
4.678796186871175
4.665953794336076
4.654105227697809
4.656142856436803
4.659064346785786
4.65917779180041
4.655494539340926
4.650975211425433
4.664161587988023
4.6625320019551415
4.660956340438635
4.659825135173347
4.661833128651882
4.672831486590663
4.670427731046024
4.677447361617639
4.680132595184341
4.677018655934926
4.6747628789318965
4.674635843436302
4.677335072539134
4.679233011415784
4.676411282393083
4.67324428051506
4.672813621246243
4.683528197714701
4.676409080182305
4.676041269700612
4.660739925138728
4.6484395848371785
4.632975136377502
4.615388640108176
4.599448604716539
4.592972908443688
4.586018598086607
4.569770573985907
4.565170329607456
4.56893043414055
4.573713382977831
4.5656291950837335
4.530012638295688
4.501756102656112
4.4946645083038765
4.489913945667809
4.484665099843299
4.473138631294227
4.467173800028939
4.45481097252425
4.444332301085864
4.448252472672817
4.440493147887787
4.454479104061167
4.453206522647699
4.448296063520725
4.440163404536329
4.43692208372431
4.445654276992624
4.435274074851157
4.433796314233773
4.451384265299318
4.474663396017891
4.466002161492412
4.452204348302893
4.4598117373774775
4.464166213804057
4.46650142120742
4.469052833095655
4.4678868696638485
4.467253914641311
4.456527830936522
4.44091496486205
4.445584861484128
4.447465869967437
4.448165505454977
4.448217317170661
4.447436624037447
4.452557379168229
4.454479104061117
4.703487817842513
4.701241719119907
4.693523364711237
4.680762725198957
4.677337736832306
4.676071063451968
4.676453313357856
4.678950004439197
4.68367357181013
4.690154324261572
4.697338009275795
4.704207546837375
4.702438154067586
4.699511690496429
4.698689998396716
4.694941124996715
4.688776425341202
4.687475428510446
4.68348640102825
4.680525912537428
4.6804538789197485
4.679304701152845
4.678326369971111
4.678803341824159
4.689676198763177
4.697360217766696
4.703487817842546
4.710900396154164
4.7032334032745995
4.690856791535785
4.681711165234323
4.671425509685623
4.65946963187647
4.656122175759612
4.645435310291328
4.630174794037392
4.608393080082585
4.591257950285369
4.58988077506014
4.590190259379376
4.591327821746412
4.584342878127478
4.5675208698814656
4.551191477175492
4.5350186611389125
4.519836452374069
4.508881062787082
4.506848120193402
4.486653707480509
4.468917692938741
4.463818709604578
4.461519979379891
4.4662605835473315
4.466401887509702
4.454914844856288
4.453394117574879
4.459857015162406
4.460842670353567
4.458729369709559
4.4464374996042
4.45933789009206
4.470701884629556
4.478048594327348
4.475628064383922
4.468592467408408
4.46366040416614
4.4733232514387895
4.47806417665849
4.479487503709005
4.477101757836166
4.472559454570473
4.474771710301574
4.468362186633852
4.471017505703965
4.467420585209273
4.4573401050369235
4.453910746944737
4.462184768708731
4.461344521904196
4.455441449152751
4.4549148448562494
4.718960581292754
4.718613446815211
4.719224291750174
4.724146938626227
4.733523139232917
4.73290632765462
4.730513598916834
4.729865860752692
4.731479725533136
4.73355910891863
4.728451204102097
4.709389365728743
4.716238499098888
4.712515883932924
4.703902501919499
4.698272115357637
4.692029340645975
4.693476934899202
4.698153492694809
4.703430298501981
4.709365044339035
4.7058037469386615
4.70341214851299
4.70631921074916
4.704913882120869
4.7100250421670085
4.718960581292743
4.716272632264025
4.709048069052582
4.699796958953557
4.687800662379075
4.674839840497527
4.665658351967173
4.656262601713524
4.657275904343043
4.655294240258299
4.6439996426118695
4.637157403703678
4.6321695341633795
4.620576454566028
4.6022463607316215
4.5885450794111
4.569206398799614
4.551476078902174
4.538034430137008
4.536441098401525
4.524959743987036
4.507474820460165
4.510236594431054
4.498139777310834
4.486401789462413
4.478108471300538
4.472328858243705
4.471149752917823
4.467113569533364
4.466959663426428
4.462890274070948
4.467841777935792
4.462877779935428
4.469837860371949
4.481103940611215
4.492249752905389
4.484526963806643
4.476508010727434
4.48738033933648
4.487682593668957
4.487734738649253
4.489448563202942
4.494589249421397
4.4965062951166805
4.488592737708769
4.479444040657926
4.477082139836372
4.474539531383494
4.4729686705391245
4.472538063014293
4.470663752902743
4.468071569632777
4.466254145920562
4.46643375398734
4.467113569533406
4.738160118476577
4.736349077158167
4.7339634682679
4.734013643333199
4.7358760366340045
4.738299704228658
4.739721343435749
4.739484501745338
4.73778592431848
4.737567264404421
4.7380960116488575
4.738167265689824
4.725830944203515
4.717590761522933
4.715887637622664
4.7174037774307145
4.71477582261028
4.710398181455815
4.71037291740778
4.713897582545878
4.711323609550777
4.7155526454787005
4.714636494079975
4.70819140907534
4.716127400258529
4.72849448271607
4.738160118476605
4.724475728849313
4.709395900590721
4.70757871336133
4.695072302203718
4.7037399563308595
4.709945833671705
4.697657528585819
4.674730330412286
4.657937151264824
4.654462239657786
4.64614612528505
4.635063359517048
4.627726487339248
4.6222430363401745
4.606301656905134
4.585426242196246
4.570523700576681
4.555565686101182
4.540770385382911
4.537160316712601
4.523073608211671
4.514943937643402
4.516495797137323
4.509157611111079
4.488112392292554
4.474701878745823
4.4744089371359
4.469000597411295
4.4687372978517095
4.473658044713866
4.480156060657549
4.4904210498006725
4.502461049968154
4.503832514788452
4.494609954120193
4.495636413138196
4.496827794683164
4.501080923231455
4.505350917187674
4.5019771133806294
4.502788445998179
4.503853729455348
4.5028432224431185
4.509235435194401
4.5099388921380985
4.50709604782259
4.507065395460815
4.497544963345112
4.481742518533343
4.472282582943784
4.468717090343895
4.4674838057758395
4.467074678708148
4.469000597411323
4.74107470302325
4.740864349821448
4.7400774332120905
4.738427508958571
4.735945880652379
4.74196279393563
4.7421817263070976
4.741725267229605
4.743974887103992
4.744640344250243
4.743578394550952
4.741639674195038
4.746025354618711
4.744930615245275
4.742638923619693
4.741763946585049
4.741755463414207
4.733652460843778
4.725962714585839
4.718406073825754
4.718388848988303
4.71900732868456
4.72171905229247
4.727607219842582
4.732920169461007
4.7374382975760065
4.741074703023251
4.743391949898333
4.729004553864907
4.716052406101992
4.730878461467806
4.739621594750084
4.728556102934024
4.71832174370767
4.709178357306185
4.69720369403111
4.6819608922100855
4.667595001586281
4.654754634441248
4.641183965258187
4.630570025787805
4.610170991805178
4.5959466834976626
4.586362462088128
4.571645714373286
4.555356162950928
4.540327486387663
4.539840222770529
4.5268002623502355
4.525844028602353
4.526732156751108
4.51092463481161
4.492010273117168
4.4798585003341564
4.48853634655861
4.487594973069132
4.483388211324285
4.481734467589587
4.4923319330228315
4.5030945973470615
4.511950092483475
4.516263087745118
4.515347969811262
4.5131949194898
4.514275216308596
4.5137223100358135
4.510425848345081
4.50753519549329
4.509227143971943
4.518232881953831
4.5187553184387275
4.512496958980523
4.514170245802219
4.514058686708544
4.518454548355562
4.5139796438916235
4.505080279100757
4.494458720673408
4.48841185873053
4.488301710097929
4.4885363465586305
4.767077476583482
4.764807295448758
4.759772388924451
4.753804458939629
4.748358823934365
4.745305025955803
4.74663296442718
4.75103417589457
4.757360057503032
4.755295840341342
4.747908905778429
4.745318156568969
4.755453102435323
4.768155041530386
4.764955353118065
4.746099253062592
4.743718148633505
4.74352115571472
4.741934478640854
4.740486456258778
4.741181379238117
4.747031080317783
4.757496697712359
4.76657113311377
4.768087429196557
4.768489809642011
4.767077476583487
4.750718222188755
4.75724256460652
4.758775923606765
4.750592041536775
4.7397492683884845
4.7345902587108295
4.724340575102407
4.711707252017254
4.7007551078610454
4.689672584583581
4.673482368138589
4.65538032289593
4.644687570278133
4.632988024627118
4.616006047070117
4.605641983978266
4.601232661216023
4.59836843153571
4.583504343228591
4.564302160992583
4.5443836510478155
4.539187981160502
4.539590738798298
4.534236813666059
4.5357466287284876
4.5199451639682815
4.499777865561285
4.4945394647925365
4.496478739668926
4.503080511365209
4.513058115092585
4.524152680521848
4.524787851611178
4.5269234102940805
4.52702879940347
4.534522383115968
4.54765502081548
4.544904586883857
4.538512034707475
4.56201259478657
4.554621196969095
4.538602151913179
4.526442351233422
4.5188812236844305
4.516837911422007
4.515541947839009
4.518911542292578
4.518575671392997
4.526283299880628
4.524450298871764
4.514490592413861
4.505332902047852
4.498385881121386
4.494539464792531
4.785642606158378
4.786461675350058
4.779547223219647
4.77125562048484
4.764054987407737
4.762027294312306
4.770760392026118
4.7747343277064935
4.765282779723781
4.763810805519768
4.767968133119984
4.769784036347087
4.767999374572358
4.774078386172894
4.778885538836243
4.785290293649903
4.777247970144038
4.779214692384368
4.782341305740726
4.77448876483737
4.7664158940071895
4.764055928868098
4.764783160485746
4.769394896941555
4.780197950656567
4.785410108141091
4.785642606158388
4.784937350294762
4.778619623964619
4.768477777148673
4.7587009852336
4.753379539371321
4.736893970051348
4.730504024136854
4.728977420817739
4.721630900067411
4.708665092165524
4.692234090376345
4.673773248625811
4.653922783845696
4.6384221984406615
4.634913791786252
4.621357391349664
4.611728780313008
4.599745437281857
4.584910017855101
4.576320619971653
4.572298396513119
4.5700817699146175
4.5433755534813836
4.537186499697296
4.540135822870059
4.527650639084597
4.518096878559399
4.522804736178618
4.5244657448833445
4.528566523468671
4.532314384170557
4.530846765931513
4.534623059667719
4.5304332213378675
4.537350865582012
4.5453446396083494
4.5484326174025975
4.5609788651093774
4.5691951196692235
4.571234925065282
4.556912673575383
4.542079557647974
4.527398098198791
4.51954970794981
4.525976908172227
4.535277130551388
4.525560351579374
4.524457698783914
4.534886811687226
4.533490881242016
4.534618460241879
4.529600343504792
4.524623216895747
4.52280473617865
4.7859030602914086
4.786632243002287
4.788702352154424
4.791455967338453
4.79258905869306
4.789691338597582
4.783153278166812
4.7831566547465805
4.792957138026398
4.797997531693542
4.7996829538728525
4.800632160444158
4.79663126923386
4.785691358675078
4.784380370407659
4.795477527571711
4.787124538386062
4.787891357984716
4.786463524600447
4.78536254559634
4.785438967941208
4.786066602336117
4.7863816152941165
4.786135927145524
4.7856595703354845
4.787471014896894
4.785903060291422
4.785733461165507
4.781436726225393
4.779448912193981
4.772397541491839
4.755772340601166
4.758625471091882
4.750781642857055
4.735988171462046
4.723909183129569
4.719857811840342
4.7233831917480575
4.707711299827832
4.681165402068642
4.655983761534768
4.63782596513404
4.630253537639475
4.615068855333981
4.602788432785192
4.604203976926238
4.605066266943578
4.597215259694962
4.5712110165457585
4.559175661829791
4.541405731076527
4.540961038331639
4.548546838290026
4.557001243284338
4.561825146939826
4.560605675537483
4.55764553324785
4.553119709576487
4.546522577940534
4.538332584415275
4.543498560876578
4.54997772846188
4.553200067914776
4.555156438863275
4.562364729451379
4.576982960024293
4.572689664286038
4.573543060372162
4.568053603155737
4.558589903126649
4.561738337162015
4.55547742864507
4.542032258678191
4.544094164369326
4.544258272614566
4.5355123655604865
4.547327466596935
4.556912488523075
4.562208797018262
4.564262233471885
4.561825146939779
4.789592300750673
4.7888240073511
4.7943773232433475
4.7992001608001145
4.802086509588059
4.802776290648811
4.801856949666519
4.800980578936604
4.802600908861831
4.8090147604125235
4.803119012137594
4.801661631923522
4.800382716896905
4.802601845294509
4.8052618519502115
4.797423680673539
4.804690092076903
4.800789684791301
4.788340832182802
4.786022888446872
4.7903638519013105
4.795886991070874
4.802893471299887
4.8060402421658575
4.798619693384308
4.791507672051442
4.789592300750763
4.786033041952922
4.786056327403836
4.789177145359113
4.78785468840169
4.778819973737131
4.765646275608059
4.764267087895405
4.759734934172519
4.753054427450133
4.745959555133116
4.73356554598451
4.724325538809238
4.7152751298694495
4.698095397120568
4.689052990470718
4.677923545504234
4.669712021828627
4.660647877936081
4.645342252496832
4.6229041931534836
4.6062537423209795
4.588528540781019
4.5755888557110564
4.56722104840478
4.557300412555459
4.55636262291007
4.560831631037306
4.5675839887503065
4.56604830215842
4.561865973258395
4.55696107530915
4.555801934092025
4.559195836636654
4.563423693016854
4.56701369857407
4.570458517363334
4.574342307742549
4.577254640855266
4.579295671559278
4.574514289553946
4.5912556085864935
4.591066758644915
4.583043819622599
4.5735233891332525
4.576424468034594
4.578673140653746
4.572115947929595
4.572247255920042
4.569925928099953
4.562425053224818
4.559500280599518
4.562725386386673
4.565579219306779
4.567583988750277
4.838498258192089
4.839031406592055
4.8392309843286645
4.832758169909646
4.827144707702418
4.8249401845348
4.824388373550087
4.822538066560948
4.818006714485527
4.810406621197853
4.8192012463860365
4.828183233671467
4.835178450685019
4.823125006815621
4.813912311034932
4.805996747164575
4.8060138037371685
4.806064972926991
4.8099679669717466
4.814937724266372
4.820101080640441
4.821163588549253
4.813545190767328
4.8111337086093355
4.820078480494088
4.829463274107669
4.838498258192116
4.827230018364645
4.811678990539251
4.798076023549268
4.790856633665904
4.784745209087688
4.775828543074876
4.767381658579825
4.766801582023995
4.764852047839462
4.754582130247029
4.737316521781423
4.726966072603881
4.716166109268149
4.702991343749716
4.689537860852327
4.690507706873606
4.681989393017734
4.664430188538613
4.648289233949392
4.631864882354543
4.611508456354589
4.6073406376083135
4.6030580540046016
4.583479088545742
4.5610466305790505
4.569456291326089
4.582444913324675
4.583172717959084
4.584405798647485
4.586978205588384
4.590045913060583
4.594088730476282
4.592949746371013
4.5889574142311895
4.587269170247603
4.590578673288098
4.596370574102935
4.6016900311400235
4.606876531173358
4.598621088149251
4.598669231782629
4.59210169567218
4.590398140261502
4.591965431882533
4.586794160992773
4.581218782759466
4.579168078637174
4.576365119953952
4.581485480619625
4.587828776498289
4.58757787592836
4.5851596905856
4.584590524944138
4.583172717959107
4.842103172646819
4.843407691365387
4.841590375349084
4.845765772801694
4.8462239772548905
4.845045651407649
4.8456998905576265
4.844868674267765
4.844090539425376
4.845244366000682
4.844762204234946
4.845335752617245
4.843415456849533
4.844486872905689
4.84868665549576
4.8542003577575485
4.8583417974055285
4.852858102407747
4.843965918388084
4.836241848856518
4.828799506612591
4.8250883309720916
4.829649917050427
4.833747029134996
4.837587691220373
4.841317686017351
4.842103172646842
4.833571122049887
4.827909569205165
4.816218705812501
4.802923012286717
4.799682051836744
4.805683783212646
4.813539132603703
4.81341055291637
4.7945278445715935
4.776400966114643
4.760779911143459
4.741812506544081
4.718652336436005
4.704243405517197
4.697509685460351
4.697103881638887
4.7011533678950865
4.70368991740219
4.696284140824292
4.676529489031558
4.650322655003491
4.626136704624216
4.605927221955893
4.5934874598522315
4.580398157157576
4.580079083814766
4.583692507255203
4.587023215181139
4.588191778382967
4.591055304351227
4.593983721633313
4.595041242601354
4.59939046144132
4.605486321876808
4.610957952382713
4.61328885780397
4.612504814473978
4.610818513887068
4.608806634116122
4.60456264101641
4.601036853278485
4.599399125373366
4.59984641790953
4.600879248840913
4.591415562709815
4.585680095927553
4.587124174692918
4.588861447776479
4.590240837092801
4.591533811401704
4.5927902133518606
4.592234419500042
4.588039488009178
4.587023215181185
4.843174346372946
4.843409749301731
4.846948060221635
4.848679007061989
4.8496996125300305
4.850108329388426
4.847538522965499
4.847053560616763
4.846734875881067
4.845677270961823
4.847500478073269
4.846536972533963
4.847624467451139
4.856721760584224
4.85969547980917
4.8590715542223375
4.859636073587571
4.861651153073343
4.860604761317718
4.857383817267568
4.854733964906198
4.854229262670141
4.85623867613884
4.853049701951954
4.847664312794928
4.843731889654811
4.843174346372974
4.836892433602974
4.829094758343011
4.827330037137949
4.834744419808769
4.837385384980523
4.8375522410859135
4.829259024964861
4.818977078433124
4.818192575492322
4.811679865109918
4.7929090871955085
4.781688755780906
4.770056983274595
4.749237231864395
4.7276981657408985
4.707809456704336
4.702334832109131
4.704251717346605
4.701557291641021
4.680121187540616
4.661333772123195
4.641332621205676
4.615222299470453
4.598006845791723
4.602792684946216
4.597476628551522
4.606315409529478
4.62307063307367
4.622576212767301
4.621413038190611
4.620191867608373
4.61935696965637
4.619182887892642
4.619922848631704
4.62165905092229
4.623700073324963
4.623749685176495
4.6185467457241876
4.609323208762177
4.609856742535854
4.604393620073642
4.619209447173786
4.627631060149846
4.626603306831986
4.646032494781035
4.646326247278066
4.638580910771994
4.633832265054933
4.63190285352695
4.634215720978807
4.630098628462572
4.625903501289569
4.626791223133898
4.623070633073662
4.84468486506607
4.8464129249400765
4.8519695878209435
4.851377304742214
4.853484989004973
4.852295899094001
4.851898173055684
4.85242569677994
4.852532246628257
4.85238146659918
4.854130438985016
4.860591254069847
4.867558584571587
4.87246916760579
4.864486427699487
4.860805631732406
4.861424066171392
4.862591417725492
4.863013968875744
4.862798371784066
4.8620099545061315
4.860531920911875
4.857764042412518
4.8596965168890325
4.854769059612302
4.847053914480672
4.844684865066085
4.837544272956621
4.835155275390524
4.835760550528331
4.836598430968124
4.845890239766552
4.841317072288291
4.8385686032430195
4.836851184242401
4.832170777023301
4.817087961572654
4.800439305933554
4.786248878485422
4.772515269083074
4.761319665312773
4.752264879948244
4.7441841122323805
4.737212620841277
4.728841489892188
4.703909061586963
4.689230898521527
4.667239492909468
4.643656683531124
4.628264789199551
4.6154168292568025
4.604795287736391
4.609242343638816
4.614987942225593
4.628293659694119
4.629585695150307
4.633084774550847
4.637710965955913
4.639768527352478
4.639455241938084
4.636290555127151
4.636031913201304
4.63874586205417
4.645154197255016
4.65526510326509
4.665856530459069
4.65877592982046
4.648804629218637
4.644736199656167
4.649429914236458
4.6571480590067225
4.653213238609261
4.64928786614198
4.6464820794902035
4.644074290751604
4.640932916595244
4.636116179866302
4.636939918109167
4.634782387224516
4.631030294025287
4.628293659694143
4.857153870603802
4.855505782763142
4.853161290544827
4.8589238692232435
4.861250077164294
4.86534566816803
4.872402219573303
4.880075323030054
4.882275923492152
4.877047399564326
4.870410458130652
4.865913949153639
4.869408756736787
4.879110510164053
4.8859125342302425
4.883144834209344
4.876654363145064
4.877899875641868
4.873319145036341
4.870989635580382
4.870800174217922
4.871890417878851
4.870324931981354
4.863865161017676
4.862363093900365
4.8618872292039415
4.857153870603844
4.85026218451645
4.846707495525746
4.846075269648902
4.846641385862647
4.8467467652864515
4.858642456253096
4.855999166526608
4.854158674444498
4.846281905832515
4.8224913226932085
4.807498306103942
4.7895246008103
4.785370386893548
4.794158556414203
4.793171393606765
4.772603427516665
4.75077837537187
4.731858145063502
4.708391442980402
4.69585782607763
4.686673644450853
4.6597706601660835
4.6337776526491785
4.622861963878149
4.619272938165308
4.6172945596110715
4.617869133392818
4.631429802089393
4.63231850214831
4.6347294213450585
4.637712220010157
4.641277276782014
4.639792414636932
4.638063529106072
4.63695984115652
4.640745375803001
4.650904868380575
4.665130532419127
4.666712974749533
4.660690536611875
4.658258216997527
4.659652775764102
4.661333869164581
4.658286649927059
4.657625531948175
4.6618648592513106
4.662027352435733
4.654866277810197
4.648352808725869
4.644203377873855
4.64098273792183
4.636952642013598
4.631134979099841
4.631429802089458
4.866863845001057
4.866997742775641
4.867645279727324
4.8709487697234355
4.868212462276803
4.871194162151814
4.876484635941208
4.882502977146322
4.889626248391468
4.894525218705854
4.893400846602681
4.8765012477602
4.888538140273744
4.893288840474215
4.887773934218323
4.888457457626829
4.88469899979169
4.878044473985618
4.879536457776797
4.880300293673989
4.8789872138808565
4.8750603586594154
4.871391820118914
4.867440266410254
4.866707589238987
4.866801133582885
4.866863845001054
4.8760894090426135
4.880691138266103
4.877272074522431
4.873658282560842
4.868803619238889
4.862156272434857
4.86830702602111
4.869822282141631
4.858029284042202
4.858512004440625
4.8537867466569775
4.841604842060896
4.827880603413801
4.81174898308098
4.798969791876604
4.78715591801654
4.759965964324312
4.734786547891201
4.740683290225376
4.728142289795758
4.700175444118166
4.692247002694334
4.691668375894691
4.694389434113329
4.69350787735995
4.686791559665962
4.688830532270988
4.697906713453953
4.695125138179549
4.683818460673764
4.669618944703311
4.65754870139097
4.654462594825237
4.657670545625737
4.662830764430818
4.670180700815511
4.672598431415346
4.667586314772556
4.680257803045032
4.670108306579099
4.664396120914767
4.662899868357549
4.6640031175495125
4.668364210092228
4.663685480480346
4.671310919136152
4.668959951234771
4.664213664905407
4.659152433808163
4.656227633679408
4.6611194844756945
4.674608663908612
4.688966938460612
4.697906713453963
4.900195395980164
4.896397344747127
4.883429672101195
4.872547675897481
4.879500064634821
4.8899655404513185
4.896862011843496
4.896111735901722
4.89354446990758
4.898058694283457
4.907498254815659
4.911517174541566
4.920289455378394
4.896075106705615
4.894750449539324
4.895139536503693
4.894166461654403
4.895077003095506
4.898362684126163
4.900523442901722
4.892730068395742
4.885010862891575
4.879406979328424
4.882029317950569
4.8890492916145485
4.8979627253532225
4.900195395980228
4.889460810751501
4.888105143975413
4.893970258157226
4.894282235834173
4.889251117132486
4.883328181592552
4.880239398148061
4.875120122061402
4.868656401166165
4.865635960631417
4.854006469080459
4.850510695677616
4.846528170818854
4.840327736655729
4.8179896445197885
4.800394639736729
4.791269425573925
4.780135793696863
4.761648432595807
4.7557593571752905
4.744922380220821
4.732753307941904
4.719458702073967
4.7056097191786055
4.698112121877867
4.699075444007408
4.698403276654421
4.699519076146686
4.698622830894206
4.700235487804213
4.70154285416671
4.701459395759537
4.6994397378521455
4.6952867785319645
4.688890441261468
4.6806809998231635
4.6798935154263255
4.691245915060537
4.6980910623760925
4.690753142736556
4.683249313069831
4.679662285072358
4.678813650983733
4.681397949561464
4.675265336551857
4.672533871929699
4.685455419684836
4.696857190329981
4.703801607102115
4.706961285741337
4.705999946251003
4.702566688114478
4.699454766073854
4.69951907614668
4.90360077102656
4.900913082535724
4.902784434544763
4.905141596415401
4.9073412660685936
4.9085001850234855
4.901957868106727
4.897714511060227
4.902593831167508
4.916391750975058
4.9198403000288495
4.917615272540912
4.923020866918566
4.932770313421451
4.938719658977535
4.93127540598551
4.923357517375336
4.920740258890247
4.909766489786798
4.903401896945655
4.907954031828174
4.905351401241954
4.903477740511873
4.901311390993676
4.8989555310833
4.898156257568358
4.903600771026592
4.9069170384077205
4.907785021875734
4.906992928441751
4.898002301840264
4.889604599586225
4.884582660607086
4.8816394213175265
4.882106852969375
4.87911052037646
4.867127960286443
4.865027164539077
4.862774289526489
4.862271516154979
4.842222594824125
4.832522487463869
4.822895532328082
4.800253114100623
4.783208428365678
4.76829184647375
4.75655550861648
4.751637707735848
4.745249571371978
4.732295513224676
4.723057508011628
4.722046943226793
4.730510788842832
4.742896255759105
4.745606178435809
4.7460476927024855
4.74692708313092
4.747635091520188
4.748338745521897
4.7391252111257725
4.72867670867043
4.719009606485063
4.710917003634364
4.704519033652072
4.700052715904356
4.703119781054941
4.700355426716047
4.711128139424751
4.723873538618593
4.733854972630112
4.736616052699338
4.728057268252989
4.715720468642636
4.711467727436993
4.717953746524343
4.728744749765904
4.738444726437615
4.740032876726481
4.739913126453231
4.742017919310654
4.745606178435798
4.9226575313484355
4.922223409475927
4.920807141870515
4.918164231709929
4.9140730123314915
4.909532953510266
4.915195556459401
4.925239667655591
4.927054413033005
4.931697595093195
4.93426651631987
4.94286943733092
4.928957731843326
4.935656276662765
4.939970094463184
4.940662027643888
4.939885331300112
4.923043483884816
4.916719845044115
4.912017900181679
4.908285386993991
4.912100725866287
4.914721912775726
4.916512517706626
4.9181507511863485
4.920251364708416
4.92265753134841
4.919893506411517
4.914569907376301
4.908202001975897
4.909680167964828
4.912532520394473
4.915464029255053
4.906396877417931
4.8876507087226235
4.887182301662818
4.88923185814982
4.88708375290468
4.877849842503365
4.8623929564370965
4.864318910577728
4.849291991309464
4.823036438347862
4.809136460672514
4.78845964901241
4.772528213422234
4.762401140634563
4.767474340235726
4.747998858367662
4.7434054715846
4.743876350413457
4.7444377180890305
4.744314123982341
4.744403782527245
4.751568424405631
4.751891142002315
4.7527923164553485
4.75310346622755
4.7485132066519675
4.749346570726241
4.750117418471139
4.749520463761263
4.746550512948356
4.740709395317378
4.733556378310279
4.729179021210278
4.738909097821406
4.74614351993056
4.751471768904305
4.75440971338544
4.7518091092376284
4.75437306693735
4.757507326402657
4.754224177266557
4.7494651251924065
4.745208374392569
4.741987429231767
4.745103289089781
4.748865434896987
4.750749201284553
4.751568424405615
4.944083391877071
4.948570727986857
4.949175960402319
4.944561660529997
4.9382227166842405
4.9318247232954615
4.927011371285141
4.927340009458107
4.94224430720791
4.943339034535961
4.937544285155665
4.953202644158652
4.947869920843807
4.9485456133282835
4.941051029038792
4.9439817348891735
4.9469733620285234
4.965401677726646
4.950454014707755
4.943273168437347
4.94171506128178
4.9431329546667495
4.945472195016275
4.94728768472803
4.947257574559569
4.944606025407304
4.944083391877043
4.955232670956782
4.9564444791790665
4.954958290217165
4.945044387070865
4.935244594279829
4.923869685814527
4.911504602112462
4.900764462995776
4.8939253486473575
4.892883007687369
4.8967716617039905
4.897803417758173
4.886541678558468
4.870962184277194
4.858282424022348
4.851580611554426
4.84938573189796
4.835505411819216
4.815881952936178
4.792793639402723
4.772477973058794
4.785580390001863
4.779444090413235
4.774446722024753
4.773819045152412
4.778445432203383
4.783847642995936
4.7670279069452
4.7686655824092075
4.773265078419221
4.7698982076467455
4.768937517965596
4.772570250699288
4.776002641288589
4.776418689061161
4.7735307930235535
4.7687968872512085
4.763318575515334
4.757127319807292
4.761674817023146
4.765197730664503
4.762694777143994
4.76285816617538
4.769414761225411
4.765717206996282
4.763653952658119
4.766865928983515
4.768636027998605
4.768133202695899
4.765157968130405
4.764256397927018
4.766520611462888
4.765623552113145
4.76702790694517
4.959797499893765
4.961510649223318
4.970993303640385
4.981939277016027
4.988345610261298
4.99128784269504
4.993652022861356
4.985138517280788
4.967002735508001
4.957823154962331
4.966795412822475
4.957632892269532
4.95941232608912
4.956471124935483
4.96884083654715
4.9817754710768165
4.990453104903503
4.966219552408029
4.983070305255934
4.988458995070344
4.984067093270794
4.981376925189209
4.979127251834978
4.975023253305411
4.968670196958064
4.96319211283142
4.959797499893736
4.961527733319687
4.973334448197162
4.957923243432901
4.9506975066109025
4.942188499047447
4.928845873904182
4.921339992324953
4.921922482929473
4.9043631895366415
4.8992760464665075
4.899277119446501
4.898758050208821
4.8922150888607625
4.876987463893009
4.865776540396528
4.859980782003032
4.849758376530631
4.841517985606078
4.817337955194268
4.801693782122907
4.793466634927834
4.786426737505342
4.794947377984709
4.797504304057663
4.79577239413589
4.792943557664544
4.7871658602222436
4.782843621714925
4.780820773188716
4.775623425854872
4.780283674353452
4.78894890317637
4.792107112929924
4.790710916130554
4.786028114769843
4.778154860881708
4.770010143437395
4.764151295625052
4.759952378989476
4.765528549485479
4.766213384462509
4.768820297405764
4.768781359317676
4.769452739841634
4.7756553361200575
4.784267555235845
4.786498768779534
4.780973158760613
4.772008283282248
4.7680050879756495
4.769992020459795
4.768861748507186
4.77593756419015
4.782843621714957
4.999263410313619
5.0003242220633
4.998952284836955
4.995917517481509
4.994241398752117
4.994938547134172
4.996836428478964
4.996520421068173
4.993051022923438
4.978957571459969
4.973128708309034
4.9873576123261865
4.962947027207633
4.961477347583015
4.9690596039971435
4.9830026630354025
4.9984397004282926
5.000598787352286
4.994707629966621
4.998287431698631
5.004327205739505
5.005337077458227
5.006273733629867
5.007016530258394
5.007270504864794
5.006418520889149
4.999263410313539
4.993090436428111
4.975877163814373
4.98294943755686
4.975918660296384
4.969049758308836
4.96644273490756
4.950544808454791
4.923452670859753
4.920178939990851
4.915054433487173
4.907387221789442
4.8990137132834475
4.897060307050786
4.883435384265788
4.874948333210182
4.871907646569228
4.868404295312986
4.849419097840391
4.850845573898092
4.853236321283145
4.852760191406369
4.839210872692486
4.823139610425262
4.811690933937848
4.80503501515601
4.799762499153755
4.788849706954662
4.79711032064726
4.7931479854265335
4.790468677130645
4.790415626736862
4.791547603726314
4.797814962204149
4.804999345193155
4.809205300680632
4.807291031758843
4.796617115281981
4.786411360036781
4.778571258085209
4.7884979667658625
4.79848922640147
4.799186344072376
4.796053019762944
4.790883133440628
4.79514197398176
4.796737387905937
4.79448456067855
4.789372643835173
4.782684770490384
4.775736335257846
4.7709938903246565
4.7778710998825495
4.787636582919305
4.797110320647263
5.003561709826944
5.002099104760572
5.0028342348020125
5.005222975728974
5.005824886233298
5.003348583579765
4.998700175795886
5.0054939699193195
5.0000478513220115
5.004165508003367
5.008676559066611
5.013132853943635
5.013399662626325
5.006624990767683
4.992187989489372
4.98916882511223
4.9987096745154815
5.002777021595479
5.002087027603407
5.003264559238671
5.011097898379177
5.021070724602802
5.026348351807583
5.025230603545129
5.018672831623264
5.009197036251965
5.003561709826928
5.011364549650318
5.00010385452475
4.986788139638952
4.988142551443843
4.992062535658935
4.9796210533467455
4.9648494241876895
4.961402314014983
4.9549700111648765
4.946614915128802
4.939895004933199
4.92996747410007
4.907046380637021
4.899611625954364
4.899758259704681
4.892444513578366
4.870758456563526
4.87230980076185
4.877716089053994
4.879785176616179
4.876207376363159
4.865076433624859
4.85010224090256
4.83635055664764
4.822802554646036
4.808973695385917
4.8033944772783155
4.8010291911089835
4.807001066187571
4.8144492640660035
4.817073253581502
4.819150386169892
4.820077616294999
4.819289266871263
4.8154327691694325
4.809871203840065
4.806249242417899
4.797313703527315
4.783935070113819
4.793180930615139
4.806240358416505
4.820240795098459
4.824756287757797
4.827026330620649
4.825611435650712
4.822744987367889
4.81886960086309
4.814886940249087
4.811422696563882
4.808901360380817
4.807667082196447
4.804912974966544
4.800628787397805
4.801029191109019
5.022840359386863
5.020651755322543
5.016850248269677
5.016063074175358
5.021503902855226
5.0317535458924
5.026705088561481
5.009040556370818
5.0144958491883
5.024394577170664
5.033395566673538
5.02723735592887
5.023955939169229
5.014200190310971
5.0145824628750795
5.014146994331746
5.012970332900567
5.010449289883593
5.02326623100181
5.030415990288415
5.03562392782951
5.039603316633563
5.035699385426036
5.0275881763490196
5.02506146939553
5.024832338095629
5.022840359386798
5.017079425900671
5.022250047970319
5.027571464848184
5.022973195071987
5.006065891180727
4.9967031637116035
5.002053439494772
5.003645361057042
4.988110128228041
4.970454579482042
4.951071663726354
4.940099136445268
4.938744522827893
4.941151578201737
4.921372875376097
4.907958340499883
4.908752931369625
4.90922293758606
4.905049789412516
4.895203939134615
4.876803289216893
4.874562361149441
4.86073731765501
4.8404400620003365
4.823988320684406
4.811412761503005
4.804967756993974
4.8111599845426785
4.8121303818831525
4.815751004938716
4.821348096156072
4.82643878086964
4.832221147906835
4.838762764737236
4.844827803046473
4.847960027531386
4.845330000655228
4.837808458707391
4.83040449608508
4.830695275930344
4.829360201082339
4.833576375973851
4.841647243222048
4.845404338494404
4.849349042947881
4.849075546101811
4.842987405007978
4.833733673508731
4.825187367311884
4.819283165085249
4.811494404540377
4.807739749865431
4.8088774469991975
4.811159984542645
5.0285707026056805
5.030811310437986
5.036099333427167
5.041771702114955
5.045897573654832
5.0445042728477185
5.043497645579688
5.051628430045837
5.053103151138772
5.0550649637031615
5.05277858472515
5.039081163930425
5.042879988849288
5.035507193504405
5.025284163951293
5.017944159680501
5.0155674362073785
5.018258196265331
5.024401497426977
5.03604505866111
5.047334624189273
5.048681075544069
5.041994803257003
5.042269546498278
5.0395437169859685
5.0339646952877
5.028570702605622
5.02200413436788
5.02235985788971
5.027679794727444
5.038945906753873
5.0422091403828935
5.0292924374431704
5.017118565953844
5.005244539854059
4.993154748756283
4.97466331086942
4.958186494431558
4.94517819498751
4.947945124475918
4.9415726053901805
4.951096035711578
4.958127676233137
4.9433918336709315
4.9258509219825095
4.912002671570738
4.895225194936807
4.880776598535966
4.8758287759448775
4.879230730437783
4.85979694991459
4.833033209301859
4.813319305641948
4.807381850488037
4.811323081391209
4.812866855781201
4.816660094821059
4.825418296662776
4.835501913548643
4.844808067119884
4.8520637170907674
4.8582001758936375
4.8556447743606626
4.84959855252581
4.841777366589799
4.833648329598054
4.835025144255472
4.83726395605365
4.839034632481345
4.845882612892594
4.856464376355814
4.8576293581429635
4.854946416464342
4.850478727236319
4.841693682605835
4.830392598287107
4.820030748176931
4.815784855064727
4.813609976375194
4.812041672649723
4.811323081391246
5.053093709881379
5.054142349477451
5.057646839837706
5.064836653559577
5.061100847837562
5.048478388261763
5.050211850460252
5.054753456957557
5.063671432010479
5.067820688685076
5.058544598977317
5.059844135745865
5.049153625086901
5.05626127705048
5.065339319995242
5.069214034014726
5.067779261237511
5.083698987402719
5.0783631970374365
5.0728911307127555
5.062751509457933
5.056524584852296
5.0647522721340446
5.0694004005058515
5.060045142798829
5.054935796548144
5.053093709881367
5.039844503825382
5.042915503177193
5.049641970605463
5.05808105106305
5.0513151043510405
5.057526359909299
5.044738477217238
5.024799673319022
5.0208037729007975
5.024193927412256
5.021204809902944
4.989741337123003
4.963322593047558
4.957706889546607
4.9631528351524565
4.965112462119526
4.961190863535527
4.940862476544661
4.918380446391636
4.907427323156508
4.901508850276721
4.8825657133843565
4.88001242585758
4.889573758388387
4.894255221860533
4.895869017919072
4.901004508931332
4.895002184685644
4.8946818979475575
4.893901490914639
4.8931085471424804
4.892227337912501
4.880951069865703
4.86981016458791
4.8613016472193005
4.8653573044420435
4.872515736560759
4.873390198841881
4.865242117355899
4.876537562278375
4.884659685881851
4.8817290480722715
4.87218072559182
4.8570576871361295
4.858646220610375
4.861726820535537
4.866455208418916
4.867947442035643
4.871345238568559
4.877428359392777
4.883754402084058
4.889107506580104
4.892910285868877
4.895002184685681
5.081923760590633
5.087567197039147
5.087039420949829
5.075568750691962
5.076745723223805
5.092595460258554
5.107028658596841
5.10312983623935
5.101105621637197
5.079599350293285
5.06710602086601
5.064551054422567
5.0738295648696345
5.081954912932281
5.087535952942592
5.090453818235409
5.0917214944012645
5.0905278224164805
5.110846084292999
5.101671168657158
5.094800262180451
5.094716701178007
5.0816273705804145
5.0737102828609695
5.08313765796667
5.082958369710798
5.081923760590621
5.0908448973940095
5.084645363346723
5.075785250741431
5.059197564446377
5.067648527400654
5.077571954870834
5.085391995109527
5.084491405929591
5.075313450891887
5.055713828713359
5.024287039536744
5.018644023305558
5.009619269865209
5.000553651877925
4.99126882311932
4.979307928774808
4.978200437635966
4.965300140472284
4.942159020865537
4.926335687866456
4.921231475085011
4.917432750239702
4.899409507549036
4.895704575081624
4.901076997979787
4.9092334116486995
4.912148415575331
4.909014367850897
4.909455621492775
4.907736151535005
4.901522422236423
4.89285217397279
4.893742566949211
4.896047100664334
4.898340848815892
4.891279981721909
4.885896120200051
4.886236909172364
4.888337767449564
4.889544728068048
4.8904266666571745
4.895945137542919
4.898527716078407
4.895743730391923
4.894389441010638
4.883111774348641
4.871701572525984
4.874701857814841
4.885110872397649
4.89506801508369
4.902748189041188
4.907780812756448
4.9107555174712045
4.909014367850976
5.097196058148314
5.094554248043693
5.100451794585734
5.11116436838903
5.113410328059923
5.110973373302943
5.110927642871885
5.12341429365411
5.105105437976751
5.103679606633434
5.085695558976405
5.06552449022578
5.075073459222717
5.090478902938209
5.1034423104402045
5.111030713478706
5.111287269954106
5.131733191128839
5.115430911842574
5.118227113354876
5.107241518328722
5.094811665879191
5.098153938944299
5.099933960685836
5.091158871382582
5.0914700323560425
5.097196058148275
5.091336626478151
5.100364853602125
5.11022634845493
5.120859976943732
5.112864202649323
5.09114241826059
5.085606419136976
5.088487069196147
5.09076946899265
5.070178837724252
5.070257872004024
5.067901638759332
5.050739735784685
5.033495259725799
5.0204115362625545
5.01470672209396
4.991617498303965
4.979504878305462
4.971436423471819
4.953748139950877
4.93347059811568
4.92424902855312
4.907561428864681
4.90903370138176
4.924558374792812
4.928077052368151
4.91371227254088
4.912060602499239
4.91104267607883
4.910450640612532
4.911054485423023
4.910286352283247
4.90791596041371
4.904164626372738
4.898654789374725
4.898251931047447
4.895643600997922
4.893259525865693
4.890382104332988
4.892597266125676
4.89521142240468
4.897346546624768
4.898844202022935
4.898668717039097
4.896530449254382
4.892974063093173
4.895007863721853
4.900385492034932
4.9066196259225405
4.912840160538788
4.9178145934110535
4.915728741010996
4.912035164556024
4.912060602499212
5.137861010188475
5.137972699478454
5.139613658851227
5.148072793472836
5.145700380569238
5.139690723760144
5.133264954267298
5.130540709581975
5.129803684744288
5.109844563774029
5.111623253013646
5.122954812879301
5.12361806859513
5.126248368896316
5.131901709337763
5.140243216687312
5.139029555996107
5.132630688724067
5.127152749619416
5.128462984254941
5.141839466404054
5.140931682817625
5.124576762125096
5.113490008933958
5.11728040491965
5.126711512922813
5.137861010188468
5.142071825517762
5.145208408864038
5.133068170449958
5.1353361249636
5.133195343559713
5.144451281056332
5.126067397134902
5.115434257801366
5.091916601634116
5.090843828773308
5.088592909865096
5.076937508506242
5.073632417640266
5.062203397238786
5.046633479326525
5.018948085386657
5.0079177968650095
4.991023679645035
4.976632695458002
4.954176291324158
4.946399898159966
4.925289786705484
4.930452937544435
4.935352675632009
4.9353185286237675
4.937946719695373
4.932970471794251
4.928365087138343
4.928552323679018
4.92485096241366
4.919963266268246
4.9150468760377795
4.910531121294893
4.906626166292728
4.904123147587648
4.904812546247727
4.909993866535815
4.9179720666396465
4.924877158377236
4.925791184767135
4.920671930127691
4.913961342544819
4.907837819313364
4.904072865281513
4.905318578637645
4.9121449423167745
4.9137494534981885
4.9145880076224655
4.916268864527837
4.917710127347053
4.91898394805131
4.924497044708348
4.928334688358143
4.928365087138399
5.166049383394094
5.163797154805099
5.158525969811158
5.152113093614913
5.166930102801031
5.177143614125967
5.164621090024747
5.147682254983343
5.1505462237792985
5.1702739462058345
5.169722098823834
5.156419772946893
5.174727337551486
5.183242246349024
5.168730519054987
5.15368523708146
5.148717199106908
5.133991959980799
5.149542458482807
5.159251182891823
5.158596701414861
5.149611315112879
5.154348758893593
5.15905734700436
5.1641630324389185
5.167864510436247
5.1660493833941254
5.1631136039284815
5.147305730853852
5.146895240544437
5.137644461619379
5.153493752702946
5.149460359147498
5.153545840105043
5.129166828443354
5.117309846464783
5.1098604793225295
5.091466883964869
5.083088982725944
5.076775905915396
5.074390975308239
5.048758719745749
5.032836970134432
5.01325250477236
5.001141855304833
4.985086794835159
4.969235582705499
4.95082076248916
4.954423742815834
4.958238066812069
4.953396317023415
4.945390988827305
4.9391343819268645
4.936652974944168
4.929923030268633
4.92955554235476
4.932853926315328
4.937606234145974
4.942634458002559
4.944954838014043
4.9410102572089984
4.933900841093993
4.928209607036586
4.925294447090044
4.924391274553234
4.925083400565155
4.935704430110857
4.935731618820322
4.93428423095719
4.93043940614561
4.924951862200905
4.931425119643938
4.943713378060239
4.95130146930392
4.95894432253116
4.957230690475879
4.949395651776534
4.940155232899763
4.932939145525054
4.929331264470036
4.929923030268666
5.1816830121501845
5.1830213638820135
5.18535748037996
5.186342217808798
5.184116882740462
5.190753865623351
5.206977192168439
5.2108295661790205
5.204725806277837
5.184839684733192
5.189067542605449
5.20604699833884
5.195962157069562
5.189812495475768
5.196199524875061
5.194364108323536
5.191754352193418
5.206023971456798
5.196036419668446
5.177031867444114
5.165202690397163
5.1717025200091635
5.1777708701558645
5.180947402995702
5.180958611090827
5.179760876262643
5.181683012150144
5.178212615186621
5.185064466204915
5.190516267348791
5.1927185942143
5.175825153353795
5.169473613986113
5.164199250286477
5.1564102422275075
5.140938458382767
5.128574837853147
5.112838531162892
5.099012203017728
5.089063935284235
5.0746471538725455
5.061619090223552
5.035110407239598
5.027038434866695
5.015704283487443
4.98953405809326
4.9889931890409835
4.987875573344848
4.972192318675516
4.962790879894606
4.956570413107208
4.952818506134156
4.954908708692203
4.971076591330311
4.983633278284829
4.9823613946846494
4.978865970757566
4.9739915526064316
4.968995935490629
4.9666227098228095
4.9636463541379445
4.959999150861291
4.95686633302547
4.948495215378069
4.93756314802829
4.936245116131402
4.938191161129259
4.949361524714629
4.957823362839793
4.962753492912956
4.962988531240901
4.949300319263582
4.944403399058376
4.956605738161394
4.967176162994962
4.976372874356456
4.9840005987413045
4.989527653260401
4.990788131024495
4.9888294151394055
4.983633278284822
5.209986888148012
5.209401042705074
5.207935539926625
5.206268358521718
5.205139906394093
5.205200048409233
5.21544623560193
5.227782474502336
5.216816492343506
5.224561946531476
5.2258527665468995
5.21743415579304
5.21360606117939
5.210216960890221
5.213226960156001
5.222559075689689
5.229781886098715
5.21525045026322
5.207464935918662
5.200207994595113
5.196371673814546
5.195636493866523
5.197252462031558
5.200342136816784
5.20403876906968
5.207508422409657
5.209986888148062
5.220008676888618
5.223192034484211
5.216923288949699
5.199966068664027
5.190869302911733
5.186205549844777
5.1723884243399585
5.156975129555294
5.142296588598989
5.131687750918876
5.117505551563441
5.1095836065331115
5.100381183490509
5.076502506982162
5.0636524751855285
5.04676162405151
5.028009996917898
5.018714634753509
5.0196868004397395
5.012919821376807
4.998856620016506
5.011629746358884
5.023005099657319
5.0130509084196735
4.9969431902659345
4.985630547607343
4.987335483696033
4.994930783937422
4.994139909910203
4.99112086948781
4.985396364377076
4.9778125195218825
4.969949921597413
4.970652350581419
4.979667344028498
4.991033894915152
4.989982077815452
4.9753045613041476
4.964535217735485
4.972274975550813
4.988742578423474
4.98544614988727
4.983371426288052
4.984265442196902
4.982991612667178
4.982638936961639
4.981692337211724
4.9819134382938906
4.985405833170298
4.988913569993639
4.990701004912886
4.992718248997627
4.99418692503031
4.994930783937418
5.276606499761034
5.277451181562976
5.279732776826821
5.282978170300609
5.275095216228658
5.263645889300047
5.248244686353467
5.239126696148741
5.255602445705337
5.2386095173043365
5.233315798571986
5.242298192780184
5.231223947718859
5.2251172118463876
5.223574580594627
5.2254187251461435
5.231528351614205
5.217727467179538
5.2191698808877725
5.234261259275927
5.248861226460827
5.260960316512375
5.271136000070381
5.280089588551479
5.285744243746337
5.281062495143123
5.276606499761037
5.285245307147204
5.276275002681482
5.25341380601504
5.2413683087515786
5.225851342203876
5.2055695115167415
5.18345349550134
5.161080240919685
5.1487406708153
5.133337629430001
5.135471576950971
5.131389099306414
5.105962332266347
5.08815166191968
5.064888211434073
5.0557906876423635
5.051827765172588
5.046099245615289
5.0396542563354005
5.017624585065585
5.013306767516517
5.012315982963272
5.025473314738924
5.033243322359262
5.02741361641076
5.020441408539431
5.012482159107667
5.0088181606388416
5.009690210629506
5.012463731185547
5.017463816559023
5.024718496920088
5.031908809030372
5.03587887658
5.022824282805859
5.0066039769389485
5.001732712740705
5.006925373080014
5.003486305979947
4.996912716564712
4.990129127027699
5.002867583444622
5.0060704054765255
5.004147001318314
5.005034278494047
5.003716954372737
5.004769003949559
5.010334859365326
5.020500459744019
5.0280480215794565
5.0256928779855485
5.02119668536025
5.0140465010944775
5.0088181606388575
5.295093982349723
5.293850276889214
5.290077721048071
5.283796231498677
5.28689830429786
5.291460530391663
5.296779403826291
5.276998696185729
5.26018131438292
5.275112491165257
5.278709668425772
5.2753596410743855
5.2868013426257985
5.279571679623248
5.264024343435121
5.247772502818724
5.2339690794691425
5.2448169651558185
5.260940225200005
5.276509132084413
5.29070680883353
5.2981443864222735
5.293928988602627
5.289949806880329
5.287429472232236
5.2924529188449805
5.295093982349746
5.293817223328147
5.278916817790791
5.2609669081829695
5.243666864647534
5.23964290394217
5.208257688005276
5.1927072536824905
5.196413989674772
5.190753037135544
5.176621024148161
5.156158527727901
5.133944133336717
5.1233180752318255
5.102343851002972
5.0782085832908015
5.061616781004401
5.054220787203082
5.058619975698791
5.052504826143886
5.048745577092129
5.045957396700417
5.039864276032838
5.028632326368595
5.039397731151873
5.050611358124103
5.045152117411851
5.023134208256275
5.011755733665726
5.012145157075818
5.014101783416493
5.01843468645931
5.0248989572966885
5.034526760672335
5.038283313538005
5.033901463076324
5.01752901052627
5.009209348418338
5.0116692054137575
5.019202798992294
5.019886564981341
5.019734755751654
5.017917501687672
5.0126796071802575
5.004467073029812
5.006718381326934
5.014461847100349
5.022929328434547
5.028169976685863
5.029404457051746
5.03408480092969
5.029208484834867
5.022799966284051
5.018457054015067
5.0117557336657
5.326072393611652
5.327774822751483
5.32791671846613
5.325890371000312
5.322873686066278
5.318821500228688
5.301524046172078
5.3030286662656225
5.3038257423723465
5.302699948345745
5.30135527528767
5.292929317716326
5.309624025929582
5.313175737702921
5.316739949024304
5.315930811119918
5.311128632803879
5.307798351244805
5.3074725485261505
5.307947138004516
5.302837329089789
5.303236118067841
5.313474135816855
5.32156447355764
5.327422275091693
5.328571492637688
5.32607239361166
5.3041360080633435
5.290850705389126
5.285607695463446
5.275549425244628
5.24472534548225
5.242777596081194
5.246532230165147
5.24843906119541
5.24515384110815
5.236549084582158
5.221816744865715
5.19748738888583
5.167473815292705
5.148430986188601
5.137287649434027
5.1064689589889385
5.073813861158615
5.062310873775732
5.069560096016647
5.057210610913781
5.048724733088305
5.042908488153098
5.0383335828757945
5.045079519818245
5.067260858352373
5.065051640906538
5.058668582324708
5.051973802190302
5.0518967168008295
5.051598101701198
5.050783305391842
5.048751525335773
5.044288665455717
5.045076970546155
5.050265672798522
5.051998825583935
5.045464806534331
5.040425035051063
5.040438095340325
5.042009109190182
5.042888278550399
5.044106820061864
5.046198093851814
5.049004789964492
5.051959726915774
5.055067167980304
5.057194236763654
5.054821153539785
5.047144127435387
5.03792964560713
5.04863734693063
5.055515444618389
5.0543821560737126
5.051973802190292
5.329442563546736
5.329069378627418
5.332661766841245
5.339969231950138
5.334604371460594
5.322755970352841
5.313884151128455
5.308532274531973
5.310363059953744
5.309308396970052
5.309172035909098
5.316929659088876
5.310218224825477
5.319014067581101
5.316887260021599
5.317776248291115
5.320047231281005
5.317598108402745
5.313111257987477
5.309269562454491
5.312434026050804
5.316356520661367
5.320512815941184
5.3243847883785484
5.328647927859927
5.329154752892475
5.329442563546757
5.30953587265275
5.303310905946776
5.3061246495218395
5.28674596885536
5.276775938974013
5.273191701612928
5.273780227234956
5.267068667510567
5.252895445329062
5.243549451104889
5.228658588867999
5.199856363890891
5.176029615345932
5.1581019388598985
5.143779529927295
5.130703405380926
5.1055093685254045
5.078355270253643
5.069971133198489
5.081682488431739
5.08664020100127
5.0867771830645445
5.084164088849386
5.079270010784063
5.0744773659612745
5.071099421321774
5.07946765867595
5.087342823073243
5.087712530772998
5.088433145336217
5.086491727476024
5.081459671282098
5.072055985353368
5.058244606928663
5.052762407534482
5.053995501232966
5.057829265849519
5.060622633133138
5.060086531075246
5.055026820445499
5.049812286547252
5.049029984288358
5.050559373398756
5.050086003944126
5.05238265653923
5.056569376403201
5.061862737179552
5.0651724891994006
5.064903967518585
5.063861446401625
5.063510446809474
5.071366578444614
5.086537809626538
5.087342823073215
5.343265891846928
5.34307143182515
5.34224806222968
5.340038685408145
5.3487833522411075
5.345293491417293
5.33373250091077
5.324781871261623
5.316930285386593
5.318707568358691
5.327185759852799
5.33340177906342
5.324857164960395
5.325475539747058
5.3387885664849515
5.346815744365808
5.347517655073547
5.35785130832936
5.366150066043675
5.369203524900781
5.365541693888746
5.359356881476786
5.351307776569626
5.342447576363464
5.334318070676028
5.335838340853887
5.343265891846974
5.348424810192942
5.341413105626918
5.314848386434454
5.3069953149263
5.30580710883314
5.304002981909638
5.291260317843671
5.279060873390716
5.2805688630051435
5.2623978024834015
5.2368298459949365
5.220914090736653
5.213753884888502
5.1865783747353085
5.156180949576012
5.132387535791402
5.108362001751889
5.086565563097783
5.076083448245781
5.090998167703527
5.098830265850073
5.096264112489717
5.090011301132071
5.085953656866344
5.08050051385864
5.0847104742438365
5.085623753787096
5.088734068098464
5.088776912821276
5.088618696399979
5.089547933525078
5.086894360534553
5.080120365722489
5.074169444532069
5.069979137751397
5.067813365852974
5.066919679152158
5.065306068070618
5.062249568824015
5.0622349104145075
5.059690318503005
5.054609824217372
5.057419112024733
5.058560280653895
5.058697819069857
5.061358611629016
5.0639882588548755
5.0679299116631045
5.074402692122995
5.080076694452491
5.083705546890214
5.085353114645295
5.086747466927108
5.088734068098473
5.382024108915049
5.381659989839747
5.379520004028216
5.371657159263502
5.359579570295949
5.357566790354857
5.36510685062219
5.37041056677487
5.373118067443834
5.372395346853132
5.371967755339047
5.374350715815176
5.370360150876426
5.364924277876155
5.361981648676617
5.361231561384522
5.3629538127779695
5.367506213142124
5.3699028814418055
5.373349262440097
5.379605485333758
5.380750750518825
5.379238466735559
5.378247102052425
5.378218665398459
5.379545363123615
5.382024108915098
5.369642768921764
5.365350937827381
5.370531766473168
5.365116444978575
5.347316230557097
5.31943905177818
5.302202355580046
5.300038771879878
5.285749334492081
5.2739028926412725
5.2545038422743575
5.241721865892718
5.220014668054858
5.19457185084397
5.166693826131523
5.142499058554052
5.12366239547726
5.111049290463033
5.106123093075164
5.111768089372845
5.123444897719528
5.119561338895901
5.112010414327686
5.105909162303915
5.084565631124502
5.086358838354591
5.095655044908801
5.102066146808808
5.1010862676948205
5.09812243824598
5.093237028276382
5.089854152210231
5.0889567533460776
5.08694379087105
5.086492080728202
5.092163840733163
5.0914626624295085
5.084432307628625
5.072421280169971
5.080514307654356
5.080104733216371
5.0701043213439165
5.066044249749133
5.076328786524473
5.089349083133245
5.097575434110253
5.102662676072838
5.097829818992453
5.097165344158493
5.097107304332664
5.095604984195677
5.092989468003017
5.090035363257225
5.102066146808813
5.385079825924756
5.383756102953214
5.380872795425529
5.380045342524329
5.379250044571198
5.378376311117213
5.377264120546376
5.37579456987797
5.374024736868893
5.373920875102422
5.3748831866510685
5.379449207068038
5.374233317557727
5.3745533861311605
5.369378198069094
5.368576428103078
5.374018143592223
5.383907269478545
5.387309228450703
5.384668198375666
5.382554662733542
5.384674181077511
5.388517679047059
5.390992244953328
5.391597241648172
5.3897333142981525
5.38507982592478
5.379083244383729
5.374933840102325
5.3773791384339935
5.372345615970603
5.357769808489399
5.343522322989149
5.324539758268387
5.303039845480684
5.296229685087144
5.2879779318256945
5.272553573773
5.249785791729855
5.22316204666518
5.209160545619772
5.17873361383089
5.163212510467582
5.164930620639281
5.165430560889361
5.160625735073953
5.152830447458166
5.144810652700268
5.13756575433266
5.127820016416095
5.109866910040634
5.116698121626491
5.132428400509338
5.145515899789863
5.149865713008762
5.147919027838534
5.142602606664705
5.1349849530194875
5.125843265523745
5.115602728846393
5.105461541750035
5.097718803266525
5.093524238557096
5.094840687823496
5.087959921682478
5.084557631565112
5.089960145709825
5.091166724698606
5.101249379264731
5.110071731858399
5.118044884012521
5.122017806587248
5.116582455461254
5.104232606613213
5.1083172165388335
5.115494814251237
5.123730283275701
5.132199632963212
5.140006804994063
5.146207847070671
5.149865713008818
5.4021270317095755
5.40350451034355
5.406702823828722
5.409763805292888
5.411090347988726
5.410556756994876
5.4093123810356385
5.408660142785242
5.408999881380805
5.400209889165119
5.392570958957153
5.385863048608632
5.380714367499911
5.377547820145991
5.3834002404960675
5.390056438529456
5.395829266974379
5.3908526964480545
5.3977786131842285
5.413637086953287
5.42732766471192
5.424433511749757
5.420873786942675
5.416556258288199
5.411675285760043
5.406661806798252
5.402127031709568
5.400229744086247
5.396950015131208
5.38849636950459
5.388033246773355
5.38258300350801
5.371872406537929
5.3630730265518665
5.342119610438493
5.31061539661621
5.288151744523806
5.274552853418165
5.252878173222746
5.2321861830042335
5.218518553126569
5.212039433001661
5.207722656034949
5.208607485657612
5.195097757457807
5.177356850491575
5.160724193520845
5.153207410500488
5.16864153314477
5.148734215941919
5.142045438286233
5.144583926091605
5.151690010416348
5.1597373216858395
5.15152149615593
5.151252404267652
5.150534150067943
5.149610289739294
5.14869374312002
5.147482871885567
5.1447846970996505
5.13938344439231
5.125888406038243
5.1143598289091585
5.110448286131626
5.102602692460228
5.097826711120031
5.100759392180664
5.1045878509433535
5.112037524076786
5.120770515936981
5.125014918731447
5.132904285556977
5.139085438069597
5.140799755002791
5.142957666578887
5.146681087210819
5.151979802582137
5.156325299857353
5.1548863919686365
5.151521496155976
5.447533050546163
5.447359074291389
5.446858591240999
5.4460567775549515
5.44494680122696
5.443021630460325
5.430641999678047
5.41913413000683
5.40954809805303
5.412596043556827
5.418139788767967
5.4107837060206565
5.416734843893137
5.424978084950922
5.432186021468037
5.4236073161373595
5.413088146206043
5.420297671013725
5.429113554342107
5.429827551353943
5.429312405932852
5.443063514924539
5.453741416051935
5.455951268036278
5.454143144271207
5.45114426467738
5.447533050546186
5.451118117399405
5.4366431008401035
5.41695802500185
5.397784847616942
5.391807612964502
5.385112094641695
5.36777764001736
5.352931933126754
5.33928561001026
5.3209752143112095
5.300276043499247
5.281341873651226
5.252443604690863
5.224201024360573
5.226307967114069
5.225308306291734
5.211647203437832
5.212375529428564
5.206046935915742
5.194767303511829
5.189154474469653
5.16980610978449
5.183092096613964
5.186536818599277
5.1878071082836765
5.18103665945588
5.166071456222657
5.175776891840718
5.175212760521845
5.173525057782783
5.170855969879446
5.167664973487524
5.164769225393903
5.157847294902722
5.140853556928456
5.127834497160613
5.1219082799327404
5.112033800503121
5.114362919196109
5.100701909092248
5.102914213395105
5.113676288008992
5.123094028429397
5.128448984812401
5.130897331937104
5.133273478244164
5.141943729078706
5.155291866222531
5.1722779385194135
5.167984725389247
5.1639659027538105
5.163102496801382
5.168907307315666
5.175776891840716
5.457880650374984
5.457087415858773
5.455405475753448
5.454463925664765
5.4547209963439345
5.443574006551324
5.4421975927192765
5.441325985158534
5.441470355038945
5.428372926316175
5.418204581395817
5.42652932255336
5.4288089601322245
5.432250560372671
5.4337283672725905
5.437930754842321
5.438104538484841
5.434892385028405
5.432245401416204
5.438412980269649
5.446753147374348
5.452793869349866
5.45577906817813
5.461314560699252
5.462565022798322
5.460648475082999
5.457880650374961
5.451775619398877
5.4520770522619015
5.450682526134104
5.449029342063664
5.447965606737757
5.435410564937032
5.411495723094119
5.386002426041248
5.359589140294859
5.329213724503694
5.307252357727038
5.284704687289151
5.258801187316017
5.244432908928461
5.2352934149304176
5.2321116711851365
5.226772192873207
5.217665073323088
5.215656446374176
5.208020141818264
5.192054379372636
5.193510127913478
5.2040752511726485
5.215671064525467
5.205184966945574
5.193065954443174
5.201060165888305
5.200996510682437
5.200673864336072
5.199426707910302
5.196540103072959
5.190129514082319
5.17596901662781
5.16170596624088
5.143943919778964
5.1313877451586345
5.12327605070077
5.137914900959045
5.159180768936675
5.154181576474488
5.152503771436053
5.1524163474110125
5.15215181061636
5.150718074754461
5.135977508208281
5.144475191196235
5.160728797996116
5.172643345097654
5.173455415835465
5.194546934601032
5.210377819825201
5.208510397067342
5.205280576761117
5.200996510682431
5.474637005830481
5.473536478073142
5.470100796468148
5.463943411714948
5.455781681667629
5.459717814837041
5.465598571566972
5.459519465067906
5.442096029700293
5.44278892862001
5.445047071727031
5.447949575705831
5.441068139310308
5.437057030530677
5.4356724879255065
5.441443745476561
5.447442707748541
5.458217182529959
5.472590493896796
5.4795508247365445
5.474262222900999
5.4698953448701975
5.4665961840935715
5.464300113369037
5.466692130725267
5.470940933990777
5.4746370058304805
5.4823854098579
5.484077058460802
5.4800879392815895
5.47167642366935
5.457228094466256
5.444981225942183
5.423174052186677
5.393296826765839
5.359708148988583
5.333179786991903
5.3079986609786065
5.28506606063199
5.277273062308237
5.272185032069358
5.257803333925857
5.240403218796679
5.227516864890827
5.2192324666547485
5.217506018838218
5.223445348616426
5.218410472113015
5.218436672345674
5.231658812339723
5.229682038810661
5.225611277604833
5.226760414400527
5.228365110622847
5.230453886902587
5.229211501690403
5.221692970773664
5.209380033330588
5.194611190055565
5.178680152512454
5.163275296285632
5.163846112222659
5.166151829076123
5.169545516968285
5.17105894141018
5.170180719032104
5.168766719888456
5.16555162733256
5.164435956137138
5.162190126164637
5.156204280982816
5.15220990845128
5.1514380970646165
5.165630778147814
5.188071394506897
5.204456999044688
5.2100403742293535
5.213886140462673
5.227519482039394
5.22929593924422
5.2304538869026596
5.494479201393898
5.494577836125682
5.4948973425340615
5.495522395301287
5.496595737400651
5.4982472084496345
5.480165571183146
5.4726646315207335
5.480408059909178
5.488450565405317
5.496397117089315
5.499204425414894
5.496552899438531
5.479820335456662
5.468619930802727
5.465161675747339
5.467526523522903
5.472087930809492
5.476195041427463
5.479804107411477
5.483122140045456
5.486602871610087
5.490460461939888
5.494044164589711
5.496134989789153
5.496055625411942
5.494479201393928
5.501340549687972
5.499854037697124
5.490854031732693
5.47611013806532
5.460089880921089
5.446335808035862
5.442299455781859
5.434474746388647
5.411433274774632
5.375873720896988
5.341828257344982
5.314993758993069
5.295645521709281
5.276766387717968
5.26742609277363
5.267643470245377
5.255418727842088
5.241720222018735
5.231217842676801
5.224153534270583
5.231698998596933
5.2394285538609875
5.234033254613666
5.233453657775781
5.227252199230111
5.226787480872128
5.228788689698824
5.23129259081436
5.2307105306696515
5.231696056920444
5.225390593160901
5.210164409431035
5.19972293267172
5.195320994419416
5.188371997127493
5.17857933618121
5.17396667737022
5.174745382709835
5.179602047310943
5.183579480240269
5.191512767960287
5.182060791759003
5.173495503675787
5.169964985877263
5.178430857756591
5.18988181331529
5.195300000363161
5.2015729444671575
5.217006617514975
5.22532406106212
5.228091171502343
5.2285729680578825
5.234450285543357
5.231292590814354
5.5324900893986815
5.535183601221159
5.542652099406087
5.54071736418113
5.523846287498674
5.5025247218991975
5.500496257336042
5.503221941207408
5.506234737428373
5.509393418025467
5.508538476635715
5.50373559340225
5.503282074128001
5.502636953419619
5.5017468611286535
5.500599290924304
5.499431258198757
5.492254055643377
5.485590603830599
5.490658905049616
5.511001358210415
5.531000024381258
5.542394352121613
5.53559602331353
5.531130727759436
5.52988205061904
5.532490089398703
5.543135403666858
5.538622235548528
5.533957483137008
5.531161916066223
5.528122514377885
5.512972376050697
5.482260901721684
5.44700998917624
5.421090948984193
5.396558171238259
5.377829975503169
5.362757465487314
5.3489891804729774
5.325896569421848
5.297216100800575
5.273477448950291
5.274028839905796
5.2755398495764165
5.268580707922511
5.257122879533778
5.247383724689819
5.23989521767234
5.245625605480881
5.246372522771546
5.235863522809913
5.233073614589083
5.237298265270746
5.2408665123707046
5.239329736103112
5.236440228974123
5.233695543656472
5.227694989570465
5.2164253650641355
5.20519253050697
5.193704475754313
5.193705191719687
5.194302054171342
5.194443836197276
5.193496614623285
5.197445103751481
5.191789182903948
5.1981420059143515
5.202685287258626
5.201570965276655
5.2003001231027
5.1975404794257996
5.202303599434524
5.210489743384025
5.218754222320633
5.22659472449723
5.234232359480581
5.240898644541409
5.241645523217235
5.2408665123707605
5.541926839727168
5.542615094600821
5.544575105263848
5.547564468155766
5.551363532818211
5.555898001678666
5.556299329782876
5.546900272907167
5.534051573405804
5.520520874633068
5.512680372229095
5.516183462196521
5.507183096584474
5.5159556847801285
5.524151029910298
5.531858666107962
5.540565526137174
5.5564340975721
5.5725470712975875
5.566675422312958
5.559008466704432
5.550550036569381
5.548018453554451
5.546920546677375
5.542202848022784
5.540734893392892
5.541926839727199
5.5431813931834935
5.558541872429842
5.5604670931595415
5.554373714132111
5.540228134558947
5.51647338099405
5.482453763486225
5.4506664856127784
5.421987261465189
5.4057313219984575
5.390711848376672
5.377436733356518
5.356670720704145
5.3357356351117025
5.323786467829592
5.314083163551151
5.305054185299139
5.293265071876368
5.283789580198029
5.280624080696384
5.280803237885964
5.272469730446367
5.261080913564973
5.261859149002264
5.270748809079889
5.257816396240682
5.2437124880952055
5.2432930247743865
5.241788952811257
5.236863623756009
5.234112590859553
5.235912292687418
5.226997966988594
5.206021721481489
5.2006801596826095
5.201053727912855
5.205344933182542
5.2110247029729635
5.216635218256265
5.212715306131978
5.209949411098722
5.208141138801512
5.207332338407865
5.206933465913044
5.205747605367349
5.205125416123025
5.206488703309547
5.21365250204557
5.22619955402942
5.242852956573702
5.254917024403916
5.256599025872175
5.251349272025074
5.2432930247744425
5.558958849134282
5.557214911236271
5.551539381721048
5.553316540661568
5.564985243590657
5.563855097373241
5.56121966444587
5.567342799269236
5.574034894994467
5.58070157874402
5.573797316475087
5.563787050883059
5.567406630314414
5.5697539346469975
5.572884265337742
5.576538689494998
5.5764177449233765
5.575883876114496
5.5736032431878035
5.5823375901169205
5.5723230461167566
5.5628493382300634
5.554165457050973
5.559673014665158
5.564649067816325
5.563842506052966
5.558958849134243
5.56172616170642
5.562400767023549
5.567056290021851
5.560261646985789
5.541190630995712
5.520364690486184
5.504601709617019
5.477751403923649
5.449179671246631
5.421987670193629
5.397628743454592
5.381112206993255
5.36188727088399
5.3504034008158525
5.342073243445298
5.336265449380878
5.332575137890844
5.330451849601858
5.316922763525514
5.2996966871659135
5.284987826375475
5.2827272159638
5.278141263909456
5.2671375088528345
5.272479373517913
5.266451888265341
5.263006943097154
5.262574384933427
5.2611051522748
5.256406706275933
5.248845371355555
5.242055813371882
5.239339913900595
5.238797144641091
5.2384785652535015
5.234019154457732
5.230880945085531
5.229555588186178
5.23033466727564
5.22186870241505
5.222121997676944
5.225864621528304
5.229542657909571
5.233314665212469
5.234891583421345
5.23711489347969
5.2409088757332585
5.244953752983962
5.2523147859052255
5.269213334052748
5.273453232359874
5.269199254078875
5.265540539768044
5.262574384933435
5.603681774383054
5.603844204579116
5.603060477685677
5.587499001933361
5.573780168178765
5.575277830182869
5.582488721202206
5.586209650520295
5.5867107222341685
5.581832302029349
5.581765136670168
5.577099660140341
5.578156100935237
5.578134527393728
5.57752712983612
5.576815159987068
5.577575849224009
5.586548292816925
5.5908886284141
5.590840250383135
5.589599436121286
5.589336537255832
5.590202311612143
5.592220800534894
5.59525183012811
5.59910814342058
5.603681774383019
5.600373431383839
5.612722660052141
5.625101120333013
5.603996751423351
5.56978760409365
5.536235452070504
5.50677018068521
5.4834893881086835
5.460742658315365
5.438205412954824
5.415059249862615
5.390745744567079
5.385835071217659
5.391593765723901
5.3744142010431695
5.359220629477426
5.352707486263468
5.335886726552434
5.328143327143391
5.3219885918835885
5.314129648135689
5.301296257765016
5.283256261958452
5.279198664918014
5.281248056563292
5.291210464019732
5.30241081130802
5.300489220661561
5.297186516000541
5.286447960285326
5.271944129590763
5.259178766370198
5.246090699932443
5.244042453084101
5.239804745319969
5.242922952581749
5.249140288338535
5.258667688276899
5.267559810127957
5.267653233625569
5.264236508686014
5.256713076644547
5.247381627214378
5.242431406532993
5.242942292387703
5.243648617989881
5.24394545408614
5.247897092543852
5.258239814105503
5.272757710185645
5.2797897955985045
5.29078834896241
5.298307570377652
5.300489220661574
5.623277606317929
5.6168020946690005
5.604432362544258
5.6057217222280284
5.608067101991023
5.611745139920055
5.602817989640592
5.591573947036399
5.586920144861944
5.585256907732066
5.58648488675366
5.5905595272318145
5.591155018606132
5.592639864262537
5.594253426984371
5.595177809297347
5.594581614743561
5.593274300971199
5.5947030251652645
5.592171669239022
5.612385863306076
5.616536561645876
5.61727862576815
5.619358667343206
5.623231008123394
5.626363903842246
5.623277606317963
5.633979154236067
5.633706138014767
5.626362976191958
5.60572495901644
5.584316899844355
5.568011952130307
5.55842408895597
5.549747665315801
5.528943509112036
5.499316365814751
5.470402309660201
5.442802827503419
5.417164549196267
5.394157183479962
5.39308972002346
5.374516524145683
5.355364787023066
5.3547470622516995
5.340791894091615
5.334763963532754
5.3325004559226095
5.324999249870778
5.3123200146236265
5.29293117279194
5.290054627101789
5.311878140839969
5.313281754778337
5.308693618825409
5.306553088335592
5.298135820081673
5.281487255561296
5.25979980399182
5.250910689326001
5.2486420303152705
5.2528251572632945
5.257599925256115
5.262874640522138
5.2677352819811984
5.2706970635141515
5.269057174599834
5.264404837363128
5.258983952849733
5.253129875443642
5.248130159720176
5.252163673191862
5.25841165974311
5.2652088822910414
5.2712675910207984
5.275282244946144
5.276033878010673
5.293245268119248
5.304402564488692
5.308426233820505
5.3086936188254334
5.641413926148799
5.641677059700117
5.642571945382798
5.644397797477622
5.635941309401077
5.619944011238741
5.616811045945503
5.623054768907152
5.618694179814063
5.618863841057463
5.621784583389398
5.611686429530481
5.622387184830702
5.6327327772127695
5.629329199375139
5.622263658871274
5.617212022973045
5.605404701848823
5.597511400897956
5.608511471699369
5.616339752163534
5.638469304849056
5.646322378129149
5.644228287124482
5.6427600075370234
5.641826402168699
5.641413926148806
5.640271199139592
5.639657912460526
5.640028117667595
5.640457690500119
5.631600870155661
5.612282527763813
5.58696998386135
5.558551797238488
5.534275837743033
5.510036217653806
5.481930257159999
5.455275727559168
5.432325743096264
5.412283964982341
5.400492830930913
5.3994367919731765
5.376111116621066
5.355830555165434
5.3519547198023565
5.343792056759715
5.334049786469391
5.329394479302406
5.320003343862445
5.320221433721741
5.3149088687328065
5.314141496171676
5.314233818247909
5.324173601677674
5.321764771271253
5.317141294627794
5.313285841118213
5.309986823627451
5.307526571217751
5.307237610062909
5.309937099620367
5.311404226237836
5.30407742494722
5.2987367763691
5.299134950596494
5.291219095156376
5.289669564822264
5.293367379437082
5.299725743145168
5.306576041448185
5.303312148798897
5.2997833253249516
5.300084002329751
5.3037107862701385
5.308219300644973
5.311529580651568
5.317587515686376
5.3258950676117225
5.327107512538979
5.324173601677622
5.645087977641875
5.6476448280970555
5.649707501649531
5.646306937012481
5.6475362220293315
5.64785281296118
5.633612958228518
5.624160428596976
5.630058483901735
5.633304134690802
5.624386777652279
5.632542711479197
5.629912198564447
5.63393863538994
5.63997278166352
5.648099428383131
5.651632535068324
5.650944400422132
5.650095089434642
5.652594598301918
5.652678283984921
5.649140501537915
5.6597367551232365
5.667597193936699
5.664216918335045
5.654909798999482
5.645087977641838
5.653138487423726
5.656133792998591
5.64020455734446
5.653652346504149
5.639585474148507
5.622527195158263
5.609070003188037
5.59824235720475
5.584732913266473
5.556305191939803
5.524818460049367
5.49472858386067
5.468132940847272
5.4460450085035035
5.42532637315855
5.408459811491457
5.402849008901852
5.40272531664032
5.405189088586879
5.397733254307588
5.368645524565965
5.338476109372662
5.325789972205267
5.322040733587078
5.329002057396739
5.32953114987288
5.331435996169986
5.347562493424949
5.341568682286906
5.338257684338319
5.339534565512746
5.339984938792195
5.334082604287835
5.32741566379594
5.319457033910876
5.313674990263842
5.315516414560206
5.317889390507675
5.3230434755361555
5.321600591145181
5.317380486235281
5.309454679196432
5.307191708191294
5.310161085046237
5.305772540681848
5.305667686323624
5.305995768632471
5.306699832165226
5.30955366595931
5.316261037911353
5.322052139108927
5.3271314257077735
5.3385678615421694
5.347562493424945
5.693632700738615
5.693468529994924
5.693332048486317
5.693956736368152
5.66933285680365
5.652008709023936
5.656163889037583
5.654425501250045
5.64506066965353
5.637282117373733
5.644097967009486
5.649784730494588
5.644451665803588
5.637211181392146
5.6445502081992025
5.651404492698431
5.652316837850216
5.656913561434719
5.659003619274814
5.656535984303208
5.661866329051154
5.676202065559005
5.68592017873919
5.684399798497254
5.685742132378845
5.689206302923716
5.693632700738649
5.677728298124205
5.6734040399617855
5.681081520852974
5.659424588832322
5.656596308995635
5.631103773465216
5.61219061440536
5.599274912887356
5.586487477600288
5.573852193103893
5.550072472257483
5.517567494940807
5.484758711220281
5.453795195734325
5.428095614359171
5.413383717215637
5.412166525594288
5.4094218254856905
5.417399822042076
5.402784960789009
5.402451739301061
5.3883253142423175
5.366342645742291
5.350444885885103
5.339535025689541
5.337734187523163
5.346538356685304
5.3484592766596135
5.352146628380476
5.348689026013403
5.3445470795216385
5.342305591292643
5.334413535884381
5.327897720419709
5.324708845896073
5.326121262082647
5.334464796906202
5.344321375919554
5.346009952023202
5.343719884016657
5.330902335280538
5.326720185966357
5.325295277199947
5.326805973718891
5.325338682495899
5.325011485979749
5.325518391543117
5.326819158010768
5.329261566129778
5.334268210833483
5.33369470794478
5.333691529824275
5.339961572233309
5.348459276659618
5.718010290517085
5.7168091882697745
5.713268273412986
5.696466095110416
5.695935508824092
5.6908552412909845
5.6823483858419035
5.6794592805458395
5.683410785857485
5.688890481764746
5.693531971295623
5.694078099047322
5.691732782700815
5.688209524966607
5.68607782494762
5.685963510967683
5.688739515261682
5.683381509608078
5.6833823764316165
5.689497780422856
5.697840593664511
5.690554570076614
5.693350846684466
5.71720536153769
5.720058434794012
5.720094339411138
5.718010290517108
5.710435483348601
5.698907027969997
5.68153702745084
5.666260548227936
5.661863138074892
5.65651548552381
5.639788897452563
5.619075573320603
5.601720099336947
5.58839462058328
5.571336471791511
5.5487990092603185
5.525183825047296
5.502071996809032
5.479995846777201
5.460797095749762
5.4487940856967105
5.446250305785022
5.426052446895462
5.429400091126683
5.415805958002604
5.4041019132086845
5.387609852733415
5.377042655276313
5.370842858171196
5.357047965086835
5.349371380823204
5.3536139911372675
5.352852225755575
5.355721401132167
5.355415822471165
5.34349243180243
5.344414200686657
5.345314888257201
5.345119051361009
5.344376217893931
5.343883399964177
5.346974260635469
5.360318731265093
5.353563912053951
5.35811306391207
5.360422004721154
5.361432916568507
5.360341782924127
5.356205415624128
5.352228480785829
5.348070258258759
5.3436248677574945
5.339306141955625
5.3359084776960435
5.344786847374133
5.351078788084731
5.351821703650031
5.353613991137254
5.739336571760815
5.740669185447514
5.725739756210934
5.707529952955937
5.69985469780617
5.6995379844611165
5.7047825574987785
5.710237759090081
5.705621320191346
5.701142402997687
5.697199857995288
5.696286481083328
5.69302722084055
5.69172291596998
5.691139141354231
5.694271442464381
5.704901289258876
5.705253909593607
5.7063243920728475
5.707661509706275
5.698035962860336
5.705956283554801
5.712737386429959
5.717564227880658
5.74117685341924
5.740817278098791
5.7393365717608456
5.725361535812691
5.705732263875041
5.690671186548799
5.684298987537691
5.662409266590347
5.662530162825368
5.654490900355056
5.628797282850972
5.609805775358083
5.594468696560454
5.577243885753438
5.569839645857948
5.563132682722291
5.552724334456008
5.53576042738495
5.512149673473437
5.48432416474518
5.455029193717843
5.44714273655691
5.443360305038495
5.425032576061972
5.4058763077883265
5.399496984458145
5.388046991281813
5.379243481746538
5.368092841502702
5.369037946329964
5.373988717453068
5.372412343382838
5.36632177275138
5.359029777634697
5.3647154745777605
5.369558146813492
5.369316469515232
5.371227208221512
5.374132938371574
5.375269150758178
5.370519616860575
5.360891207841883
5.363196289399346
5.365160830845573
5.366091115947544
5.365989286457599
5.365105562205456
5.372718115235932
5.37415979248262
5.371584943038752
5.364278280785416
5.356432879737694
5.350505806487908
5.34900673664573
5.359056901815569
5.369210524879165
5.37398871745305
5.757021322632848
5.75280121076351
5.744613022786067
5.742744572854119
5.728374084833891
5.72003499836148
5.714800877236081
5.711527681321958
5.719376019866498
5.726940952829427
5.730410895660334
5.727947717390561
5.728169254478834
5.729719787000924
5.731634895248659
5.7314545169163
5.726179557021339
5.728314598405631
5.718422082226888
5.708491821729076
5.712397529802523
5.719664785325766
5.731977888496115
5.747768424326703
5.744583024759099
5.758869305885851
5.757021322632821
5.745451130828972
5.713936827195276
5.698041337262119
5.686996824992629
5.68257574722357
5.6743509716764065
5.661749662518858
5.649272846058867
5.622813103652274
5.607617766180313
5.60793086595288
5.600999749251691
5.597707400452189
5.577752368925939
5.554530227046776
5.537358444087196
5.521760191702613
5.508945341625414
5.48293412514791
5.453776839633598
5.436640746958791
5.412656625644916
5.407880175959033
5.406065365553057
5.379266540699457
5.373627877063944
5.371950769920393
5.3757574178356595
5.376033765232618
5.375952449423568
5.374419173064485
5.371759818564582
5.372649233701066
5.3809251798744375
5.387346969904705
5.390802208493565
5.391383591011004
5.389616403453069
5.386448209558134
5.393278170017181
5.394891337717447
5.393597772930488
5.387712525388036
5.378867487312725
5.378342501251183
5.376370427089363
5.372258423709225
5.369718985469001
5.3678544976009155
5.3672481313382105
5.368021516725329
5.369930914196312
5.372549897746388
5.375757417835687
5.767667379332613
5.757911638125847
5.760042076783458
5.7510347954121945
5.759569678207282
5.764120327672081
5.763022329277712
5.760683424160082
5.757737705334187
5.756020028863126
5.759842480215149
5.753502810584152
5.761941128559291
5.753960680210789
5.746806363926832
5.741923067681471
5.742035215270796
5.737768709742723
5.744150426003268
5.75081132573468
5.756524107895752
5.760997855098723
5.758757015066547
5.75064125790677
5.764356577530805
5.7616628538019095
5.767667379332638
5.762888479041257
5.7458515604237475
5.719185496521378
5.716350262388236
5.725023396972422
5.717312802957613
5.695331522127975
5.678644683538838
5.652257499078038
5.62478140930515
5.610283051216681
5.6106912785393215
5.602655841843094
5.5834170474181
5.5597605689761584
5.538459297348245
5.524773655371483
5.510454619287338
5.4998463354807825
5.479231971806178
5.448218316472675
5.444078776952992
5.4326191709084615
5.417137800620151
5.424321824720047
5.428182082501854
5.421391881563497
5.410832272218021
5.410611715601515
5.410280205836482
5.410083798282748
5.410039490734672
5.410430004044337
5.411695991466034
5.412974158263887
5.412027296835467
5.410350390736817
5.4097223277730455
5.410112340443538
5.413827004158275
5.411101398497402
5.408740184094409
5.407175995808502
5.406752388440557
5.4112830610513685
5.41475057851938
5.411451844272578
5.41190351143129
5.414179277901232
5.416281446470165
5.417265975407251
5.417194329267913
5.415492565102089
5.410832272218016
5.7717923289346755
5.77118895765626
5.760246326671526
5.762311812209189
5.763830348522404
5.769106008329708
5.777179556545178
5.780712196836481
5.778687674983222
5.772407447999677
5.76352486571896
5.771323441246629
5.767541945966049
5.781394156486288
5.779565808759282
5.767657224074444
5.758621127738744
5.768211770001349
5.778479607446058
5.789143889131819
5.7800466757700395
5.768673311915599
5.764023488602048
5.765358734414601
5.764652925162174
5.776149128868976
5.771792328934679
5.778885783395086
5.796083227667565
5.7967415554106525
5.7868116659039455
5.768811680047114
5.744691632387233
5.716005596000478
5.6842022469739755
5.6702932200043055
5.659445196631395
5.648233822505397
5.636441264730915
5.60937125073469
5.599132624817911
5.587606605888405
5.569863493637026
5.552611516357265
5.535747287009002
5.517052776552574
5.501552893829907
5.501322270335538
5.49322640987385
5.478656089585398
5.463959858461994
5.4559191614685245
5.453631178056411
5.456636869056517
5.426331970516039
5.425236596715813
5.4234605935132505
5.423251340958576
5.424570584189638
5.426214707268976
5.427266578007991
5.427247983140681
5.4260242748340834
5.417596661166716
5.413555307409618
5.416471708438514
5.4203836788935496
5.430920197655254
5.433406536912646
5.433389646765448
5.431316089274306
5.421907107777645
5.422197687233172
5.431871796934718
5.42830244679775
5.42433708478355
5.42063321396272
5.418290202179785
5.41899116319283
5.423001220595417
5.426331970516056
5.80287780453397
5.804448464395488
5.808906498257083
5.815374145461874
5.822365866509454
5.828303059361981
5.827337900600307
5.82489008863036
5.821963467523959
5.818218734114631
5.813507026641083
5.80801390956218
5.802156100849939
5.791892193676793
5.794900148846594
5.807884864073786
5.819412546266848
5.813759358983452
5.804074810568168
5.792236660663614
5.800236066851897
5.811713261775454
5.822905487452953
5.821707513600582
5.812358147690277
5.805718029299338
5.802877804533991
5.809197806880181
5.806568815560271
5.803267403959635
5.7933407044264875
5.769707713777952
5.744937067728114
5.724520810719851
5.706620826256872
5.694610953446357
5.689448922162636
5.674642636313233
5.642006084682169
5.62236667289668
5.605592455048055
5.594850878240444
5.581173820048265
5.559132985243405
5.5370374287891675
5.530097550358466
5.5137065482237775
5.518590530658583
5.507000243855505
5.490069066548385
5.491271281611795
5.4918323410938426
5.480966316531762
5.457949577674013
5.458810268925279
5.458350330336228
5.456035733563495
5.4512850813134435
5.444919459479377
5.438223334458013
5.432730923850052
5.431158474538098
5.429060907211474
5.423741866973456
5.420786614834619
5.417817389818259
5.426593822594859
5.434988983767999
5.439373640557479
5.438967472277158
5.435076968282134
5.435806911344915
5.43454180031466
5.436335635370453
5.450236390697835
5.4530343703986714
5.452863691927791
5.4545183259520496
5.456604675447532
5.4581468812551375
5.45881026892524
5.82020051289305
5.820587789565442
5.821714600229477
5.823477094083606
5.825775364194126
5.828831123592954
5.832196241321937
5.833931486540518
5.833998089757668
5.833058175294181
5.831714324988386
5.830454497380634
5.826032502123485
5.822355004018982
5.821180383155172
5.823228405749911
5.828529867293651
5.833457872238547
5.837918988253734
5.841017208332062
5.841614899436421
5.837810688037147
5.831330955765554
5.829146927197695
5.83360103031691
5.826577307338507
5.820200512893047
5.810821680852872
5.818874333824754
5.807758659089019
5.795800912991753
5.787962113439757
5.7909181711467275
5.781225410045486
5.757562304631497
5.73115768218179
5.703458860855089
5.684703365912407
5.66708403297286
5.6482415416111875
5.631423320111414
5.615689868794355
5.599398856146401
5.5828672193403035
5.568911361175192
5.54020479597519
5.533167641869043
5.538320449499952
5.535985920401813
5.5249880999484695
5.5090424256696595
5.496542238846886
5.486941979007124
5.479325169933849
5.472903162143929
5.473301825918553
5.474293026598759
5.47521611337192
5.474604366642584
5.469704936302844
5.458642526193592
5.443888870376792
5.4362939831511365
5.445830452763539
5.456783544406923
5.467718756523613
5.45906406494448
5.455930311322868
5.460926112251612
5.466948333423097
5.473161674043049
5.468693145228164
5.463943403302117
5.459295888095624
5.4553885360471215
5.461144251154558
5.467406548168401
5.469805934904267
5.470491909701986
5.471202028459912
5.47290316214393
5.83392302371065
5.837038198267191
5.83200291459468
5.829914932880378
5.830255987534045
5.829354004952367
5.833710032590828
5.841862685809952
5.853091318391997
5.865764329077733
5.8786311413681815
5.890941856142186
5.891137373810843
5.8892758954589555
5.885683726008548
5.869037539177159
5.850609296228145
5.854021887895634
5.854736913911957
5.8515274773156145
5.845101664380696
5.8384939785893755
5.833038537746025
5.837842621868395
5.834597020670686
5.836191795772553
5.833923023710641
5.830921556631167
5.819589279776783
5.813220775737946
5.798865093490798
5.792200105865475
5.7916097855056
5.795027203140143
5.797800158860594
5.771560154474705
5.735092368314127
5.695612851225269
5.677786878971025
5.65056330972562
5.636278255669593
5.634394962929432
5.643110256470248
5.624735731200515
5.587629371077332
5.561111482065825
5.560984376068839
5.547171557352899
5.546884647116546
5.547594247330085
5.540274006304708
5.529176307408008
5.5212916120639965
5.5221179650838454
5.531604695366661
5.534188102999971
5.535009993557936
5.52957505032252
5.525376173709813
5.522354856499988
5.516285805034633
5.51555073959243
5.516138554060644
5.512697172086052
5.508030290619731
5.502908328355716
5.496311297433982
5.49133219229655
5.488074934974207
5.484809731969386
5.479979038011967
5.491431679608127
5.50277039346568
5.513133814164904
5.521876315522956
5.528696233411506
5.533724356558086
5.537430615974893
5.540434648180971
5.537356898311537
5.531604695366633
5.855853671660552
5.851707558473822
5.854406098936456
5.85606916881588
5.858946782790117
5.865290019920863
5.873682303940504
5.882291916375691
5.890141980166628
5.896961819620575
5.90258540774753
5.9061539040010125
5.90456150304718
5.900456991411727
5.8876528425679036
5.881551362433993
5.878767706719111
5.8760298214995474
5.874722036186899
5.873234560384438
5.869657623837329
5.863004898258172
5.853915947634334
5.843978663853145
5.849219220235279
5.85635902808408
5.8558536716605785
5.842318153198679
5.827884534490874
5.836657696263985
5.837652506868337
5.820381652652923
5.8016872709902145
5.803417645953163
5.799915494422929
5.779622391917877
5.742803493378162
5.710493894428884
5.677925822756954
5.66957925245604
5.6615670879225775
5.653571876986769
5.646720366543864
5.658607942598145
5.624803258816914
5.600169365523282
5.580195321075322
5.565578605699721
5.550163308614648
5.554380644794239
5.5491897590930055
5.536974035182174
5.531596083451204
5.5359767710522
5.532589501340872
5.5365025125997684
5.538525496685805
5.543375708625154
5.536565597844163
5.522901795370887
5.520192571239833
5.518382823775855
5.517618942891216
5.521055286296413
5.525409549314374
5.530094340074023
5.527571362305489
5.524228326267951
5.521672137963143
5.5204873172293505
5.520705190601624
5.522396961918328
5.524091778174271
5.526230602469013
5.52990951558554
5.53705113708251
5.548043738444617
5.549603983815898
5.543454888481514
5.540588861292663
5.53258950134085
5.872008128830364
5.869208040664922
5.87396705258921
5.884300651764928
5.884451495501546
5.886001517223516
5.889161596132212
5.89363066678491
5.898707683251375
5.903477707933802
5.906925974971937
5.908221372730175
5.92274442096889
5.920339382333546
5.913079823780855
5.909782022629802
5.906647405622026
5.907384500285666
5.9086836145338015
5.911512113512797
5.914388328113293
5.907547736602928
5.900184851406244
5.891271886619243
5.871386294227224
5.861505125156477
5.872008128830346
5.869264304245756
5.873195809933741
5.8660658106174015
5.866972877159146
5.8757028702723595
5.861232077038001
5.835609265299226
5.817783098708817
5.795589364578394
5.769720145631043
5.751497514550423
5.742142712400665
5.740404596644196
5.743882240448811
5.738626019305197
5.700826580334368
5.668139423272697
5.669324183628835
5.63040770170105
5.58734443671412
5.567146930747744
5.561269091224248
5.5575121644982834
5.560903176691234
5.561515939619706
5.5568181002767805
5.547187347850093
5.544000707157853
5.5408346613231485
5.5494089654107945
5.56494362493134
5.559096512317147
5.5656278116799855
5.573075813940659
5.570981110510061
5.565644484617695
5.562540050859487
5.561988910654617
5.562908541297239
5.56063387431078
5.560527808062617
5.565116908478366
5.575813628562328
5.576129900651653
5.5810163586192045
5.585588907079544
5.5794145166314575
5.5728885860973465
5.566412726555627
5.5612403227976435
5.569240450581483
5.55725232611652
5.543126986018868
5.544000707157834
5.886108777241311
5.8857666137638
5.884970976163089
5.885718000277509
5.897136431766196
5.90653326331128
5.914730238484442
5.922945863824289
5.931700108241457
5.939652347310657
5.942054686460946
5.9371204817291385
5.931142470024103
5.9376193285739935
5.951541829384142
5.962136908152352
5.95906987675094
5.956903317254429
5.946922458028808
5.93226958018032
5.918572587674752
5.913784393853716
5.9063456320013294
5.89574322571906
5.892568940590302
5.8894581152142065
5.886108777241274
5.88354605428106
5.877043270632298
5.875958879003276
5.877087817812156
5.877922558076174
5.87877840712681
5.861531827685827
5.824114784179849
5.805640764074523
5.811889817583582
5.815556335889723
5.808507796265574
5.791630521711574
5.768616292596501
5.747766427915146
5.741494103921346
5.714325204981532
5.6792613639721985
5.641467003345334
5.6065858061652065
5.578858155608836
5.584744993857095
5.601732128452842
5.617110751654739
5.606742549815754
5.586456492043391
5.569232595602066
5.555973763860927
5.558867312128151
5.564795502877779
5.566180454623652
5.577561335586466
5.579521625728579
5.5765989453115345
5.579484388313126
5.583633617998734
5.583897351736016
5.578728748777499
5.569034252016644
5.5791253982508415
5.588709881179851
5.583210319751162
5.576548296821538
5.5918346596632995
5.590502615765492
5.586337171587691
5.591043952205832
5.59165765079807
5.589540681054362
5.5822625321294765
5.57144572385619
5.561327993419557
5.5554451917083005
5.555973763860937
5.898295456242654
5.911423338115973
5.929971906849068
5.929280129752514
5.930474119302671
5.93535026144691
5.945540606663023
5.961703245572271
5.980497539220476
5.975172429735276
5.969983442090564
5.96152965424689
5.969074601021084
5.970982776048061
5.969849761286634
5.9637229427315415
5.972951973138289
5.961079550486996
5.949719663902462
5.940876696920989
5.933177011579445
5.928343188511227
5.926476741660659
5.926664510273779
5.927981063840269
5.917687075887271
5.898295456242636
5.908613762645029
5.899936537156578
5.884056820021685
5.877781181232097
5.879240234542193
5.880832017452596
5.874362655430015
5.861456926811881
5.865334201857578
5.855616302696805
5.847320018897959
5.84340200254268
5.825151093087541
5.799397573866032
5.773984835499889
5.742214843375043
5.716123241598705
5.700733407230289
5.701811918201116
5.690882180580755
5.674629395527287
5.660972187313252
5.645936331663886
5.628931534761151
5.6244981493332125
5.618837326538692
5.606659042981658
5.593909410381038
5.591430951926474
5.581689815379078
5.5717139868692644
5.5829575788038355
5.597469974730337
5.608903535030476
5.617352165875386
5.623173231084776
5.626568726686073
5.627631182487113
5.626615269152379
5.611651545202276
5.595892473672411
5.59575409462559
5.598184701407972
5.594819612955598
5.590906343965491
5.590295056970707
5.59164836117022
5.596023257704182
5.597307605499005
5.59125671477322
5.57625592685471
5.583915665551922
5.592332056660422
5.593909410381031
5.931518415151791
5.931046082512505
5.931296332709087
5.9491233239927945
5.96435124148393
5.976216408223627
5.9829973371641785
5.984049312151682
5.982106397247195
5.9794213298991234
5.974189785629659
5.979616946386218
5.973233469491165
5.978943752247385
5.9716853836222485
5.97269123286801
5.973626537747272
5.96918782204246
5.966598525275202
5.964930475813143
5.963835633791243
5.9627954788491095
5.960269985740916
5.953362113591319
5.939189959723856
5.929769581710044
5.931518415151786
5.918043530554562
5.923346624881909
5.934022909735203
5.935384350243111
5.917709726558761
5.896942417403448
5.877654398434038
5.873073208571522
5.872527531032161
5.88780136081654
5.891053974786373
5.870225090309733
5.847125098054375
5.8111491309538215
5.774507806982488
5.750709284418306
5.730636120576716
5.7147591506678355
5.702235252847576
5.693158399861671
5.679000260317735
5.662989691278665
5.650633418475453
5.641477136957739
5.646201802088672
5.653671762582232
5.659652686590183
5.660780551606722
5.652548041686878
5.639705419038131
5.634356632069562
5.634992219038515
5.637454519340333
5.639127986437935
5.638557369309616
5.635580216824422
5.631580746612495
5.628754994054994
5.62800155766119
5.629786334792076
5.63038543081726
5.63035960159907
5.631440397212236
5.6350415048357245
5.638758451894906
5.642577169376694
5.644936398424557
5.644710678860589
5.638636983842484
5.635070076842667
5.637250170550824
5.642420642440221
5.652619193137992
5.660780551606734
5.973436116631867
5.975502902499856
5.981391723217013
5.990010007872822
5.998883181562882
6.004002695692059
6.00295384523053
5.997163718180263
5.988842418739839
5.993925778522307
5.987867406506866
5.981151803987542
5.982209239810629
5.9792416902414685
5.990526020517219
5.989552462781797
5.9914037134302465
5.9950353972551245
5.998806014545123
6.0006481763680295
6.001336984943765
6.001685188500681
6.001899248743929
5.992779559980136
5.982678866586684
5.976182942126652
5.973436116631875
5.9806767740797895
5.965551017213382
5.950989409592593
5.937632999923969
5.938926884391637
5.944285623750155
5.947554650029656
5.941773769288266
5.935272973457396
5.9201608882106385
5.896010199433602
5.879068517607076
5.873730298770151
5.847254463008966
5.815590297410194
5.7872569947154435
5.748734068978943
5.731761363663157
5.715876634875162
5.700529821161555
5.6869562106758815
5.666285219043752
5.652649404088715
5.649235482649476
5.651423388950598
5.659972592434313
5.664469996833653
5.663195178574623
5.662522888784326
5.660867077545625
5.659123396028753
5.655728136992645
5.652960157628111
5.65567247264775
5.660683222173252
5.664514775511958
5.665341738465618
5.663134148667907
5.659089016555297
5.659398817186013
5.656223203264429
5.653716741835621
5.651186387607086
5.647365855656859
5.650451327829528
5.6511571196863
5.649260980348883
5.645005302752844
5.643010914757868
5.640230570321137
5.6389034728220855
5.643827202655694
5.653030043713702
5.663195178574656
5.992118287344502
5.993981914284624
5.999091509980607
6.005605460390611
6.010173882473921
6.01450967506306
6.016328479044363
6.013568467219812
6.008311688546383
6.011265125248351
6.0231918235029465
6.023496126398821
6.00859202238026
5.995803982028747
5.990777570911326
6.003146207576099
6.016108764233848
6.019547381363415
6.021839022079858
6.0275334114879495
6.0254303084553875
6.016342481925726
6.004186015031881
5.996014805749246
5.991225128445232
5.989922077772678
5.992118287344523
5.9823743552138
5.98469648356403
5.9866981539434025
5.991212450436102
5.981380527591428
5.960771498075917
5.957768254760773
5.9777046860943885
5.952428877796614
5.923547695011384
5.904874955799422
5.892224196691011
5.874790995787396
5.887229899544882
5.841153692560167
5.790867733869682
5.766409223239989
5.741611679604604
5.7432012654437505
5.732448108283371
5.709334046720795
5.685818831552856
5.668806312416573
5.667609063048364
5.676644208760124
5.687895439794506
5.694590725341199
5.693006913225053
5.687418767491624
5.6757184527834985
5.664061238717159
5.6582828446120095
5.6590079400852416
5.661379890801303
5.664847561714302
5.668314453969654
5.6701481228695485
5.66864554359729
5.6636113111296975
5.6676826512977
5.677053842134569
5.685687018727659
5.6918435896751145
5.693880093731571
5.699923810727136
5.695887958720052
5.683823991959228
5.670680467857867
5.661897624747719
5.661350839765388
5.668349927981407
5.6791176049047385
5.689096272815033
5.693006913225075
5.998689302215362
5.999502239773295
6.0018812898770815
6.006108783715349
6.013727550666432
6.0217935082989085
6.030683233600389
6.038845670854167
6.042143907516262
6.045936657936564
6.05441170648841
6.064145830731222
6.057906357049859
6.048097757619193
6.039076479205152
6.030082711579906
6.020828077487259
6.022518170506851
6.026560360546979
6.028002222583116
6.031563454213298
6.017354107863479
6.005250160782691
6.00186769225783
6.001359631727622
6.0002313962038025
5.998689302215377
5.997840707147045
6.003983607895813
6.014227062413821
6.004600012131405
5.985286369335583
5.98865107431829
6.011793478169901
5.9882643825306205
6.003220220369096
6.024029428912962
6.014931714116176
5.985552744566105
5.954649377103218
5.895982617159587
5.879034121469704
5.837701799093517
5.809598512818376
5.781988087291731
5.755848172666747
5.734054836431889
5.724650798518223
5.731596295035901
5.734678201945919
5.730962829783779
5.730275115372862
5.721681488053256
5.7236106706615
5.737253867847802
5.741036919833535
5.744747741130134
5.744285572717498
5.7418060867902945
5.739287336542034
5.738012540933834
5.738823343084658
5.731195304586737
5.726613496002206
5.727017833279805
5.732451436036841
5.739323624462419
5.746915257171838
5.75332001449325
5.752807784321885
5.7418961559944535
5.734668273975665
5.734668502603374
5.7403271845272075
5.746281498412531
5.750347860685722
5.752206223711294
5.752676947706174
5.752977519979184
5.752699111891499
5.737253867847829
6.053784651633715
6.053037669194617
6.050889033509078
6.047576451357259
6.043487122146583
6.0394343568128175
6.037329708060308
6.03951623189433
6.046903773427993
6.052880175880793
6.058407120615883
6.066043595929037
6.064900126220829
6.070577966977243
6.081555134382475
6.091133607906268
6.087805222353669
6.0758528031608225
6.0624890332746
6.047530902268006
6.034430454555649
6.040962861820622
6.046491864464191
6.050762887327832
6.053577199013911
6.054663600410725
6.053784651633734
6.054242875890537
6.047443753280241
6.029799357006813
6.020537111496951
6.020203147252133
6.039954633427175
6.020486246102693
6.040030151624587
6.057155146001337
6.043991318338316
6.035176298119029
6.015752297109861
5.957750198433064
5.922982010618044
5.888559879189264
5.851604928453223
5.813352177527231
5.797766855243792
5.791237889654807
5.784683701624509
5.76224669481728
5.744350816615351
5.744096606020375
5.743398846402365
5.732119122371475
5.737872055448886
5.7473065235777305
5.756218188409698
5.757407851947516
5.76032869182759
5.763614440996652
5.762008698405242
5.755568668360059
5.747466337954204
5.738842658101183
5.742137767700502
5.747693796647878
5.754930702158638
5.76312819072818
5.7582325434526425
5.755452007130694
5.7548003437203175
5.756169254544829
5.758635481694434
5.756168131085242
5.754322974852999
5.754123753519387
5.7556031897256315
5.758119707137259
5.7543852952673324
5.754367945821625
5.758305631481329
5.754014170640822
5.7562181884097265
6.0970160004217675
6.097665589164755
6.099512804645452
6.0917056806981185
6.087272393294689
6.091877722942501
6.104988188556635
6.112132822768492
6.10636072045198
6.096460397694415
6.0834340178851525
6.069121596540358
6.081032423210163
6.095787865602271
6.109487311218034
6.119820362334767
6.1192704762288415
6.135189342370822
6.130241427049168
6.117567979038558
6.10396838659334
6.096276902735005
6.093136126625205
6.085508884626683
6.083820768243256
6.088379266122653
6.097016000421827
6.092459621527956
6.068471695344244
6.042547145018962
6.02965489017024
6.043510431714262
6.0441301423979645
6.068527944922684
6.095866360675213
6.109379736382414
6.098819216436072
6.075828578418685
6.0293601635450855
6.001135534362599
5.958895898324726
5.922855236701851
5.920276324449793
5.8937691081128625
5.8496580860407015
5.8231722921150855
5.789771853923413
5.777149698373535
5.768166118173933
5.7569152799228185
5.75844787552257
5.771689437855593
5.777485188077314
5.776630509599937
5.772631615152868
5.771636442447808
5.769389680740901
5.7664109778914465
5.7658759634226815
5.766730421551857
5.766926231754637
5.767617215192492
5.769683370136948
5.773196384461709
5.777290914328226
5.780705217156194
5.778392148188337
5.772816235858846
5.763832024316292
5.757231827897927
5.759242763414543
5.76364295127023
5.766938426361356
5.767034875683451
5.763436227240608
5.758246933960074
5.761141643497673
5.763115084823857
5.761968137699385
5.765099478135171
5.772631615152829
6.121087237152381
6.113449648796957
6.101548619762559
6.102217657748817
6.105235743412998
6.108158577007019
6.111291863016038
6.115828717057887
6.122804607319232
6.1317400769981125
6.141027704911291
6.149242300695866
6.1438516677390345
6.135046118171788
6.124539173409624
6.120078817437822
6.1331647091960875
6.142421870898621
6.140592863143408
6.130267390125228
6.117222277823976
6.104367291969504
6.0959425403286644
6.100677642929123
6.108159382671743
6.116446450779906
6.121087237152349
6.095050756769868
6.084126989415477
6.0748974790404136
6.0692077585843425
6.069325966755516
6.070992533884317
6.081465996257397
6.103146305332372
6.110240829350712
6.115236679988815
6.0822504801756265
6.04686189523816
6.001781140515284
5.9632338601700585
5.938426436212109
5.923081560267447
5.905543745224604
5.8649069105593385
5.825026823660381
5.841191861960653
5.8305371846345375
5.8082835898044
5.790223952477743
5.7789780773946235
5.775036590663628
5.779419369779652
5.778260031151646
5.774647991436105
5.781932695411888
5.797675163322541
5.813554448490585
5.827358075852979
5.841065735692572
5.855059699080307
5.855509055780056
5.8504211966110145
5.842140389194958
5.832629294048117
5.823384813485971
5.8355899985387865
5.845776335774848
5.854042866041143
5.8612968039494175
5.848926953351335
5.837703228443161
5.827540617183288
5.818859302664122
5.811849653082553
5.8062021821814715
5.800682565084252
5.793588787320313
5.784542854451711
5.776253035597786
5.774647991436125
6.123087077900728
6.124906772504746
6.129987787710798
6.137321004625255
6.145439920338385
6.140645469668201
6.136198671788304
6.145118395128965
6.1501301209133326
6.147439729911001
6.148862587233125
6.1523417388637
6.146586560755837
6.143327343761399
6.144726598697166
6.1446697368426415
6.146194319544933
6.152838112060839
6.155072231955882
6.157208028895339
6.15869990191304
6.157087484670824
6.150926651032727
6.142102796273765
6.133312162423984
6.126570745084619
6.1230870779007045
6.132978184655712
6.128901769332582
6.125577326652567
6.123571626879888
6.124146184121958
6.130760872425756
6.146556998875508
6.134472457836153
6.13619435206394
6.126584885823048
6.104825266635832
6.079584081598667
6.048826157750399
6.019376345066944
5.99186620945143
5.943100941756002
5.906906482614859
5.89481893468048
5.876945350918483
5.854241091991571
5.885760986908027
5.868492951973339
5.84708429313667
5.825897609301805
5.806033795084221
5.788758226602765
5.7848291464851025
5.795455816393685
5.799909025570909
5.8122201418210455
5.827949132591214
5.843681364129946
5.850515595498954
5.855380028770741
5.867954736428249
5.877762837154773
5.88287862398754
5.883579090824791
5.8815014896388496
5.88045711195425
5.877257226963778
5.872779794093923
5.863614113192728
5.86838771170789
5.860745027508478
5.8519870907007245
5.845037405880484
5.842146723696234
5.843308899627614
5.845561180178711
5.831000647995726
5.8132231947172395
5.798959797635136
5.795455816393704
6.139702864173113
6.1459753622134645
6.152112602814038
6.151519281449889
6.146784171332395
6.152361371202131
6.155612519731788
6.154080586435653
6.169147002183079
6.188628940927526
6.173431808225732
6.155290838019702
6.153400617911996
6.1519183167614635
6.148529231756382
6.147907665118876
6.148791190481277
6.164088169521469
6.170876546207243
6.165002791543114
6.163079276897305
6.162742869420764
6.162393428145335
6.160606570224491
6.15553713219
6.146899989217859
6.139702864173105
6.140061830402389
6.149737700109483
6.153280262400999
6.157733836845319
6.1447788299810195
6.143163421197627
6.160009041123595
6.168018725884119
6.152179757091222
6.135625092998992
6.115008797485349
6.0899899336270895
6.070271194740317
6.038223878578712
5.993912638582331
5.958135662921942
5.936265799249707
5.925919176123634
5.9184859959530565
5.90601133292747
5.88840655262017
5.882849888596855
5.868003158704492
5.8594094313847345
5.857981374847495
5.84422411990005
5.832968875982313
5.823889934487655
5.826408267936015
5.832083615063191
5.838152577801855
5.844173944841505
5.858705194550023
5.873028236576079
5.886454338613334
5.894636456244645
5.897570885241259
5.897041939736074
5.887536463192852
5.899219194455441
5.899118350987779
5.8948697159626535
5.888302284870988
5.886997651271373
5.885492140630413
5.879633677782294
5.872047631903536
5.864271063397772
5.857331411780429
5.846405650601222
5.847917484248275
5.843820104795641
5.83451217579217
5.823889934487648
6.175562738477749
6.176143467850771
6.179890799358055
6.188250658045828
6.197900406315383
6.202590412977401
6.199218459861206
6.199530106721649
6.201276118400319
6.201793221733011
6.200349827027053
6.19796659815809
6.194627101770387
6.189612416353567
6.184197034233964
6.180888578203433
6.183169752446412
6.186664642391431
6.195830276449413
6.1989031192737105
6.198637116879068
6.1989463860797045
6.198161590807484
6.189217752827389
6.182217153455446
6.178065760613397
6.175562738477803
6.161532947999384
6.156375005638242
6.160783626914356
6.16512329039
6.166097570691344
6.17308503270252
6.160116752170228
6.172241119302975
6.1663325223651375
6.148757884955935
6.122559061965482
6.102708744763643
6.086282896765141
6.043694905728507
5.999195190267951
5.966538874302268
5.943584853381263
5.931074296173407
5.920786520355315
5.917050374558318
5.903547186024506
5.909068477767688
5.899146953543529
5.887314828103257
5.863209471699406
5.8630389797034
5.846625425231352
5.828981614713657
5.829884518081591
5.833803290580462
5.843488630353639
5.859213957086418
5.877282719964414
5.884757091777925
5.889374595028893
5.89824244844115
5.906011733797239
5.902243846648137
5.894243588699608
5.901571376163673
5.901493477645032
5.896018366999455
5.894727776723852
5.894554985245794
5.89304402622135
5.88700400469296
5.878183392112594
5.868106450395055
5.857400307749828
5.852078038189628
5.848593490743645
5.8451218050034335
5.838734320672462
5.828981614713742
6.227864415500303
6.226342766506921
6.222073445691587
6.21584851752541
6.208822146513499
6.206592825647034
6.213922731154202
6.219661805079716
6.220755704770589
6.2130214691969945
6.219813945414761
6.221359198134285
6.210761719939219
6.203885257150659
6.201275180604853
6.201761357165953
6.198718673410983
6.189303138710076
6.200612920593513
6.217672279428729
6.215167085041012
6.207261343836268
6.202867258065926
6.2094808804016814
6.216700745980162
6.223072810827131
6.2278644155003295
6.214660728593395
6.20432577545979
6.189892408798345
6.169894929189836
6.182399387909707
6.193446351913012
6.19191883228234
6.181347208732996
6.174680309001089
6.173066535675539
6.160722062510921
6.130127049589764
6.089979224206929
6.0764207605123115
6.058562329184394
6.035140001687202
6.0096910028122785
5.982909115484415
5.955498730734215
5.928526618942688
5.914968956417553
5.933081090451612
5.91805106683232
5.889035073136901
5.87632630198403
5.8676971959987405
5.861385257780458
5.8569286775082015
5.861058222514096
5.872422596462158
5.878192874154118
5.879817832172075
5.881986449995071
5.893371689083158
5.902377811072908
5.906248156744221
5.908389204050959
5.908491935235863
5.905881716413846
5.90451910848121
5.902944092899377
5.907156087999747
5.912670179408392
5.912877492874968
5.911807311104639
5.912239099023343
5.911960066814021
5.907468218829306
5.8981875314651395
5.888914666834555
5.88189129737678
5.869219685910602
5.8598388969427395
5.856928677508188
6.239576684587323
6.2393021967614155
6.2380161590159755
6.2347651979134575
6.229739134527394
6.2245600212900225
6.22090633443061
6.220098646856752
6.223929048635328
6.223217634784173
6.224430583554682
6.228970508614455
6.228025976852411
6.223542343423584
6.2162106305739036
6.2072367072273416
6.204312634939955
6.204142156197413
6.209562138447009
6.2194640483724
6.228809654373924
6.234018416183503
6.234461127042388
6.233581437560734
6.2348717919732755
6.23847132844778
6.239576684587392
6.226717474567431
6.210273649462399
6.202089923014455
6.203460072412991
6.200910928062433
6.199467897420611
6.1965184042835855
6.1830821976498
6.199608785709443
6.197167065812371
6.179682446127327
6.149920682910491
6.118116085349744
6.09170733207625
6.075621324008859
6.063896974161909
6.055114995031101
6.046021520491547
6.028529972392103
6.005488321399474
5.981055828061597
5.9535054841466994
5.932649532226225
5.909550683000438
5.887538633226397
5.868339966565924
5.879923980833384
5.881645565988887
5.880377032817072
5.87839502398959
5.887877136834298
5.901262138451964
5.904753251265217
5.910235602459904
5.920544179453416
5.920539075724814
5.916847546381046
5.9156307572566
5.91250113875562
5.906997361593422
5.916716235945851
5.919859353989061
5.914110674021501
5.918993391623538
5.921983792476596
5.920852922949238
5.915460024326103
5.910197540123453
5.907111417280153
5.902647132169213
5.884596307316866
5.879838928166518
5.881033810443463
5.8816455659889035
6.251565304831509
6.25322302160378
6.258103714078265
6.265937813336764
6.269676749727361
6.266934907646909
6.2624788112290934
6.2563554640379575
6.245890295367752
6.240771880217547
6.238720718393782
6.240608217672746
6.2513784107232295
6.260463158391389
6.265764715299753
6.266605173222754
6.2626454803271905
6.252473855754997
6.247555681762043
6.246262934021413
6.247063247715843
6.249662033260975
6.254083966568413
6.254008591776393
6.251433456941781
6.250560203838164
6.251565304831505
6.2684656125442375
6.264651066804319
6.2510204688064075
6.246084028334905
6.239974097653763
6.220350609931689
6.217370335828372
6.219024181803845
6.218964835096373
6.19821670954635
6.185546294618834
6.181094676215169
6.165009173395314
6.13021806794145
6.109166792388781
6.096676927204034
6.083537755844204
6.06998024412284
6.048761791467839
6.015333352088623
5.9827576334421595
5.956590496621238
5.966211599830868
5.950049116485966
5.93928090331565
5.910329146985139
5.888483986481008
5.900319144575963
5.8989211054825805
5.897899021808538
5.898843479137639
5.903034547000247
5.9144269981674435
5.920670035058286
5.922303461478233
5.932267355556565
5.935114956346546
5.936728834295558
5.939584316738403
5.941645914924156
5.93144086555252
5.925547922730032
5.929701121795921
5.928775878213825
5.933893194855245
5.935240931041406
5.93353727431439
5.928331744650282
5.918184854015529
5.903381439039389
5.900076233539943
5.898463062232564
5.899039273981479
5.900319144575951
6.268832281911812
6.272286775123938
6.273923031579025
6.271613202152227
6.276122535065691
6.282871478012317
6.273761840637754
6.265988625687782
6.249296214119474
6.242546127748366
6.253364950371423
6.261437171127017
6.267043515336557
6.272567584617115
6.278231634827946
6.278533749255587
6.272662823573085
6.263768719186214
6.255638315867112
6.259108305194055
6.264417196833995
6.262006833921393
6.257836048765555
6.259064522223671
6.2623259042852375
6.262941879736295
6.268832281911779
6.272493348319448
6.2854081059756215
6.280782491923416
6.2701450164127905
6.264239547212131
6.261494957694644
6.244559234359783
6.242306542399315
6.227832572724749
6.224778819777816
6.2196479197607015
6.211349785225639
6.175888947307795
6.1703431323511815
6.164324298175589
6.15126791013911
6.117074983861972
6.082766012227031
6.063778885813935
6.047851223696361
6.015777298951349
5.988184620611272
5.980517294916017
5.979960486008622
5.94317530180375
5.933732821689431
5.933458182598226
5.928501313693314
5.934064915673018
5.94026631731927
5.942740078691292
5.945954357178322
5.950043482372399
5.945669908516529
5.940378731759382
5.936344943327687
5.941788023352509
5.949783490673137
5.957273898441607
5.945400836968574
5.943521552115236
5.9452703812641285
5.947340048791271
5.9502415631154175
5.950130454018838
5.953472957608784
5.950963626875248
5.945306815093366
5.939378441941336
5.934837469872498
5.932499743205592
5.9325641919852
5.931130679352203
5.928501313693361
6.27897317340032
6.277865043250876
6.283517232524398
6.297681213794358
6.2921197719912385
6.287012145219314
6.2914841872653255
6.272682529358874
6.260731640742402
6.258720429433374
6.259542459149846
6.268885248258681
6.271429537159194
6.274909960891405
6.278247839978265
6.2839951748095935
6.2891923510567445
6.282837786020737
6.278673217764225
6.278511929683616
6.282367125903395
6.28804191040384
6.279403903542877
6.273136250406937
6.270667291974105
6.274059052791189
6.27897317340024
6.28495680521117
6.29690032003549
6.302312299501192
6.313026675791797
6.28857473042929
6.263968161681898
6.255794861336971
6.252508686471202
6.230215848277026
6.227257890597715
6.228966590780584
6.222804705510253
6.211844670467268
6.195959086189901
6.177851335176683
6.1564114611521426
6.142911777769145
6.116993205606688
6.082651608106515
6.06115563169709
6.056142529574534
6.043813196744648
6.024712731148903
6.001255777520971
5.981783500884439
5.961428736128118
5.943266618485106
5.931020455534332
5.937452523515379
5.941103752641439
5.948053308785397
5.951421814033949
5.950127858897959
5.9549769882430335
5.9596948090902595
5.9625360225934045
5.962514453387808
5.9609567192142725
5.961535762036968
5.96171456704615
5.961388028691825
5.960713306479257
5.960614433516368
5.9616584060810816
5.958250624751879
5.95514084040182
5.959327932189449
5.964836726229855
5.967089441137641
5.963677276578366
5.954741291925078
5.943579243729282
5.934585801349514
5.9310204555343535
6.31216272964881
6.310825847990126
6.306838227899484
6.300410483157173
6.313330997795075
6.327272779916923
6.324074095547733
6.3242273156102105
6.330827036064184
6.332489019922362
6.327926302732949
6.312100735853602
6.325025684799168
6.326860379386762
6.317040078284056
6.306220051722104
6.302488222400653
6.291293096638047
6.28642642993575
6.288274786221197
6.299009358452048
6.2883082047528225
6.294453238820958
6.299971758827811
6.3047891092778805
6.308949128589144
6.3121627296488825
6.309370780667769
6.304978774000145
6.32373295102368
6.319001824421126
6.298116864191812
6.276124541882413
6.260891525960634
6.265479857755782
6.252404617671718
6.236095160386405
6.249548231337893
6.236827543194385
6.222875313354556
6.209194237827064
6.184197616605198
6.160894849059433
6.147242384169555
6.134218448063177
6.1186079294507705
6.101030807587874
6.084399658912164
6.065498674153132
6.026211677019123
6.0032901741380345
5.985046223592968
5.963899359106141
5.945011094508998
5.938088498438494
5.938652839032491
5.959301979194329
5.986932304836868
6.011303458486351
6.024194363835743
6.028301894079079
6.030498003743684
6.0349949349446685
6.042981919882338
6.052214871161648
6.045106310553507
6.043622092496825
6.041254842220694
6.038661247198069
6.036554607300256
6.035635039743315
6.051031102342766
6.063541535035086
6.070476837132276
6.063267978083901
6.0465013713779525
6.013243038706855
5.979088978495239
5.949656884320152
5.934678129993027
5.9380884984385505
6.3413822298761
6.344731686710652
6.353454462265014
6.364477386732678
6.367861712520843
6.344161988218428
6.336843015413984
6.341173521550656
6.341008546017213
6.337090837711351
6.329820458358496
6.319861416757799
6.328165552996566
6.329080483554879
6.331843618407929
6.333006285571833
6.332147926086028
6.329786299821147
6.322142339182569
6.311082098434501
6.307129702936241
6.335190453256173
6.359983696218744
6.3556893193775625
6.345909875374515
6.34072383359929
6.341382229876115
6.329153746037073
6.316033475436695
6.328394798808035
6.3254648741487856
6.311988733657421
6.300336305902075
6.298306833284924
6.271243844591126
6.276238646092278
6.273217300522685
6.270337693634781
6.247410513087072
6.253805622696215
6.225831400803764
6.208204572545463
6.197337714870513
6.180586182435256
6.158981825165231
6.147071244099714
6.130230576948929
6.101058233120192
6.0737637894664305
6.06952831600475
6.068311296614037
6.068939835675376
6.071329391128513
6.064414891033096
6.043621906226065
6.045909662372558
6.052983215403
6.062272836488951
6.071269679565394
6.086755335517576
6.095199924636854
6.087686962746729
6.075494015657935
6.06269621657088
6.052824265662961
6.061737123021677
6.063514963905882
6.069514616470774
6.080205343724263
6.0950709486935315
6.113001957747161
6.102349424841032
6.08913649472603
6.07571454726828
6.070302978717185
6.053703569050532
6.049131137651727
6.0480511251264
6.0435019166350825
6.042003426935397
6.043621906226066
6.38759484131016
6.387505173475811
6.3873866194444755
6.387448479156493
6.373868726292239
6.379409548121325
6.382707906740617
6.376641468736059
6.364628868830012
6.348507650800862
6.330020593537916
[truncated: 1,402,817 more chars]
