# Supplementary material for: Magnon thermal Hall effect via emergent SU(3) flux on the antiferromagnetic skyrmion lattice
Source: Nat Commun. 2024 Jan 23;15:566. doi: 10.1038/s41467-024-44793-3 (PMC10805809; doi:10.1038/s41467-024-44793-3)
Supplement: Supplementary file 3 — Source Data [file 41467_2024_44793_MOESM3_ESM.zip › Source Data/supplementary information/figs7b_B65.txt]

runtime, float, 1
79.54914164543152
--------------------------------------------------
n_work, int, 1
12
--------------------------------------------------
error_info, bool, 1
True
--------------------------------------------------
M, numpy.float64, 1
-1.6539700000000124
--------------------------------------------------
Ecl, numpy.float64, 1
-14.267231055590832
--------------------------------------------------
E_list, numpy.float64, 31104
0.21856493724811
0.22130141283227742
0.2294847811097756
0.24304069247711144
0.2618555705819091
0.28578556875545136
0.31466105680793177
0.34828457052081807
0.386421779079002
0.42878491010879904
0.47500460389640187
0.5211468001382017
0.49545097548502093
0.4753726962307894
0.4610625170474476
0.4526155664961588
0.4500789726102959
0.41471072634248723
0.375391111728098
0.34007000758557304
0.3089455433492939
0.2821875542433341
0.25994629685598736
0.2423563487101295
0.22953604984165185
0.22158268637475467
0.2185649372480697
0.21939934072210177
0.22189932701827747
0.22605172930467565
0.23183289404184984
0.239208873878052
0.24813574138864394
0.2585599506632267
0.27041880614648944
0.2836409269748532
0.29814687992303013
0.31384968436625926
0.33065560691142715
0.3484648569557364
0.3671725112399126
0.3866694283897192
0.40684335724753795
0.4275799445921175
0.4487640868546411
0.47028125270416804
0.4920183904266487
0.5138657426564489
0.5357175744203488
0.5574736364509281
0.5790399633995336
0.6003293678871479
0.6212623316737328
0.6417667193473563
0.659791604892416
0.6618164687789134
0.6678677147748133
0.6778700262504515
0.6916776664214115
0.7088863612548625
0.7285937281753178
0.750757547824884
0.7743760237489233
0.7978398923551177
0.8187925433396819
0.8209013054513128
0.8142976698533025
0.793959780038602
0.7789167231839029
0.7694996061435002
0.7659232112735855
0.7613555171737375
0.7495926965351756
0.7340099247050823
0.7174168265927878
0.7015879707323474
0.6875759247775197
0.676023817806802
0.6673528941561738
0.6618644392927285
0.6597916048924289
0.8862650652958552
0.8792483779316677
0.8585587219963678
0.8263424252953733
0.7866951265737823
0.743687644690775
0.7002150198143756
0.658105016659471
0.6185050592303045
0.5821629461363467
0.5495891901922884
0.5245804006136211
0.4999184971192506
0.4807753680277167
0.46731183695456935
0.4596310701544573
0.4577889360538051
0.49632773895972043
0.5457560824120821
0.5978598161309192
0.6519228464850478
0.7068543549519932
0.7608627010032568
0.8108498053611138
0.8517205511470861
0.8774842082044315
0.8862650652958565
0.8855099048378107
0.8851512585536909
0.8850488619520296
0.8850492905208992
0.8849889840158189
0.8846987325090446
0.8840096416256825
0.8827600608559794
0.8808028855976091
0.8780118949609098
0.874286599793345
0.8695541977097723
0.8637691438281158
0.8569101278586237
0.8489756910464474
0.8399790664896
0.8299433755764265
0.8188972747223412
0.8068716631607407
0.7938981527746269
0.7800073736748805
0.7652295291234607
0.7495946674521846
0.7331340294395817
0.7158818975652085
0.6978766212948274
0.6791626496888523
0.6617776196865583
0.6637089554620593
0.6694835652798443
0.6790373627100434
0.6922448040259274
0.7090410118583127
0.7295503072671129
0.7525431132153229
0.7769596501374303
0.8011543657573742
0.8228180782438383
0.834596631181971
0.8321635188543516
0.838611270200105
0.8419996282736104
0.8440208686122248
0.8430828356234717
0.80943963258184
0.7785714648711001
0.7509089242553731
0.7267627231664916
0.7063401881599536
0.6897592807485753
0.6770609049485704
0.6682218324873954
0.6631663390711424
0.661777619686577
0.8879672020408736
0.8811662651311777
0.8613835205273451
0.8308553021588794
0.7931802558011558
0.7519705082157473
0.7099777759759772
0.6690586111699354
0.6304298040978675
0.5948991670328247
0.563017257226304
0.5351690229570372
0.5944138156053387
0.6557867646887477
0.7164602087059586
0.7688466703648055
0.7904239158045818
0.7919941422743172
0.7967636171162225
0.8046012357514883
0.8152519962819494
0.8282990382352109
0.8430922648792525
0.858616327216192
0.8732513565847707
0.8843799879293895
0.887967202040879
0.8901370563412265
0.893026823116284
0.8966904677427772
0.9011667929967817
0.9064809173681367
0.9126453901234259
0.9196608905917238
0.9275165772818739
0.9361900927945986
0.9456472925840567
0.9558416924813627
0.966713670922832
0.9781894472315585
0.9901797812328756
1.0025785084422558
1.0152610046940203
1.0280826402575138
1.0408777327507768
1.0534590593048478
1.0656186963772751
1.0771304044540746
1.0877542062433518
1.0972435024055125
1.1053547324856337
1.1118594586456545
1.1165578906325893
1.1192927070371375
1.1199613003724338
1.1154763012219955
1.1021659030154414
1.0806917127931708
1.0525121801294237
1.0196775698854468
0.9843098138070279
0.9482339270298673
0.9128825898697748
0.87934839509463
0.8484694837344171
0.8394816615695287
0.8436950576153263
0.8464916746894504
0.8459988582973101
0.844484136771441
0.8457908149709051
0.8820668938948
0.9196278214174718
0.9574836314488115
0.9944355306345009
1.0290927944805022
1.05994696228402
1.0855211727686749
1.1045649818002201
1.1162044901783323
1.1199613003724354
1.0930970263016984
1.084405416853595
1.0692057926632963
1.0588843123302283
1.0554676726344425
1.0574951498910443
1.0632862250704427
1.0715755015984723
1.0814109367162261
1.0919957144165686
1.1025841058844075
1.1092887365281932
1.1129038233281738
1.108316526154842
1.0498679626810012
0.9935251764194435
0.9663087739530811
0.9679014434437346
0.9736323764532192
0.9834132376989645
0.9970797103319213
1.014376348429866
1.0349247161419564
1.0581608705023344
1.0687516517906048
1.0800818696439156
1.093097026301703
1.092682062131501
1.0937074169422738
1.096117394317158
1.0998347613963717
1.1047610396679493
1.1107784425965388
1.1166287796333816
1.1184448971096765
1.1209168034736097
1.1240341505095777
1.1277755606890685
1.1321080933304015
1.13698726758738
1.1423571369729701
1.148150707970476
1.1542903763045718
1.1606883347544557
1.1672467377597187
1.1738574848726302
1.1804022141056276
1.186751712537047
1.1927667057543994
1.1982998785465933
1.2032007292711104
1.207323911569022
1.2105402531238383
1.2127496990387139
1.2138924879112356
1.2095172543309525
1.1966700109962647
1.1766219964886362
1.1517905715261838
1.1249120854249273
1.0983515527195964
1.0740505962510032
1.0538053475622877
1.0396237062679632
1.0339571001925878
1.039274654354819
1.0249965239781673
1.0018390139148403
0.9848272474978771
0.9741099649710222
0.9697404258033329
0.9763917118043932
0.9953830760693646
1.0232025111756347
1.0567721682259588
1.0938936168560571
1.1328656459682045
1.1719895778289648
1.2079157203381354
1.2128738104734378
1.2138924879112318
1.121218819230044
1.1213221544866467
1.1183154946222162
1.1115420282787085
1.1105623386574643
1.1148173049747196
1.122194227720579
1.121628929946576
1.1204946271028429
1.1185033677696654
1.1151159064167468
1.1124327187610454
1.119019667522639
1.1105531310064345
1.1071380198252563
1.1040373361241018
1.1020577966217717
1.0968483766558057
1.0912622084470016
1.085322684625815
1.0791340990236125
1.0730237007627492
1.0678253704278458
1.0653643214097959
1.0832151578448619
1.1086813111063354
1.1212188192300554
1.118896698853459
1.1170720714443263
1.115783791481652
1.1150673885892024
1.114953846005335
1.1154683021806426
1.1177537584453017
1.125543904103099
1.134002363512728
1.1429849427225494
1.1523536241295993
1.1619774817398765
1.1717312571124636
1.1814925054650474
1.1911389230866485
1.2005467857836394
1.2095908846830705
1.2181459734886677
1.2260892825703191
1.2333039814277489
1.2396831090006732
1.2451339650551565
1.2495825660234576
1.2529777113914666
1.2552940577505816
1.2565334796588101
1.2567240915347053
1.255916792897492
1.2454542332959262
1.2211275834025908
1.1916396529706637
1.1611537455129597
1.1317329998620627
1.1047178020530446
1.081264016259841
1.0626471893815481
1.0505115972856183
1.0469637767448983
1.0540504309520335
1.0620680216938452
1.0970427155507751
1.1394766162721695
1.1832406272478315
1.2153405783138687
1.2049037886367773
1.197538768577415
1.193182417361072
1.1917246059879012
1.1929658359130646
1.1965546214779663
1.2018846644788341
1.2088876631045418
1.2391922326263227
1.2559167928974706
1.1319789666122473
1.127611356231621
1.1215951543273304
1.1219410034092
1.122235668005709
1.1223571737618425
1.1225767079794677
1.131892690578139
1.1408944732333193
1.1481673467281497
1.1530563358848094
1.1555942737775933
1.1455105171359359
1.1272610010128181
1.1338293285624383
1.1389337986560042
1.1430580240857304
1.1409526289750376
1.1380912730056927
1.1347242639310262
1.13115931711272
1.1277323535669406
1.1247699537196545
1.1225451048102972
1.121228456431762
1.1208407025701026
1.1319789666122517
1.1336601804037747
1.1369167554021904
1.1418179999656255
1.1484016635647105
1.1566818466031332
1.1666533148464153
1.1782931854109417
1.1915606770418423
1.2063952298913254
1.222713138485473
1.240402391010072
1.2593149268798602
1.2792535785042074
1.2999445115517634
1.3209579767372077
1.3414167739764127
1.358964085977427
1.3654913216781919
1.3720154425278128
1.3785155791591013
1.384977171313548
1.3913897109104767
1.3977419317003261
1.398470569327634
1.390167630405022
1.3805736475585089
1.3703004156961875
1.3598844657864102
1.3680481128379036
1.3858115216549294
1.3901658192416098
1.3628772015488604
1.3199519277751033
1.276227436610462
1.2340332565598402
1.194325285740684
1.1577360963884773
1.1247496089398246
1.095759842259605
1.1194920410537983
1.1543709435784881
1.1969327440906403
1.2390747386129606
1.2463760483241841
1.2595753293918286
1.275818038125977
1.2948047098008981
1.3159417387243648
1.3381554121501282
1.3599427472062038
1.3751977021325201
1.3688408569752535
1.3581228544821304
1.359884465786386
1.1875708463405366
1.1827135648798994
1.1780952178148105
1.1782895745588686
1.1819089244693635
1.1882091814847802
1.1972426109216194
1.2095410954716812
1.2258124396938022
1.2464791302070424
1.2705861514882342
1.2587160099576826
1.2438703589844728
1.2134532100216624
1.2071312710398638
1.209840660148792
1.2172055091411693
1.21462431110733
1.2097907753136756
1.2041029200204523
1.198762443459546
1.1945520249071637
1.1919215527564981
1.1910575656250721
1.1917065468214658
1.192167404353591
1.1875708463405283
1.1894130438923018
1.1924236979958547
1.196643415822749
1.2021036035632429
1.2088201349102576
1.2167904327293035
1.2259917837128447
1.2363799281367638
1.2478876043838854
1.2604233251803427
1.273870981317542
1.2880917108115988
1.3029308434702693
1.3182382712148644
1.3339363307744203
1.3502880129239416
1.3595635842862275
1.3748808198879061
1.3882484866926614
1.399730741093215
1.4091091932875892
1.4086517107672725
1.4048340647870832
1.4040139689588331
1.4101653886500547
1.416117607367857
1.4217340194097294
1.4253701026399845
1.4160021550728301
1.4038213257717709
1.3992345626447389
1.3893770180226364
1.3856824789549784
1.3883117472102322
1.3950739474907652
1.404830782082289
1.4166778199500547
1.4298124041364166
1.4434562946042622
1.4317559898441072
1.4103066435347036
1.3780008687416088
1.3425253737213672
1.3401887483190147
1.3352882310116703
1.3335687644031877
1.3351726651689122
1.340178604260189
1.3485929293849421
1.360333674387632
1.3801380526635916
1.3927638776224087
1.4119298770668856
1.4253701026399779
1.2216958307814236
1.2308594590802393
1.2446253650455772
1.2546994086636702
1.2636949522486074
1.2730792766705394
1.2825673081822213
1.289890321598514
1.290481674878474
1.2825811152546063
1.2713449156902081
1.299651153365061
1.2691269865387842
1.2855751459303484
1.306255622307812
1.3289159291321442
1.3364119496441933
1.339966895960352
1.350147664129778
1.3535169531606317
1.3450001148224542
1.336181440863302
1.3122884872012266
1.2836185650777414
1.2579055890253197
1.2364621043812898
1.2216958307814239
1.2237443730593125
1.2272722251515973
1.2322321088379369
1.2385664167354993
1.2462059333040278
1.2550678317966917
1.2650523260947524
1.2760367094829006
1.2878650561725666
1.3003340212897292
1.3131876844256447
1.326152591684947
1.3335280207563478
1.3396946805068115
1.346024255080551
1.3524626520303475
1.3682787266136245
1.3874030044843735
1.4021748060273116
1.407239674331883
1.4094894095663073
1.4163936710039846
1.4218456406566649
1.4257349932881476
1.4281786082332615
1.4291070816915172
1.4282834996115699
1.4268019678743529
1.418736044333951
1.404637943630318
1.405705314350462
1.4023575916219526
1.4114966127331086
1.4245212860407377
1.4389865783123656
1.451868087336963
1.4597466246564372
1.4599658983383716
1.4514659553807578
1.4491491383322022
1.433496847910901
1.4042630448484568
1.3678384845582117
1.3410071155088097
1.3497423885804154
1.3609472074505482
1.3741866386322472
1.3891632586632334
1.4060938227723605
1.4064996752503367
1.3862779238562646
1.398538152215685
1.4146475265833318
1.4268019678743455
1.2778254458139677
1.296102612592425
1.3045307884123505
1.308291007183137
1.3133901750463655
1.3195911769163269
1.3265548399240452
1.3338268264173494
1.340773710077642
1.3463034466377446
1.3475435132778464
1.3344727936774279
1.3405552319818304
1.3439966927834217
1.3501887704447484
1.3496696220625115
1.3504259374670902
1.3638753264287846
1.3614375707322324
1.3650371518419735
1.3685452272541156
1.3421861323929882
1.3273654664141046
1.3189493362289255
1.3114419336811798
1.296362665551331
1.277825445813973
1.2824697767666573
1.2816876458906048
1.2810330197389828
1.2815320460158701
1.2833197537451533
1.2865216944107647
1.291241573378654
1.2975487500659892
1.3054694319646947
1.314983762901333
1.3219376933869922
1.3275861043687083
1.3390065235961124
1.3515853712957029
1.363715212097279
1.3751670295844642
1.3856494171469875
1.394801460136298
1.4054380049036577
1.4210426258680622
1.434274311813602
1.444986147043719
1.4492397600236064
1.4525632098458925
1.454924341513887
1.456291611141601
1.456652138504517
1.4560147085072173
1.4589934428053584
1.449737806239946
1.4130392745617852
1.4256562842274292
1.4456178319599624
1.4649348005713396
1.47947116409505
1.4825464820949825
1.477860835207018
1.4703736158704814
1.4617746811524115
1.473401454730806
1.4827871594282034
1.4891094512419913
1.4755053236092492
1.4668447403678047
1.4598527992733454
1.4549059842302894
1.452977218851435
1.4468745699201901
1.4272471706960672
1.4258413966609054
1.448589973466142
1.471319976063671
1.476295916461686
1.4560147085072055
1.285928152624102
1.2967034232440438
1.3288379222511109
1.3439447602025796
1.3611583933672946
1.3827139126835382
1.3936679228614124
1.3780099985384808
1.3736922764316972
1.3834199103807279
1.4033810107750155
1.404914712506523
1.3938452455932657
1.3787378957429317
1.3639481938452878
1.3603355284378638
1.3729168420058337
1.3682815180239194
1.3757475887291946
1.3805864234221017
1.382479479906694
1.3996194210794481
1.3823847321325773
1.354455192679359
1.3214788012008942
1.3051734885777022
1.285928152624105
1.2833615387926547
1.2879454787203308
1.2940989601546233
1.2972546116133252
1.2986202646955398
1.300837460122626
1.3038311595561143
1.3075211575645398
1.3118244591547723
1.3166573982846685
1.3260189927177306
1.3384093693495032
1.3518303219423886
1.3658020136143425
1.379775263106197
1.3932032109492185
1.4055854832177268
1.4165255516037212
1.4258120128670946
1.4334827793551568
1.4397828271026059
1.4460019051149042
1.456674762606663
1.4569334408640575
1.4572268465798863
1.4576767711459488
1.4581596496810172
1.4585433425956655
1.4739654403319622
1.467310274935266
1.4789266360377085
1.490645084847392
1.4995391296141423
1.5049108308159627
1.5107907018356463
1.5235638891227377
1.5370463289922416
1.5425770720983762
1.538254717708431
1.540097631418101
1.5122369222415093
1.4900753009300949
1.4920338206595853
1.4915346066579047
1.486784215433201
1.4775196402333177
1.4639963122843402
1.454977779402448
1.461404530294835
1.4717613882952614
1.48432479137549
1.4963903303754527
1.4808913967279398
1.4585433425956535
1.3014841425972605
1.3022463574227223
1.3314210588255317
1.3774387367125185
1.4205194246440016
1.4139165055181233
1.408078659203354
1.4238419158477695
1.4159722609191487
1.4102925781574878
1.408009001250371
1.409637447478701
1.4238433867226332
1.4510611611825965
1.4751156417014193
1.4771394362527683
1.4674525277041106
1.4778291879938381
1.4663886576533893
1.4473255412689237
1.4255188903415503
1.403421594810197
1.3904014046205575
1.363210311179437
1.346400142934393
1.3054328486505227
1.3014841425972579
1.2988874982481633
1.297337498046141
1.2968079367731935
1.3008129479755501
1.308003227125626
1.3156138633810188
1.3236115735703118
1.3319792026528816
1.3407075344541466
1.349784707721363
1.359182462283204
1.3688402086789158
1.3786511339729426
1.3884622170647345
1.3981085822483705
1.407500168325014
1.4167507961393973
1.4263068695170307
1.4369761569480333
1.449459904169409
1.4580673656860283
1.4572586118642767
1.4569102228384445
1.466188824564869
1.4741856816222336
1.4802110123531418
1.4838249719744336
1.4848112478788693
1.4764073780616285
1.4972709944456735
1.501310690249475
1.5078473286370904
1.516119717327764
1.5254382021871302
1.5350519917273329
1.5442748635324628
1.5527273874355398
1.5603937256398401
1.5674400947520721
1.548248577345303
1.5612848596712583
1.547185572025945
1.5328281440713518
1.5257991585970552
1.537105276365824
1.5467311427365047
1.5536132528431243
1.556496635599975
1.5538515333284093
1.5440789751841413
1.5264447884050325
1.5024118674839073
1.4861877219728874
1.4848112478788633
1.3212569471178002
1.3238115367075087
1.3381241723103687
1.3843408318295898
1.4209529982576867
1.4341268345947482
1.4315882254333314
1.4363603959221
1.465185747819419
1.4773596596165226
1.4415357816435832
1.4296717579340397
1.4631032297318547
1.4961868365565933
1.4907635517209132
1.4835205138273682
1.4742056273377009
1.489047787334275
1.483740059275476
1.4571183451796417
1.441106554294498
1.4227659314889323
1.4097061483877078
1.394253410805107
1.3506361772181972
1.3323018205870751
1.3212569471178257
1.3286714414259326
1.3370638568764535
1.346372839823756
1.3565383218239786
1.3674996493826093
1.3791956192565629
1.3915645388917288
1.4045441524705413
1.4180711728581235
1.432080512001819
1.4465033838122932
1.455216932171935
1.4577139733911824
1.4619587351435517
1.4680437793174872
1.4711696393812803
1.4672091051075846
1.4639425633038665
1.4613543555506334
1.4594119795509402
1.4632260986550536
1.47654728414459
1.48776416378519
1.495875757789328
1.5006274292097659
1.5023123095308255
1.5014488210731205
1.4986995816380537
1.4969061228299292
1.4992309325408413
1.5228748984017284
1.5414225122971243
1.5543337979052365
1.5632414211122099
1.5707657029615782
1.5798343846367873
1.593141048057153
1.611774701813882
1.6226775953236237
1.6017078017103221
1.5705290878386677
1.5772395773466907
1.5887402101788264
1.5784470480570292
1.5776914080064213
1.5764254662818458
1.5750598824438136
1.5739395840768409
1.573257512788361
1.5606902671097256
1.5361271404806174
1.5084793342583815
1.5032121949800386
1.498699581638051
1.5264131733120012
1.5188658232262942
1.5002340288174318
1.4776539762128993
1.4664033854371559
1.5084242575261393
1.5381030945967393
1.540319480211757
1.5413484028832642
1.5283311505183304
1.5422786869592464
1.5425657748397492
1.5284410982581942
1.5130892037981145
1.5376630706005991
1.557571336833582
1.5439497921820895
1.531517427891106
1.516729842108594
1.5132613113649285
1.4953694121256358
1.4854573330330016
1.4930888103898647
1.496647402129417
1.5009481563893547
1.5146997517587042
1.5264131733119912
1.5163633270998305
1.5055435149048386
1.4955087294976865
1.4863644363481265
1.4782061239382673
1.4711207860011208
1.4651871977680768
1.4604764970359823
1.4570545402238961
1.4549864771589072
1.4543445342116283
1.4612616251150086
1.4762075557686918
1.4810552071953564
1.4758164455808371
1.4759404311419777
1.4853828827699216
1.4957926605600653
1.5063218744220934
1.5160976852750627
1.5246370513574283
1.532052715510659
1.5387480598486127
1.5448771319540495
1.5500199627976998
1.553395399685434
1.5543631234718827
1.552698476213135
1.5522897873606942
1.554142884100091
1.5572861454722504
1.561478278989822
1.5669979222220534
1.574253243330311
1.5837165867222134
1.5930478667895156
1.599886738829807
1.6123203562611443
1.6338113098812967
1.6399076761031408
1.6202867301174428
1.6025253683344638
1.5952338043744292
1.6135377641179387
1.6108469786125157
1.6056061272848106
1.599023725167644
1.5908234153315683
1.578963040264109
1.572747960219664
1.5703887667327328
1.5607856185047375
1.5512066467774417
1.5526984762131348
1.5278462307271716
1.5262379155902344
1.522305432443017
1.5191887556054984
1.5229611019761715
1.5326648279754151
1.562472278330345
1.5740968998369498
1.5506868969795664
1.5419107974274802
1.5500557529059882
1.5482104576985498
1.5717410252483819
1.570596864054088
1.5628690211034635
1.5653763788674893
1.5678640745681944
1.5500485860680489
1.5570760146782443
1.5578495018912386
1.5548559173775096
1.55095076041396
1.5223847495106715
1.506695455223399
1.5197785361819514
1.52782920429344
1.5278462307271667
1.5336006472164878
1.540512257696711
1.5357159919278636
1.5315525568946111
1.5280543097777413
1.5252484010904863
1.5231546141652932
1.5217840143701735
1.5162425236452695
1.5084538321342391
1.5009496560415658
1.4938694603207765
1.487388770758742
1.491790983773174
1.5070327334360385
1.5223757091260364
1.5376375072934507
1.5467301865255454
1.554180756056125
1.5633866392426174
1.5742725522023608
1.5862180991986154
1.5983387228383623
1.6090318845357598
1.595525982524297
1.580483464252269
1.5691785628513797
1.5621688696376457
1.5727090732864826
1.5937275169154426
1.5973066465913115
1.5938511181197346
1.5912419039769976
1.5900798301199044
1.5904990138210726
1.5957393976552248
1.610268979713077
1.6267305630134532
1.6440949935286289
1.640357346920646
1.6546313838802322
1.664605101847631
1.6562886105042436
1.6475463296222965
1.660378056487361
1.6735445688576016
1.6850580383563303
1.6685023445623943
1.6492800103683385
1.6272432120908504
1.6007608654596979
1.5833228242449853
1.5700369246760966
1.5621688696376592
1.5509950875622658
1.5521711621386582
1.5533024051481823
1.556177309771562
1.56476142649572
1.5746134300100276
1.5791135958827194
1.5981751773755863
1.5994059429010905
1.585276890767729
1.5671340995910443
1.5842620647644285
1.5783594668793286
1.6012517604831604
1.6298786590631684
1.6357099994872402
1.6244238980292456
1.6233815786106782
1.6203308339274702
1.6094257635039868
1.611623364181133
1.5702928335890332
1.5475181148570725
1.545365434668654
1.545034447713715
1.5468595591674978
1.5509950875622425
1.5459078605149352
1.5409586764103747
1.548404335229538
1.5515964129861257
1.5460768590014733
1.5393783415247002
1.5319499798047
1.5241461466380695
1.5211383136854455
1.521209824423739
1.5219826210767118
1.5234349637800653
1.5255442195944486
1.5282952075820253
1.5316944016071485
1.5357930310245276
1.5407218589396279
1.5526945938421575
1.5674196257669226
1.5816758481589257
1.5953144684093958
1.6081692309223865
1.6200462720769762
1.6151723479834807
1.6219876040198755
1.6191980929302348
1.612094094210611
1.603882677675339
1.6030301141924352
1.600655122641903
1.6132270601280299
1.6270598815876496
1.6375113789998188
1.6467671443273524
1.6557092629189063
1.6645484646235875
1.6732035514092074
1.6814680124363601
1.686956041426375
1.6809984043562902
1.6729181834999385
1.6646896435176608
1.6696708280285306
1.6722693585956014
1.6853417472990122
1.6916246076026789
1.6864255631511171
1.6857836907786563
1.6574550387963385
1.6335849450771915
1.623214358628812
1.6161064874200088
1.6100657708796065
1.603882677675348
1.55187718616625
1.5521873107179602
1.5555968359141907
1.5609573626316975
1.567669041782305
1.5905923468070355
1.6358232883286852
1.6612062781856125
1.6582471409703694
1.6662354923915252
1.6801461922381504
1.678919073008863
1.6841736598790278
1.6729069894770339
1.6603487097736616
1.6555807387354742
1.6548443712637795
1.6409218221596351
1.63107078811665
1.6353725770256007
1.6161739274601432
1.6306681807829317
1.61263262679806
1.5957678220140632
1.5799910821797698
1.5650228040976977
1.551877186166234
1.555499841194694
1.556870837698656
1.5553930127725926
1.5558575240443198
1.5632425542078405
1.5704894249753687
1.577534702071481
1.5843220838508358
1.590802623712776
1.5969347035901686
1.6026837464624992
1.60802175886513
1.6129267423106124
1.6173819481429257
1.6213748874168321
1.6248954906159796
1.6279321333951484
1.6304635925442488
1.6324453052210646
1.6337916962952577
1.63436156970284
1.6339607405912167
1.6323734731522708
1.629420389012047
1.6250170812248448
1.6332784683342834
1.6452508073654786
1.6553040970436297
1.656729835483402
1.6612739450570413
1.669386886175907
1.6806204490523386
1.6926258881313123
1.7020097018963325
1.7065590008183953
1.7063529364821428
1.7028298351457232
1.6969436936979143
1.689121070209779
1.6889941868792306
1.7125974519070901
1.7300614822036597
1.7329429220084867
1.7293066306581275
1.719812998023381
1.7106411727935578
1.7010622341627661
1.697583685375535
1.6896068092484249
1.678912366440287
1.6667187699159163
1.6552787521034775
1.6519250969427317
1.6553040970436272
1.6607423723855628
1.6664309786280453
1.678085434038546
1.6820465907268287
1.6809053553432942
1.677611724926169
1.6711522007283108
1.6804603429881815
1.71321227773529
1.7080866322807589
1.6943930462072123
1.696598723036146
1.7123556693204018
1.6991601690173868
1.6746271678789044
1.6681276707555828
1.6736159975418303
1.6632203577697457
1.650894554639038
1.6483033038533146
1.6630080580844455
1.6326702462106841
1.6450418341775168
1.6554579015806006
1.65978094514744
1.6594123656486677
1.660742372385554
1.6699719971875893
1.6796066154579283
1.6881520541810962
1.6883762346727378
1.688565570185306
1.6890403005774557
1.689961549361197
1.691387884389215
1.6933258648503602
1.6957580957165452
1.698656549355815
1.7019877663690617
1.7057141968304157
1.709793508971722
1.7141771409972024
1.7188084412324625
1.7236203180473817
1.7285309072016308
1.720360425014162
1.6991768068818878
1.6773438567332912
1.65544834583055
1.6341575019177406
1.6307073902572737
1.6398537427975781
1.647141192536078
1.6522904750364775
1.6581611766116093
1.6598189278506075
1.6668683396274089
1.6803409637266848
1.6953337770413162
1.7080047880657776
1.71903240637659
1.72958058833458
1.7283575295229063
1.7143052179850358
1.7012659566097614
1.6948228749667078
1.7062238262499092
1.71738942917057
1.7304747748548488
1.7438293251961476
1.7417627753177023
1.748192430526756
1.7442450403319563
1.7286982886075692
1.702586249212436
1.7034127506015675
1.6987663901471155
1.6871757994926084
1.675178134896789
1.6645742939487713
1.658161176611604
1.684940127556884
1.68438292782698
1.6831854047170534
1.6856355442661637
1.6844642335366644
1.6783557404694258
1.6715560042056747
1.684584009237907
1.7185884509404121
1.745866463799921
1.744731013768035
1.72495028471122
1.7270349343404365
1.7393934219830136
1.7017670210658424
1.6751299319532902
1.6905161689258805
1.7072324928097722
1.7031455787311427
1.6966019398796628
1.6633978518433152
1.669431778869457
1.672735442480768
1.6768198801197116
1.6811021291662323
1.6838655028177625
1.6849401275568763
1.6862284727485704
1.6874763568264808
1.689588893197795
1.6998511958318696
1.7103114420979715
1.7208671232377761
1.7313878363293052
1.7417088143184019
1.7516308283745519
1.760933375175609
1.768600242310469
1.7633277094763389
1.758507746777287
1.753987643921804
1.749541934488146
1.7448499487070088
1.7394965933527062
1.7330256601101612
1.7259854814392497
1.71767515876413
1.7099068049153667
1.703649706977026
1.6997813019379144
1.6988117899448658
1.7007331157730279
1.7049770810693408
1.7106468192657855
1.7168881353222978
1.7204638632069844
1.730206853567522
1.7427103007550946
1.7498511960388532
1.755640699267835
1.7532149941938093
1.7417960990307915
1.7402021081472903
1.7453796299612003
1.7295887020567213
1.7129795644668353
1.7234520687585275
1.7399604817530787
1.7467744308370892
1.744950297084327
1.7551415091739746
1.750227864652606
1.7563960812190293
1.7450708946862996
1.7466191952816923
1.7464220845100458
1.743725712372885
1.7391068287153095
1.7252315947632488
1.7177326465021143
1.7168881353223062
1.7328717553625141
1.7353918821726124
1.7421622444670741
1.75131956519253
1.7599825414945112
1.7626641098911335
1.7551067302616012
1.7465990566847687
1.7441959107353844
1.7577663458016228
1.748889056365528
1.7520618263421732
1.7439355849611726
1.7438798690428736
1.759392216952294
1.7516245448258065
1.7520759439966789
1.7521168951364339
1.7368991751089544
1.703437660965984
1.6977628879343591
1.7070937042937975
1.7140473382080685
1.7160187812152667
1.717401103960216
1.7225950809031163
1.7328717553625055
1.730530571256068
1.7320997552659467
1.737773133019755
1.7468426748297525
1.75823115854339
1.7676714583475441
1.7744227786073576
1.7819395504898263
1.7808730849488934
1.774426750528247
1.7694012709257356
1.7768508843574953
1.7831375872289255
1.7881417140895939
1.7917451876022117
1.7815746896814306
1.7616794783461451
1.7415508678690437
1.7334322423489799
1.7381556632690822
1.7423575634676338
1.7451682718446921
1.7447878715545306
1.740698641339184
1.7354930505111428
1.731505694026268
1.7299636898783424
1.731322913819028
1.7326754053593152
1.7366140701743464
1.7481088542462897
1.7614090931506727
1.7601717527454124
1.7580502292734448
1.7576877792903924
1.7543146930542322
1.7510742724236585
1.7622126287697397
1.7474041990308384
1.7624096304679508
1.7637445786242945
1.7726482020183956
1.7966074717550506
1.8090172970068172
1.790844411202982
1.7601390771090548
1.7582973221642635
1.7539898174255397
1.7473812615222217
1.7485639762120007
1.74425010786966
1.7414556847129208
1.7361966477147464
1.7313229138190391
1.7403115552777182
1.7408117481701155
1.7439034216116445
1.7537188706997922
1.7713900178516473
1.7800184493075222
1.766008917171148
1.7538404608162228
1.7530912472518951
1.762089731993601
1.792024317401954
1.8000708181751774
1.7741627727805365
1.7602709039511697
1.760434639064804
1.7628748282479212
1.761642436071104
1.7562443290872634
1.7789249986940756
1.7969287661894195
1.7994467280890478
1.7935019858414356
1.7798028130387051
1.7634804649623028
1.750248884057359
1.7430715532143628
1.7403115552776987
1.743847595882946
1.7475936816539328
1.7517222378869963
1.7563780901456822
1.7616702596237395
1.7709968212812284
1.7844289809889984
1.7879794537381455
1.7902119077304823
1.7991922062608008
1.808768450816596
1.8187356702084565
1.8287814908605562
1.8202802306948724
1.8011881208861773
1.7938097883981565
1.7941665155691477
1.7926398384839437
1.7891505683235507
1.7839053731720227
1.7775338362380306
1.7709755047348006
1.7651680998153598
1.7607877022060103
1.7581541277922257
1.7572564057681461
1.757829985993414
1.7594341750623177
1.7592593022232303
1.7592202161357244
1.7600839805141026
1.777844217206786
1.7932935592889554
1.8012505997993902
1.8098501908514237
1.814485025244847
1.7997170901164123
1.7713186670750274
1.773608245967503
1.7665767401220132
1.7788714050136198
1.7943802531113897
1.8052455842227453
1.8188252725808576
1.8102233224894269
1.803404513421369
1.7985644327907566
1.8014472838726554
1.7855371498088353
1.7598185101229697
1.7506584790952329
1.7534482305580126
1.7564750856145763
1.7594341750622935
1.8364335165405017
1.8310879418322548
1.8200990835171458
1.8074534806391558
1.7940026412994419
1.7927370186420883
1.813942945685386
1.8215059914584455
1.8245023623148702
1.8263804874067087
1.8281269290957398
1.8303354612406384
1.8011130879855473
1.7758742867063733
1.7840486826308075
1.801230442540878
1.7925795999294598
1.7869735131556588
1.7904931113436322
1.8043070783695359
1.810615355283626
1.8096523546493193
1.811541469071123
1.8168557688306202
1.824691683656545
1.8330776607217603
1.8364335165405081
1.841874808181631
1.8416066110751201
1.833022848772101
1.8230527365455225
1.8133576658421715
1.8042340970772885
1.7957661551507562
1.797970215561246
1.8111018222138895
1.8231818749131772
1.833154939562645
1.8392375416958147
1.8383838006517574
1.8356997180730246
1.828969970231113
1.821119033792362
1.8128779498479954
1.8045531066426044
1.7962282494896777
1.7879291609420715
1.7798889916277256
1.7730785710653663
1.769720648271102
1.7710358369997374
1.7752668956765607
1.7782332858488943
1.7764172586545046
1.7743135851876106
1.7857246971837277
1.792012571238145
1.7903867808300573
1.78996861342466
1.8116779174781683
1.8178859106479928
1.8289818834973655
1.8253632671808515
1.8121596872854557
1.8043140733883298
1.7973846111371143
1.7845252207701277
1.7806288849056893
1.7949344607821507
1.8211726999500946
1.842664866030228
1.8470065661368058
1.8483125400018576
1.8350185290019556
1.813306457291113
1.8054422303421016
1.7925497805001684
1.784114945027885
1.7832890039099951
1.775425758115943
1.7743135851875644
1.8666855969245792
1.8644686833367288
1.8578617844557679
1.8470672799906307
1.8331932225728935
1.821141190589774
1.8183556795692426
1.8331623586427943
1.8428470836504878
1.855153036917689
1.8425830481475065
1.8367770005065711
1.832352832286809
1.8246856309261397
1.813609573312512
1.8130337931085552
1.8348945841093764
1.8384944580777878
1.8310438219507053
1.819824532837864
1.812114862245237
1.811224962231418
1.8183599028678423
1.831694473275106
1.8463794027364462
1.8586188083534414
1.866685596924583
1.8619208652816681
1.8582240993689338
1.8639943173626206
1.871772473894776
1.8792349619307815
1.8853117057018347
1.8890910438840236
1.8897619992936083
1.8867152172090906
1.8796892033945742
1.8688707977870547
1.8548415007796843
1.8398287473182844
1.8384842973338136
1.8473080136186586
1.852850681671545
1.8347991926681209
1.8189269403367263
1.8061875967145335
1.7968889724272434
1.7905693715208117
1.7864009322550363
1.7836001233817997
1.781569299364045
1.7798812581620844
1.7808793941266938
1.7872150643426856
1.7939056135995524
1.7933906141806897
1.8158274592675299
1.820495977825291
1.8137960139129277
1.8175377433627866
1.8615574981796883
1.8638440132098213
1.8523776647839778
1.8429100774315803
1.8420816730047878
1.8455739575874295
1.8619928994729527
1.8747277816115402
1.8605421510417777
1.852951496648187
1.8528714868537355
1.857589264183297
1.8515183402657036
1.840483530379798
1.8194227385974273
1.8093749793579652
1.817157903679075
1.8216988169763926
1.795052750285457
1.7877491661925684
1.7939056135995495
1.872879741138673
1.8795110396470427
1.893875855885859
1.9096806826412864
1.9116714225966904
1.8938454505633107
1.872962987990544
1.853594361879419
1.8504324373377816
1.8559526537717579
1.8825742278212114
1.882761013153191
1.8922397625953469
1.8664185040203933
1.8456593672915542
1.8357392267562724
1.8382740789823335
1.8458088220083249
1.8596157089609486
1.8605592505540716
1.8772777020735234
1.8924915237100313
1.8864833462740136
1.8804267781412
1.874535453191215
1.870316725781871
1.8728797411386942
1.8705425403407212
1.8744618483332305
1.8783520716090714
1.882096700014993
1.8855397908833496
1.888463888831326
1.890571787203482
1.8915110645206619
1.8910161645259553
1.8892297167808725
1.8871507533499707
1.8869076364783477
1.8906328227887585
1.8913047340528037
1.871984404301224
1.854583096571482
1.859497425137374
1.8612370386975545
1.8595734594137927
1.855516140627854
1.850659030501156
1.8460193396515612
1.8419166902292028
1.838364319565706
1.835325046172291
1.8327884909278305
1.8307706714536505
1.8292937271665117
1.829062460442865
1.8265457969086267
1.8560167433949533
1.8805487440746098
1.8783152120688815
1.8736800954387012
1.865229503949616
1.860205343259862
1.8764057492497517
1.8956285823583585
1.9142169404388927
1.8933716022058666
1.8787118328475265
1.894852986637881
1.9071313613925107
1.8904198034373134
1.8823507268078021
1.8645259849121152
1.8505082800460708
1.8507764468329253
1.8498420823416564
1.849813192650892
1.828934573550327
1.8238100876514516
1.826043771137682
1.829293727166483
1.923928039558759
1.9231154834446873
1.9208153271554878
1.9173552535136789
1.9129947592512853
1.907410374769761
1.8989981494557273
1.8863035022542252
1.8709771522598453
1.868769722823306
1.8891902941544971
1.8969265412104657
1.8930401227718896
1.8998859796334824
1.9065284538016831
1.9103573300070413
1.9065710485132787
1.8843585057439727
1.8664524794899349
1.874387125420519
1.8895649526964515
1.902429691604268
1.9148136735882941
1.918416685834889
1.9212348677035507
1.9231115632967473
1.9239280395587746
1.9248760047870859
1.9262779747001209
1.9283348799923885
1.931149246379607
1.9347528367024958
1.9391176359732798
1.9441532407904893
1.9496901400712559
1.9554429909434288
1.9609415906767962
1.9454490339234771
1.9282947259362426
1.9101964072151003
1.8980749676239812
1.9075195065906976
1.9177030729010842
1.9274640366842546
1.9200535210432819
1.909142843755377
1.8942568082675597
1.8822724992113915
1.8737729377472123
1.8688411041211395
1.8672118599314613
1.8684602056053043
1.871982167842114
1.8652670599507426
1.8600390808450413
1.8606277271428031
1.8641677883362635
1.871806271137653
1.8818235588428103
1.8847411977439854
1.8786606863986663
1.90407612715568
1.9137115099718476
1.9287193480934166
1.9446208712175497
1.9286145282646958
1.9344832495806201
1.932657017640812
1.923200091004311
1.9088364147502574
1.9129678959375884
1.9005174457649119
1.8955973481780348
1.8875004826139794
1.8752093575767983
1.8683871338871703
1.8693761456854647
1.8523813186508815
1.8563220705508099
1.8590703320622914
1.8600390808450167
1.9552356739729209
1.9535335540820151
1.9484541644653206
1.9399159259757346
1.9284772034281945
1.9170552517192017
1.9100244627203073
1.9103914707149934
1.9182996805703327
1.918731362018263
1.9217556491178682
1.9324701965526958
1.925297079231979
1.9295983464710473
1.91906381247968
1.9112541611919185
1.9112958347107043
1.9238714012079887
1.9159509404006778
1.906230000407147
1.8987595863103037
1.9047685607136586
1.922999612072626
1.9363366261978057
1.9446514290300763
1.950685907052587
1.9552356739729317
1.9571964585394377
1.9603184610828475
1.9646462166912864
1.9701966485110753
1.9769432992206897
1.9847424600664028
1.992211011877489
1.9903921481364362
1.9769286097148637
1.9616668115713571
1.9654233073755236
1.967757951943556
1.9666946966521128
1.9616093983945386
1.952957810335066
1.9419633493736244
1.9303384059703759
1.9252081617609733
1.9125040506303785
1.9074823729755384
1.903556786223774
1.8992932780631753
1.8938292130347507
1.887051865555848
1.8795016115292877
1.8721549570569225
1.87793699438234
1.885535397558109
1.8855066694535778
1.8852261062706759
1.8841684292370822
1.8990148373877684
1.9084103352773893
1.90338956857193
1.9047379170330498
1.9404792654152325
1.9543091956760106
1.9449986472458354
1.95883057547389
1.9631719295362813
1.9638682044272526
1.959605674302776
1.9475783120017292
1.9403649847474438
1.9415278907165079
1.9391829279452895
1.9399232731565488
1.9423721384854844
1.9183647252988365
1.871567856937475
1.8747307670836506
1.8804512550017987
1.8840981559700283
1.8855353975581317
1.9757547388735688
1.9710352683038692
1.95881977577143
1.9437327046295827
1.9413626871813976
1.9387098721995064
1.9283236015013259
1.9222891321630267
1.9196734672783078
1.9309980227162915
1.9442159307003466
1.9438270302480833
1.9410915757501104
1.9344876800508495
1.939320252355348
1.9365333437460894
1.9303362323116608
1.9383937275799805
1.9379419941428027
1.9302354925726544
1.9213594884592966
1.9173721241582051
1.9240503009172132
1.9393405783706577
1.9543167138646684
1.9670244632830984
1.9757547388735788
1.979624729605283
1.9843044882682628
1.9897275312815352
1.9956591563034434
2.001326354237676
2.0044413545128887
1.999538279482345
1.990708909286877
1.9865099703777211
1.9844868500568984
1.9844209573961111
1.9855225759110542
1.9862164478619275
1.9840663868390525
1.976478716263998
1.96312647537021
1.946888250727412
1.9416676723413862
1.95087284273627
1.9603966443017542
1.9574880976267344
1.9502249615938092
1.9453087353359435
1.9430397992088073
1.9432797050312933
1.9456812497813032
1.9449037151851614
1.939844145410322
1.9370972086191074
1.9303406387516253
1.9223113563047038
1.9148767860424036
1.939211909587333
1.9585211900010937
1.9697945407406459
1.9829607903575917
1.994629017248242
2.002665178548029
1.9883115140208094
1.997876261836648
1.986982948197555
1.9768110755408124
1.9690488058409081
1.957274483289501
1.9509559611479783
1.9460991737740099
1.9440315030196844
1.9443069888289113
1.9414265988127888
1.9382186189218324
1.9354085572184279
1.9349204823472097
1.9370516172487782
1.939844145410289
1.9759318137418425
1.9744612221920377
1.969840544448761
1.9618215889400745
1.9508869739628176
1.9575586952375355
1.9743674557542503
1.9841686932784606
1.979821475044369
1.9648759634382225
1.9475084623570789
1.953366223353548
1.9421757251972933
1.9428568460122189
1.9414590660466329
1.9403188440389403
1.9390621029521045
1.9590014705680874
1.9626675141859788
1.9618918452799368
1.9658919922648441
1.9715465683569802
1.9772193548510293
1.9818584094058673
1.9843004010622614
1.9828951572864462
1.9759318137418582
1.987866969640209
1.998526781721823
2.0067008158540136
2.013094164903746
2.011064623519832
2.004570357699125
2.0010217237500383
2.005726795645311
2.016630075084089
2.028659342313104
2.0321092094657587
2.031287459051392
2.032070321612779
2.035074618624659
2.0345214418250053
2.0181987084305333
2.0024921628043066
1.988861168928879
1.976987699499245
1.9665363968814809
1.9684835492038664
1.9729975997920495
1.971672200420003
1.9658115346375933
1.9584333391181454
1.9512204082099636
1.9498951841408125
1.9555381905164924
1.9561970370283803
1.9571603939918665
1.9565185423116955
1.95406568269372
1.953149416488459
1.9711701198129252
1.9901022416946097
1.9973783996610648
2.0078849418701528
2.008160323257431
2.006694625323087
2.0027344504360345
2.0096110940550984
2.005359105405122
1.9869813838585781
1.9777285226569117
1.9884382223699182
1.9879177229701495
1.9866056456799446
1.9655486182039668
1.9457253307222246
1.9472082451872719
1.9483919048464962
1.9497100497170972
1.951970932798933
1.9555381905164824
2.009286823999704
2.008359312289224
2.0060840455150437
2.0035268837094864
2.001471320805597
2.000191686588292
1.9997676087762508
1.9956390468824607
1.9922426060163463
1.9899754450562412
1.9828696001884865
1.9825514796777666
1.990564323756924
1.993948516725343
1.999314850843353
2.010140554684117
2.0172259745600494
1.9951970483936958
2.0149838136668774
2.0115407154090112
2.0098720998270414
2.00910252343087
2.008833508865283
2.0089549652725385
2.0092482163867427
2.0093676842499804
2.009286823999692
2.01529201135456
2.0244081069206006
2.021684719578467
2.01695975664027
2.0186538334392083
2.0236863258315334
2.0280339344684717
2.0312824390603286
2.0330005734823233
2.0330912998581563
2.041348668917903
2.054109551200241
2.064696156694013
2.0583464410902272
2.044461890063947
2.0500717882275827
2.051109045798855
2.047335889133661
2.0399090009673233
2.0302790185156137
2.0210141275890496
2.015136206536609
2.0152539209432727
2.019884647502028
2.0250776076333805
2.025966115993534
2.0158518407408073
2.0068647455492425
2.0074152941649595
2.0096268684799266
2.0145648151282374
2.022292214728241
2.020067744030628
2.016469831453657
2.0160552083850782
2.019722564777245
2.027164396809885
2.0362431988009977
2.0466438512103524
2.047069909758209
2.029039092879067
2.007138915874256
1.9989560532486623
1.9950644340476051
1.9953508740665113
1.9989501264493972
2.0068117055598607
1.9890913866021134
1.9947967853152362
2.001437535149047
2.0068319841549638
2.00844580714465
2.007356559567501
2.0068647455492563
2.028597519671562
2.029777374337801
2.0313961549648636
2.0275854464330756
2.0172203218525313
2.0073927149312607
2.000433809961176
2.0002472297348204
2.0015043843029123
2.0030125669604835
1.988982648147193
1.9890601287753515
1.9965203046792444
2.0089595779643026
2.024628256774956
2.0221119349842724
2.0190058696671356
2.019204478340033
2.0155940866106583
2.0372031584910846
2.0312060764668978
2.0294721273678658
2.0320277972345964
2.0342630166091227
2.032589585431881
2.029836513364739
2.028597519671588
2.027291212276654
2.0250839104753755
2.037344597684793
2.0527920960239596
2.0657140478927096
2.056124224578229
2.054468539531669
2.061487406115642
2.073420097611604
2.087041294624364
2.0955901433229203
2.0947230286111087
2.078806375961065
2.0633945020978484
2.0563370037316324
2.052873934712115
2.0588024945604886
2.068731202371128
2.0791617489565373
2.0874071763372726
2.0851595813149633
2.0742524720731836
2.0615878045203115
2.049007923133499
2.03705800927377
2.027154470383636
2.024066388986342
2.017551352498719
2.019606093700632
2.0238059783730757
2.0261671418500233
2.024389067672719
2.0312710476595996
2.039366917261611
2.0454459865330508
2.050316053211644
2.0367617414569485
2.037538206909993
2.049678940103254
2.0479192277603815
2.0389974976600946
2.0245251147453316
2.0135324493933506
2.0111372415611948
2.012544528957285
2.031420727685242
2.0088836334560414
2.0110271637080057
2.01204165109756
2.0112452757279726
2.0098367758332314
2.0103983067371103
2.0133324411921936
2.0175513524986877
2.0728825843107264
2.0754340263809974
2.0801342570104917
2.0705946325028086
2.072533504409682
2.069381847801925
2.0548179997627884
2.0422070007333226
2.031424862402629
2.00798450008562
2.0039748588738755
2.0040277428518243
2.011759653884092
2.035202882747268
2.0520656939964685
2.058650523478005
2.055639202718837
2.055960059586173
2.0459459706377117
2.0450568750743043
2.0601961668451607
2.069188586293138
2.074227474085927
2.0773164135401947
2.0807023524822768
2.0773494867573263
2.0728825843107135
2.0743028824457594
2.075888162499825
2.0774588940000926
2.0763410849457333
2.068917121110512
2.083853062544159
2.0923299417695
2.0965719528291107
2.1002379426689077
2.1018390460278744
2.1058203012336763
2.0976479202915144
2.087480054611463
2.087236184404492
2.0953079797021372
2.0992901120559693
2.0976650327414537
2.0955988637960283
2.096678353302969
2.1005108072533556
2.105438344682027
2.1081321963868094
2.099528954222732
2.0875192038276973
2.0774100599864815
2.0719293294468066
2.0726649089872904
2.0776037834350753
2.076458895360442
2.0742187819415445
2.073655369378482
2.076639562979198
2.0822082333904732
2.0885736184060737
2.077846585983954
2.056970848671779
2.055851718533683
2.0633509288139726
2.059764491492786
2.0511462308078827
2.046498341611254
2.05697592540826
2.0711989866351037
2.08437891139809
2.075044505443215
2.0558385387352875
2.0687650851814796
2.0674433063408593
2.0655062509618394
2.064381029996939
2.0650604923171914
2.0681637811993343
2.0729587832426426
2.077603783435073
2.088459859292634
2.089369009014173
2.080898463831723
2.0843500695350814
2.080587139350909
2.0798834130551622
2.0883228808655345
2.0884083013121497
2.0711952780358716
2.0737127157745237
2.0595636270926523
2.029903785571731
2.062141750247647
2.0618393011483986
2.0534037284827944
2.06356589285598
2.06568837501465
2.056491368165794
2.063516953336075
2.0783964264864334
2.091389812683766
2.0804465943425297
2.075949527312741
2.0802313641463037
2.0893006191879566
2.0944150328893194
2.0884598592926436
2.090203946807022
2.092748993708705
2.0956187044559935
2.085310673303766
2.085281007219144
2.088398695186135
2.0953479426445267
2.102783698641445
2.1078717423171067
2.111154735945833
2.109465848476988
2.101164242224768
2.094142361563038
2.0954311741367624
2.098540080567283
2.1031504459706523
2.1088896902762793
2.1153633372385596
2.122135416913629
2.115794359701415
2.1173746074938613
2.1199323421909892
2.120908723123613
2.126025440529243
2.1298965413246407
2.1282936985020133
2.1271392530981292
2.12627774215861
2.1231149086148897
2.1169825625645875
2.111313147040885
2.107766986942114
2.107747532746966
2.0977511550256684
2.0947812413198976
2.1005502701486405
2.0887927062742526
2.0712736245897307
2.0721660904332575
2.071656234589619
2.0883166964149513
2.098922764712874
2.09742292559706
2.0935172142829677
2.082178059945933
2.0744959836947534
2.0700638334777013
2.076755673211429
2.0829039155323246
2.0920868968404736
2.1027659865217325
2.113508723231252
2.122342369593321
2.1262777421586208
2.1031167952498486
2.095503612049265
2.0918683570176406
2.0953793961206064
2.0991546518512694
2.102362436169217
2.1040554254473363
2.0955584473078255
2.0972660981598716
2.0834634894257236
2.085576557452848
2.0838738416901452
2.0797107401225152
2.0769883842614894
2.0777726893781145
2.0722319107410723
2.0660439148343968
2.063682863518584
2.0702776035555854
2.08176020519013
2.093741768636737
2.102883126712407
2.1069156984769006
2.105667572209384
2.1007868815958664
2.101068771115974
2.1031167952498673
2.1064787453628004
2.1071422927970245
2.0960594847745613
2.1001194460151953
2.1050866081723263
2.11168557339517
2.121428337820947
2.126518563478349
2.1287541886455115
2.1270044323959123
2.1161795775843224
2.1178866811304307
2.1297539507720926
2.140616441878119
2.139369935599482
2.140444603956712
2.1464821650883055
2.1366131638708095
2.125078973177175
2.1287025708625493
2.1302816242454674
2.126638159733579
2.1322395775995724
2.1317667261006976
2.131173129878044
2.1356519190322136
2.139037560307111
2.140986755286199
2.142820794913577
2.1418228203599643
2.137212287745142
2.1287079801335036
2.115313460924875
2.1125827741597716
2.122422426929478
2.1058553356824583
2.105848130318969
2.1105375856152686
2.1139484607567045
2.1067452504373865
2.101225959948245
2.101458308150062
2.1038690130398163
2.0937236653184472
2.085457460030597
2.0784037797651393
2.075116083145809
2.0956510956740626
2.120456855852824
2.1362840146686763
2.14243810242827
2.1438420306706902
2.1423424424398765
2.1409867552861805
2.120740881857638
2.119830003700489
2.117386066258711
2.1148938981149135
2.114995445897235
2.11603034508969
2.1087457974497803
2.103013982905125
2.0994134894805856
2.097918635398516
2.0913830355881284
2.098090160263141
2.0887789959521026
2.0919421781994774
2.096255640700609
2.1030779039789307
2.1102960563931026
2.1111542311566307
2.114455415806309
2.1040960858764386
2.099148807120785
2.111350595416464
2.1161089864689737
2.1171603253807563
2.117270962593236
2.118527443952288
2.120740881857647
2.1157204627567747
2.1100187678647906
2.1135339248720544
2.116753389227132
2.119456843425862
2.121748351870594
2.1240277825460545
2.1344167053162173
2.139823082234045
2.1349387713082355
2.138385977776603
2.140747177700642
2.1417836422054273
2.1410553855960766
2.1507967809721764
2.1528960875462504
2.1465269473609694
2.1539039431966156
2.152632546252445
2.1424232842979785
2.1345003415749133
2.1389967431396566
2.1418874774836687
2.1432710586196473
2.143623404295761
2.1435898196782324
2.1437748490671167
2.144614243942885
2.1439868891650233
2.147585239102179
2.153841801360894
2.1605507685363077
2.1586489141122693
2.141530756660342
2.1231939143833154
2.134922866707468
2.144395128077397
2.144247525545011
2.1357832203837517
2.1389333999939466
2.1307133825761126
2.117323510304042
2.1102348809836715
2.1152615513251645
2.127074743164853
2.1378993529266483
2.1454747917615156
2.1433049968461773
2.1426571700550334
2.1432044180884002
2.1439999502353055
2.1446192472868866
2.1452165624493054
2.144614243942847
2.1477954572450844
2.148354570407084
2.1500067935063236
2.152857643097193
2.1568993885370205
2.1500198620727646
2.1370958949471714
2.1353862431902635
2.1363042808074875
2.136568835258043
2.13571909820821
2.134722441906196
2.134030448292885
2.126667732406485
2.1154146056117438
2.1069561972926993
2.112499231263811
2.117630409927644
2.1151398302758935
2.12168889749377
2.135884834566387
2.1537494753750694
2.1558921790069054
2.154839270035899
2.1529093691530257
2.1503892358991443
2.1477954572450835
2.1547796771750383
2.154787047473525
2.1477441754563524
2.1431852428413403
2.1412988959587955
2.1415253351225454
2.142531208832216
2.1426165109453077
2.140261278690991
2.1373682254418167
2.1386697887476833
2.1465835212795867
2.1498074296360925
2.1535110643050777
2.15503306729772
2.1604186586857757
2.169392873196526
2.163879166190577
2.1639095083785542
2.1669196730226727
2.1582911929455166
2.1528299818963172
2.1539794471026124
2.159435239934335
2.1616736455001484
2.1603594099991197
2.1573735496481627
2.1537399617403046
2.1578269794945433
2.166480211660586
2.175121777173456
2.1707868398326124
2.1672055762875804
2.172892987235973
2.1683258369109146
2.160480052149547
2.1527017763597027
2.144652415292744
2.1361267576975407
2.1454419119565142
2.155270801241587
2.1642058618300775
2.157245173554585
2.1480979568681473
2.1450730839105456
2.146173984860515
2.145800800028084
2.151615221703004
2.15594217416501
2.156967879221851
2.1559473154457685
2.153593790137834
2.1518630434480035
2.1537399617403152
2.173864168207128
2.17407758689163
2.175144711436055
2.176939093690853
2.1697962177042833
2.1614937887861583
2.157530966346152
2.150054511113199
2.1440958929092964
2.1404718637432065
2.1397840557564507
2.1402149508043684
2.137562646372408
2.1379796151659276
2.1366557977637246
2.1301589401588497
2.1204011212020104
2.123262717512289
2.1287754681082
2.136039102193665
2.144466799703318
2.1558453833878173
2.1636644765874293
2.1734604659218193
2.1818944220358167
2.1785520430540477
2.1738641682071203
2.1637428181234473
2.162054417188136
2.1696162727673425
2.177412436770558
2.185321628788495
2.1793919065478042
2.1661638648233215
2.151462303790114
2.1479734405076183
2.1551334636966883
2.148652285005493
2.1478101859539507
2.1603488331996266
2.173459486125233
2.179770572953411
2.174492146974786
2.1694892761048963
2.1775492051694925
2.17634717593834
2.1687478082890146
2.172416268385913
2.1750529606193902
2.1771048383951825
2.1788620710381017
2.1804619149140865
2.181957060627861
2.1833788978297455
2.183790190145398
2.1844131487228955
2.185066540801035
2.1790264562653023
2.180060653478262
2.1810320973654385
2.1763445313104546
2.174672828302905
2.1701577863425414
2.1624334380204053
2.154331138118923
2.146933485407198
2.1627514914028394
2.173530562045432
2.1662190269627306
2.16638452979896
2.155520042643797
2.1524447885467066
2.14879477476022
2.1493960881712795
2.153106346378452
2.1584592682149966
2.171514791488576
2.1859580404357364
2.1816731625945813
2.1814323464211283
2.183790190145402
2.1911871809904273
2.189914223559729
2.1862802843755587
2.1807087608075046
2.173668674722242
2.165697017165487
2.1645000133995027
2.163025413437733
2.1580671642595686
2.152695433602162
2.148305500270708
2.1442276414825385
2.1642761837295157
2.1776598785983468
2.1778525367716215
2.1733797394611485
2.1627990871655816
2.153262221323539
2.149480656235755
2.151714728415881
2.154430966006188
2.1589688683476487
2.1832544178674573
2.1880492490071966
2.1831762710699136
2.18794535391466
2.1911871809904593
2.1959115246374976
2.198699911580304
2.1947322370599744
2.190322082121725
2.18653886509446
2.1881833347128614
2.18487676053981
2.182180949796432
2.1771705348822175
2.17173620681192
2.1782042815249882
2.1846348274305143
2.188308720296346
2.186384964050572
2.185312093209551
2.1898940900691684
2.1877664401533314
2.1837079531579557
2.1847657796012316
2.1910597316203564
2.190851608652901
2.1891977734411396
2.1886546371121853
2.1906686281990337
2.194886050676071
2.1963584342786504
2.1920515275414694
2.184763226423594
2.1859098121535414
2.1863224746927337
2.1901638032142468
2.197538858355599
2.186545940169345
2.179557965333085
2.176611993268257
2.173580016537103
2.1736861207048657
2.1794935648820926
2.1831972980738907
2.179339709601739
2.1752499193232824
2.178654870503804
2.171394868298451
2.1767170307408295
2.1756138340989275
2.1774844817146812
2.1843820161575795
2.194105527630036
2.2002634534045535
2.1930347619910306
2.187651708703493
2.1907477490737484
2.1867094519829067
2.184763226423605
2.1937499368484064
2.2006642635282576
2.2069143975381067
2.1895805544797584
2.1788971516428473
2.1805567831669492
2.18274619984464
2.1876859758594613
2.182222700366626
2.168451738466632
2.158493801317018
2.1560943417318112
2.171955907554555
2.1827560503936625
2.1808725439173657
2.177564546347357
2.1816694430175776
2.1880219991910814
2.192340573995509
2.1949325242176787
2.1969954373575273
2.198519008667442
2.1932294539212216
2.2034892325772706
2.211072550275519
2.19831971209737
2.1937499368484037
2.1986963344813404
2.201706761516427
2.200838213604632
2.197088514194371
2.192465921188931
2.1931330021486866
2.199619377824222
2.1990409275753824
2.197739570058965
2.197175863915414
2.20265768889711
2.199361927390998
2.1936983988507395
2.1901632621298366
2.1906815285349914
2.19545630629617
2.204526196129033
2.2032694201909306
2.1965932098687433
2.1930988638926587
2.1965886495560465
2.201514197037644
2.205670469579909
2.2081390447920937
2.207425646109172
2.203147275246828
2.1968360163467398
2.1901304127239767
2.1888471864089256
2.1893682687034715
2.194773274398827
2.200196930739455
2.2020931284114313
2.1999721709644064
2.1982863885019643
2.199644224658427
2.1990474518075094
2.1929908922877326
2.1842787480425048
2.197538605056537
2.193577772615291
2.1883437740400247
2.197141044184667
2.205139022370124
2.2054868023144536
2.2056964161881534
2.20586326493379
2.2046927621882317
2.2035744953108654
2.1998512345118657
2.195258202733078
2.195430132038773
2.194910371144302
2.190130412723989
2.2235998070835676
2.2191536479779788
2.2157655098013036
2.221261006505933
2.2128501521303208
2.205847535983498
2.1997733732789198
2.1929267982763836
2.1949481954665
2.202637296270322
2.209098311537823
2.2111689665619685
2.200899101623221
2.1923149736711625
2.206440435178454
2.2003777296072022
2.1887216225856867
2.1967557770126245
2.206618280255978
2.2071188328401328
2.203369500370177
2.2002209909766393
2.2060435884081215
2.2149217413259
2.217615617046714
2.2244168104557627
2.2235998070835605
2.2118449265475175
2.2019342894474736
2.202069894682706
2.2059984991287362
2.2104199425555247
2.2042615604679368
2.200486813551661
2.2065022692406817
2.2000408984949282
2.20198332301626
2.2027285422417298
2.208915178695291
2.214686671168215
2.2201114168964775
2.221527782417573
2.2232365797877542
2.213598116523401
2.2133418631950144
2.222435133926925
2.2257313950098925
2.227193273379272
2.229295122455299
2.231931986452969
2.2351567239342143
2.2391378426126805
2.2440710694701926
2.25002496219277
2.252755017219935
2.252297071795512
2.2400603964587784
2.2221784957258865
2.2026388509201156
2.2073567814300605
2.2142575035871253
2.213450822868514
2.21957051181388
2.2282788679370378
2.224629332756695
2.2235903736037215
2.2212247020865266
2.2192493396010367
2.215639366266803
2.2108351063661003
2.205248318932653
2.2078558961524117
2.209253076993616
2.2090949443106225
2.207296709885357
2.2040564274243684
2.211526070428921
2.220512791259889
2.2352548088301645
2.25058587464582
2.252755017219933
2.24988554224914
2.2415691575002334
2.2309648433433713
2.232221463204497
2.2448986241795135
2.250237508662069
2.241812467211711
2.2326800200878054
2.224547072911216
2.2184105829177705
2.2142496658300375
2.2127536883068193
2.2147748347773315
2.214356244682764
2.2092207635388226
2.2220271019602054
2.2156633221561624
2.211725535154038
2.209601365399152
2.2177262758575615
2.2290884766967087
2.2388349037164623
2.238314020692275
2.2262567910085367
2.2264994856433624
2.240053464414393
2.2498855422491397
2.2501462092501447
2.250091683842571
2.246114276947063
2.2317541217239
2.2162172559331754
2.215123451663193
2.2187777251605216
2.206545479398348
2.2083553365686983
2.2055057507832676
2.204850875500021
2.2130810696860874
2.21984021099872
2.222839606053355
2.233789699062159
2.225609096142096
2.2244935491314313
2.224921827286404
2.2250549942191413
2.232006061018369
2.2420030787822105
2.2521736357610886
2.2619750619622807
2.2605328576204045
2.253350128401832
2.2502477384506534
2.25100765600739
2.256499073531644
2.2531042701176296
2.2498270509728275
2.244999980622886
2.23732625719688
2.2230631585161333
2.217267249704834
2.2261220258199423
2.2333255552137734
2.231704185592009
2.2358539439312723
2.238606556433569
2.2391225805653248
2.2398507231646443
2.242019440706826
2.2418617818714353
2.2353814592912578
2.2333608404137135
2.2348295481037272
2.2408327806196993
2.2494375947128225
2.2470392908269905
2.246831166287726
2.249914538049031
2.2537620899621738
2.2555424016479506
2.25649907353164
2.2501348112856325
2.2503578613362603
2.251003313852545
2.252370276522012
2.256871557309082
2.2503209926267953
2.25447942248609
2.2468093931103064
2.2297635547848556
2.22067738333639
2.216620929404539
2.2143454669788674
2.2164924228168537
2.2235117039106247
2.225804756721382
2.2256910265295695
2.240048411427226
2.2490268459877227
2.2564594452890545
2.251043085105173
2.2473818437655653
2.2442247102036905
2.245117575361407
2.2496149326611357
2.2527663544104453
2.250712020314643
2.2501348112856245
2.2506802924650904
2.250756946753778
2.2495279251069698
2.2466382123021966
2.239792122360143
2.230308684482311
2.219237970279721
2.2197835272994166
2.218911636934721
2.2213155747576794
2.222519231916162
2.2212281825165925
2.2266555198749742
2.241757825178146
2.238269138206243
2.247039176691995
2.261042158294372
2.263504808868474
2.269510894390553
2.2712705340227717
2.2735110373365877
2.2749753383288414
2.26940870922836
2.265262366075578
2.25944727271342
2.257614701978212
2.2576000112551116
2.2565449096910206
2.2544761173963845
2.2540919542621616
2.254103208686276
2.242553302805756
2.244760050756514
2.248888860039005
2.2484744869998976
2.241027872198349
2.239384661739631
2.2432361802716096
2.2463165792655926
2.2478052353195377
2.2539614270083184
2.2552208081783376
2.255133208754868
2.258120655432555
2.262690587237722
2.2669917938147925
2.2661736758519275
2.2534271072017216
2.259607630641678
2.268962518259231
2.264185702645372
2.259433680225497
2.2564798205379772
2.2565449096910273
2.258634783390096
2.2671877274671552
2.2644590063073164
2.2612939575995785
2.2571028407830855
2.268258384655757
2.267654685162174
2.26023544385077
2.26719935514581
2.2647347168748126
2.256131752381251
2.2505409381321027
2.2578659242971324
2.270326584640484
2.278127408630683
2.2753781645702396
2.266297490763379
2.263516178277103
2.25853072443131
2.2671387551206754
2.2670275240067452
2.2691131802719315
2.2638970479982543
2.256421650980926
2.255265070444632
2.2601282965032086
2.2586347833900864
2.260754089064775
2.256941635793382
2.250262440610251
2.247975711140165
2.2450126970518163
2.240540650590104
2.235608062809801
2.234436028853076
2.238757878068888
2.24478439834015
2.250837531844551
2.256123685233934
2.259989618101478
2.2511600087141224
2.2570137154322016
2.261400014735023
2.2612490686102467
2.268807886529071
2.2700632284913014
2.280432265593568
2.2885928971073746
2.2817142089931
2.2760613029161276
2.2715685329934545
2.2785750967184213
2.2845939396424906
2.2902792695283574
2.2927101654612856
2.286087825557345
2.2709569375572993
2.2554801785417897
2.25671276375975
2.256779378866305
2.2543644577423265
2.2488319292985017
2.2445857140166905
2.2436053201754924
2.24803490465554
2.255179643917635
2.2510705462733878
2.257111433757536
2.259209558179059
2.2562157876432987
2.2592443565827973
2.262773427566461
2.2693870507286897
2.2705225459525478
2.272611302685904
2.2722035885526997
2.27102682639091
2.2823804974047586
2.290448209129416
2.2934554774581137
2.2927101654612714
2.268583522774915
2.2676716475338057
2.2801149009196346
2.2916842967868143
2.297252146473627
2.2861231851463906
2.2795652344336323
2.28792047582335
2.275682485590448
2.2741433151713712
2.2787061133314714
2.2738619272997855
2.274532222960188
2.276163287037783
2.279504197713965
2.2811466209623585
2.271492918246615
2.2670248249198792
2.2673644238639574
2.267388512277825
2.27419732982007
2.27704183900014
2.2759005976735676
2.272954204402836
2.266906993763338
2.262344794061912
2.2685835227749465
2.2637746746024483
2.264472721336339
2.2698424224423253
2.278355334191673
2.288947741746097
2.3002120266959345
2.310756035863981
2.309050100106346
2.297179999726337
2.286133471351806
2.278597900647123
2.274569722608817
2.2633431627213456
2.2620488954571787
2.262304056893275
2.2676544023905985
2.2692113995827983
2.2748917057970868
2.2864250540595954
2.2937750517593147
2.2934256067987744
2.2870732751712777
2.280883913925473
2.2839286212791823
2.2882858164792816
2.29407182385546
2.300604222600322
2.2959051866453786
2.2949725606804074
2.3003179959313362
2.3016879521669593
2.294877802286308
2.2890049140199205
2.284513205796932
2.2822919397357326
2.2819126090068207
2.2777177282266665
2.2704625615548117
2.266712523564283
2.269580397598083
2.266456964243235
2.2684380816317624
2.2738227421065074
2.2752426116007745
2.2827360133860384
2.280971207851974
2.277951904250522
2.287693688144645
2.297305026613956
2.302670749862012
2.301564761394703
2.301540496663238
2.295966481969587
2.2959051866453644
2.3069009509151823
2.3091304161724513
2.3133210374310833
2.3129162044205884
2.3072503540780254
2.3091160891591906
2.30005474321535
2.2880720403656882
2.293215075543052
2.2852602665985104
2.2802537476970928
2.2861135197056393
2.2845435319872354
2.280938939314443
2.2840168471724454
2.2858578628493174
2.2961336751329764
2.306037470906498
2.3067820978891493
2.3072780118627563
2.2924878330941194
2.2775761036232187
2.276938309194095
2.2861846391533747
2.2958710041036103
2.3018010424208963
2.306900950915211
2.3100986210739594
2.3112103234766503
2.312017864222591
2.3139130212936467
2.316994301077731
2.3209641250693416
2.3198028243618856
2.3152353750175747
2.3062834482199825
2.295768333643891
2.285195593691706
2.2769013779542164
2.280826515201623
2.288375115391109
2.2860198238212814
2.2875978606873333
2.297772460542535
2.3025991528640124
2.2996458574296907
2.294807948782092
2.294165346176218
2.303534191736255
2.3019470482863746
2.3044132446326544
2.3101747664459933
2.31379814765627
2.3065182225102054
2.302656602518056
2.305994192366921
2.307012758575997
2.306276518659626
2.310196354265885
2.308977030176655
2.3048342189281517
2.299350973351039
2.2941250833578115
2.2936279675266324
2.2950122092798546
2.2932962738652303
2.30226724978221
2.3094440791017457
2.311686341546426
2.310392379128084
2.3046522434068075
2.3068465345239675
2.3003118323640432
2.3083027877106783
2.3094752925498097
2.3051069293254067
2.30492025553458
2.3095562507342073
2.3022911054311566
2.3028598671146443
2.302656602518043
2.3224888032740707
2.3215476058736217
2.318495671086112
2.3160225273013286
2.3153431747045774
2.3099593354820582
2.3075939652861464
2.3013964221440086
2.2939260873843916
2.299271043973709
2.3064529015897155
2.3161044770990773
2.316598566254717
2.325156999760754
2.306105715453268
2.3022047967853734
2.307319090580242
2.3062815869585096
2.3150368510653485
2.308574154607377
2.311155083578961
2.313858084650497
2.3160811711977325
2.3178590690143244
2.321098826119858
2.324928906915782
2.3224888032740933
2.329105903945679
2.335020125250124
2.3346818563769856
2.3348638999732074
2.3342696489303205
2.328303629520927
2.325581832097758
2.322025292018517
2.324825552801373
2.322546272417865
2.3152208730973483
2.305843361338661
2.2970667227289527
2.2902774860020596
2.2978319529330276
2.3080957289877615
2.318286615574688
2.3236172112767397
2.3231384506770087
2.315978651116959
2.309364100460972
2.3073690729556544
2.320041128573693
2.3247346315197004
2.3228439434458017
2.319765419971127
2.309227909106125
2.305687873364104
2.3080803431366372
2.3083659954775615
2.308759404288623
2.3103575415204594
2.309645982916097
2.3068320736253645
2.3076011911885153
2.3110008848798973
2.312446588948398
2.3096051716958135
2.3067245310799676
2.3091796357545613
2.3150642421093734
2.323912490363568
2.325284632428441
2.3197549602009917
2.3074040160091087
2.314859710239688
2.3154415254363716
2.3173160760641762
2.321292412116894
2.3175887023273467
2.3101490446211255
2.3126579420113362
2.312029278233669
2.305687873364081
2.336746010289561
2.3373642453784735
2.3391040362453266
2.3415860930079275
2.344150498161495
2.3446564649321866
2.3430684301561193
2.34147996200037
2.3405347582819256
2.3401740529646173
2.3405210084944663
2.3419757466014404
2.3398071317268645
2.328770797806281
2.341748109252187
2.341335385426234
2.3369232850233206
2.3297201175265987
2.3199216576652617
2.3207344634492
2.3230370637046143
2.32404382826459
2.3251188366164164
2.326060494786761
2.3261282546080766
2.3292327597987277
2.3367460102895867
2.3367866729439313
2.3366318342992503
2.3397095665785446
2.337957583814615
2.3358541894365055
2.3349284200381875
2.3272484402036877
2.3306872985504783
2.3360865433017395
2.3414377443831578
2.3461670675779214
2.349476277034776
2.3507550858546344
2.350123575265442
2.3431744731991624
2.328114320827099
2.320082887079004
2.327511851602508
2.3334306788786865
2.330507753105137
2.3245986343057754
2.324446034380583
2.3252451866142434
2.3249946578792176
2.325681516799436
2.324021951839083
2.3298954435074317
2.331001428671213
2.324827781709624
2.3182644045655256
2.3164152268884446
2.31366855339732
2.3101314036445117
2.3083482202620202
2.312995291580182
2.323642045197528
2.330472408046876
2.3260352251287144
2.317114573766204
2.32030606492039
2.32335882647656
2.3257300946376835
2.331809557781005
2.3301112425643336
2.32733448245491
2.3218661706593546
2.3237036658561108
2.3310733383360644
2.334144328634508
2.3340933277553355
2.332165299272473
2.328662420727584
2.3278784589293777
2.3310014286711938
2.341447287913972
2.341748722273043
2.3426035058846626
2.343738381437553
2.3446523194085214
2.346119636438532
2.3476329171568424
2.350236246618848
2.3554977295548687
2.363484686718836
2.373364539050042
2.3837229851042765
2.367650901938715
2.3634422013850855
2.3622254508430225
2.3661680118569146
2.3584775860872695
2.3598517557726377
2.363387907237854
2.3590626486723747
2.3539437421439775
2.3492090254599205
2.3447144040414227
2.3407539626297726
2.3378515687077415
2.336449030361479
2.341447287913984
2.3387202462276897
2.339844175258608
2.34244717212679
2.3437258287906357
2.340758515017729
2.3381364007500705
2.3419203818798695
2.347135528257851
2.3535161924521404
2.360519309136117
2.3665598732143214
2.369144658825778
2.3633482695551997
2.355735613815906
2.3479521483624977
2.3441923024488207
2.3385439565874755
2.3311636248725085
2.3352739096669026
2.336755042260634
2.3328915281301246
2.328361700108839
2.3257153623061937
2.3282224840494283
2.328234432591851
2.3273569557839053
2.3313845610159514
2.3331061248230602
2.3333557378593905
2.3335199941127915
2.332360244412745
2.3302757769126385
2.3310539560667642
2.334707129724947
2.3358481410099885
2.332292446748322
2.330532047592429
2.3345528311167487
2.3401304625942956
2.3394529738277097
2.3387060820576777
2.3405859975282453
2.337685174562118
2.3351858729557535
2.3351417859330112
2.336393678582817
2.3386530100633935
2.3426654262480464
2.342806652161247
2.3404538615324855
2.339460364055543
2.33811517659821
2.3358377085210753
2.333106124823068
2.3706647634586497
2.3703058998023767
2.369437033803359
2.3685624755818413
2.361236144822114
2.354214220146269
2.3536331934482946
2.3570009844849085
2.362204613099399
2.368543784367081
2.3757533478707216
2.384148619491033
2.375781411400894
2.3666327067397868
2.3663172114132545
2.3696028762467725
2.37804176026822
2.3720313909850397
2.3650269728939306
2.3707819128527468
2.378088501243203
2.3796698607475486
2.382186485201842
2.3820070349054827
2.3785092809107895
2.3747086507981967
2.3706647634586244
2.369606567007384
2.3704097317485773
2.3746482792268115
2.3836119952499852
2.3902709506761752
2.3877220980731844
2.381083728286753
2.3774021442712456
2.3761102655956696
2.3757886571639752
2.374384402410772
2.3701558876184405
2.3700316852256678
2.3641106204028084
2.349223871511237
2.3453089600044446
2.3448678787522046
2.3481995843839885
2.340283208148177
2.3420389948154643
2.3484328306525284
2.3546160664969773
2.360519776368411
2.359278658131153
2.3514481791223223
2.345226667153298
2.342288201844197
2.34979856178617
2.3555557148951243
2.363352791842789
2.367372912849822
2.3570664754155084
2.3505552841952237
2.349404423588848
2.3495482625114836
2.3475456999701767
2.348245428146723
2.347293339151957
2.3445658903559057
2.343136995063754
2.3450087604910688
2.342817314199038
2.3396648188513316
2.344298342164696
2.347562404938692
2.351193557544513
2.351808399059723
2.3473731850354667
2.3497552488140285
2.35720194052116
2.361620575089049
2.360827264932776
2.35504813284733
2.3497985617861463
2.3889963740596305
2.387169166433169
2.381291800823359
2.371750320020651
2.3682829606034406
2.369337326109493
2.3724392872386817
2.377274455376085
2.382709641296515
2.3877701309151944
2.3915029236656493
2.3921189781794387
2.388168617250037
2.3818464689237526
2.3742488558888404
2.3716105517068633
2.379361616358861
2.3769167431892555
2.3766722079504983
2.377108889004052
2.379826248670493
2.384846414045395
2.3846740309198284
2.3858308222151523
2.389994534780284
2.3920335392233123
2.3889963740596487
2.392731187331766
2.3937536527138814
2.3932403775266127
2.3920448523527154
2.3951719378733474
2.3879549474769424
2.385230438909862
2.382310125406778
2.3795094033379813
2.377427489571974
2.377754317071914
2.383051136592282
2.3895577939550727
2.370135719582248
2.3684864932277305
2.3643916249846555
2.357984162410315
2.3498043746325807
2.354877823047037
2.363455456797619
2.3723285132320995
2.379642863440842
2.3686814725166263
2.366347569063099
2.3728019829375135
2.379544210427464
2.3845731972878337
2.386107993379446
2.3836529898891095
2.3770237561442857
2.367617846101507
2.367201848464815
2.3627843116061706
2.356326902930478
2.3503740327025224
2.347996540366531
2.3487612845231576
2.3549492318445155
2.3605131363690286
2.361981601858085
2.3637354510967
2.361567861144723
2.3661117807187173
2.364679555507714
2.3590141259162705
2.3558312755378656
2.353227543553935
2.351006047713178
2.3523352574789658
2.3594673783692923
2.3686465016347897
2.37691810357448
2.383003669627465
2.386107993379432
2.403709952203018
2.403982452853693
2.405484034277213
2.40805775729557
2.397606459213437
2.390154157889101
2.386421501639852
2.3858617325196634
2.3872493296747805
2.3896521204704606
2.3926060114859964
2.3960205198304645
2.3996158253679147
2.4080091407006416
2.4226439033720384
2.4176935102421178
2.4112368497308636
2.414627681519885
2.416464788956772
2.414947464447511
2.407121486395301
2.4022196459786826
2.400077224859312
2.399432159997948
2.399036632187217
2.39980845807828
2.4037099522030347
2.406315152393077
2.411068651656932
2.418232916370778
2.407419580880118
2.3968687164907205
2.4053244857951817
2.409467560043268
2.4071517083898524
2.404821093255841
2.4076052071409477
2.412863226563335
2.413693918085778
2.3910687455770723
2.3991845625838506
2.4059455278398136
2.4064692474413616
2.3940993242768633
2.381856350155399
2.3722729118524417
2.3703085815346627
2.375733995150654
2.380259658898623
2.386120905897821
2.3892896472735288
2.3909465275637536
2.3930019440456336
2.396249533304804
2.400924395059968
2.401661260094765
2.398240264904435
2.3950188385197717
2.394866728142374
2.394230467712333
2.3867023320557625
2.3829065936606044
2.3810164150354223
2.369530394570104
2.3716447683530126
2.384456990444932
2.3743372780472067
2.3655764935288524
2.365829746516653
2.366355810187339
2.374188424988843
2.381683015081698
2.3763972403653137
2.374672611972025
2.380313500171628
2.387459348345831
2.389170287650573
2.3905085843007754
2.3942861511875906
2.3993188858482166
2.400924395059954
2.4399585578194767
2.4321791851050687
2.4201348021377282
2.4093528389577057
2.4162327465484186
2.4259632697300897
2.42926765492502
2.4277566533998423
2.430321221323293
2.4330644486496236
2.430956043279238
2.422817594892411
2.42948108863125
2.429035269939671
2.4240941823176865
2.4415959722109557
2.434138453203464
2.4319723416748333
2.424277581122811
2.4178881282688143
2.4219432751601175
2.4329060058208243
2.4311804305661413
2.4316144473569
2.4341006105196548
2.43809406694416
2.439958557819505
2.4360821392044034
2.4282863895958924
2.4187044000394637
2.4287779885757566
2.431252718304929
2.4288496992958386
2.426136500236751
2.4228710154891124
2.4190339061400215
2.415196276507499
2.415506876979973
2.4165533581703045
2.4177637751301413
2.423976278570895
2.417967376623962
2.41025376968514
2.4121394720111975
2.412405467959411
2.410346167495814
2.403228621183165
2.3917566103379224
2.3827166040916405
2.3890804605941924
2.394351140372155
2.3982082996949257
2.4005356038783887
2.401932255089861
2.403550094435299
2.4019908760370403
2.402861721364736
2.4032025192940205
2.4020135250649566
2.3993719320165883
2.3963133170048008
2.394774502933839
2.3867905473694533
2.3947855435970826
2.4008934034884923
2.395320961641943
2.3943586747754
2.393871578119218
2.388260534293673
2.3854950783877618
2.3859054039299736
2.382280790403595
2.3907219339462653
2.4001966446439376
2.397956101150145
2.3974664639901935
2.3995607723886647
2.399075635819053
2.3991064249239202
2.3996843880012504
2.4035500944352703
2.448146502480626
2.4531735609663903
2.458239648354257
2.461732317924581
2.453469781040013
2.4377053120955674
2.437065643771039
2.4457876772015728
2.448996483993982
2.448817229752609
2.447362948846044
2.4452119175836344
2.4479530519629065
2.4491185525925747
2.4473825280468464
2.4431855483180955
2.458340634915563
2.4534457240745446
2.4475884008008926
2.441699072304799
2.4365770116642125
2.4329791207068956
2.4506590670511446
2.4590599486380342
2.456991061282808
2.4528755183543693
2.4481465024806424
2.4426420237627644
2.4388966921424777
2.436108127540909
2.4336104639098104
2.439766817247646
2.4477520597276228
2.450858820163298
2.4523796755036966
2.4537294151245197
2.450147802537447
2.4474112793321035
2.42905457581628
2.4333333132068677
2.4278677939090523
2.4313806196124137
2.439418457838479
2.4477201608998804
2.4465532191817494
2.442409356928889
2.44132170680904
2.441666391858193
2.441810194731871
2.4411945994799127
2.440258062876533
2.439567309700336
2.4388498662992943
2.43641144176026
2.4315526443728426
2.4302934963721112
2.4265057842097617
2.4199128792198428
2.4109538931609875
2.4051887846370223
2.410515767307451
2.396641025554287
2.3963060326201657
2.399772290926139
2.402433423456481
2.4066214526744822
2.400421681012871
2.3951672181357706
2.393467115730019
2.3902648285136467
2.3888258577672707
2.404159277290949
2.402064201312512
2.400313480122257
2.404085949063627
2.4009108895063718
2.4042974750960844
2.4133198018904873
2.421133369613855
2.4271871013566026
2.43155264437283
2.4722861044322206
2.4727488917705376
2.474029694295313
2.4735804527984318
2.4643758890986094
2.466622747031583
2.4687341274155385
2.470910500692993
2.473305279090434
2.470358587030898
2.4674866762174834
2.4715897950630734
2.473822473543358
2.4717979942213506
2.4680944621526284
2.4656996076048623
2.4704613894870757
2.466037178635571
2.4640207815477
2.4625046744713566
2.4615731176180216
2.4608816082165275
2.4601535998343635
2.470437647645701
2.4755634726604105
2.4736292970130025
2.472286104432185
2.4699024524465214
2.466083179656915
2.4627213157281633
2.460656101721764
2.460933159948276
2.458343439926589
2.4545281206645746
2.456785893754225
2.455208857990344
2.455097383145268
2.448804595038202
2.447305276831282
2.449958582788445
2.45531395411029
2.460060896783857
2.462941351855918
2.45454682441515
2.4558862643955783
2.4510537393353444
2.445202407296017
2.4466203575138588
2.451994221054402
2.4587633411423244
2.465327817216777
2.4652482563900793
2.462220506790852
2.45944348768975
2.4583394911995735
2.4565182985075906
2.452057180468924
2.4468210931608767
2.4417809056310804
2.427967101738908
2.412781355731817
2.419114559960136
2.427903954571817
2.435102366329843
2.4272259740322633
2.4230319997214296
2.423001033090186
2.4209985204846207
2.4175757717972712
2.411774069417429
2.4081168124514014
2.4070665810175353
2.416716021853856
2.409961952603658
2.4108838108083437
2.4222294791941774
2.43332316016051
2.4435980502560586
2.4504092463308753
2.4548891391303416
2.4583394911995815
2.496000495685813
2.4957435671885637
2.491022623393472
2.4751465959544823
2.4747198718596426
2.4733030114443224
2.4731959748569663
2.4782311610492656
2.4779869773763235
2.475952297318526
2.478644810616845
2.480795213134689
2.4762445289345894
2.4811786917199243
2.487955459927136
2.478199832999512
2.4707726072181186
2.466559769402032
2.4655363888468735
2.4674146265401156
2.47015703351364
2.4730590352238746
2.4755365860709984
2.4766329711167807
2.4865653059677313
2.493912311149632
2.4960004956857818
2.4960122189636924
2.4944670006949283
2.488836637850485
2.4789539148059734
2.4677734518912025
2.466739701050265
2.469863262753103
2.462039092998648
2.4598188020410645
2.4597988679795892
2.456387167387515
2.4538377034082677
2.4530964473644308
2.45889535445308
2.4630471469973805
2.466187135823466
2.4662547443393263
2.461779449003684
2.4633338230533948
2.4692451694614763
2.4727087151017177
2.4730908442584987
2.470711263090049
2.4676867717524384
2.470450722661744
2.470027577788832
2.4690236965104675
2.471932288096252
2.467540518603146
2.4602296163337507
2.4542484356099927
2.441943591755501
2.437703864909471
2.434415274038644
2.432805879482077
2.4339072330883904
2.4370300789946873
2.4397834243369108
2.445247226055078
2.434179561502591
2.4247364863158802
2.4244253095373858
2.4347130638827292
2.4458520656741136
2.434331370819525
2.433101436935311
2.444273769814397
2.444530055059939
2.4430483349605994
2.4435730746917756
2.446251847792275
2.4533327531355944
2.4630121219397587
2.471932288096291
2.500067784319237
2.4996076939939833
2.498892754712514
2.4996862166865155
2.5033632206602245
2.5023393852171063
2.495237526890464
2.486717403068299
2.4907570479995167
2.5060912324001063
2.5125466819763576
2.5085069139723117
2.515856155145329
2.504397073713621
2.4897656119457103
2.491572628491255
2.492526468588834
2.495195396277333
2.4976274477599847
2.499671877241091
2.5012269314286213
2.502326507421083
2.503285507308663
2.4991713930114745
2.4969548664701753
2.498132421094539
2.5000677843192314
2.498989194504632
2.502247140449381
2.4977918628681732
2.4921630593175323
2.485451194316892
2.477880447416232
2.4792493490666234
2.4945338858386887
2.503513111614688
2.4809788812943494
2.4596178248397402
2.4574659471928055
2.458260776882894
2.4621489032951405
2.4729837415604585
2.4725240161061084
2.482859666188771
2.488971358204709
2.4889027415804894
2.4882135773264626
2.487359936537897
2.4857106065559167
2.482667242382958
2.4784818205883945
2.47387949911677
2.4731845992638792
2.473308076012221
2.4725695661123486
2.470411100361377
2.464489194899165
2.4549217618703203
2.452098282392036
2.450914952519952
2.4503973216947883
2.450023160649989
2.44996352835448
2.4476083478914648
2.453649194956364
2.4554724906751613
2.4547210704800837
2.456703426129511
2.4597783611736244
2.462080519954103
2.4626164088067197
2.4672166525622927
2.459775449826736
2.456229625148631
2.4551550427310693
2.4549234478989095
2.456149789543072
2.4588873253727326
2.4632717440593197
2.4688705959464383
2.4725695661123552
2.5081565861926545
2.5116427857878194
2.5070841084645683
2.50477938573784
2.505193756110451
2.5089734210008974
2.5145971750840848
2.518945086127945
2.5215211989915325
2.523240003518838
2.527332988726896
2.516077302343596
2.5159638005607343
2.5160900250259
2.514960149446239
2.51149319303367
2.5065789403538
2.5223964802229832
2.537556762541831
2.535625428487657
2.526306784134373
2.515834514228299
2.506050191440013
2.504995853679251
2.5098495670922727
2.5131406344257097
2.508156586192636
2.5055951964531706
2.505506197939304
2.5094452754826873
2.5094398864319647
2.5115848418395763
2.514748097380541
2.516315153424678
2.5131577596065697
2.5105387839316546
2.523964020780156
2.5179566131304547
2.513308548902865
2.508189236958617
2.495229446010762
2.4806907120501918
2.4820143996622908
2.4871071284800044
2.4930934187178493
2.5024039206724664
2.509922436829855
2.512919246425058
2.505622052951511
2.495059931988152
2.488469953007001
2.4876964240991213
2.4924870552992413
2.490960144701744
2.4884100534590234
2.4941647674758833
2.4974739820323477
2.493230390407334
2.4891303768320476
2.487008372518134
2.486201978619145
2.480344504918866
2.4641438232448833
2.4517556085317795
2.4578144681865632
2.467274756734594
2.4598293315369912
2.46038597876782
2.464721609524766
2.469774314799904
2.474041897898977
2.469341071432048
2.4612415122063243
2.4571430377080947
2.464795360458933
2.475430914750297
2.485030418187756
2.4927932334180243
2.4969237355998994
2.4911835911539137
2.4884100534590137
2.5240305576920194
2.5181539726364104
2.520555534794955
2.528470137124991
2.521514518740852
2.5183221469789983
2.519574220111104
2.522294256949008
2.5252730904116505
2.527979165428973
2.52805651955669
2.5206679789973663
2.5250539970971597
2.5285684069926906
2.5315500485465288
2.535705843449027
2.534580213743471
2.5405504566421326
2.5397055689766193
2.538727812831848
2.537704964714931
2.536926896921217
2.5367843581131084
2.5304727437205483
2.521561572348449
2.518931582245724
2.524030557691994
2.5194670976530507
2.513298423354917
2.5165689633630066
2.529027317473219
2.5264021970969748
2.5239806871101527
2.5243371908349523
2.5295928318858403
2.530785146074988
2.526296440094795
2.5232513639397944
2.517856321181072
2.510481298360147
2.5098026928612196
2.508966242100238
2.500925107983674
2.494052845805501
2.494976885821386
2.5054133978176303
2.5162427597423633
2.5173442215572637
2.520105906161379
2.5210256987754187
2.5156380178769377
2.5061926090446236
2.4971190122122993
2.498060004803383
2.5004540007610006
2.499869447705192
2.5035965877095636
2.512419941147839
2.5166219146941162
2.514773972650219
2.507403726958879
2.499276068832494
2.4877917582551365
2.475541500843182
2.4643534411657435
2.4691024021121013
2.469401759504534
2.471033498655198
2.4734423966286685
2.4766810697778987
2.482345809364249
2.4765515872097827
2.491745208845149
2.5040941107899997
2.509982005687679
2.5101759750631296
2.507226230732266
2.5025011648257864
2.4977148537370772
2.499821756619204
2.5004540007609863
2.5448904970694954
2.5419260854169923
2.5357839760181005
2.5314603212093854
2.54104018968319
2.547862924673521
2.5521511900430016
2.5529933474017295
2.5480442967481918
2.538569013332862
2.5308818207775747
2.54002582118646
2.5386283965256826
2.5439039503553875
2.541345666083471
2.5372691383232397
2.541286433205216
2.541420507370092
2.5416521605441305
2.5468389142622336
2.546983640675492
2.5433494029806956
2.5378626901505212
2.537589557506107
2.539502721369113
2.5424136548502823
2.544890497069476
2.5387000596237024
2.5345149335652017
2.531596558642942
2.5302420260165244
2.545340538857184
2.550576329453113
2.5446606220095096
2.5378654458769123
2.5315774140087193
2.526307937850728
2.5403587172924094
2.5376120279188408
2.532303249625579
2.5192483241183465
2.511473346084766
2.515594971839732
2.5210536455169734
2.518495688007121
2.516843984657076
2.5192385192288764
2.5324845044746453
2.529256170881896
2.528426606181571
2.526205230041972
2.5235444745868367
2.5167996481766486
2.5118964207838603
2.508934124689263
2.5088061039712493
2.510569373427544
2.514393327469249
2.519921108608156
2.5176890092963613
2.50877095238176
2.499410945278278
2.4990042733852476
2.500658667392396
2.493311807992413
2.482255794697527
2.495049980233532
2.5079508456193227
2.5172753423723795
2.5163329495522184
2.5073437252763124
2.5087652523341575
2.5110650998852586
2.5126994224322527
2.5126634636509326
2.5107415199612677
2.5082107150104958
2.50698407480119
2.5076466912564435
2.509056333177056
2.5089341246892602
2.562090885501459
2.5627082823849494
2.5648463476344054
2.5693673280824854
2.5771186879518733
2.584388515353934
2.580581158381703
2.5756278950851366
2.5674561317615656
2.5554417707816053
2.5459074388471707
2.545523470068575
2.542048165915019
2.547752837402152
2.562199864112498
2.558758608321484
2.5573906552141894
2.559137889838682
2.5602076998059395
2.564294030542364
2.573443476797682
2.5795725223910146
2.576322752293911
2.570358166302576
2.565901148519584
2.563356998836935
2.562090885501438
2.5611754753902773
2.560242256240876
2.5592658200543217
2.5577657710891524
2.5550168334111323
2.560785584458664
2.575014540547123
2.5641775948073455
2.547627031102331
2.545293943100895
2.5405878831492057
2.5443990091333997
2.5371568352015097
2.535080070013078
2.529734282700374
2.5247465286493536
2.522114152639826
2.5303885770757164
2.5377466605869303
2.538798952652983
2.532961588134787
2.5390611852505764
2.536670064435676
2.530798305375423
2.5236630371824256
2.522781023737565
2.5259502553292816
2.5336846151609103
2.5327479338288765
2.530708161826543
2.5283221233475186
2.524566523796158
2.526155724881711
2.531252348421733
2.534943259382877
2.52012671410123
2.5062231592108124
2.501737266316035
2.501774472442621
2.5128996554214935
2.5224668169491173
2.5233232479904766
2.5173841691494574
2.5102838478578926
2.520847681641835
2.5175670105540506
2.5179604849932073
2.5205334391476253
2.523457037840658
2.525860743886422
2.5280484561520424
2.530560565583475
2.5329033276321757
2.5336846151609147
2.5820747981638448
2.5826857623983095
2.5843322084398377
2.5865573533555257
2.5887475705116274
2.5900941073388135
2.585833797603632
2.5778052731556076
2.574308910019947
2.575450860886956
2.5736995962161333
2.573437644557615
2.5718684677502055
2.5700947506345373
2.563865032782354
2.576957541976907
2.5800169337229635
2.583250876405218
2.5865384669732294
2.5886309786835633
2.5888806069005583
2.589403923413008
2.5899317071942667
2.5898087217093515
2.5884367994830235
2.5856804922149
2.5820747981638723
2.5867835061672872
2.592719133752506
2.5996046223347973
2.605245611331994
2.602331438396284
2.594139618792173
2.5830415444179664
2.5785121028365543
2.5700287878912267
2.571670441435409
2.5695924936589116
2.5638538477600785
2.554918185747508
2.5487427722958182
2.55046615157516
2.5550067348745267
2.5449181139630945
2.5409570967201884
2.5412976614693004
2.5433305699134685
2.546218298178666
2.5550088962511732
2.5652847305578392
2.5730839487542805
2.5824102783487213
2.58286416941254
2.578997536595992
2.574567875497158
2.575998761769907
2.5781222263149184
2.578273903382559
2.574887102469764
2.5650373133362794
2.5504603878117345
2.53519640160878
2.538226680184044
2.5414089487921854
2.5459315671058103
2.5312626908233415
2.5375495725228423
2.5301061605677373
2.528089672795733
2.5296344983398193
2.5283231364258305
2.5271094274924715
2.5403539645706954
2.551297932373404
2.5638417406000786
2.5777959927377316
2.582092493606079
2.5772961638670533
2.5745332179809743
2.573841726189463
2.574567875497145
2.5961709384530445
2.5991016746849147
2.6010699760303155
2.5982741282707797
2.5945034287427213
2.5922590102800713
2.5896799278409905
2.5870156083279503
2.5824898522299327
2.5772862957842104
2.5758533296131074
2.5764196367039953
2.573872732978324
2.5760325232521626
2.588519152492918
2.5968421116093277
2.587925640163209
2.5864899440461744
2.5878973453621383
2.5901074539691455
2.5941025022527393
2.592355787558758
2.5946780655700254
2.598410782525883
2.600360006192132
2.596760675806533
2.596170938453072
2.6026389252021698
2.6083144762442476
2.6072972135371577
2.607109462474734
2.603847032732807
2.604444446243803
2.595505421404366
2.5852234363795885
2.5876321663216797
2.5811925971743506
2.5793644212710434
2.5669981055173534
2.5711653532140115
2.574542695293261
2.5676447841775483
2.556413729603645
2.5650608663198096
2.563239467927974
2.561251967375854
2.5603925470537434
2.557612400031568
2.559729432274309
2.5688602127130475
2.5741308085572334
2.584371481703849
2.592571693370297
2.601335879083807
2.6041135089001823
2.6035916918495774
2.6020431448376575
2.599892741795358
2.59642313914208
2.5898331169146047
2.5840780062040527
2.580423401250662
2.579977144969362
2.563175560266254
2.546410145353309
2.551800502191477
2.539400800789842
2.53990462909769
2.5410410727740707
2.546819412998723
2.555166974844123
2.564200649168539
2.5752829886402453
2.5866066984999874
2.589675015301094
2.594279532966281
2.597334823135428
2.604077043157464
2.6052863558673502
2.6052255182323147
2.6041135089002334
2.603291108858162
2.602737694149277
2.60277556815923
2.6018412036161234
2.5976868851162673
2.593096829490954
2.602922546237916
2.613704554198322
2.622139978294932
2.619881480624185
2.6150976237013905
2.6106313188023296
2.6263874179493176
2.6233655404248464
2.6177777461150655
2.609469279073817
2.609603111894609
2.6056983406333116
2.6078032512317066
2.6022984705110743
2.596525396326731
2.5986176283328835
2.6033403208826256
2.6042221176386167
2.6010103032082976
2.6025346300243197
2.6032911088581194
2.607106543854511
2.6087734170065993
2.610010396967489
2.607135242539338
2.6106360925430945
2.6067994597909467
2.6073719172333574
2.6075605232694197
2.602289165780854
2.5933553672873604
2.586274051262581
2.6020619828551363
2.6076180825069013
2.5966504317943726
2.586206305975968
2.5767759605459073
2.5688649330080993
2.5747514200578085
2.5825589861155622
2.579641246226563
2.581197396560679
2.574003049589358
2.569894156282854
2.5810416757926467
2.585264173569646
2.5960823193691676
2.6063928492736417
2.613443031594079
2.612144609106607
2.608416312015423
2.6028902842760764
2.598017979033547
2.597242458211974
2.59786138981648
2.594646364082645
2.5800027517417545
2.582849458855521
2.587790688919471
2.5902154503157995
2.5893267768841555
2.5869462036311512
2.5861367006011537
2.5815183524718437
2.5760805057496556
2.58552057058802
2.5853654302446216
2.588425533174422
2.5997568416501013
2.5954274959570047
2.599618267471765
2.604830674943925
2.6092393819855273
2.612327498006038
2.61344303159407
2.629917019317
2.6282044316960103
2.6267937247293793
2.629170852423836
2.63290202116356
2.6316680973129687
2.629149547140306
2.6271098669823827
2.6241417168783054
2.624074989169826
2.624166501955265
2.62613270622946
2.6267837761786654
2.632612273748612
2.6220324463174243
2.613607610393509
2.617499860231712
2.6134543241907777
2.607843930125563
2.6168271554721656
2.615424581127408
2.613394483716646
2.6109795766532273
2.6122867233082143
2.618532727831764
2.625293461224834
2.6299170193169785
2.6243263233026664
2.619981345189811
2.618422250628568
2.615612248017776
2.6148843507464172
2.6225770100154957
2.6117251449107157
2.612146079087007
2.6179182684307025
2.6234478964379737
2.6253509587560537
2.618279437439064
2.6155285915929976
2.61259746764335
2.6107883868292943
2.6112278422941855
2.6154155139063966
2.602650710887334
2.586971673750613
2.585088645143676
2.5860261299978635
2.5902302442351144
2.5916864051943738
2.5950503570865964
2.6000983352468676
2.6057343907944195
2.6127206646888137
2.6216531067014093
2.621501062556449
2.6196410464617874
2.612886598849022
2.605031121619512
2.602593227441261
2.6027907357316975
2.5993739818781307
2.6007160271095544
2.600531854019358
2.5973324605929697
2.592989285101879
2.5981815931083756
2.596963129626529
2.5896759237291653
2.5862645493446417
2.5862620147696367
2.5869157953397632
2.5985859764248844
2.6009937970880146
2.6012596809693482
2.600335344967226
2.6021026119870756
2.608602621608788
2.616436784497269
2.619826103332211
2.6216531067014093
2.6522495612433175
2.650409699708085
2.645882567619598
2.640474022516241
2.635494119642333
2.635069502945191
2.63428172125046
2.6307179706125012
2.6265105854605184
2.6279524946997475
2.6319760124026854
2.634826475933678
2.6399496390107187
2.643787774217853
2.6387153167500452
2.6297294518228447
2.61959916637638
2.617968070453226
2.6176995357484825
2.617489127508081
2.629791811164596
2.640592892015688
2.6481679529227833
2.6525520151368682
2.65458842454782
2.6546490798369673
2.652249561243296
2.6511849402946037
2.6486817955265995
2.6452917112004215
2.646516942284342
2.6450257804826607
2.6285759347459074
2.629769401424275
2.635369139071874
2.6366449161139442
2.6340171220308175
2.628370616866481
2.6213526563107217
2.6201081145307734
2.6217409550012443
2.622761500186679
2.628997738147525
2.617515726238654
2.623177000863989
2.632113035207302
2.622517944353073
2.6171141347973697
2.6109119897683795
2.6044594723293053
2.6009871336734887
2.605209885816334
2.6147148562590616
2.6225878616351674
2.6237629760411716
2.623404251955535
2.623223401850844
2.6242611368532867
2.6260174065157513
2.619325253827692
2.6121460676623585
2.6100310321909976
2.6088481488282294
2.605804785544773
2.6015012340018706
2.5964209816959696
2.604152719744316
2.616230859441774
2.6217294135708498
2.6185634605464148
2.6129631028139886
2.6084001860027066
2.604069009646395
2.60703002614508
2.6048501256998216
2.6154948728954337
2.626585283229806
2.6347189769774766
2.632343076610332
2.6281612662741476
2.6237629760411556
2.6597015701263156
2.663209619231608
2.670039728016618
2.6757485544910633
2.678730361131748
2.679084321899326
2.672793905168752
2.6679875404140905
2.6657586821353796
2.665134047867535
2.664807985320136
2.664606265935264
2.6583743219554474
2.656100231117559
2.6652214720878074
2.667982861255609
2.6706636457059374
2.6723303932472358
2.673968986682299
2.675422733768053
2.6764259617300294
2.6765478126243814
2.6751023988452496
2.6714487016517134
2.6658307687618015
2.6603976841795265
2.659701570126343
2.6542078578594848
2.64981311046746
2.648243692937752
2.6466015546961135
2.649588668885686
2.6436682190302303
2.6427552187004317
2.6426759736500767
2.638805215965209
2.6377354692621515
2.6388293833275056
2.636410583336927
2.6287600022967754
2.638022241221367
2.636459872024435
2.6294014065481797
2.635653085826079
2.638156288787036
2.6332789615403094
2.627450876314297
2.6188998780743473
2.62323419765625
2.638634175402426
2.652457928702374
2.651135688987111
2.651185656701562
2.640715130225247
2.636930933871178
2.6358419458109212
2.6332563616975286
2.630606734439732
2.6265804853263344
2.630058780567872
2.6347817900531996
2.6407660950397225
2.641507114871228
2.6417385406447984
2.64357139871667
2.6390191939591383
2.6310352664959105
2.6245325791974397
2.628424620764004
2.637049870194778
2.6450961974870455
2.640709706355944
2.6349110035222605
2.6315020180717714
2.638782124756884
2.6507560428939922
2.64396981099017
2.6375725201692095
2.6383544172797886
2.6382948349398196
2.636930933871167
2.707047045199892
2.7059812924066926
2.702558497810403
2.696788914339826
2.689351649730462
2.68034300314249
2.6741585644152193
2.6694820441243414
2.668610847504163
2.671293518908304
2.671546000282742
2.668692352266146
2.6648152111562826
2.6635242035996467
2.665697271203834
2.6789527147102
2.6919542774076506
2.68970085444733
2.687258591389632
2.6863592935535694
2.6886316413606957
2.6949198838641903
2.701873012834688
2.7047579283970262
2.707213963769577
2.708103935564629
2.7070470451998956
2.7031163834780263
2.698884628053855
2.694405900040427
2.675074203664595
2.653146042633685
2.65084268013611
2.647785403061513
2.643080987394731
2.645753216681212
2.645878133577568
2.6390890634665807
2.6391675915704127
2.640745864630616
2.64018053585013
2.653376471848158
2.6514076507347717
2.647634239937566
2.6411746188626033
2.6358617677528624
2.647674974925468
2.6605912124681037
2.6628206617217858
2.6567417856075983
2.65646809547665
2.662158661453954
2.652139280688604
2.6496957154164593
2.641575379991064
2.6417858528120037
2.643390050365027
2.647307608968329
2.6530155442174377
2.6590820744074364
2.65199986683127
2.6447065243005565
2.6475436993269317
2.654051940372542
2.6482743529875705
2.6438816149995206
2.650162699555918
2.6507968152527788
2.6525126224863897
2.6633803070842847
2.673115141231584
2.6707863630026507
2.667074466596757
2.6625398992952363
2.6570937214953245
2.6508900700882463
2.659085274496508
2.6557896453258634
2.6508214844425675
2.6464752946756427
2.6415753799910564
2.723175364063055
2.7200208432513486
2.711853829459424
2.7011755003026003
2.6901484522801384
2.681341399643719
2.6778558007447524
2.6763208069249775
2.6749834187735866
2.673544610817385
2.676153255233498
2.682024730389207
2.668444576211832
2.6641357185274015
2.674572356748962
2.6896968892279993
2.7001415475013637
2.699936976981124
2.6993310577081138
2.698801138463345
2.6987682762678227
2.699711634242252
2.7046688530339815
2.7159882119895076
2.7257549148751914
2.729168852440174
2.7231753640630316
2.714782987349463
2.7064499472230295
2.6944305817135388
2.689535094464159
2.6840583472944317
2.677923437670571
2.6716577363405825
2.664425860298828
2.6557406794584764
2.646295927346721
2.6421107313417838
2.641203445499177
2.644505453218065
2.648636374277684
2.6534028690969653
2.658490096148332
2.663428091788899
2.668072565551774
2.6732189692653168
2.679913232276615
2.678628385570143
2.6754635886317715
2.67244503657754
2.6695097808226342
2.6655959548215646
2.658518077263732
2.654132089752766
2.6569607284311076
2.6556742989599553
2.654414272258417
2.6571944143269244
2.6627800676956084
2.6608831992376043
2.6637520116491604
2.6654052275237876
2.6631146426247274
2.6570479391269255
2.6583654273167348
2.657514665480035
2.655283677913643
2.6642501260106557
2.6702000148336817
2.6722008162474773
2.6757609532805495
2.6777746968122402
2.6774337642390615
2.6752181770805734
2.671512893431299
2.6667018542613765
2.6612667829806274
2.6569502968737546
2.654822108408231
2.6565216358400896
2.6569607284311427
2.7340940324038656
2.737135657588154
2.7453643155435232
2.755840093900532
2.7645494441341065
2.7680542138952746
2.768200393137456
2.7663717160682526
2.761711719515697
2.7565936685915045
2.751861976418393
2.7478430785930037
2.749755080276283
2.7462554643943466
2.736740939800917
2.7297329186934367
2.7298278403740652
2.731777750301218
2.735775833258726
2.7409580215797513
2.7466929798433566
2.752497869446474
2.7523452407060343
2.7468775631268065
2.7415729762558207
2.7370337167462893
2.7340940324038914
2.724394383440882
2.7109905379531587
2.698751336604427
2.691804358136499
2.685324063693141
2.678868274078599
2.672026196938006
2.666961878385557
2.6667924600352664
2.66602721086998
2.6611025156184236
2.6578395440778664
2.6558229454981683
2.6545824551227404
2.6547039078115677
2.6687816392128614
2.678924379031349
2.6840395232330327
2.681748899988749
2.681747070433019
2.6821309643447755
2.6822769810090312
2.677889071599289
2.671251380208265
2.6734102431366242
2.6721657668772654
2.6709410346401867
2.670459587698521
2.6727077031806625
2.678080406505456
2.68416889973263
2.6823496231507047
2.681143677298835
2.685607958493142
2.6874727021283396
2.6837304521574548
2.677968052571726
2.6732261507973667
2.6705079832354865
2.6695565003988215
2.670295242730354
2.6767935162879364
2.678777229858997
2.680400670133912
2.6816595850451064
2.6840655564455904
2.6861861289677407
2.685178456585877
2.6801465764952996
2.6758521570754876
2.679738754754257
2.684436605598467
2.6800926710534254
2.6704595876985175
2.763762148111956
2.7651061645515327
2.7673011750887544
2.7682531949766513
2.768230405828891
2.769042424073537
2.769280922135467
2.768820265149935
2.7698458794832925
2.7632818358439413
2.7581557662026603
2.75577608417025
2.7572284398986104
2.7515356949651246
2.753000251460099
2.7541175538337113
2.754847108466849
2.7558738898787802
2.757434131102897
2.7589302683787618
2.759108898342862
2.756849244919082
2.7580798720506903
2.763180305902071
2.766954855468968
2.7670157613835245
2.763762148111981
2.7651124961128644
2.755704168435012
2.7447617574818044
2.732645630893074
2.7197647832253176
2.7066667910849045
2.6940083768662597
2.6825465221392477
2.6730850722403474
2.6720292574484295
2.6784233783790556
2.685477422499469
2.6932106359699177
2.700646441950842
2.705577132838856
2.700802591070387
2.691803487224982
2.684657720582188
2.684578805515945
2.6833165823994096
2.6883306375606315
2.688281712233559
2.6919474432080506
2.6840952379548506
2.676360483338908
2.6869561096877685
2.6948627208368383
2.692481393387353
2.6951190023885325
2.6964479056166133
2.6912742459011376
2.689008044457294
2.6912927916410476
2.6907730307086775
2.688274203410259
2.684735725534723
2.6791535327400884
2.6736059331928486
2.6714442193062773
2.6705650849518277
2.6733164258667794
2.6807947871346367
2.689113428991561
2.693758890564938
2.698408783070075
2.703501303959011
2.7067590827140844
2.704629723445748
2.7002464578948904
2.6968687088505474
2.695388016798516
2.6902949512160754
2.6875458053154384
2.6924813933873613
2.771963030379539
2.7728214919094123
2.775192974043567
2.778498470616621
2.781718841835667
2.7832857852970054
2.7816958893679398
2.7768561225491113
2.7701007314829633
2.7710021398400726
2.771520445344526
2.769926176362368
2.757361955387652
2.760411892987395
2.764035736646119
2.7670076641954133
2.7692252882283155
2.7786575465184744
2.786000513438661
2.7872323408322957
2.7904931849417838
2.7948226849045605
2.796389394423657
2.7915833292317767
2.783026052194964
2.7762216278562133
2.7719630303795424
2.7697525053821486
2.7716401402871265
2.7689475922224367
2.759944478612172
2.7466045001219372
2.73133458805122
2.7155626004624014
2.700859100562509
2.690093546677048
2.688522298562933
2.6980622636522837
2.7106672424848814
2.716894842870281
2.715191169926555
2.711741344612876
2.7133523471398164
2.704521546019549
2.6966739108394155
2.6918710237948194
2.690237300304913
2.6912077949904343
2.694356271398053
2.6995036346238694
2.7065161076798336
2.7076727870460546
2.7040499753835086
2.6989624486552097
2.696004501144087
2.696129414676341
2.6981013956924165
2.6966647000670227
2.696264675903793
2.6948145920264532
2.69223091652078
2.6885706049145237
2.6849314044606065
2.6804667870663614
2.6755950221349827
2.6753503441205204
2.6717278872756314
2.674101444316932
2.6815599550434484
2.6931241712928062
2.6954047306013553
2.702097921581318
2.7079222048237432
2.7092648149049463
2.7073859673857226
2.704750739235094
2.701865766788255
2.697592916819045
2.6956236406015197
2.69642842611781
2.6960045011441314
2.78947459630277
2.7915656707833807
2.7979354376091603
2.8033496707340744
2.8062800858278156
2.8087443013598863
2.8096996149476157
2.8074927059051986
2.802470777004332
2.7964700063312544
2.791454840838489
2.7889350026404105
2.787010957954845
2.7842333045666634
2.783063447127337
2.784693747234231
2.7890523714631827
2.786716429211719
2.787890820282368
2.7947522697253944
2.798637847454684
2.8001498445919313
2.798980544696843
2.793328728020079
2.7887442070085386
2.786509118810889
2.789474596302771
2.794809044690893
2.7911138216371816
2.7853951810935325
2.774449395714816
2.7536747210040735
2.739644292763119
2.73369255828294
2.7331842818973606
2.7336864643418743
2.732088855887247
2.7289746012512714
2.726889881393987
2.7271395432403396
2.728645863166237
2.72236969949001
2.713834281113498
2.7172344738316863
2.72100666498592
2.715165843768448
2.700663973019198
2.691474510394315
2.6962102337834652
2.700334026311422
2.7077489410885063
2.7149586781010133
2.723040066606267
2.719040986451566
2.7158363954680294
2.713523697112178
2.7113974637504503
2.7201604970970794
2.733678718765174
2.747160951008048
2.7483696647032545
2.7452228855318728
2.7401520426420447
2.729979960972151
2.719209677552611
2.7082418596533735
2.7150547402850207
2.720900476193165
2.7242846665469047
2.728913815896695
2.740726692691798
2.7395859680591865
2.7351914202277228
2.7320399446687946
2.7279015555522577
2.72513326729736
2.7226667386158216
2.720562474724291
2.7195583619196535
2.7186475319514365
2.7158363954680382
2.7958215220363622
2.7977356896999552
2.802304875680573
2.807298458926315
2.8112610799748623
2.8145553757913735
2.818033968625572
2.815805341773758
2.8119795228182323
2.806733552623341
2.7990148624778115
2.789901864006793
2.791361126574785
2.7935980178601536
2.796222917867648
2.7995323656440547
2.8033460288796905
2.810703544058771
2.8122187666061866
2.810399956436841
2.808036705608431
2.8057910994493276
2.801889337385482
2.7986995470917564
2.7955995173019503
2.7936089370602324
2.795821522036357
2.803953664801411
2.8078206578630067
2.797956121459528
2.782277491314206
2.7801541997978774
2.7708877675278183
2.7621755532377903
2.7543529906120297
2.7477148142677947
2.7424413799478256
2.738502610541159
2.7355261332124337
2.7326625505521958
2.7295086805116004
2.7329126156432326
2.735821304003335
2.734929334936834
2.728661882354094
2.726031076259227
2.7269864762143086
2.7249836017657403
2.73277645575304
2.732986324272342
2.7323471346720996
2.7302828572302027
2.724999205817913
2.7251414978260824
2.7182744713026117
2.722275277983891
2.732400641344171
2.744145222539167
2.749758384562157
2.7499592567413385
2.753965942722906
2.7489779165122887
2.7424818263481336
2.7420991486674744
2.743757912785707
2.744429094608783
2.744839223150611
2.744313625806078
2.743402522154545
2.74358064079597
2.7433899072652714
2.7409748730505794
2.737039136680572
2.7325538246681798
2.736226593051074
2.7443578729947116
2.748944262115738
2.7403487840062026
2.728884085098594
2.720094821612297
2.718274471302617
2.8006596804352446
2.801125933937446
2.802922839950367
2.8098448480030633
2.817973685438405
2.8185203397091056
2.818211517496745
2.8210311975543583
2.820144227872922
2.8165244964996226
2.812118919165611
2.8078650280922974
2.8135855816015
2.81927283540254
2.8247386627743105
2.8214736591117875
2.813518542437526
2.8132799921705347
2.815172905508527
2.81539198158844
2.8142256111369157
2.809552650633204
2.80600554063878
2.8077510381179818
2.806302877474007
2.803040617155137
2.800659680435229
2.8064694085933963
2.8116794191357553
2.7990521094129157
2.7896473267551984
2.7811193072920855
2.7802738567529444
2.7787741704699584
2.7757424132144757
2.7705628621980867
2.763228213237642
2.7544573483955004
2.7465109891191326
2.743787618633167
2.741055649148436
2.7367048050959912
2.735919872534441
2.7367474601194606
2.7350331590033714
2.7312799364514184
2.7293153727724055
2.7318789785262423
2.7331250982662714
2.752541131292022
2.7727099791760925
2.778924617473652
2.7749007801541783
2.7668660293810485
2.756403621804936
2.756491178736522
2.7564121742947663
2.7553979098920536
2.757321620222507
2.757678129777937
2.755393322651194
2.7520486421523356
2.7498001217918
2.7502336714963365
2.7516318902340133
2.7513428985760275
2.7531899770180726
2.7549822267602186
2.7577163561208735
2.7600844846899006
2.754669917286541
2.747666173422098
2.739593296830958
2.7384738515701295
2.743467587081486
2.7489267445148564
2.7522498732946397
2.7523022796388394
2.7516064917867826
2.753005413115095
2.756403621804949
2.816461718797316
2.81650910980215
2.816719348855103
2.8172212444038296
2.81848383255444
2.822365366816609
2.822642452879358
2.8233390084506196
2.825860735396806
2.821233502880146
2.81685290288024
2.815237632581944
2.82332449855465
2.828475010183471
2.82593465596659
2.82974364871982
2.833182309327042
2.831802420465665
2.830289466705762
2.8258104700896047
2.818093575516988
2.8141110173288006
2.815301550676131
2.8168503751741607
2.8180699105467077
2.81852956057267
2.8164617187973335
2.813070961872228
2.8135859277182984
2.8126231830594457
2.814960339729722
2.8184221264772136
2.8211662418546095
2.8118110768395264
2.797885925857711
2.7875881826879993
2.7836291677190537
2.785468831069468
2.779912477790721
2.7697963044771163
2.773291100855577
2.78575487464153
2.77706976621902
2.768421849650341
2.763605831532381
2.7621484415866786
2.7632090883364073
2.7659511737828204
2.7697144419134303
2.7731165933969297
2.7766088780653333
2.7814743754012135
2.7884738361767947
2.772940570617962
2.7583451240702854
2.757800401681952
2.756683723901039
2.756912016249306
2.758616360516087
2.762501088613289
2.7658296685098858
2.7705300055912585
2.774508177415296
2.7753197286826055
2.7756597007357824
2.7731989279208973
2.7724231977043483
2.7713284937621276
2.769660725210101
2.7660637491867948
2.7602293332224144
2.7656263495850273
2.7736070939096336
2.771849783532246
2.7684025180628558
2.76298002813568
2.758316848868406
2.7620586166139782
2.764214468738796
2.7626726904894956
2.7583451240702868
2.82650273910617
2.826627059704016
2.8271449979108043
2.82842690603842
2.8305570609336708
2.8325252388849393
2.8332004914971947
2.833670020512518
2.827707560370613
2.829735705189003
2.8346677592239735
2.840411623064877
2.832713206504544
2.8328350522787975
2.8429529372259394
2.8503936024337015
2.8483655681546303
2.8479489886089864
2.8481253635339088
2.8476687356011334
2.851224917502161
2.8528237959135048
2.848902431319591
2.8415749751990833
2.8345629416028695
2.829560045680179
2.8265027391061945
2.818497254733504
2.819498968672294
2.8230464172821583
2.82947631255359
2.8320314752079794
2.831358298631268
2.828628896461516
2.8250136007462094
2.8211971655226584
2.8136893733241837
2.796441333393779
2.7903885759141844
2.7961886989436016
2.80136356846645
2.7892933100137296
2.797565170819163
2.79968993547631
2.7966906623296386
2.7948330689157257
2.7918759733992764
2.7861715145435055
2.77882712452103
2.7740260971659243
2.7784546980202562
2.7939677485452843
2.788509795372428
2.7864393945639456
2.789701847899405
2.7879565166842655
2.784701827045041
2.7827238800986596
2.7793133722905283
2.7741251571982635
2.7732898278257134
2.777109091903683
2.7812929772394623
2.7820418492602976
2.7787390890635333
2.78055739732568
2.7804954948014164
2.779582405585235
2.778551295125387
2.7770123702923777
2.776158496194025
2.7742430070787094
2.7743086106242107
2.773799890038428
2.7745900938719297
2.7782854383019
2.7849788469228733
2.7875114855937233
2.7878186803204597
2.789327626104806
2.789701847899397
2.8394896250379316
2.8406541461584536
2.8443735540403057
2.850975695189632
2.858322131117107
2.8553629065406363
2.844754294960933
2.8352773058049356
2.8364264069418867
2.8400258155187985
2.842312562349109
2.8425540722867466
2.8486681778479874
2.856756293455596
2.8627887476843403
2.861637411283751
2.8559673926836378
2.852762218185369
2.8520884780976505
2.861948063170959
2.8746881070488715
2.8757786455951204
2.869679601149284
2.860994272072838
2.853070369456501
2.844556388431327
2.8394896250379817
2.8335654678318174
2.8210604957259138
2.8335953023655382
2.845907064110074
2.845501888324308
2.831583889139287
2.8295681261457712
2.832922904330166
2.835221256531196
2.8245812916961817
2.8204195851525973
2.8191169183926066
2.818591806635862
2.8041435146643585
2.8040947201529716
2.8017286137410613
2.800883713955125
2.8030920980815286
2.803768917737521
2.8049379778316794
2.8065325148670612
2.808430575226928
2.810551140843651
2.8101711175931094
2.7948790882780252
2.790247920433773
2.7985611997259734
2.7991055618689815
2.7972536409039153
2.792370913186515
2.7859148275310424
2.7848696196846836
2.7849057994264097
2.786139482416318
2.7959523362856524
2.8023333289687224
2.8059584554635104
2.810014340179765
2.81047515455699
2.812081962529344
2.8037942444114017
2.797754947530088
2.7842609786320516
2.776261570626682
2.774938726044285
2.776158415290215
2.785470534917322
2.790069273390552
2.789748075637282
2.787930123945677
2.7887997388450962
2.792591124192379
2.796802732814375
2.799105561868973
2.8622083339913633
2.8616136792340257
2.8601316537510804
2.858840123809218
2.8599150740534527
2.8654195746630817
2.874307036101909
2.8834484074373345
2.87905880571852
2.8759726850890504
2.8746349185629834
2.874532124100891
2.8724342929162696
2.8706224111784224
2.868835985124729
2.8686708938325878
2.8759243427648893
2.878528298935126
2.880518203358806
2.8811405455750827
2.8799831833761838
2.8788261051566097
2.8697734189560493
2.8619269840316557
2.857078066118848
2.8585079859121425
2.8622083339913753
2.8590358783660768
2.8572870021581953
2.8566760945309513
2.8566152089036434
2.855787123952088
2.8530636188024325
2.8494646044293637
2.845786487088199
2.8375283061058862
2.8353396170889127
2.8328353157241084
2.827875817501437
2.8203624475788
2.8138491958340177
2.8078994162387914
2.806638963792832
2.805278076764904
2.80491627653273
2.8112775680482494
2.8210792407549325
2.832158720479385
2.834396038065539
2.8262455499766275
2.8125757627532044
2.814763937421392
2.8045079813145217
2.803948656959616
2.809066672761767
2.807421220588776
2.8031605337402734
2.797330061545824
2.7906392835243
2.792521512202751
2.800127595065268
2.8023593640485367
2.804738030392992
2.808831583458637
2.8134769679896943
2.8210771744108167
2.8163547869733154
2.8154260078206916
2.801354414955447
2.7958414267112675
2.80041370070158
2.7990307176503197
2.7998988037342456
2.8006728364544604
2.7986503306138597
2.794150104193431
2.7897830669799206
2.793009707507274
2.8004724717664686
2.8060475833413028
2.809066672761741
2.9115966305221286
2.908216181549683
2.9007810011973296
2.8909663975143083
2.8815074107379197
2.8821829143471414
2.8859898779132696
2.8843162352797433
2.8942253548301347
2.903297058807657
2.9107808958194923
2.915930397521224
2.906925568805974
2.899629731570709
2.8956684097081014
2.896520887727092
2.9009852312928337
2.8984692755204495
2.8952729284439753
2.891253530972259
2.885995114124516
2.888686943100228
2.900741153248166
2.9084220051223566
2.9111785387438944
2.912355103740929
2.911596630522131
2.9011052931021646
2.8854084266534787
2.8724800147092395
2.8596039257004944
2.8566891685402123
2.8647077905516114
2.8689563023540976
2.8693667556061
2.863168967610282
2.860609811858549
2.850767216064866
2.8365749107348415
2.821166823609829
2.818222627306367
2.817083985879726
2.814864433973666
2.818587578207749
2.8265174321297195
2.8321883035086564
2.8356204508150205
2.837493061976041
2.8356503097767205
2.8271095574733733
2.8201788520016873
2.816270157317571
2.8188550212115593
2.811171243888072
2.811925174195207
2.814365103468577
2.8197768798321334
2.82565704204351
2.8303857678186777
2.832661993770887
2.8295242611136593
2.8304649349568476
2.823311985680267
2.8222077839235844
2.824589862289158
2.822440046226219
2.8239038384971935
2.820448365960233
2.815679808283843
2.8140154109879845
2.8160348447841117
2.821917278729637
2.8289935549980574
2.833461829518945
2.832319227587126
2.8311497254978826
2.829770039626824
2.828430969293081
2.828187408586139
2.8192345602749143
2.8119251741951756
2.9193263042210393
2.9169050416293634
2.9110352011326563
2.90405258736512
2.897915052219993
2.894389631179731
2.8947159933340854
2.8989035296299224
2.9060884700004816
2.915217490756932
2.924821984924915
2.932787213566906
2.9296983178429046
2.9200821967335195
2.9119051051746663
2.913580745398546
2.9201330467474076
2.9171446394840674
2.9127847874998145
2.9076707817984073
2.9031860106198937
2.901930241250245
2.9056875825388144
2.912434492297217
2.9189691709656858
2.922019904896847
2.919326304221051
2.9111592802982127
2.908401179542192
2.9047036999418077
2.897944700674212
2.892897385483816
2.889824027984649
2.885042738425207
2.873658180104729
2.8665311737292
2.862962206967229
2.861706179517737
2.8506954192077782
2.841396337539516
2.8342014108124407
2.830142332777275
2.829489545794654
2.8314016512740072
2.83449252249398
2.8374270883479196
2.8391503836677434
2.8388593447815764
2.841973834653563
2.8346752250794296
2.825329252219252
2.8172040534610256
2.8204080529014006
2.828267037459664
2.835911833998073
2.8374561360873276
2.8406073771091114
2.8414622555869453
2.837773295901612
2.8333457648817904
2.8366593538181317
2.830728924200417
2.836997429808131
2.8400755665447783
2.836141844008351
2.839774081121696
2.8306343677503105
2.830488217736454
2.8357142090304586
2.8408956521188213
2.8348258214690434
2.8351051256396542
2.8345706055596516
2.8361946522447146
2.83786341704916
2.8377617689592722
2.8393402953721454
2.838416459725055
2.8288353675490234
2.8305170827709305
2.835911833998068
2.920330327337673
2.9223673232870895
2.928331418969554
2.9312178845875136
2.9265884052520414
2.921330996265877
2.922247291783994
2.9312230419836043
2.942931730310917
2.951145807759453
2.9526424186565987
2.9567570695721583
2.956537351034033
2.947993087230604
2.9442589918647064
2.9412231232676405
2.9383538678083134
2.9394942707672813
2.9427246141515493
2.9422273777209593
2.9364606841737486
2.930314503596338
2.9265418768945906
2.928415049638663
2.932042139940735
2.9260239111896817
2.9203303273376617
2.9169746371159513
2.9114881511065707
2.90722894581558
2.9036366831174494
2.8988838319995853
2.8949424228899368
2.8916716966049285
2.888708416656904
2.885812135098282
2.8748171866457786
2.867706489339039
2.8726580388621548
2.872861436403434
2.866347969022297
2.855586155261299
2.8462316616435723
2.8420668008670678
2.842049733081301
2.843984436196604
2.8447386825499152
2.843704929970192
2.8465939280724717
2.8457496099241864
2.8404280374589854
2.8335771260703853
2.8395490336619797
2.846589017780608
2.8479956139409373
2.8474849108131486
2.847073138441797
2.8472705802789617
2.8473158447119156
2.845732927487116
2.839978560800849
2.8442794618243465
2.8454454055528466
2.844856515879436
2.8503181686094523
2.852369561447631
2.852679052738106
2.8456041817695628
2.8444139194953406
2.84323534472014
2.849789064146449
2.8512334538649364
2.849848376248702
2.849150839885487
2.8535361419121483
2.850588613788666
2.845966116443549
2.842127595762717
2.8452004742176498
2.847438253813804
2.8479956139409444
2.922907533341889
2.925623884023833
2.930143193880281
2.937654015728841
2.9447847703231957
2.9449199085132056
2.9460131031562526
2.948488346540739
2.952475419379401
2.954403985405127
2.964439942309424
2.971908600395498
2.9616234507438364
2.9606800199969294
2.9520524871906333
2.947053617101367
2.94574495649018
2.94670995930579
2.9460120036859068
2.945564940577772
2.945347258468234
2.942953517333422
2.940037422740126
2.936680130542579
2.9346163617974343
2.931829089368107
2.9229075333418826
2.918297941838728
2.914359132714748
2.9090191162783343
2.9075141667698103
2.908564628212485
2.909640970546891
2.9066742193617685
2.8991876626704802
2.888085248467033
2.8831251091514987
2.8809220136511136
2.8793347493929433
2.8783594082863457
2.8728595862017516
2.8652422824354917
2.860084021867653
2.8580594120150233
2.8588209802066076
2.8614640100760647
2.8646465875244265
2.8605308744245117
2.8471371829899286
2.8550877840632154
2.8668483297944647
2.8686438632913345
2.866745349598982
2.8631429457815303
2.860848041045349
2.8634573963209617
2.8690423059624135
2.8656603337825217
2.8643317078657686
2.8616283386863515
2.8573458958764193
2.850719964911863
2.855406527863433
2.8666816914985174
2.8721325911880218
2.8749006991477772
2.87182459218993
2.871137049041077
2.8714946886082826
2.870150330544349
2.871649828779007
2.870953610625331
2.86398835010862
2.857589101103194
2.8569647662934154
2.8698625934861663
2.8747634810591727
2.875931375677721
2.868523781692764
2.862187095217884
2.8608480410453776
2.9424615155873046
2.9431316722892005
2.944328200475413
2.94486469370868
2.948798224857092
2.9580135165412336
2.959842606067185
2.9561805515843953
2.9525349615821193
2.9579891465410095
2.965132330911765
2.9732805762956382
2.9684723693384383
2.963974534232169
2.962423812516332
2.9558367432629837
2.948978154365755
2.9479562686360663
2.947127829578135
2.946756797587704
2.9464884359171535
2.9453856867672767
2.94292618051411
2.9400471274086453
2.9379003250239886
2.938368218718816
2.942461515587315
2.935465203745777
2.92883217968824
2.9231733182819175
2.918425870848435
2.914505521308966
2.9110513825376136
2.9102187483323787
2.9098430402914093
2.904906547562465
2.900950056366987
2.8965659427141692
2.890614331201554
2.881713087181843
2.877934265585353
2.87339018743229
2.868450852930503
2.866333598017626
2.8666905560442215
2.8693365755172113
2.870323533974625
2.866640752531827
2.866680604652986
2.8672493795510707
2.8702025404302787
2.8712447564114867
2.8711867675047453
2.8815821316889396
2.872514797435171
2.8720926665574806
2.869378395665475
2.8760244751680974
2.879338705071501
2.868683997219266
2.8587778408949984
2.8590064226855856
2.863609359173634
2.870644809013099
2.8753839947131437
2.8786675664434047
2.8735101620713044
2.8728140240755975
2.8725934957942285
2.8733769180060036
2.8728572508321486
2.87226087349108
2.8723538548595062
2.872734784717465
2.873159134463952
2.8737843584496208
2.881522839608361
2.877139855199848
2.8764964595344122
2.8753301732836545
2.8725147974351954
2.958779065706952
2.957658849026313
2.9555938020346466
2.9575511649810986
2.9673045752987526
2.979792900044779
2.985863900493773
2.9916392224249044
2.9950446425765196
2.998723551109311
2.994883363039372
2.977747070844695
2.9783719765430265
2.974667171805036
2.9691610150118675
2.9640661297673696
2.962850535750294
2.9833790861671625
2.9958636987539546
2.9983101270857864
2.992709103382727
2.9862218653711343
2.9796669535612024
2.9645862577942492
2.951836941371918
2.9513016459476598
2.9587790657069433
2.9598644396639604
2.961700505533178
2.9626845583008294
2.9611980082989198
2.9571132296576583
2.9390306095173195
2.9205269383652164
2.909875971843688
2.9081263169055647
2.904421414504152
2.8984739092655816
2.892255706888617
2.88861148379776
2.8813275331733377
2.8779536791685154
2.878236167609364
2.878452346008414
2.87799111166197
2.8757806104611863
2.874245387158263
2.878958293416503
2.8815673344637087
2.882828382063668
2.8774982648872145
2.878621390090857
2.881451351918955
2.8847172825249485
2.886647297961063
2.887036042496725
2.8887492389432716
2.887751976648678
2.8830851137467346
2.8803630815874106
2.8797812800662634
2.8787662249470998
2.8771470153569836
2.878959087478512
2.885345774162748
2.8854559793384302
2.883631883566832
2.879280770292268
2.8741078187084694
2.8737127215814007
2.8748447361661
2.874642965617633
2.8790013363980087
2.88361391355909
2.887597262872987
2.8892590738524797
2.8868878145994272
2.89394007297048
2.901786344098855
2.894847240064043
2.8866472979610904
2.959504243512555
2.960476263051038
2.9631721929030954
2.9676761939217045
2.973531145027893
2.9809626661965454
2.989746767129188
2.9924893721928085
2.997087440528891
3.0006568768706416
3.003623288006589
3.0013811311282566
3.005045750502469
3.0038149089771853
3.0016259101310268
2.994349723914959
2.9906175906046513
2.9929648445786876
2.9985842104562797
2.9986169112818803
2.9996396420039213
2.995405650420288
2.980222852569355
2.9734838847755394
2.967879089428732
2.963028540796588
2.9595042435125873
2.9652100239076016
2.9709299283941615
2.9759720080280165
2.9801095287097237
2.960433013273064
2.95173460930341
2.9475179314662414
2.946883659794791
2.9498096110266596
2.954604826406705
2.948194627556535
2.930338104874423
2.916618824223135
2.9134876170328554
2.916138463912292
2.916530250375573
2.911604487752741
2.903009985122167
2.8949229520092095
2.8913525378296945
2.8954157715494357
2.904706256148948
2.89044605790897
2.8831942483864688
2.884604458947369
2.8901869406524385
2.88814431221644
2.912214455611673
2.911412078831241
2.908422859483522
2.900559569709364
2.8893183403425216
2.8882213341857685
2.8885783745126914
2.887814362795778
2.886707135548286
2.8857826560552673
2.89247361945452
2.90938104740274
2.894946328680973
2.886263262446481
2.88533292592488
2.8912202090247865
2.900682717604094
2.9007113847163053
2.9022692383753594
2.905214762622891
2.908002139594361
2.9097747715395244
2.9104651265210597
2.908549699165604
2.902601414665459
2.9077018142221416
2.9122144556116725
2.9726350346839916
2.9749358112043347
2.9812007800694076
2.989548856958663
2.9961188101822156
2.9908038078283026
2.991926687114811
2.998247454116776
3.005137778541242
3.007179204595026
3.0039008114602193
3.0097077495940736
3.005156372148283
3.0093869936568236
3.003704310139232
3.002716196287636
3.0002851832338777
3.007792063178151
3.012410439247576
3.0094584156462045
3.0048668413463955
2.9962834443225983
2.9899110843265166
2.985802663285154
2.9866586975401934
2.9796480099783347
2.9726350346840014
2.9791173180654935
2.9850159698790346
2.9905132112188215
2.9812330867862618
2.9826155022419987
2.982319639222392
2.9790482836773964
2.974970989023517
2.972576333773011
2.966233793832148
2.959988434972902
2.9653153618079493
2.970199752500754
2.9675712573635287
2.958383659947853
2.9469643772333507
2.937327154223944
2.930722305689931
2.925946327542604
2.9214688123323067
2.9154787261024193
2.9062308829677788
2.918994605247917
2.9266841201221596
2.9212744085522324
2.9163008033997393
2.927027458200803
2.93388618554864
2.9311503743001572
2.9241999293170005
2.9179985023303696
2.9167362239507026
2.9201369568136277
2.9272473406027038
2.932453028715932
2.9327128861621294
2.929460680557551
2.9237753552195747
2.919859080013318
2.9269770313962415
2.931735286039197
2.9326041660878053
2.928717187541593
2.9227394405235407
2.9331178986977195
2.930000528693267
2.9291160518415915
2.929340130266895
2.921507122341009
2.919297427662035
2.9224773911633095
2.927647834752229
2.9320633815303667
2.933886185548657
2.9976505375044553
2.998206015539169
2.999616795048815
3.000245492266906
2.997885957392379
3.00458298686418
3.0087696588760933
3.0103733524889686
3.0097163449701725
3.0109645394738904
3.0146944783376917
3.0146090425500924
3.0184655891361842
3.010938640657156
3.0130229197657328
3.0169925215426314
3.021929247005043
3.017117665518359
3.016049176044988
3.023991076625728
3.019423642447963
3.0153806338713096
3.011833435592906
3.000602900739619
2.9893807546712634
2.991677487617949
2.997650537504478
3.009634624495755
3.01153216756616
2.999298431061417
2.996249528726948
3.002533505531342
3.0093795874092537
3.00884748863405
2.997267146257998
2.9828773169464267
2.97307239146882
2.975596659044143
2.976010524575346
2.9730319276356174
2.974264353150175
2.977046966569525
2.9780041156440724
2.976516304459858
2.9722645249125357
2.965513011923385
2.9555509814345333
2.94272438376
2.9345439618887728
2.930838286075627
2.928620773637774
2.92822981206862
2.9300809361830598
2.9324974127874444
2.9421051337014945
2.9394888090589677
2.935947205837872
2.936959644835418
2.9350248108658765
2.931170644377624
2.9308921100330236
2.9359176193510255
2.94371515276484
2.9483252996764753
2.948973787225196
2.9476120904352365
2.9492742113856836
2.9534896142553224
2.955300975775747
2.946435697035035
2.9376977400348117
2.940354478952768
2.951020970553605
2.9397689560495412
2.9306790538055876
2.9329444421614115
2.9331343168548045
2.9320767796739826
2.933618469753107
2.937916313371651
2.942105133701479
3.032525778368447
3.0307748563449173
3.025680571480054
3.0183783931523194
3.0114656837917817
3.008920335556068
3.017758687059344
3.029219054524337
3.0281020820370945
3.0251229226604965
3.023100416022865
3.0229979432792295
3.0285941934270424
3.0352165531130013
3.040397086988704
3.0382660031920032
3.0315957245993808
3.0274562831620244
3.0230288472316453
3.0249377499959724
3.027550283216254
3.0215474956945547
3.0175706773933824
3.0218899308866742
3.026448725750693
3.0302792674714034
3.0325257783684476
3.0303379626667777
3.026936384060403
3.026986625059501
3.025301108894137
3.022455094225846
3.0149263784834446
3.009045134040524
3.0038413979944574
2.9985489893226065
2.9933789416422947
2.990259459297732
2.992706715198101
2.998407368632862
2.994282979259377
2.9856940703944614
2.9790302200521035
2.9765602968244154
2.974962289376568
2.9676010561271617
2.958513433887065
2.9540769601786407
2.9531967077685524
2.9548970687963863
2.9574970572956425
2.9594171481943503
2.959815858836345
2.9591984998062437
2.957757657762401
2.9561767400004504
2.949710214761884
2.941874942660472
2.9434426297246605
2.9514705400681285
2.9579851422789707
2.9618767229580136
2.963227677895486
2.9630855842188897
2.962759128412875
2.9629551893747768
2.9614520411299026
2.960352937763693
2.959694261815531
2.966793797245875
2.9740880993162175
2.9625466940519622
2.958790320345215
2.967666324390391
2.9618375960176637
2.9566623409757704
2.954506142494657
2.955316949041117
2.9575694060292674
2.959349024032023
2.9577576577624045
3.03667261920559
3.0336205042857434
3.026290141661214
3.019101215112836
3.0187744273433896
3.024950907554892
3.032683029496307
3.037671203833445
3.0382164111535235
3.035577814262086
3.031624158982946
3.0284553079562357
3.0309587706387235
3.038073011293664
3.0419867907488958
3.0430981622769973
3.042598940783843
3.0426022215485116
3.040126118040612
3.034907429328126
3.0281852650958663
3.0243434208630613
3.025255572973361
3.028336065034824
3.0318527289701707
3.0349511672155387
3.0366726192056013
3.030887041442392
3.0289029389045714
3.0293222165145144
3.0299056929005754
3.026079179942738
3.0184363416750504
3.0168435199076127
3.0184362736200616
3.015755140003393
3.013430153143514
3.0109383226432223
3.0074608944105754
3.0020063975467486
2.9965635832347504
2.98784444401779
2.9820114063261753
2.9785193624032926
2.977448303928355
2.9795305457797125
2.980871081875551
2.9798813808285054
2.974925272490879
2.965938529843549
2.959321509857855
2.965103187254801
2.9742151185141212
2.972778845196934
2.9587954995257415
2.9603283291401694
2.9643328982398027
2.9678913977787027
2.972048842487626
2.9775441050226323
2.984176456788435
2.9910182936064467
2.9972638525696094
3.001903861830028
3.000580911595531
2.9956587416154594
2.994930984756742
2.988628253900727
2.982310949720975
2.9804513628640024
2.980458516886949
2.981082458100859
2.977619514872721
2.979388622839672
2.976909040854403
2.97206159549846
2.9684796709174
2.9664341212521785
2.964326073192225
2.9608638432428256
2.958795499525743
3.0580985766631
3.058564027860642
3.0594709709712276
3.0560472214865335
3.051268323414842
3.0466128618116155
3.042940547353027
3.0478516921795107
3.0535439656443852
3.0407383315858896
3.033226461735215
3.0368200713399944
3.0431966401501294
3.0532520478492176
3.0605653094793808
3.059141766896138
3.058057883469083
3.0518217265247487
3.0457412981352356
3.0403586446592348
3.0417505306442387
3.04815417612934
3.054957489221969
3.0607946970739
3.0641358778428365
3.06123702762873
3.0580985766630904
3.0537746988415764
3.0477803802281485
3.0409603540111636
3.0340287262348187
3.0283993393796744
3.0253949125117643
3.021710246980287
3.025085721968274
3.0342326107842332
3.042757125341152
3.048849056773412
3.048005449112085
3.033171996519302
3.0253066030765527
3.022496451502526
3.011865878157255
3.0004866962299444
2.992090123644337
2.9899016212426623
2.9940081281046873
3.0010741659705795
3.0048829342999586
3.0042319578894983
3.00360709462362
3.0025351919965972
3.000863093431695
2.995398549649828
2.9892769213464483
2.9899289875677755
2.992676389733098
2.997150452791949
3.001122576221193
3.0035844574571113
3.0054177323445335
3.0058687265900366
3.004701669761055
3.0037422670881035
3.0033310619214113
3.0008013441841106
2.995110436199128
2.9910052094266257
2.9887855428509185
2.9855185997820897
2.9831581285982804
2.985082585866961
2.984591155982768
2.981520482913913
2.991698653192626
3.0001534497784745
3.004374674908249
3.005439396497151
2.998495223794773
2.9929753029110198
2.98927692134645
3.066684050865924
3.0649316966642317
3.0608178042060623
3.060699390173089
3.0624748279153886
3.0649749019547023
3.068753884074514
3.0632988869007365
3.065910303044697
3.079481065783391
3.0855553960704802
3.082853185672063
3.0783869878344903
3.068434164958034
3.0635105376671548
3.070367400638439
3.073327098319508
3.067726139331201
3.0613452099112286
3.057591725652039
3.061351414209888
3.0695614857998748
3.068262790783147
3.066135221268015
3.0650036129562332
3.067101796167143
3.066684050865949
3.0755803653705085
3.068803788292841
3.0538450300420092
3.0392861695881486
3.0288824352700554
3.0265296786943785
3.0280321810580095
3.0314803282880005
3.036568079037414
3.044165731742837
3.054046312949385
3.053172302562289
3.0474752115165513
3.046038589806174
3.0432369192230335
3.0410384808094473
3.0328196871822106
3.0228456263066557
3.014398894029616
3.0090345083992123
3.0062032474700335
3.0066819744192292
3.0078718948819714
3.0095770322591466
3.006237370948399
3.001218532628805
2.998753553323623
2.9961115134474015
2.9978263555282747
3.0017580435783233
3.0047238895610753
3.004837661059416
3.005573148989293
3.006178685961989
3.0079716607720846
3.0055553238607495
3.004610027320927
3.0071562360142035
3.009963776112405
3.0103374492163044
3.0077146007084803
3.0049191445818635
3.0031330305290544
3.0024509181673698
3.001846267085818
3.0021661735735377
3.003147496684808
3.0045630682071747
3.0062222083708168
3.0079782925216425
3.005593433858687
3.0038751493777434
3.000208509895722
2.9961115134474046
3.0757861967437417
3.0770938713794127
3.080946061287468
3.084285643301665
3.079985980352043
3.07534660293044
3.070051684692226
3.0744696234179973
3.081206297482685
3.087088814553208
3.0891887659116866
3.0870990401146767
3.0888349365376286
3.093053144100129
3.0943546139446747
3.092123425487249
3.088806145376654
3.0890787390720855
3.0852642104450503
3.080054414960383
3.075191613904576
3.0712432041141775
3.0773198279397542
3.083912016175274
3.080559329081401
3.0770867636198687
3.075786196743744
3.0825668193824174
3.0849605883735034
3.094217480946106
3.1005287272995616
3.103546437901905
3.106694526672367
3.107527299428527
3.0989100658962503
3.085986193595148
3.073452556742839
3.062227680806688
3.059552101226871
3.056622732670128
3.0497805803608635
3.0468186649445825
3.0459797845932677
3.046816970749208
3.042064502437168
3.0345141526097845
3.0277514142905018
3.0225936881889375
3.020726269709149
3.018026972103461
3.0120279408628003
3.0136796388351867
3.0173569626334906
3.012802750478668
3.0087943439424296
3.007667755035208
3.0057440100382844
3.006053525720613
3.0094925227140763
3.011163826852443
3.010449389573602
3.0080938373079347
3.0123071780237347
3.014204393602634
3.0140628531043414
3.0106023886282265
3.015551566336291
3.011428270449041
3.0070325744348487
3.004139317969853
3.0044820867081805
3.0107040370812137
3.015472109090824
3.0203776831112434
3.022295996088955
3.0194908025715144
3.013172011935466
3.009653280875028
3.010873077890017
3.0108895508174878
3.0087943439424496
3.092223681231824
3.091105415764656
3.0881791733638626
3.086811716750998
3.0941264862628857
3.099841920506196
3.1016259490679206
3.104433597040561
3.1043693989321186
3.0948136477317
3.0896043000447886
3.087849027909374
3.0899653486291707
3.093951503546443
3.1011438090543826
3.1078271867116993
3.1020994343829362
3.0993459502008394
3.0936038826209127
3.0881157863315325
3.0859063109621165
3.086630399146583
3.088827200541007
3.0867890774752884
3.0889807358358334
3.091798970525327
3.09222368123182
3.0924267695861034
3.0966351188588632
3.098245675809987
3.1030890043646466
3.1110752300675664
3.112226552059253
3.109130998746821
3.10199656911457
3.0930620100396453
3.0840166628876178
3.076590832110946
3.0651146003309724
3.0608266375016777
3.0517688670801983
3.0487670573772023
3.0549008942292333
3.0601626467427896
3.0522263189244665
3.044419920161415
3.037096796283119
3.0303811933900358
3.0241068514743126
3.024601704962975
3.029266999303766
3.0297568414365217
3.017693911629957
3.014748139218853
3.018739955422136
3.019903704027735
3.022976143552717
3.027083861472565
3.031168624321097
3.027876989230943
3.0236310848676617
3.0198651716629263
3.0163140778275834
3.017798042611769
3.020779485043375
3.0198804482624553
3.0233160262565177
3.0163686926470485
3.011339300323365
3.0116745709521076
3.0145276795187317
3.015711299523916
3.0184186306221545
3.021356766675746
3.0259880845031226
3.0322761033077543
3.038135039669881
3.032252026483246
3.025925657355186
3.021349374659709
3.018739955422138
3.0930548503119426
3.093798765150345
3.095394428272554
3.0970070580118563
3.0984254992894287
3.102859652058935
3.1131552779787275
3.1150071971757343
3.10958262658545
3.1103267603026605
3.1027482027992326
3.1029753842165295
3.1008355542857906
3.104876354300375
3.112670419942234
3.112363811106781
3.124532062184065
3.1310152504184585
3.1326315170604953
3.12965447635636
3.1189066864776804
3.106224265807336
3.095388406248108
3.091220326640237
3.092820569658984
3.093214004216499
3.0930548503119426
3.0950454235248763
3.1037863930232965
3.1085991567197877
3.1106866317921997
3.1120185823278894
3.1174378941888037
3.12083998140153
3.1160601124706857
3.110527075611159
3.0961942104127407
3.0785641786975715
3.0751350936939374
3.083203541964844
3.0847014612638586
3.076517890349502
3.0683858481410344
3.0634926599390937
3.0595434513512543
3.0581692957582645
3.058098016209558
3.0586961048658456
3.057547994303055
3.0474918406574147
3.039412355938646
3.031366848595067
3.0314511637726973
3.034597830154026
3.0393361383370348
3.0410047696268534
3.043646513256524
3.038632722843103
3.033023017744116
3.034315118479526
3.035787187515555
3.0348690656959696
3.031578525688326
3.0273293839638975
3.027735591941317
3.0352566689105687
3.032064041955374
3.0381600061614265
3.041882339384098
3.037069314317821
3.026111273982855
3.0329609828321
3.042127323011878
3.0512254285597886
3.0594865552848995
3.0488992149625456
3.0399185536557574
3.042377614289395
3.044912438806344
3.0456334636824134
3.0393361383370516
3.129659405125806
3.128971356724328
3.127204079456971
3.125053941902129
3.1233589640449533
3.1224793703467504
3.120917758571472
3.121578656736961
3.1189683885478936
3.1176405228956305
3.1224424078185518
3.1171648902451468
3.1207346924020207
3.12048046537319
3.1151143395422505
3.1213570285799808
3.1293788917607097
3.1320559993123154
3.133987330481216
3.1320288822650872
3.1298478921328017
3.129204082619289
3.1293671372821215
3.129317570339361
3.129155728852086
3.1293235771053824
3.129659405125801
3.1326550911495663
3.1350818184845375
3.1360719480372348
3.135161699917932
3.1320605184496726
3.126975890213775
3.1208473680251143
3.119090289834586
3.113470504376273
3.110335667829548
3.1058930610976825
3.093428899576489
3.084494992573041
3.0883496100433048
3.086049677353005
3.073166916840276
3.0638865405092846
3.072405939417532
3.0789820718943717
3.0787728612998624
3.0698579526253527
3.059875469893197
3.0615619125459665
3.0632734522400957
3.0643913134905776
3.0648597869094485
3.057961392608137
3.047993794565021
3.046914799346933
3.0443371649739115
3.046920237278756
3.04757023921614
3.0460610804402553
3.042893914269073
3.0393667971097136
3.0369249141157466
3.0358627752163967
3.035858627810593
3.0372809479285197
3.0326250972720072
3.04468773384845
3.0573633591398397
3.0629121103262644
3.0627710156243193
3.0702185044205734
3.0713580309016417
3.0713978600526683
3.059868587888054
3.0661504811206477
3.066360693038918
3.0606770401466785
3.053351942189525
3.0466117278353018
3.0479937945650306
3.1437304132832975
3.1457972872119147
3.1503365294107404
3.1537500517368406
3.1536557783836896
3.150473934878519
3.14600127756083
3.1451997781060497
3.1567064367057514
3.1702667370038804
3.1626497435911145
3.159590321853333
3.1500939799803103
3.139294948080683
3.132744955252869
3.1319784300435125
3.137361566045999
3.1335087086587357
3.1357658997093996
3.1415460057196958
3.1477539700878783
3.1523944269247104
3.154572022571562
3.155149416192398
3.155675146164633
3.149258176070785
3.1437304132832833
3.1381033612219777
3.13719786759084
3.141987143898315
3.1453547356984233
3.141242110176131
3.1312011342220805
3.122427290897997
3.1231387918843314
3.1269101208152685
3.1278720798253747
3.1101202653304836
3.0999206039775093
3.0926736304495077
3.0920045505184657
3.0956470724289975
3.1010456652461467
3.1000085029609803
3.0934643341817085
3.0873458722911864
3.0842264477527026
3.0864804919870066
3.0853402616943084
3.0838789603755
3.082404663819448
3.0781200974966327
3.070501626152091
3.0634799618551267
3.0577072018778084
3.0574989504297556
3.057779401674252
3.0607397392777003
3.0673483761542375
3.064776296407594
3.061478986055488
3.0576559605531015
3.0531930540479473
3.047264292740154
3.040581947580463
3.0380096086678874
3.0426992891552085
3.0505487252296337
3.058268465713735
3.06847540838931
3.067713450913764
3.0727779084466484
3.077095943516043
3.0717580656606547
3.071449624373615
3.069879799558764
3.068007962284315
3.0652868583588875
3.062884516597402
3.0601947276603614
3.05770720187777
3.158169879980987
3.157964652761084
3.158066693205157
3.1596373275604903
3.16307018777985
3.1680378040551815
3.1740100030215292
3.1770341575795613
3.1764229839654132
3.172752463194435
3.1807826109542936
3.1796887981761213
3.178160272320286
3.174574081559705
3.172822934409734
3.171761319903035
3.1618534234155042
3.1633212404818973
3.1648860333305433
3.162204636626941
3.1595820245219537
3.16151395683837
3.163561755590726
3.1625883247443403
3.1568246851033375
3.15680794709205
3.158169879980976
3.173084197603113
3.1876020588143987
3.182901009996604
3.1789524470491983
3.177397987744381
3.1730804608566783
3.170814385217781
3.158612535574282
3.1442888521454253
3.130878572129974
3.1332849640014264
3.1308130349769607
3.1205364967153244
3.107840469366131
3.1092936804478475
3.1155014277282507
3.1081043850676178
3.0996714967546795
3.093570444855815
3.0895746034803797
3.0870642372188253
3.0952558438016764
3.1040140999999637
3.0932977728287634
3.0824935180475173
3.0722969653068057
3.0725396293955094
3.08028415009692
3.0774904499178795
3.073068086964234
3.0697715980340736
3.068484417812344
3.074742662600423
3.0704354065145116
3.0667706056084643
3.064366797273813
3.063604587935114
3.0642484573866415
3.065352219098551
3.0680220875915367
3.0728594833937137
3.0804070859033956
3.0704029970928155
3.074265158160445
3.0767568947255044
3.08514189707169
3.079918866434207
3.0758053772868488
3.0716640572988405
3.070157453075803
3.0719634254123718
3.073902403207063
3.077191129895106
3.0802841500969165
3.1837528026561124
3.1859430572441165
3.1913377440342026
3.1961343173167416
3.195195127360925
3.190346933263692
3.182981111348532
3.1804861333957715
3.180348388343479
3.17898036296204
3.184191609956719
3.184462198635264
3.1817035841510517
3.179226710299379
3.1800304557884616
3.1840642279627245
3.188907765887935
3.1849188077135797
3.173071277126357
3.1660195552577037
3.1670914470569884
3.1694339068498305
3.173642613314681
3.178353773010777
3.181345836751018
3.1824531977444304
3.1837528026561204
3.1869196926106733
3.1883139660851096
3.1868917530128082
3.1826808797468797
3.178477196272026
3.1800068630408957
3.1729301483153294
3.17062417559215
3.1720452536357144
3.174225397093828
3.1732736072170065
3.1647253348077506
3.16150838735819
3.1541662174837812
3.137838808235956
3.127155862690072
3.125588392562258
3.128941490955653
3.137512577268855
3.131710025271569
3.1231011279766285
3.113972673322963
3.1092808715281968
3.095761412351983
3.087733734704129
3.0881056835534766
3.0838268161244664
3.0869781116428685
3.0864875459135943
3.085005768970173
3.0824940953273905
3.0789728571981527
3.0810030174674155
3.0948179340886846
3.095223127765697
3.097858403400154
3.102170522492685
3.107324641885718
3.1129660284510368
3.106559701890181
3.095202176242285
3.0810424755525037
3.0884071974684115
3.0945831024329693
3.09797516738088
3.0877052522189583
3.0975424388534525
3.1060717335676316
3.1054821393036725
3.1040913827984755
3.102305478216477
3.099068534146156
3.093737875389699
3.0869781116429054
3.1927366659300405
3.192806619139819
3.1937901245457496
3.19751638985468
3.2048029754512375
3.206041728081228
3.1994497925599092
3.1910464793855295
3.1881250154230703
3.195134535097368
3.2021355406746466
3.2081407097645926
3.202971170943407
3.1964087511629398
3.189509934594918
3.1871393876865173
3.201588560096046
3.208168198653754
3.2140946411842637
3.2071775339979527
3.2009419759396214
3.1976116424877374
3.1974953288998686
3.1909210443055063
3.189061518280641
3.190417790682954
3.192736665930056
3.1910327576895052
3.1898228339988997
3.2055145906732245
3.2144928125903824
3.2042686277947334
3.1888436577248833
3.1809891544415896
3.1808167172195354
3.1799485333595414
3.1792530725898573
3.179618613056605
3.178867844769885
3.1707348027717184
3.1631777639456007
3.1488624915689916
3.1327669788195984
3.1331068419366246
3.142089095411648
3.139378502651658
3.14898713462069
3.1445538163025106
3.1291041002900317
3.1114470663760767
3.116907705640958
3.0997089704532166
3.089074449834967
3.0923222564279764
3.093015124353787
3.0952684163335493
3.0985484698989607
3.1001317482159356
3.0991175914441453
3.0965748492572813
3.095377449620136
3.105811494632159
3.1107496561262713
3.11483562430893
3.1182261056932767
3.118866128432015
3.1136430492250784
3.108892553811387
3.108256072247625
3.110070624104702
3.1069633701406523
3.0987169049103875
3.1035086015166997
3.106346020198821
3.1065986811971045
3.108274853963122
3.107590166197255
3.106929229114785
3.104767326388775
3.099512714056312
3.0930151243537556
3.207835626042361
3.207008872009714
3.205238325442818
3.2050790074298674
3.2097859612894273
3.214146502890673
3.2181940972465246
3.218216323475595
3.2162910508781817
3.2138977447668324
3.211951783263125
3.2101122942288334
3.208024781403541
3.2115533634654407
3.216932601351039
3.222301505770776
3.22605010662753
3.220267716678246
3.2193400159915213
3.222179050120689
3.214569839041586
3.2061844941056363
3.1984977111550017
3.2028248372414354
3.208704306363413
3.2099836413695355
3.2078356260424084
3.2160270840729144
3.2222960303001895
3.2207808948292027
3.2177195561954424
3.2199374516978825
3.2100904070607097
3.198241405790218
3.1880852016332057
3.182571450011497
3.1814347862737185
3.18090111056989
3.1814014935443455
3.1759093400738547
3.16757351515875
3.166354865322312
3.1696457447484025
3.157313496283329
3.1473825473076875
3.1492011663790036
3.1515726818921017
3.1479288444661098
3.147914790643463
3.1370324626614794
3.1257875918039195
3.14119323418772
3.1395820614343317
3.1271155194786893
3.1178318744187146
3.1191099282424957
3.1221207038548253
3.125744230513908
3.1301482982128954
3.130694575024863
3.125763413009732
3.1296257387894753
3.12484400368764
3.1205121900105457
3.1187111327276646
3.1217094030400747
3.1268828254046013
3.1255817364192264
3.123464162289842
3.1238548338243093
3.1260843646849676
3.132194285455644
3.1359216857115215
3.136473136655368
3.1348667151363068
3.1332085702708405
3.1301577906740117
3.125472126475135
3.121014206689571
3.1184251536186895
3.1178318744187283
3.2196047817600193
3.218902225487026
3.2170696490600617
3.214425577580211
3.2108848604745166
3.2151279958199783
3.223569269715299
3.2316949919315134
3.237277303507152
3.2390769422804593
3.237618127569284
3.2376251101932487
3.237643195054004
3.236435072521523
3.2343185997230304
3.2324831420987357
3.2323536323638056
3.233361181205469
3.2289894835143933
3.2334408839148727
3.245109010821714
3.2448000987158983
3.234016569304433
3.222165608694107
3.2139964235613028
3.2145925701345246
3.219604781760033
3.2220711736063947
3.2226536827783936
3.2274099281669826
3.2328117569575534
3.2291584657243066
3.2259400747013096
3.2236342198036674
3.220126869647772
3.2157789105747465
3.198671808388949
3.185103574496185
3.181571047934332
3.1850273777425357
3.1737322406878445
3.1725999367741116
3.1698274312612624
3.173069650466708
3.1757655964751397
3.1645353951104567
3.1523560793866583
3.1623473297367686
3.1573209922505323
3.148629081701387
3.1488321992981736
3.148639680852105
3.1488808780651523
3.1500593366043663
3.1494618198543898
3.1492190480897193
3.1483445916169237
3.146619686526591
3.1390163514396083
3.135419197391934
3.1357109603836517
3.1302532509614087
3.14209537325696
3.1407346772903204
3.1415128180659493
3.1457192394203917
3.1331275006578485
3.135615600922871
3.144706485906562
3.1536852552683627
3.1600898133676862
3.153443322055964
3.148058225937123
3.1444256832597213
3.1430169321823223
3.14395020037362
3.146552879810471
3.149311086502115
3.1508025411994804
3.149844554137524
3.149461819854407
3.2329875438107663
3.233688752388402
3.235744502318907
3.2391378915220415
3.244046294668301
3.250752328405565
3.2580314660939775
3.2555607424469053
3.2535309500272036
3.251850412551195
3.250865407897724
3.2505976452567675
3.253291558696346
3.2564054569665455
3.2563571430635267
3.2558223779721516
3.256212285959223
3.256646966803548
3.254353379686503
3.250720358491637
3.2504886127217665
3.245991440491455
3.2400494301098925
3.236288863513696
3.23425271333732
3.2332953718445356
3.2329875438107556
3.2337922476063192
3.2377209748442173
3.243672793485259
3.243454337430002
3.2387339870881524
3.244261062628296
3.245207769718982
3.2337511360934226
3.2168521503978433
3.2115613097787774
3.2075783817244607
3.200056116749325
3.1860273737019282
3.189254273124147
3.1841126093112977
3.17439812081276
3.1795211293241565
3.1793811549509963
3.1772249115847675
3.1745110802765404
3.1695707669006334
3.1668531831068285
3.1639053855001666
3.1589490992211915
3.150862634593252
3.1516220548860914
3.154203460639389
3.151881048426638
3.1521026390848483
3.1512402052392745
3.1468080886760776
3.1439854378960987
3.140382220109843
3.14046079820438
3.1434079105454296
3.142687668150598
3.1558019808827327
3.1652951852194837
3.1690977204623674
3.164088536871139
3.166749399748393
3.171618075842215
3.160503800456385
3.16096135781249
3.1592903676738175
3.158719252037456
3.1585527932563044
3.153797216375742
3.1534817620677478
3.1567673802079095
3.1554283662416793
3.1516629499397313
3.1511939095014503
3.1518810484266697
3.27102805983722
3.2720470960778876
3.271274582072322
3.2685131613233573
3.2648467755492514
3.2611650915579404
3.2593105374798466
3.2607329632239224
3.264406009245511
3.2685752925900506
3.270041936245449
3.2693837209934404
3.263035099612279
3.258601729273263
3.259910652753001
3.2641302555911516
3.26630956686708
3.2616048568730873
3.2585228739720464
3.261382822376892
3.253663615567649
3.252477522431875
3.255750968926133
3.259721824702444
3.2639443548495386
3.2679081192916963
3.271028059837201
3.2670211844772576
3.264475146705895
3.2610359716827793
3.2510226492927283
3.259263792616465
3.25751065062461
3.253143542865643
3.2538859006087804
3.24827600351443
3.2346269950471855
3.2191553879326147
3.206236947351801
3.203867032953363
3.2004277256303655
3.193265166825757
3.1943284340740856
3.1901004777384347
3.186421509689227
3.1911243652495846
3.1883325828483065
3.1764640748557214
3.1789477669490016
3.195994410378176
3.2033674062542516
3.2001053191147992
3.1938545232252675
3.184725537634693
3.173282121902707
3.1729050312064944
3.1722527429179883
3.1720343009414234
3.1718385280202765
3.170336906368673
3.166969277316083
3.163145200404937
3.1617454254134283
3.162933304053794
3.1678947355796123
3.178098624485561
3.179164169326012
3.1806862605494435
3.1741589341569485
3.177740048533809
3.1698317024659755
3.171584398249856
3.1662690972454066
3.160435902079031
3.162747583980555
3.1628131818437115
3.1598702612769447
3.161379286467096
3.16599063493104
3.1701234454319267
3.173282121902693
3.271537885498453
3.273087936586376
3.278647040314721
3.285424369164908
3.2841499897272923
3.2715041387540307
3.2621778591566257
3.269328115726879
3.279901658721457
3.2886273828968866
3.2931775994117722
3.2943697311959226
3.2958928817148814
3.2976386945569427
3.2973352751526432
3.2876342880873035
3.2697526289384298
3.267186842300294
3.2666321267533114
3.2615825142796857
3.2651762094874766
3.2713401370622996
3.2775220961995437
3.2788493821756033
3.276421132873599
3.2731788003321083
3.2715378854984576
3.271374053378576
3.269244009319371
3.263645832495809
3.2631999411997987
3.2615210635751226
3.267688831276359
3.274732091690883
3.269039265251406
3.2615733307354797
3.2589359409524516
3.2475974341548537
3.2333041439486303
3.217106736914941
3.208301635929178
3.212593961327074
3.2126076880238847
3.2084363891029444
3.2022641433397356
3.195491828177378
3.1924380438367796
3.1956542341549485
3.200456170113288
3.203487693485351
3.209646657630889
3.2048671579450585
3.2036073309653754
3.205903759565803
3.2028360252484194
3.203212113108023
3.204471945949138
3.2070452528073865
3.211554312774366
3.218282815573414
3.2110941145584824
3.205313988870521
3.200326670144066
3.194616651040586
3.1871557037911984
3.1782139907909963
3.181654919746814
3.1814635027620635
3.185061285006534
3.1902075970036496
3.1973780087727843
3.2055283500546317
3.207553923433855
3.214820018841691
3.2131734403022376
3.211972102254339
3.209790050148521
3.2075292641962365
3.207099881131208
3.205073757461167
3.202836025248414
3.283430397327437
3.285736073251286
3.293598403726993
3.3049136563849366
3.304482469173941
3.301258383138959
3.299407732273364
3.299551964872381
3.302463006086768
3.309877438520274
3.3185818077973392
3.3184117367178207
3.322457997455474
3.3222094196234226
3.318443516216191
3.31333910370964
3.30832255275969
3.3099039222161935
3.311357023915003
3.3086382232110227
3.304482503452935
3.301971305499027
3.3015062260924477
3.296684913367714
3.2889750020575668
3.2840416675226267
3.283430397327462
3.2919059042504704
3.2852857128138617
3.275138465897336
3.275709898128789
3.282380151858927
3.2878670193592687
3.2823982243047425
3.2738289349866236
3.26743349472161
3.259577528593989
3.256789298376545
3.2525588901825175
3.247432442621415
3.2424605732261074
3.2396763671307314
3.23853113456131
3.234999525662858
3.2287571798861987
3.218758022288689
3.2132047641078523
3.2128751273925165
3.2154391471373076
3.2149674582260905
3.213931795768074
3.2310570490230166
3.2281557897602573
3.2150724200721053
3.2104912719778063
3.2101811985857256
3.2108201280051043
3.2149770449232933
3.222584167707738
3.218556192945806
3.226714864063997
3.23578134470496
3.244311111526493
3.251382889408249
3.250818803779342
3.240553192908878
3.2469521261636944
3.228347739158709
3.210734358759934
3.203915773215118
3.214328174532114
3.2063090829555483
3.2126110119582356
3.2154554500554977
3.224650326390822
3.229550846196769
3.2211092393693184
3.213743245500425
3.208582173289293
3.2085480237369093
3.2104912719777845
3.3155204294944767
3.3145813234362698
3.3119834733322535
3.3083394410267593
3.3093007064774715
3.3160087976408006
3.322597636302848
3.323965902814371
3.3216801551899087
3.3200521041816624
3.320835394495158
3.3245919890582387
3.328048724474678
3.330831990968987
3.3247393508210767
3.315855947552599
3.3120598989759533
3.314709941402747
3.3198489390094776
3.3212693669805797
3.3111008230050953
3.304670111631939
3.305192791257144
3.30303385404101
3.3063815917914487
3.3110403054047786
3.3155204294944474
3.3162580289533157
3.3151211870532693
3.3099178053469447
3.302241689839404
3.29461967529753
3.290625497093879
3.282921715281234
3.282778314771179
3.284019605589479
3.2714546725852958
3.2593689829662043
3.2541717811378628
3.257782838567161
3.2516459688700046
3.244331733756485
3.2416241145709996
3.2463296284941157
3.2429352096712694
3.2416984812582785
3.2349968287151922
3.2311902088020195
3.230825433089392
3.2336859686378268
3.2381019057193114
3.2382134478958093
3.24536242994858
3.2519015123959507
3.252153895142961
3.2492377956714096
3.2430779253401334
3.235651717594164
3.2272003372554305
3.2308313775287036
3.2364809278333198
3.240199807749759
3.2452187676143396
3.252912790863545
3.256487236870166
3.259244673278697
3.247363127400426
3.2372083405675247
3.2290699475357574
3.2293141310545974
3.2313732644178317
3.224182929535386
3.218415731029686
3.218481156222548
3.2256724845280322
3.2324234757408354
3.2410285326951067
3.248350169584648
3.252954389716803
3.2544850302657857
3.252153895142945
3.3435707735051055
3.339514066429187
3.328917577358088
3.3153534571185745
3.3157863126162073
3.323171849410962
3.3261729112179443
3.3258370092462393
3.3235234526421804
3.3206064195738105
3.32209579637969
3.3272226502254787
3.3356715071780134
3.3427354737377946
3.3440865582336534
3.3407710897039147
3.3251753256478915
3.327819330238644
3.327666761718702
3.3227030945489533
3.318712272545893
3.3129661712286236
3.305828293035083
3.3127834634319226
3.323298775192259
3.3345355806047077
3.3435707735050455
3.3381570606307647
3.3334108744007893
3.3284749760547983
3.3217166438844368
3.3115808597371394
3.2980295878271413
3.2951084946353144
3.293097642752475
3.2844363095541476
3.280897774110973
3.274563782504837
3.2670942332132156
3.2593834114515228
3.2659631174721486
3.2741735118478013
3.2715845889983934
3.253475115383656
3.247379524972147
3.242330108825249
3.242716305486975
3.241536750276263
3.239284410208959
3.240767747649678
3.2484003353457997
3.2584254540216997
3.259757421705793
3.2640795258047257
3.2711869225745716
3.2727743956694066
3.271445552076757
3.26445575775584
3.259179040119694
3.2575607063691847
3.2614149393230454
3.2683237074248233
3.2638746983338
3.258311918093531
3.260711248361315
3.259273233673065
3.253631366858492
3.2518077242604537
3.254450609672251
3.253211113234138
3.2466308536531194
3.2562039180942266
3.265670072375464
3.2600037909302064
3.2467055531208597
3.2421816951886595
3.2522748588624877
3.2586204617213017
3.264880200542942
3.271503049443655
3.271186922574564
3.345344298464363
3.3460690620295894
3.3482019303898314
3.35154150613232
3.355667412906489
3.3599920807345494
3.3637585518101982
3.3630735129579157
3.362518212541083
3.3548385909512994
3.346403669835415
3.3483837171245585
3.3487346855861153
3.344264962770573
3.348000562187401
3.34843902660349
3.351220054104304
3.34059709082297
3.334336761939557
3.3387426613901225
3.3375982476072616
3.343481840926521
3.3549700530047377
3.354639514180564
3.352407533198152
3.348895923019627
3.3453442984643775
3.3409351195627877
3.3357418950151105
3.3340436924839914
3.3356625881815622
3.338391297857892
3.3410193440181417
3.3373249800605693
3.3256736324913305
3.3187947838614327
3.318824937458542
3.3234532392031375
3.3272539187916736
3.31744891347075
3.3048898944085896
3.2894541387791314
3.27797380373295
3.273862754224945
3.264620528317975
3.255252741382257
3.250423786957998
3.2516134333929907
3.2558732860821284
3.260386744090422
3.262882678327144
3.2618231196120218
3.268613475468928
3.27765866473888
3.278225836355798
3.2770551459178865
3.2747153486857954
3.2751432410725725
3.274712556257699
3.2736930442275267
3.271640136169693
3.2688870651230078
3.2753593369493865
3.277597122053564
3.2769084530222456
3.271144782509862
3.2712752136028826
3.271649721201851
3.2735790690465367
3.2756049177778666
3.277914268788794
3.27200954218776
3.2664762915414807
3.2613792326669304
3.256691644624367
3.253604899366855
3.25421887108622
3.263169031920654
3.272814688679211
3.276859998520843
3.2782258363558534
3.3587978993208654
3.358671154254351
3.3585155301461445
3.3590571727338316
3.361491752730602
3.366801980210709
3.364143084656693
3.3656971620210117
3.363271999361313
3.3593973547483564
3.3541988513190053
3.3500519948686724
3.355679077576286
3.3609623541899247
3.360242642374665
3.360146972471367
3.3534487196759115
3.3519614723346836
3.3514224065990073
3.3391643599452903
3.3470198759993908
3.3525965464948455
3.3550254382404394
3.3605109432190954
3.359201503645304
3.358718497447024
3.358797899320882
3.352081263384796
3.3568000813663543
3.3645006256301917
3.3647092546335826
3.358817487520109
3.3491779567821487
3.3428684300759834
3.343469532520196
3.342465561852988
3.3395666870236105
3.3345543399200683
3.328679755138969
3.328946864803702
3.3229513310064323
3.3149991672326413
3.303382368574501
3.2916958652574224
3.285508624278213
3.288825015736495
3.2975763563876828
3.3067992597098983
3.299892116280813
3.296381300600732
3.287497583693035
3.272344309453979
3.2721795753763154
3.2785574911732804
3.2833538722859994
3.284063882249342
3.285539771505759
3.2857990630120963
3.2832344501704975
3.2789285246040545
3.275176365590237
3.273900178976581
3.2759197906163595
3.280666305882358
3.2769106351984405
3.281613487926238
3.284121356157275
3.286954926751076
3.291848377951297
3.2956112327624765
3.2971603158440685
3.2870074303995502
3.274030164433943
3.2741358754642214
3.279943065629002
3.277540100246389
3.2746140887039514
3.274760872674272
3.2780673127407267
3.2801533274395736
3.283353872285981
3.3800498324922583
3.380455202652489
3.3816365863364375
3.3834188831497523
3.378728622230192
3.369501633655322
3.374144683556279
3.381052086986197
3.3854342167455047
3.3859113450096636
3.3802994742291723
3.3698243259514515
3.3781008454659998
3.380329125478534
3.3709596283068204
3.3619468845810774
3.3688512455221984
3.3652123129853417
3.3546681155848233
3.358297552907865
3.3614840732373583
3.363007307493734
3.362281119203118
3.369802299771215
3.374063171059402
3.3765116103913093
3.3800498324922503
3.3782967988701995
3.380160437464232
3.3857052284240123
3.3901006462219465
3.381162108435888
3.372849222833182
3.3650642799540966
3.3575642890773065
3.3506804390798344
3.3448818308224464
3.3401493175842143
3.335869012960593
3.331110350087728
3.3245709334420477
3.3151495641357704
3.309423132654518
3.309353235246636
3.3127462109935446
3.3172995889320807
3.3168426580578276
3.308088719114956
3.3175459126484212
3.30973962915788
3.2953159720618457
3.2949127737481114
3.293157984995895
3.2888612785755127
3.2888643361879892
3.288491310898988
3.291798224335662
3.2979123955745093
3.304011508622758
3.308650465879882
3.311506412548204
3.31174672642701
3.300687981176413
3.2876381664937484
3.286442062996737
3.2913762408602674
3.2846132300524333
3.2957696043598803
3.3047411942029905
3.3113372035614703
3.3169372027080413
3.315821597121989
3.3050533142639567
3.2935851299601024
3.2838849799241006
3.281832969866577
3.281509973493985
3.2812024176490873
3.2805005573069863
3.2838033809554665
3.2888643361879946
3.394798584976769
3.3970094567738682
3.398718887160094
3.3897215540397543
3.3855208687152363
3.387784414001525
3.3903190104882754
3.3934278235619932
3.397231451539077
3.4001478528673394
3.4001191350932127
3.394551379424631
3.393726328831765
3.390005654356064
3.3885295163198714
3.3868294951731372
3.3891383784616496
3.381234974202982
3.38128271480711
3.3840118979030103
3.380379403981875
3.3750863450330986
3.3727861753141863
3.3727628695274023
3.3833186496076673
3.3909633234789185
3.3947985849767788
3.396889587112553
3.39813306830247
3.3968317897603146
3.391176414604371
3.387720990499073
3.381289713435197
3.3776305117831043
3.370714898751826
3.36379147359426
3.357089942288898
3.3507313562361514
3.344753321013742
3.339156394436662
3.3344256412269493
3.3314366484107074
3.330503077548783
3.331819756100658
3.3355253703795906
3.3290834974386696
3.322387399156556
3.326868498114752
3.3287003070568484
3.3277697363893486
3.328339875510855
3.331953931286827
3.3253193730506987
3.313715983044547
3.3051749164050976
3.3050811182635793
3.305198314549084
3.306995570625507
3.311868445317762
3.3177344812695546
3.3171440496591247
3.3130731502547848
3.3140005538330777
3.312402506278
3.3066740033054143
3.30233594542758
3.305301852831394
3.308909759597969
3.313044844612825
3.3181592334311785
3.323674346160673
3.318168198421696
3.3173312065172356
3.315581152677385
3.3156606603558063
3.3203258407717104
3.319642566032529
3.3144763939524142
3.309011016998869
3.3049923457297252
3.3051749164051514
3.4120512117503923
3.409765140534492
3.4060066366381654
3.408657042719253
3.409046932850934
3.4070960989420724
3.404762962326354
3.403949531713134
3.406589727667629
3.406156376961358
3.402229804719389
3.4008168885341834
3.3944909021661753
3.392350801551719
3.393019075821705
3.3967937583226027
3.4026536178037396
3.403955027313753
3.397120869169477
3.388002703238854
3.387133647771084
3.390579804607629
3.3924409847904253
3.3962120469672152
3.4013344648874413
3.407139727888857
3.4120512117504176
3.4078903815304473
3.404053663431508
3.398866481887734
3.394256823227526
3.3897372835007107
3.3841250370440856
3.3785011821002753
3.3804038042543527
3.372583153104697
3.3697643287832433
3.371271897898168
3.371189791106091
3.3714293239221793
3.3781925684844256
3.3784296724765652
3.3696333657108233
3.3565383802946487
3.3426135332340188
3.3412653583548964
3.347310248466923
3.3485667955295035
3.338472997686047
3.334065885419176
3.3387830300331007
3.3366312499958104
3.326455416364642
3.315179375403324
3.3071454753503806
3.308164216605274
3.3109567142925314
3.314229993062641
3.316520774773526
3.319249061644648
3.3279084580926295
3.3364048834036133
3.3292870670009345
3.324501194655383
3.3274839661180566
3.3304679443892535
3.3304638435573435
3.328787610313365
3.3280704241663543
3.3309412697721688
3.33134371318141
3.3333868118884213
3.3324542639830077
3.3301185337941273
3.3272275695082225
3.3238508503686077
3.3278156316873257
3.327653018163898
3.3175563723794705
3.3099787682330284
3.307145475350371
3.4132591302498616
3.413175745398094
3.412943629228
3.412619489047323
3.4122769969695206
3.411929199451312
3.4114002317055365
3.410232438933171
3.4081992261444083
3.4126423143272198
3.4187368948151207
3.4238118441658227
3.4143051700521645
3.3991451770548724
3.3971215996801094
3.4069346450291236
3.41580269958436
3.4068037408823297
3.400382428600999
3.3956958081112334
3.392180019467177
3.390942311555036
3.394181361420068
3.3976826857057243
3.4016935893462787
3.407510619396796
3.4132591302498723
3.4128733081617426
3.4181180941263536
3.4235293018133675
3.4231672407163383
3.4157857740091027
3.4039946600182454
3.3916262736581335
3.3808741346876414
3.3840092678588665
3.3828113081451923
3.3770190786245835
3.3748145730720984
3.378158962600349
3.3797113502371623
3.3829877225622744
3.3778347359513705
3.3753758795730398
3.373637151388781
3.372332165597861
3.3706466846894387
3.3673277555378136
3.3613139018779865
3.35320713359793
3.345092229864081
3.338422966292657
3.3336339161137234
3.330797794019419
3.329929850160293
3.333286476244519
3.3395666383511142
3.3443958736142045
3.3475923462973682
3.3478698920759173
3.3471225510608904
3.3387131072749754
3.34131908171252
3.3389504945993105
3.3341173266036104
3.332703174398345
3.334294199689795
3.339576568914646
3.345327987795362
3.3500934973501417
3.3441509238313087
3.3510814381973426
3.3533553050659943
3.356103779613055
3.3611548753978093
3.3612005881526916
3.3526048749145456
3.3431432999455044
3.335081821516485
3.3302134117259246
3.329929850160293
3.437497774543474
3.434813423070807
3.4306563018376486
3.4299084860320233
3.4338447605017293
3.4395645037103586
3.4372282728277415
3.4310241765134615
3.423563768673015
3.417588161938889
3.4201067370135325
3.4272605869430923
3.424289182581896
3.431404532440067
3.440549229211539
3.441696482603566
3.427922301423548
3.4241248727083247
3.426315921541883
3.4326419261276415
3.439809868375788
3.442633826228432
3.4401225844203234
3.4366578880471397
3.434689947943319
3.435373953418975
3.43749777454348
3.436943573000079
3.4308298935816257
3.42609426085415
3.4255786509557264
3.4339700818591017
3.4378856405190934
3.440142282149098
3.443558794527742
3.4481308825217614
3.4415326262428096
3.429278706559679
3.4165140249417325
3.404359508315609
3.393224522095684
3.3852275199432262
3.3884313628458447
3.388833722497382
3.3875551709726173
3.3837598868641505
3.3775868565280565
3.370659345664444
3.3642457208017036
3.357706776893994
3.350046528964887
3.346158951010137
3.3617535892457377
3.365163451377507
3.357972289022695
3.3582405124806973
3.3565787621585255
3.3497927749374394
3.3480824261425264
3.350365960640344
3.3479527391474506
3.3484145543117383
3.351574611363221
3.3567486320457784
3.3619462830854925
3.365804457107171
3.3666181954635177
3.3661808048297863
3.3616730321212835
3.3503614933142862
3.3455372406791892
3.353131329487089
3.3614047657569346
3.3660055995693017
3.367058924226609
3.3621412397310046
3.3529012623827392
3.3509859858806257
3.361085442209731
3.3593864650696514
3.3579722890226726
3.447707504790791
3.44751558822912
3.447031514548019
3.4462500644803398
3.4447377350367137
3.4418372747354704
3.444585070511536
3.448245267255406
3.4400899656396393
3.4341432988421956
3.437538647041563
3.440705887153335
3.4511860396137246
3.449917616298732
3.4476599465344226
3.446188105716823
3.4443780089989544
3.444569795312506
3.450055971899366
3.4509258353988908
3.4522502601825793
3.453491196771444
3.454115407696849
3.453827347940385
3.452580845762788
3.4504881352554926
3.447707504790813
3.4395593909225908
3.4332832942132567
3.4312758178136877
3.4330818264640905
3.4358670313621156
3.4486607789895176
3.4593371652147784
3.4579418117809695
3.4516537490965233
3.453454584570864
3.4534193883039346
3.4499938378450654
3.4422960828526317
3.434184563382353
3.430010943711765
3.4306622608260913
3.4314529727231364
3.4301406789188214
3.4289373120425295
3.4175518299433354
3.4036844418157735
3.3926292258704143
3.385348533381621
3.3808557664955177
3.3772817588121726
3.3720356877323057
3.3751283289329046
3.3725790117055077
3.3664903928399945
3.3600874655981534
3.364491953236093
3.368720233913678
3.3709467628044663
3.3750250570844944
3.368861976658866
3.364333324156137
3.3682396988005907
3.375466411209506
3.38076191623844
3.3765243315129223
3.3704778050322153
3.3640846229467427
3.3559231637134714
3.353671648446511
3.356404932661694
3.3623390369145865
3.3712421449207124
3.372119341425183
3.3731360394041454
3.3706485266371193
3.3659217308323934
3.3621850251440355
3.3713035574158248
3.3725790117054886
3.452125761566004
3.453222514159103
3.4561785346867744
3.4601537408434684
3.4640863824654358
3.4665889965380585
3.4644867957693943
3.4532837672591437
3.4502807179954718
3.450000498691545
3.4466847262946696
3.448320074981904
3.460831224886272
3.4618798160810385
3.45330671776481
3.448143740456241
3.4498814670364575
3.4498370184544727
3.4512511867993725
3.460655948893487
3.465982555359127
3.468212443268483
3.473193018653862
3.468205326316028
3.4618717816767663
3.4561325207576203
3.4521257615660312
3.448489446753726
3.4434141658171797
3.4374711529501587
3.43956610906234
3.4485987457229554
3.455873995170192
3.4630568592245536
3.4615314552724215
3.455643066510993
3.453602995907889
3.4590810816868025
3.4646141051849777
3.469683909041003
3.4738392458459817
3.4757635917387515
3.466201027886031
3.4559219173315707
3.444717910227595
3.431832323262633
3.4252527259170726
3.412340736779784
3.410530430579419
3.4078057565968014
3.3994326044845917
3.3899760211631316
3.381643732137834
3.388200131345419
3.394509245963345
3.396644782907938
3.397371338745426
3.394961004273126
3.389749290617502
3.382280624492418
3.3754197827537125
3.370955171985145
3.370347057547204
3.3725488739674896
3.377671861780619
3.385528421517648
3.383831371407034
3.379412334701044
3.374300801623338
3.373352693580237
3.372782842473186
3.367247805111191
3.368631080436692
3.371925579761663
3.379792123642351
3.3768186936357187
3.3786948777974923
3.3831442846359043
3.3859976650074213
3.388503140362848
3.394509245963334
3.4763480368794037
3.4794530781882163
3.4846419045736585
3.487525363991882
3.4894171614755147
3.492809395187846
3.4929137851596064
3.4857382341342302
3.4798297857767118
3.4736058424731047
3.4640606719762808
3.4599804492867254
3.46593481722949
3.4705008800749018
3.4724724304744607
3.469310992569732
3.469015936501828
3.4767309539957676
3.4745421987481353
3.4694022056035276
3.4693126524502853
3.4741106275117954
3.476231696312531
3.4828953669987497
3.482092101397422
3.477923251876259
3.4763480368793775
3.482857534090244
3.4840915676717925
3.4763355694967557
3.4717757431134704
3.4727772149468694
3.474716457949705
3.4688482711131456
3.47645203159929
3.4883079350161372
3.498125955058827
3.4970215608464095
3.4931611870232953
3.4890609079577763
3.4835487407437347
3.4761937761329826
3.4743005832590024
3.4666187350615956
3.455324426228
3.4411663491925926
3.4276633670801724
3.422523619049143
3.414838275357431
3.418298008515552
3.419786003064881
3.413580703902438
3.4084079852347156
3.405917354952166
3.404995223217269
3.4050163370229622
3.4049235479874236
3.4037600121458778
3.3971255211913496
3.388056546394406
3.378018878156111
3.3826409048534325
3.389269890062869
3.3940079666364067
3.397382081106636
3.4004250039186092
3.408912778908371
3.415796398506089
3.406571846381946
3.395137403965754
3.382538849273818
3.396925967150502
3.4011198176326265
3.3948819641130408
3.3855388994191453
3.38792447404385
3.3951155975606526
3.400431026406212
3.40359099635912
3.4056136248981734
3.4049952232172487
3.504820035104091
3.5054864487526802
3.50658522291418
3.506274877004907
3.503620504528776
3.4990484189434876
3.494805785410707
3.487679266478127
3.484037186877969
3.4779253430772927
3.4809395146542443
3.4829964847944948
3.4816393506298446
3.47643746090545
3.4727855666303697
3.4722640322072724
3.4706450543948515
3.479497853763027
3.486987237779019
3.4970680754065944
3.5030501075355263
3.506645084368428
3.510055885783054
3.5060040969997175
3.5074858065891608
3.509276218344001
3.5048200351041006
3.497185036942648
3.495137409924864
3.4917842423333285
3.484724079154093
3.479322725903647
3.479531309577648
3.4895183775241607
3.4998595564624537
3.5077232729209507
3.5016262436879186
3.505607342052476
3.512513351473983
3.5088709519359216
3.500612294599543
3.4897373257873654
3.479287947768644
3.469485182565984
3.4589833586750527
3.4479805110127124
3.4375178826301473
3.4302273296093606
3.425133796018673
3.420999781561518
3.420478840748204
3.414157704391199
3.4123596609628395
3.4081376987627094
3.4077274029529625
3.4077434973194314
3.4070229069931957
3.4046431828346115
3.4055075536797434
3.4097792430325
3.4174640060098724
3.4240300582325474
3.430638697542273
3.4374987016455045
3.4334840222579497
3.42432668934199
3.4219581203942107
3.4158135139943133
3.418358629359507
3.415876492390806
3.4135843166268205
3.406980298393185
3.412450729671208
3.4041009010361716
3.4013546298121176
3.4041362877888037
3.408777650839478
3.4124934171425183
3.4133519751167176
3.410526772031091
3.407727402952928
3.509131619715562
3.5096056759984537
3.5125649628648263
3.5195193112624787
3.5175769653429882
3.5075558687451163
3.4974136566172738
3.4972629388569563
3.4929937794787573
3.48733801129235
3.484870736281226
3.487959576947014
3.4888693116247005
3.5009490069077565
3.5045632124817097
3.4966244590767217
3.4882559624477714
3.4805782245085832
3.490747486952204
3.5010961204129543
3.5096596490263323
3.515940967845868
3.5111843621556633
3.5163527769068277
3.516845233943331
3.5113031237388053
3.5091316197155504
3.503305405423018
3.4988214055447204
3.5059200933270334
3.516253511657866
3.523375392610567
3.52687395962267
3.5249754092543917
3.515642438523371
3.5085396403597784
3.5147046615424875
3.5175728963111097
3.515374942945862
3.5128929410304086
3.5013312130038656
3.4925892972770005
3.4873179416835876
3.4856127781941786
3.484177955965106
3.481366809342453
3.4764469323048792
3.4686153738873897
3.4567407737007967
3.441370709340923
3.4272024060840667
3.418533334933772
3.413611197063487
3.411737107702407
3.417918842741521
3.420490453305029
3.424578170251458
3.4244513205044393
3.421296300294768
3.418980204663091
3.419764089865327
3.4276126516092336
3.4400161044731914
3.442367485106299
3.442504562020968
3.4447357802526937
3.4479898224793244
3.449560197935198
3.4475453049522833
3.4407265678162395
3.4387639686736757
3.4265341730758023
3.414144000007545
3.4254251180901596
3.4229649480365665
3.419853212897549
3.4207886509806777
3.425235834229222
3.4292419499633784
3.4246689914905413
3.41791884274154
3.5247520510825625
3.524696925565466
3.5242535618935436
3.5224841872426045
3.5217670016113654
3.5147775310088654
3.510066869767172
3.5084988666187296
3.4934673316065155
3.4902613658896566
3.4889480918507356
3.4892469161797863
3.4893438645580646
3.501601274158865
3.5129282681262106
3.5201752893419145
3.521467213274527
3.5254986950003753
3.5317376215730847
3.5338125467815757
3.524951358899756
3.517079704230273
3.5195025667807447
3.5198448352123517
3.5206324359522583
3.523406183423122
3.5247520510825923
3.535512862755041
3.543993485122399
3.5441575795104283
3.542542843326179
3.5411434411191713
3.534609732919705
3.5288241251294377
3.531392130487016
3.5347880648858427
3.536731057425233
3.5347076543977956
3.5243296405924918
3.5219130433348034
3.519673645433698
3.5090252528241415
3.5010452415720144
3.5001218856043663
3.506981577721935
3.508525523130564
3.4991923235172084
3.4808921810323117
3.4620533913952136
3.443925410010175
3.4362180613266604
3.4448542605383667
3.44104323353876
3.430922208509788
3.4334758314453113
3.436013022441837
3.4419503792713337
3.4406251036747024
3.4428120099041393
3.447113303380682
3.4517434398970344
3.4529030873330857
3.4488378551938603
3.453856163052221
3.45484099622911
3.4496659536018877
3.450797238247741
3.4526268615057907
3.449156327706408
3.4485538633648356
3.449977009388701
3.4435167418187276
3.436129200916539
3.428914898357409
3.434211243090611
3.438667469296966
3.439272729723558
3.4399219125194507
3.4426462517132843
3.438450513612012
3.433475831445337
3.5561952261064023
3.552893274501418
3.54460160936029
3.534885380270861
3.5331388261414056
3.542653113941525
3.52600534734931
3.513598951220379
3.5229650871953293
3.5333416786749883
3.537964146486257
3.538074951679627
3.5424550449153567
3.5381941539847936
3.537139804662014
3.5422283555128242
3.5522766147004714
3.5524569754055944
3.5438730534826166
3.5409066818371775
3.5515657784798584
3.550194169530508
3.546920961712414
3.546216161790349
3.54908873943005
3.554193271598292
3.55619522610641
3.5505477437250144
3.5463278879015445
3.548655712873148
3.5482250512041116
3.5429870236045824
3.541442869116468
3.5448472612787953
3.5498891219478272
3.5516341255370674
3.545317486722102
3.5368872156909115
3.5389490963884427
3.530727384287998
3.53243982479331
3.535665549627781
3.52405890229218
3.5169647572445455
3.512318062569027
3.513666289048602
3.510211114617885
3.501549211565514
3.486650683461118
3.4693996603741324
3.4565514095174734
3.450319515494508
3.4427985600067887
3.4418631349367423
3.44772318858358
3.445620922266288
3.442511853232458
3.4505427646965265
3.4585574241121253
3.4634810968961474
3.4578222521891075
3.456644510969803
3.458617983989658
3.458188453249623
3.467015183462542
3.4772310583832473
3.471619396659183
3.45970892063748
3.453263342760067
3.453342955073662
3.454004864622615
3.452958263197585
3.4525050671585946
3.452846993597345
3.45340406736026
3.455534624813503
3.4592374439081013
3.4536774275995463
3.4467329141567618
3.4461363013050375
3.4477231885836037
3.557145941676151
3.5563947309102772
3.5549583246061345
3.5544907799938357
3.5552347763329086
3.5429911268638348
3.5488112638668627
3.544158361226854
3.541355662869074
3.539407491722993
3.543556517048747
3.5488334680254368
3.547157435039323
3.540941867170646
3.5465972480137418
3.5575436678072117
3.5535530588858104
3.5540774337319134
3.5552581216509753
3.5595004077103467
3.5549394383000834
3.5618798919055283
3.563470288790125
3.5629563487085885
3.5619091898933766
3.560012710570894
3.5571459416761257
3.556636255797068
3.5563812352216355
3.5557639095473
3.55505656636169
3.5546904409767595
3.5547011480421884
3.5545234862780455
3.554070489324435
3.55433014462809
3.5574206290879724
3.5503277289377473
3.5406792301303196
3.5439903533155728
3.5509474381012565
3.5424273196912175
3.549626872566676
3.551306912904701
3.547298879856111
3.5283671782470276
3.5146219159393652
3.5077322361396486
3.49218514458765
3.482204914113655
3.4717819348660175
3.4619577248042344
3.4558435829935883
3.452076276398274
3.4528742797225913
3.452988301919692
3.454749466357405
3.459934765876487
3.46684057499691
3.466826843834883
3.4756915911050816
3.4836697566425436
3.4847198396297148
3.483191288048262
3.4805082499442497
3.4774692288991043
3.485680130223893
3.4870378622985085
3.4857903635431304
3.483564528447583
3.4803094927911675
3.480945196325866
3.4782561114392356
3.473079345420243
3.4680328391925546
3.464152841814673
3.4600126547225574
3.4544202517231617
3.447062051474962
3.4475311609593233
3.452874279722561
3.5969601973292415
3.596063685258111
3.5908545517594197
3.5767002910324948
3.559997427992568
3.553933782967374
3.5520504017431156
3.5601445382785983
3.5586906971517127
3.5548603986391956
3.551516579314396
3.553699938784292
3.547326714222582
3.556536108483033
3.5620236975960444
3.5618352803391278
3.5580756283889974
3.562678120318511
3.5618806904535805
3.559577630246523
3.565077418790055
3.563968973833651
3.572843094247013
3.584458802139662
3.590687793855759
3.5939720275388645
3.596960197329273
3.5921918887164495
3.5880608235162246
3.585052534447023
3.5838238968315848
3.584779264155531
3.5873789388963857
3.58871078040658
3.5819699628358808
3.571503042711026
3.560434091745828
3.5635144155515506
3.570114289836789
3.5753125694415613
3.5536382428614703
3.5591831542252406
3.5664164950674477
3.563050057817519
3.5501690544497593
3.542439920395945
3.5274820238210793
3.513068219875046
3.5132949155839577
3.5079955044719453
3.484648196080063
3.4624700938919233
3.461718769707373
3.4727509963817824
3.477375592355557
3.477629607515519
3.479426132900922
3.4813023419504803
3.4720053938180677
3.4736837870432695
3.479654150202539
3.484676115977652
3.4931006082309426
3.501281032313287
3.5010221718312553
3.497288114683397
3.4968867169821825
3.497204710483792
3.499045134830407
3.5010390650627174
3.502434354489542
3.5069932520794325
3.4948595842484074
3.482370161335549
3.4721825809507907
3.464662189938202
3.462747504162107
3.4731586677715107
3.4727848146410234
3.473248989699984
3.4773755923555543
3.603190534879622
3.6001924181447142
3.592960175504822
3.5870643710721257
3.579472918770482
3.574695391812299
3.5694857932227215
3.5632358521869567
3.567387064789359
3.574559802052789
3.582032100491427
3.5834802043794234
3.5810864270044593
3.576693422849088
3.575551586161787
3.5748497115959514
3.570029265650961
3.5631900842725654
3.566238550542824
3.566652174839717
3.570227706211597
3.5838133823901304
3.5871036152492293
3.588287481529662
3.5937029757654684
3.5966907053064383
3.6031905348795945
3.6050310233315632
3.605808537760187
3.6075586988153105
3.607249559011977
3.6054619388985847
3.604442789062995
3.596026248813005
3.5909994190018084
3.584914681978343
3.5836343348249193
3.5863609549087303
3.59158404384955
3.5767998329925703
3.5779771479906732
3.577555076395563
3.575930122277519
3.570523940947315
3.553960827410188
3.544509177376845
3.5463571667892997
3.538130676062275
3.534107236304247
3.5131660410843826
3.50534139739494
3.4980035655792165
3.490322172476229
3.483078297154261
3.4812140021564923
3.4830994426404582
3.485298347114688
3.4849134490251314
3.494512607212583
3.5056079464279883
3.5155767960754205
3.514177808407832
3.509761386826204
3.5050945726418075
3.5108937173318764
3.5109957064045902
3.5136565751921545
3.51072145159729
3.5114515528510295
3.512765828601346
3.513461159101945
3.5139284235356483
3.5123695602566416
3.5070570651731567
3.5049186072944902
3.5063079910824686
3.497371418604642
3.4810262363496993
3.4809584446367525
3.4822652487318946
3.481214002156505
3.6034304192934417
3.6039200475793356
3.605618833625061
3.60185703154098
3.589965610021526
3.578553495502986
3.575691157496494
3.578831270955858
3.582334528494827
3.5859500032249056
3.5875622127631233
3.5876937254673575
3.587621235357837
3.5903781133266874
3.5911656054327623
3.5859293085606216
3.5851372454749773
3.5825814290542874
3.58079333572067
3.580212687784966
3.5812599959288898
3.584994014928835
3.587392943305087
3.59099701991316
3.5952322187942123
3.602223156483805
3.6034304192934763
3.6156456712642733
3.6188704740842814
3.613322075758938
3.610728435731935
3.613519966161626
3.609286816192979
3.6173555843082315
3.61703423149366
3.6164834655176854
3.615234955245685
3.611453693433554
3.5993100717402453
3.5998053606451803
3.6086779313837187
3.5987173981157614
3.586207742955589
3.5825020332625677
3.570273047960077
3.557096502739423
3.5530090064909445
3.5575163417605493
3.5375388764292817
3.5369054496572194
3.5416109067075463
3.5384587196825854
3.5346727322464333
3.5314705508603503
3.5304879537241503
3.526374617857886
3.517924004566823
3.5136071263417823
3.514833828483771
3.5167184351098335
3.516742566099174
3.5224931612423154
3.519567888863216
3.518166156772046
3.516964349817273
3.523439537430053
3.5248431123600334
3.528133545448705
3.5280203038375877
3.5306720635276574
3.525788303494118
3.5220586466764003
3.521902970979873
3.524299507184046
3.5266526662578084
3.515111208550061
3.5087617574749355
3.5111212433874055
3.5158333180536934
3.524137566446186
3.530487953724122
3.6238566769873657
3.6208607628118665
3.612736414721768
3.6065593408222654
3.6053817271988815
3.602900132418863
3.6010896050846646
3.6007066812131314
3.599405743085515
3.595168841977854
3.590925679723066
3.591747997628128
3.593318710186707
3.59790899396286
3.597223760879006
3.592755521246228
3.595323604372791
3.588049664450388
3.5828950754988576
3.5825160647546626
3.584897361296077
3.586433398946462
3.597799243875086
3.6068266338040305
3.613469268207856
3.619466645529298
3.623856676987347
3.634361251623932
3.6310547156151807
3.6269415148281707
3.6212232647715528
3.6143301626717066
3.6167449831915524
3.61753692948785
3.6189493970776208
3.62425467868493
3.63440956701304
3.636709283804869
3.624794451763078
3.6165245898973724
3.610702790113039
3.6230235033845886
3.6097826605988215
3.587644666332186
3.5904839856728072
3.5887360660257306
3.5725591086547803
3.564546979783336
3.548838853443705
3.544387546127356
3.5446010757429898
3.5505004591916456
3.5415789567970966
3.5352927773407847
3.5318533363918396
3.5317640247955726
3.531657101659354
3.5316783009193355
3.5313427977536254
3.5296843945110554
3.5263888570736692
3.5247040388505444
3.5351075433614687
3.5389486109369073
3.5339444675675318
3.533382838122867
3.531152275898805
3.5320266884489127
3.533226310723378
3.532433814964172
3.5414903838693688
3.5363967157634066
3.5318404552629716
3.530156483314233
3.5268624514152296
3.527880108264722
3.5271465170074148
3.5261320262992344
3.526520263498726
3.52864774628232
3.5318533363918276
3.6374170631033165
3.634941544002668
3.6300208391261153
3.6252714335145426
3.621867210240525
3.62034267695744
3.6215772186921256
3.620546828453597
3.6156788155363278
3.6123026431718452
3.605233792343269
3.5940053087246717
3.597822299695446
3.5979628221289
3.59874323043826
3.6017728244457756
3.6071245838814563
3.6154212035840327
3.622876100330974
3.621347364656594
3.621341673805859
3.623909040349686
3.62811973500366
3.632598919971158
3.6366467553203097
3.639289511042842
3.637417063103299
3.6351854583994485
3.6414950788687905
3.6438519847605453
3.64236795406537
3.638549789792311
3.6314199482893024
3.622755557383657
3.628228584918371
3.638745244640297
3.641097961131739
3.6447588923719016
3.648782407029883
3.6476048318637484
3.6443114832771615
3.632837798198327
3.6319740827477314
3.6270840725592395
3.623808873848515
3.610283174104083
3.590026790766608
3.56771062544658
3.576858443328822
3.569187934293601
3.561413308862338
3.553847881491824
3.563028533589601
3.571490403085146
3.5782556275274735
3.5752332135490823
3.569649577039507
3.5639035813276614
3.559472604146519
3.557928911868645
3.5557458495408136
3.549785125527061
3.544328901724454
3.54750398267563
3.5424802319457735
3.5364839303753572
3.537294565951715
3.5440116817182292
3.5493231976491626
3.5519386944972005
3.54859841881106
3.5381758597082453
3.5474412752179463
3.561540355327444
3.553801077340629
3.5479665735608195
3.5492604892618944
3.554073159827478
3.5611340311566844
3.5698189311162105
3.578255627527468
3.647676098516958
3.6480932396872237
3.6472057355426206
3.644109167643576
3.639922501156245
3.6340010391667144
3.6270625691168727
3.626637065090195
3.6355151376481207
3.6270702565995334
3.621058819595075
3.6232780881693456
3.6274342978737595
3.6359413323381147
3.630250779540346
3.628277828297002
3.6220460331861086
3.6237838940400624
3.6235754723007116
3.6305924976840656
3.636008708454617
3.6397086929347267
3.6421688522006845
3.6442475480540284
3.646589844931223
3.6475964654919037
3.6476760985169117
3.6535920503465684
3.6536959127955795
3.650700391730866
3.645826515296519
3.6394290070377933
3.6352165812938497
3.634280457807042
3.6357943091008593
3.639818846666607
3.651008340032357
3.6597834817013233
3.66214650528288
3.6565660008007135
3.647771504906965
3.63901298873488
3.632055256270113
3.628675716375379
3.6284612772339324
3.6114972833381436
3.59769386287353
3.5868783679989584
3.579455401516527
3.5731476865679506
3.565616827424208
3.5675229251539298
3.5744844569190186
3.5845187564680976
3.5852164140652776
3.5841392155080904
3.5805649945821365
3.5753669849167826
3.569081305176803
3.5623090215199005
3.560270709804481
3.565510741882573
3.5583410951083967
3.5501007425985667
3.5600862036114824
3.5662651441605284
3.5662671409954276
3.564764207921746
3.5621111458047117
3.5566625575686093
3.554585259778811
3.5584537104074725
3.561570916236902
3.5640919546695784
3.566194135579285
3.567720067101499
3.5692694556610878
3.572017693571122
3.5761486177832644
3.580970011434437
3.5852164140652563
3.6526244528726073
3.6504677944486117
3.649261212147748
3.651308380242415
3.65351720440941
3.6526669709856003
3.646658021043442
3.6391605334748065
3.6364490084422543
3.6418480098390096
3.638385843755259
3.6336124209746012
3.6355334051854626
3.6392514841652615
3.633601644004898
3.6319342167385122
3.636980727511674
3.6303471492087835
3.6289618590767274
3.6334554181001892
3.642237347960085
3.651903432094407
3.656710349928904
3.653945040816508
3.649632679092784
3.6495572108837284
3.652624452872591
3.6543620125342335
3.6623436175635744
3.6712755590765145
3.6740005108329434
3.6772879675498213
3.6791237925071405
3.6814321342768923
3.6786996646847
3.673652998697479
3.6680713677109007
3.6629709060196305
3.662270736474992
3.659282461724723
3.65182861112121
3.6391117918142197
3.6363063768901354
3.640937943253737
3.6291266401683595
3.6161641253054944
3.6055641311200755
3.6014141888562508
3.59667308577794
3.6037425610513587
3.61240243568801
3.6148405694965877
3.60985109583863
3.599801036172194
3.5854484366800707
3.5876699696629073
3.5923789544661933
3.5926040133847486
3.590414477384347
3.5837264751120315
3.5749345291314287
3.5664490523157677
3.5714081351087157
3.576416207707961
3.578313379402073
3.567705531484028
3.57485635292853
3.570739116598608
3.5657057587416014
3.5601901237659592
3.555277248488462
3.565994690641352
3.57571628543498
3.5655451419092166
3.5744345989300372
3.5820265187665297
3.582460334897217
3.5810209196373606
3.5814847349532797
3.5855314048964675
3.585448436680066
3.6527653040687227
3.655683517236493
3.6621170081261685
3.669622911576402
3.6763944171552865
3.6794776143369963
3.6702199664756443
3.65630670545104
3.6409107676760923
3.645868488393039
3.6518640806436284
3.661269769507929
3.65244086600936
3.6396590405094194
3.651120949423457
3.6574539647681847
3.6448019892369548
3.6468707935422504
3.6493674270094623
3.6516830667898836
3.653825908885859
3.6560321876734005
3.658065360658459
3.6588283135092188
3.6571819971015382
3.65376356592533
3.652765304068683
3.665869673598369
3.6715485738395306
3.671893427937249
3.6753067065967966
3.6795108946990602
3.6840995056915813
3.6829056300308514
3.6823973853477865
3.674720458464941
3.6682727110166633
3.665952235771314
3.6643387956967857
3.661621664548304
3.65640196365053
3.6523825165630703
3.6478862105149954
3.64694908470562
3.632296730193168
3.627331442478899
3.619749098330007
3.6069654285143153
3.6021927451202305
3.606515693072714
3.6129396170988723
3.6167049367232957
3.61544320661883
3.601635845992014
3.5928359798355163
3.592610737559835
3.5925829559668085
3.5982725786895875
3.605029208552901
3.6020828101019817
3.599302303540446
3.5952957882356467
3.590319791970639
3.5853791302173104
3.580068394478657
3.577652225616886
3.578409781667618
3.5877555986356775
3.5874604063254285
3.5884463842832304
3.5889060110978317
3.582806400125073
3.57625366535276
3.584921454549847
3.5912522782920417
3.5975952614862017
3.6026673451173705
3.597133629687232
3.591795459524594
3.587367401105696
3.5928359798355585
3.6820358550192975
3.6853171091838677
3.689072520195848
3.687857673476133
3.6843232015737066
3.6810461634419904
3.6828339238292718
3.6799898313476
3.6694517801775413
3.6547550087234684
3.661637404701376
3.6748490180389903
3.672113431500843
3.669994304242137
3.6662937771647437
3.65770819883912
3.657313373131434
3.6559996129077805
3.6572524569006495
3.6602968805902303
3.665016629401644
3.6719892188945216
3.6805364924601096
3.685245952671767
3.688612023382887
3.6849997693279604
3.6820358550193566
3.682949112916952
3.6817986899835016
3.687144368462793
3.6953279988967944
3.7028931577157675
3.696862467764691
3.689960261810824
3.6840833022587516
3.686326678263247
3.686940160861317
3.6720092432666154
3.6730825481577765
3.6864585254209237
3.687338884525333
3.6841319092817435
3.6746985196811206
3.6557641717829714
3.6348057712081867
3.6284250026430196
3.632247940088284
3.6368203420250396
3.6419250529840954
3.646229713716672
3.646217863955542
3.6390280260752275
3.6239962953014184
3.617740196410589
3.615143575484299
3.6148934426675843
3.61350811219156
3.6107841704615127
3.605408656816477
3.6040670355056084
3.6015328387549355
3.599175914959453
3.5955750516264557
3.5888123517457773
3.5810857160994827
3.584522407286942
3.5874965350832055
3.588390110774321
3.597232543395742
3.60357479189413
3.602851813505691
3.600846562815067
3.60003163608332
3.5998699286208202
3.600108429485957
3.601993731738975
3.606302331325645
3.6114064298165895
3.614756708518596
3.6157162920173618
3.615143575484355
3.6884199361693133
3.6913306479305947
3.6961556714352573
3.6975795985784914
3.6961722706983986
3.6954828299081712
3.6991443200989624
3.7060333891249506
3.7136055170657927
3.7138526375752154
3.7073497757501195
3.697120956223503
3.71468460587574
3.7056420853732557
3.697467028295347
3.6903598103161945
3.68402571206934
3.686197125709265
3.6870214812088054
3.6861279218085925
3.6839246817616993
3.6810741536277005
3.680908014657881
3.6873560645728625
3.6886289106248062
3.6887637152528896
3.688419936169317
3.689433627411406
3.705193057635703
3.71311857294906
3.7090460837835577
3.703158944358367
3.710547838676298
3.717752033992567
3.7188647503948316
3.706395080842789
3.687302714697632
3.6853929613776386
3.6845465696815944
3.6864614649865732
3.6892255066280533
3.6843307757555723
3.681802171299728
3.6572097997278012
3.656066341399103
3.6513244097842774
3.6552944602960356
3.6640307758175963
3.669536863186163
3.6566316888333774
3.6470983960073102
3.640365485020384
3.630908335860054
3.6216620680220712
3.6152416137494785
3.617416531094444
3.6162665487782375
3.6110788338010873
3.607298411940829
3.612398766452308
3.6202794137200325
3.6258458284013857
3.6137559242857105
3.6069031546532377
3.604602262523359
3.604538448193766
3.6125849390012728
3.6190506993854727
3.6231127516114703
3.6243236903319493
3.6230234975105553
3.6286016217505432
3.622995869913291
3.617226087429799
3.612337927895673
3.6077617276359084
3.6063328783278945
3.6134713155789084
3.6169458984596594
3.6177950412931943
3.61524161374952
3.706068539968942
3.7059157666627365
3.707149872446329
3.7103732976108548
3.710817529522906
3.7077750333016546
3.70686380787292
3.7101547835050104
3.714063797200455
3.71777689451451
3.717799295643273
3.7194269869413317
3.7157583149708384
3.7181579097201287
3.7184813250929523
3.7196913004693872
3.722389733298855
3.720423957134451
3.7159736544984225
3.711828209836492
3.7077355459511403
3.7047740386708092
3.703966757693456
3.70504896060629
3.707048221560666
3.709970467696365
3.7060685399689506
3.7088788171237526
3.7082883227225194
3.714356467217965
3.7147233483312676
3.710232876909076
3.7106893498956492
3.718483631239242
3.7256612663030917
3.720583679022255
3.7168344606498636
3.713241840361281
3.7090265187908837
3.704091401928276
3.6986929367233046
3.6966156558329417
3.6835619365769756
3.6673271096741473
3.6563505251504167
3.6628257411465817
3.6669190738672457
3.6696177086627175
3.671060891100674
3.6677771212541788
3.6588150425268813
3.641747817120042
3.6322898578456346
3.622863342249902
3.6183408906598644
3.6183581700449734
3.622875714851113
3.6293104728459844
3.635640535296616
3.6419435892528274
3.641569933614115
3.6284251994703163
3.6357412866511245
3.639874702206585
3.6390734142316594
3.6351467359200362
3.6496752575319134
3.6502032302095953
3.642144381980545
3.63491817751038
3.632536468302643
3.6288720586971026
3.635780938684484
3.6379513967068546
3.6357656763689987
3.6355505400233254
3.634612593844063
3.631291201277122
3.6271353719593797
3.621379049828953
3.618340890659877
3.7139112641386154
3.71405774588229
3.7149367230816415
3.7147800437178677
3.712816508578085
3.712694771364128
3.715185298365654
3.71939108233713
3.7214068334475754
3.71953904357432
3.721366671252774
3.7204877239126604
3.718405574094916
3.7304477507519564
3.7253118707733157
3.723094051014073
3.726025919909357
3.726902232431964
3.7268925765514203
3.72766846118398
3.728588651077795
3.728037183946894
3.7249074544967833
3.720038815150434
3.715570638801405
3.711502727675414
3.7139112641386194
3.7124601568489157
3.718382732875121
3.716994994957992
3.724854967686257
3.7397084629457082
3.74429255891325
3.733348950881467
3.7259921418935167
3.731346814401256
3.7332358019813356
3.7346162324345475
3.730663013965622
3.705412898298738
3.7007510581380214
3.697308221437854
3.686656467778964
3.6858099078484576
3.6880678225000207
3.6901771044141474
3.6909167871550994
3.6869024558041374
3.6721682956489845
3.6749395456288405
3.6618752408984188
3.6573396667547935
3.6555641718072005
3.6562721641318725
3.6583733530922546
3.661043767930863
3.667804071503658
3.671295667631724
3.6708519293639896
3.6578573750030117
3.6485569347906694
3.6552907329566713
3.6613681616193303
3.6626760254558928
3.660708665113754
3.660307264658076
3.6634996340082946
3.6618514329769347
3.663647787892996
3.6611974911855683
3.6501325327165413
3.645420733405855
3.6414369221889333
3.6434036006265496
3.645616163626548
3.6388501562448625
3.6373098717262433
3.641499044927295
3.648921879191069
3.654827050787866
3.6583733530922906
3.7196504966912927
3.718416046594227
3.7160953434735053
3.715234307174087
3.7178570890928966
3.724540098608961
3.73331951851271
3.731602812367572
3.724235810287324
3.728880422947956
3.733411576606978
3.736822449211277
3.732491409397516
3.7309633879656943
3.7330251758036677
3.729136554505391
3.7272811813039404
3.7336531139596523
3.7435685641417598
3.747624472957218
3.744035284113902
3.737072409598541
3.730421614011477
3.725676104829335
3.7230302441051935
3.7214913687809568
3.719650496691282
3.7202952684736146
3.718496281275202
3.7303928161572073
3.749262198912507
3.7572350979995894
3.752280701627131
3.7552815189588116
3.7505135446597424
3.746215862362841
3.743209205900835
3.7394616659922795
3.732542884620601
3.724014424857779
3.71173509729132
3.7108920836087353
3.6970543434792478
3.6980914738825454
3.694881245336828
3.691054278814001
3.692270635838342
3.689486525840588
3.6855409246117574
3.6758342730260583
3.679466813961142
3.686171586291355
3.6830497271330938
3.6748876000338817
3.6702517575540576
3.670298069804586
3.6705583684852656
3.6739327019626202
3.6725474328254077
3.6737125237027004
3.6736248091705836
3.6712642428377693
3.666891650553906
3.666678895062963
3.672763671635726
3.666534456329187
3.666142176338183
3.6694284308845306
3.6671232182208766
3.668552237455796
3.6754181678643767
3.6750405081193764
3.668681666137857
3.6556126879949
3.6516864013840005
3.6579525382238356
3.656013118309018
3.653552460323473
3.6531677198340153
3.6590781644904644
3.6702517575540052
3.7634829743277343
3.7627376534909946
3.7627009536948393
3.7686980183121963
3.7649438944724505
3.7607739666325415
3.757465026124157
3.7512251151534435
3.74970805183685
3.7482316648869816
3.750421526163418
3.7536540779203986
3.748073421056575
3.740203134572518
3.74387519633962
3.752612495136472
3.7591584350498484
3.766188092821902
3.7732984120110005
3.774021030193479
3.7671351087362046
3.7610104760794165
3.7562866749423973
3.754051822170713
3.755548057874824
3.7597452800159776
3.763482974327712
3.7653198706150186
3.763219128775278
3.754936753009352
3.755662632502855
3.757515105280993
3.759377996505735
3.759803743990711
3.7620525127485585
3.7617926777967923
3.762041518212263
3.758995019506836
3.7391491933075587
3.7407362951530323
3.733802430242259
3.7200549408193293
3.7166535843081143
3.7161240285547716
3.7150192796080086
3.714444650178551
3.7132974326753483
3.7117997111235956
3.701794756668865
3.6915009798356104
3.688977669100874
3.691994529654358
3.6962310047202296
3.6971021838609834
3.6977696003700258
3.6972426307400084
3.6936609325391654
3.6882692114572095
3.685512844423277
3.6858998885072336
3.686253884070666
3.686488585522303
3.6855702098762335
3.6818575555501782
3.6751448294915443
3.6802123118656596
3.6731216556771535
3.6783010184111506
3.6893885505239625
3.697333859148479
3.6951881639839566
3.6838824771475926
3.6739123983755895
3.6711427290476655
3.667237488606893
3.6661632053703768
3.6743387448107185
3.683685114234678
3.6912458496395417
3.696176124106277
3.6977696003700897
3.7739899791795404
3.777619623463846
3.779710065753452
3.7715258211670597
3.7785406759450124
3.777752511135602
3.7577682961149406
3.753617259188045
3.7611777043823187
3.771474241038308
3.7710293999878424
3.776157712018467
3.770627572409082
3.7764173069696088
3.784917437337115
3.7929245484653134
3.7963751556780965
3.78870962189613
3.7812402335785644
3.779969017510919
3.7857737066346853
3.790204976209395
3.7867774219340924
3.7806854810162487
3.778303034573237
3.7777178600898575
3.773989979179508
3.7708296285204357
3.7650544306446543
3.764522606602563
3.7636713236136217
3.762078017024586
3.763208570506949
3.767790271389016
3.775677652286817
3.787055576916081
3.7844715560200815
3.7618270848464666
3.7549793543242505
3.746994082018575
3.747822962414171
3.725961215941114
3.7194521638803177
3.719309920009265
3.7250422312981004
3.7245791992819415
3.7197494971582308
3.713019135202703
3.712416138324214
3.717251375797297
3.716959573992919
3.70237627918129
3.702688087589883
3.7113556325639507
3.6984480819293637
3.6984406176795486
3.7005643671858786
3.703923471119306
3.7072600985544946
3.7089316786973128
3.708398248497598
3.706677118946039
3.705883810831106
3.7081774415162636
3.7136663884312355
3.7149763124554807
3.714264930197759
3.70846348861981
3.7032696005013936
3.6992641982084313
3.6959146965507936
3.687925658353314
3.6820359919419956
3.6801638906690983
3.6832130066481907
3.690464212958736
3.700092210248417
3.7089250274034256
3.704426747696582
3.7003511431646268
3.6984480819293695
3.7826814700614846
3.7828399624340703
3.7843949760893696
3.788913770489691
3.793321298643387
3.7846484827980933
3.785931595051382
3.78255734896665
3.7765015017253734
3.7719145472956828
3.781358557245803
3.788957205733159
3.784892193793165
3.7824851688313395
3.7890213558904
3.7984702466256834
3.7998683357376852
3.796984726427459
3.7917172475858822
3.7897742712760696
3.793361465929974
3.7958990638784393
3.792743528483465
3.7936620839300828
3.7853372659055284
3.7792171543973097
3.782681470061457
3.7764729078876504
3.769091949366661
3.7689316205932406
3.7669097530855398
3.768935988357764
3.779812919887693
3.785918317288324
3.7878663772192542
3.787909150594848
3.7874394206232385
3.7886931017885677
3.785364425447302
3.7727971867395755
3.75274275409779
3.749539627464784
3.7453685258835887
3.737213034185777
3.7302103475371036
3.731557988715422
3.7217626212787347
3.7164844175095575
3.7229573325636767
3.725938683473247
3.724355037314268
3.730081225047416
3.7273145047413436
3.7136655084863226
3.7158527254722085
3.7164270307840983
3.718136100953795
3.7207851160487158
3.7237692205012904
3.726260533309198
3.727676685999479
3.727584944483612
3.7255357049412905
3.722462330771269
3.7193985141132817
3.719933096317765
3.7205438259382038
3.717309536902563
3.7097336335230904
3.7003611326615538
3.699393096017572
3.705419032255831
3.7141581699239983
3.724235727737487
3.728890428404207
3.7243377022906543
3.7174999887720857
3.7103546099961706
3.7138822355079575
3.715526992929016
3.7158527254721796
3.790323523932804
3.7870806596903277
3.7866532437073124
3.795626818613148
3.7989284409528294
3.814765204223945
3.829041174919981
3.824465629753427
3.814866641014601
3.805610714991206
3.7972026470880715
3.789522183426247
3.8036048881475426
3.819411838331765
3.836100433081357
3.8263240515677652
3.8151823044013358
3.8153850581941127
3.81736545177727
3.815456978686056
3.8061572725099646
3.7978310415101695
3.7987417589615946
3.7938022396932136
3.7940370896784597
3.793889647267274
3.790323523932853
3.793144611707517
3.8044520533525947
3.80560261453994
3.792747949567278
3.7886450153993247
3.7889452227980156
3.788839519152217
3.7910412771820443
3.798125316577109
3.798336588360433
3.7894184524388703
3.7869313955175943
3.7896343167222826
3.7679360836145204
3.7549664645762633
3.752530463780578
3.757118561813648
3.762667004674452
3.749714453635058
3.7494541909197805
3.754865896354019
3.7540297489307277
3.7450993965713013
3.736920822558909
3.7305353398765777
3.7323903436770167
3.7443432993014176
3.753205114013218
3.7550437528178184
3.7602354534083173
3.759541168259154
3.7558189434029567
3.752298676747867
3.744018566071061
3.7355818199661512
3.7280785890175325
3.723037840758324
3.720608735471093
3.7202034430770055
3.7236448312539046
3.728270687164697
3.7284218862164558
3.724978968936942
3.7236671790763336
3.7255453709267417
3.7281320120981363
3.7298683287677465
3.7373335278111037
3.7526019215333566
3.755175720468094
3.7567431613729907
3.7597608670888936
3.754935350437132
3.753205114013215
3.8262147329849725
3.8270770488269443
3.826108815001469
3.8250341330808393
3.8303076485590686
3.8377596176420488
3.8327139501275425
3.837640780591288
3.842533425175973
3.8433334566253157
3.839786205025908
3.833598267080105
3.8435025317006866
3.844860886260548
3.8374410944650235
3.8324448949618284
3.829102609886767
3.826665012314576
3.822400185034363
3.8201537459280988
3.821760123414398
3.8208171238718105
3.817991073512746
3.8167571923000607
3.818545428255264
3.8224859866662046
3.8262147329849645
3.826210566631703
3.8200713610695614
3.812137877753865
3.8155333132876335
3.8159028550413
3.8153838392686303
3.8157335534981294
3.8162612200340806
3.8110079102021777
3.7991609667813915
3.7939396097354616
3.792500988471886
3.7910667107606324
3.7938111095957945
3.790668577065614
3.787323926391037
3.7807351808153697
3.7666442687597494
3.768139249042259
3.7724501731998417
3.764478751896567
3.754165326468978
3.7454143122514547
3.7400548746568743
3.742807238402524
3.7503466555536495
3.7620678058512134
3.7750132925247457
3.7716355004040105
3.7651371773649105
3.7676924473587463
3.760628279415077
3.752785749811973
3.7483687213383936
3.742204688762596
3.736531235017892
3.7325843904844613
3.7306222596979826
3.7330667735854384
3.7363351619543685
3.750075775858113
3.7676606346740447
3.7665281464858973
3.763743896676101
3.761988243674484
3.76444438845297
3.76784390526603
3.7632818057897284
3.7583220139073763
3.7669022264996714
3.766541058339652
3.764704247893349
3.774093564965688
3.7750132925247053
3.827277163894313
3.829080509318723
3.834914845737439
3.839311145566128
3.83996610988792
3.841508209088457
3.8516980206538975
3.8586054054441337
3.862657806603073
3.8627388037129093
3.8531234111054045
3.8398367157960474
3.8546019994187986
3.8495480700943348
3.844421330453082
3.849110730821816
3.834664460051296
3.8463652619727142
3.856794149103383
3.8635713104002205
3.8643340225970437
3.861042709167718
3.8596809683245983
3.8554618311073963
3.8448306161547103
3.8335181131943306
3.8272771638943284
3.827666128573837
3.825352618522996
3.825682085223912
3.8276193174225432
3.831245557956884
3.8362770114100866
3.8377899326444407
3.828974634256411
3.8202737284320207
3.8223614693146493
3.818745054797108
3.8077912949221306
3.7948541508616396
3.7952590921533726
3.800127848654825
3.8068890341971335
3.8101326540636866
3.8018835519466387
3.790702970713398
3.7776337229805805
3.775436298896051
3.778047748465898
3.781029827177329
3.7838682629666267
3.7851450127347888
3.788919576494508
3.794146594430243
3.7932331665825103
3.792397668252286
3.7814620564713324
3.7701967050621508
3.773541523412423
3.7733595260792923
3.770824556662773
3.7683373827898023
3.7670703153606446
3.7671447621365797
3.764570334099048
3.7584079411025924
3.762011232560848
3.7627670194425593
3.76772350624828
3.7753093164100022
3.7662339809306657
3.7690508178193403
3.770113922865627
3.7704263799434745
3.769493719919351
3.7698820873143055
3.7707262139712627
3.7772524430513803
3.7854692054139485
3.7905248809406613
3.7932331665824717
3.865945106879719
3.8658980112792913
3.86616346767252
3.867326837462179
3.861723822800681
3.8585551247915966
3.8623505038353763
3.867287435187828
3.8666662871183983
3.864709198037539
3.8653435187081038
3.8651752157703108
3.856514348726531
3.8704104139062294
3.8659556169278018
3.85596105191391
3.870366099050214
3.873112888090393
3.866087702005379
3.8638483806740287
3.8661493159751332
3.868127536200177
3.867757541161716
3.863594011150226
3.8637336618193507
3.8647219197430185
3.8659451068797623
3.8664159084894876
3.8575094881950056
3.855623677780635
3.8555552755750555
3.8524284831689735
3.845683694675648
3.8384785224034794
3.8319580716708033
3.8236543390196522
3.82255712293273
3.820246594149994
3.8170750266098943
3.814421281152809
3.8128008501472843
3.8136231057241847
3.8129598894005694
3.8119011219101417
3.8061586013455484
3.8014460055186086
3.7959734266033944
3.7899131867703773
3.787054987817113
3.793406500541435
3.805361230260037
3.812367153502418
3.801976211175587
3.8016965129318896
3.7986440262552326
3.792756248580725
3.7902878919562006
3.788315804586653
3.7908142823433093
3.8018079425692197
3.806335856542515
3.7951659934471382
3.7834117638781186
3.7731231403381633
3.766060378716514
3.7632077517322102
3.7644592053245756
3.766646250384409
3.768091897349914
3.777436432471624
3.7870507124496706
3.782756925630316
3.777309268362744
3.7721952606912166
3.777727292900383
3.784921093817487
3.786676481995132
3.7845545683780117
3.7872631848931855
3.7936939528141944
3.798644026255216
3.879536286099829
3.8773541620225984
3.872881920519638
3.8684121922650454
3.873726452895216
3.8746601563465446
3.869160830257384
3.8741244461788154
3.887775870006441
3.9010261103514985
3.9032613371161604
3.8967204138179374
3.9062432993220066
3.88562979190379
3.8784593185867653
3.8808342417095
3.886298101258012
3.873855695782356
3.8725378853234727
3.8691799726324287
3.866774365645906
3.870584753731743
3.869672551962649
3.872259511440166
3.8755343159998756
3.8793352254669715
3.8795362860998432
3.874901716563671
3.8698539958147293
3.864351957316212
3.858537149155357
3.8555927898708346
3.8555448226747027
3.8505419329595907
3.849596270025575
3.84057526372855
3.8287202964842955
3.8301081131203816
3.820971531454773
3.815925092145883
3.8216513230338607
3.832624222204573
3.8219272141960503
3.814535861417661
3.820916535964845
3.82310084659048
3.8236940662576155
3.8276430365728062
3.8343587524902034
3.8350176807389857
3.8237197184034697
3.8167095344434046
3.811698996867565
3.8070994960172975
3.810134647042769
3.8137427998160214
3.820523397089799
3.82103631496269
3.8181722626212276
3.8143639054611627
3.8133688331393856
3.8118713506914568
3.8016264992707614
3.7908197278237954
3.7870324299884266
3.7941950738178623
3.7913529692491044
3.796151922149493
3.802427472974396
3.802056208982282
3.802697271121155
3.8031820276839468
3.8073755880258937
3.8144024430418173
3.8062391318924913
3.795806127317807
3.7932324605495804
3.8044551044753105
3.8129726442125587
3.807031442270806
3.8101346470427284
3.883309884786336
3.8836909079840427
3.8845677426395295
3.8853411864498226
3.8859806450683827
3.8877431521457675
3.8918442026638354
3.8977881811935404
3.9037349834857875
3.906795844584219
3.9128105418531964
3.9153342523481363
3.9071963201909172
3.8875590428528017
3.8806324060119572
3.8903751995240787
3.9012309146498807
3.896909559435921
3.8876018945889665
3.879579663881854
3.8752053513309455
3.872284551246948
3.8739666571641007
3.8745144503879203
3.8757054632942074
3.879586298119196
3.8833098847862972
3.881284504935202
3.8996569744345484
3.8926430261388565
3.881040580645316
3.86835441416129
3.8567904975160623
3.8548855403962596
3.8524352688902987
3.8472501044958727
3.83943918302656
3.8392190824036163
3.8504288625812504
3.854259458197032
3.8445331113514483
3.8331227703746404
3.8440653140602934
3.846963636378498
3.842709701678624
3.840855614923294
3.842550536153887
3.843313700693926
3.842568492427815
3.8365678057905885
3.8291942260849887
3.8184806446995876
3.822102774630151
3.8180875057913415
3.8219642116862906
3.8239406510560077
3.8240381375450463
3.8243659437377246
3.8232139186058207
3.8199447803454736
3.817127624681321
3.8151674196569947
3.81244173668756
3.807754298630024
3.8014236429713106
3.794216028803293
3.801269072717052
3.8043787726938576
3.805784617013858
3.8170796196635317
3.8279397328445817
3.8231704418995216
3.8193961828198715
3.8155987843169754
3.8250765807394087
3.8306998091935758
3.828803022897054
3.8217090105700673
3.814796455150618
3.8196830718597448
3.821964211686304
3.890789376108732
3.8944357019657576
3.9018766103654956
3.901832149870893
3.8916898405547498
3.8882453751527173
3.8960224741136296
3.903945671153182
3.9079815776674973
3.908644436904078
3.914626182362765
3.9271628334545157
3.909394226409628
3.915219252895226
3.9087513069682114
3.904348121112753
3.9076374381401875
3.9149037367691353
3.9168356824933617
3.913575305343831
3.9003920334529094
3.8909636777548227
3.8863372050118907
3.886418629602863
3.8869475774244107
3.885892965085051
3.890789376108704
3.8966432329902667
3.903697503622065
3.9125708318375514
3.9222564111943647
3.93140486622941
3.9380116918092987
3.9208323237543805
3.896209932879585
3.885435924349434
3.8862577525499225
3.891671473238137
3.890093636094351
3.870931977477097
3.8694424443015727
3.8731918048784593
3.8683330469994135
3.8607461825639477
3.8540682540515787
3.8470654550423666
3.8435831136216025
3.8437229770838486
3.844220120405235
3.849133151983863
3.8549983460345945
3.8466626528019194
3.840911759161201
3.841166181647861
3.8435433205277065
3.8432074341346203
3.8431809842939906
3.846354037278244
3.847933174451807
3.8417465026987405
3.8382332591736525
3.847054219696164
3.849114143846163
3.8449757318113953
3.84202595908433
3.838854855596469
3.837838764843065
3.8395670186715947
3.8418896015543944
3.842998502347313
3.837797122981457
3.8339979431722697
3.8306836944673703
3.828645193709787
3.8289624339326656
3.8326156014958492
3.8393887270553613
3.8477718145546267
3.850154444701375
3.84629114231547
3.8435433205277114
3.911342035602571
3.9108252907973737
3.908366687085163
3.909631067038
3.9162638127410667
3.921562141803702
3.9259143991995846
3.930805530797138
3.9390390206625523
3.941909355245284
3.938525276456574
3.935177005205692
3.92165186778961
3.9155966205569097
3.9171370273856203
3.9188528932991646
3.924303219185471
3.9180892679496613
3.9239358636128596
3.9152116683611955
3.9125341790228694
3.911219342717097
3.9146593543001695
3.92031971784228
3.9211191525237963
3.9171353526143164
3.9113420356026234
3.9082793981044817
3.903779698688763
3.922647854445402
3.942739558289883
3.9583029593276993
3.948527543391276
3.9386751671291114
3.933612650546827
3.926394484901022
3.9174545808484837
3.9067944255682345
3.8973334383861515
3.8917763483495347
3.8853612416088104
3.876771366256551
3.8714427395711453
3.863290913232486
3.859380477562188
3.8643015847765687
3.870441613570674
3.8727921466675785
3.869399426272342
3.8629420538816053
3.8596824753354495
3.870934772996672
3.8693357584385883
3.8688407418227233
3.863636376042585
3.862357813028805
3.858839933777692
3.853808653689657
3.8534105514110824
3.8520856526783107
3.855356226034758
3.8554389086402803
3.856985752714396
3.8547949020562813
3.851470459330189
3.8438132734810657
3.848999314195104
3.854550965413176
3.8572035311881985
3.8520563617681245
3.845139182831163
3.849306431599147
3.8547151144172997
3.8547064767050694
3.852325197516996
3.853093480989806
3.8556727222860188
3.8548778206186056
3.8564013993377393
3.863523249984611
3.8636363760426042
3.979428695774655
3.9768870645362346
3.9696648785840365
3.96088923297121
3.955065536625125
3.9529026734538975
3.9514645101607297
3.9486226968835685
3.945093919294843
3.951849602340055
3.948448443437334
3.942002792361555
3.9441578372593353
3.9506522513536053
3.9596020041788837
3.9580078310048212
3.9509532635708915
3.945397342739306
3.9293554505746164
3.934320214457374
3.9451599533879076
3.955849012413803
3.9661041513937834
3.9750973088423187
3.98101229187335
3.9824024361947656
3.9794286957746214
3.979540751681433
3.9806493592186607
3.9815848652525494
3.9806872003716838
3.9763831695328378
3.96843499987196
3.9582152158212818
3.9473241888882185
3.936611709721692
3.9261444964959944
3.915698700898178
3.905211811949251
3.894934868782724
3.8901908438330732
3.891078380003348
3.8921313727043065
3.895363056786699
3.9025086885731124
3.897308918257792
3.888329965550237
3.881317581358907
3.873583361699777
3.874173637574421
3.8747295060201856
3.871444967372178
3.8801215256512034
3.886199483177475
3.8686882900099295
3.86631841333631
3.8622702081068123
3.857892721275524
3.8537215635089654
3.862689470096512
3.8636595340099884
3.8578212953351763
3.862075635911292
3.875547830302744
3.8684317341531376
3.8626470932791004
3.8684976705890564
3.8779815410895773
3.873480485876501
3.870937278891654
3.869965343063546
3.8660522907065613
3.86011687430178
3.860153663716533
3.8646039519233844
3.865373135412407
3.8601747047671333
3.858861225834236
3.8617376352467687
3.8642617842859814
3.868688290009913
3.999634364507811
4.001405042066484
4.003017184052397
3.9869656009245453
3.9792702738933534
3.975600833558764
3.97022060429352
3.9619941751247274
3.9552981918536707
3.9529377359650155
3.967155007931278
3.98103442419309
3.9755820212639943
3.9703791300041447
3.965079065455861
3.9601117355364592
3.9566640050323794
3.9703241372236
3.9839261019879957
3.9837174574403806
3.9816302533939107
3.978712137554539
3.9778319280813372
3.9847124207411504
4.00250001096244
3.9995149428212176
3.999634364507801
3.9974719542389403
3.9965543378086967
3.996258461204887
3.989574764017954
3.979856688844274
3.972308755981521
3.971488480948029
3.9764978248578298
3.9738314909422616
3.9603871618240007
3.9357758261977893
3.9152480307267923
3.9240788513482587
3.9234725925354135
3.9124697268088813
3.9053317236600096
3.9048877007756033
3.9047102202591746
3.9018026269498165
3.8993440667798493
3.89425420380003
3.8844528840262527
3.8813480155510667
3.88565264799379
3.8862683750610567
3.891994470831614
3.889373407103789
3.8832049081767748
3.8829190822744457
3.8821133650178306
3.881058390016232
3.8805089698220656
3.873402428835177
3.8722001521276472
3.879080177083417
3.880361073556385
3.8756961340008234
3.885933179630208
3.8769368080134377
3.8790345393924435
3.878211936043658
3.882457643303651
3.8795733268506423
3.881744489923717
3.8922769925336915
3.8894557349835974
3.8824835366608847
3.874525364958215
3.8721609077871064
3.8805274182277882
3.883766680877335
3.8831397262222067
3.8830402020849024
3.883204908176733
4.025598064723784
4.024586716693741
4.006161731054777
4.008723826925095
4.004702657980536
4.0001360029748305
3.9984406035273756
4.000601391805578
4.000149211092761
3.9873312514557444
3.982642339566605
3.984827613459636
3.985191186356415
3.9842300701807845
3.969002467760394
3.9697229143646684
3.981530881441434
3.98275045310702
3.9913652791001453
4.010502387054226
4.017054681808192
4.014989565893597
4.012172571477345
4.00751762187811
4.003193092908384
4.026402591406375
4.0255980647237175
4.019346785084095
4.011760346304871
4.004355099681148
4.004629345768002
3.985243930019173
3.9804344048842752
3.9876755883750223
3.990350279861497
3.985814708997452
3.967412992846371
3.9493751771637924
3.9414626285342647
3.9334458399852106
3.9277938645303028
3.9186408929233485
3.9131367986202115
3.9059331818827094
3.9071190000211793
3.912084505419109
3.9130152599672896
3.895144994973505
3.8929795373402922
3.8926103799636165
3.8871564956425195
3.89413300422017
3.896091408191618
3.889486970877716
3.8903252954703964
3.893505005681618
3.899246590813635
3.89128455444282
3.8825577993575395
3.8818211085407452
3.8864892387218046
3.8953350183785815
3.9048960158466706
3.908552588277111
3.8924086649119416
3.891683421769811
3.8843125327437664
3.8816349909404266
3.8919146248273107
3.892629648474765
3.8952695316534314
3.89345015656313
3.8968289132178664
3.896478834444079
3.8912316950823946
3.8875555222086913
3.885157197408213
3.891004581362023
3.899829973566167
3.896994303585472
3.8903252954703924
4.0414527688789645
4.024735787272641
4.022712827232643
4.024680998542092
4.034023949227376
4.025208392235794
4.018336301531739
4.011454391713337
4.0046444912529955
4.001988315463716
3.9930213542920177
3.987110440079502
3.99494164374753
3.992896624629098
4.0056912459227
4.009910561425347
4.007904844358993
4.01393663623128
4.020226465918019
4.019536579659762
4.021943782545162
4.025572868901421
4.02745743207749
4.030494236204474
4.029917093410937
4.028672460684747
4.041452768878958
4.041318422641854
4.031557298615413
4.022365207898771
4.008309806445033
4.007034930004949
4.001165382910627
3.995932297918821
3.9911592478441005
3.9869622895728103
3.983326687219149
3.979969410110294
3.973337775337425
3.957425582361524
3.948995524533339
3.934236249388315
3.9144534041964145
3.9123036983832447
3.909386845804482
3.9153795796066064
3.9148091681747204
3.9116886263787514
3.9062980897460604
3.8943537443426988
3.8930858486771927
3.8984008492824493
3.9007056099188064
3.900271568651329
3.908614643418151
3.90574936675674
3.8996884573440984
3.902682443078626
3.8993873908007752
3.894228315557833
3.8916790360667304
3.895723647703464
3.908062272331199
3.922848606408985
3.9282768089650926
3.9281685070403776
3.920926893088623
3.9099052169769637
3.9013099070180024
3.9021517256407776
3.9071315350810227
3.912192468980279
3.9035180168726527
3.899010706284027
3.9005755662863812
3.902198138635752
3.903763723346567
3.9045266555369236
3.9028822457255656
3.9057085415893833
3.908614643418121
4.0452026164481625
4.043558931283385
4.036797006199613
4.035186070609058
4.034557591597153
4.0332076546935545
4.028483168111331
4.022114849492785
4.012442109005785
4.0062001658766695
4.002937929873314
3.9986853727143306
3.9976704405326187
4.000554049679923
4.011561922978431
4.033586202192152
4.02915794684186
4.0291348173932215
4.0302824851057375
4.0341318324521245
4.036464354622521
4.0349104001784735
4.032107774963008
4.030565008930945
4.036291397932958
4.044623753988406
4.045202616448146
4.042199656830577
4.038879027365068
4.027797705987057
4.014068749848905
4.009123856705385
4.0124940974109204
4.010974807026492
4.00302143292914
4.0000852362689105
4.003616582273821
3.988870896582332
3.9762869238872325
3.9705430636911054
3.9570228464742603
3.9516025042112397
3.951370965365741
3.94732941458262
3.9438918389823447
3.9351194579986406
3.9240044783149406
3.925614557210685
3.9251215684724206
3.9209970830827356
3.9206519979849532
3.9209952792240146
3.9192032588774506
3.919720884875021
3.925113718637052
3.9236324726927125
3.9208525429733783
3.9211017466687874
3.925898249223227
3.9317054419423147
3.9335904093507126
3.9275122528554256
3.9277465443458115
3.92615283363567
3.9310132275676297
3.9373375060092806
3.9267976087301153
3.913124208716568
3.9021722624982256
3.9142657657199087
3.9217231365337883
3.9211630911565
3.925658686110898
3.9263061797250463
3.93129319917633
3.939969511816809
3.9351264497716114
3.9315899679870956
3.928654875019393
3.9274177841727367
3.925113718637077
4.051195930809488
4.051443009256074
4.049757105636304
4.042987470510217
4.0355132959862
4.0455255400682235
4.05400503170768
4.051678730082047
4.050162132650746
4.044497847599204
4.030837756658885
4.018870051060698
4.002880380397201
4.011745824467235
4.029054972832165
4.040672015950592
4.0417961491673235
4.037846489103454
4.03280808413661
4.034854503680531
4.040429873864759
4.047606568483571
4.0540991430874636
4.058566170027316
4.059358693556351
4.054543885223584
4.051195930809506
4.056722230343537
4.065018608934152
4.067639998789508
4.068334247206332
4.068331625907893
4.0654040506010025
4.057084868665524
4.043322073221419
4.023519312569153
4.009589244002983
4.021183682583457
4.020802405217533
4.014222213231515
3.995029737387752
3.98619525417156
3.9824484404221625
3.9749038323426857
3.958731302527086
3.9419443613574243
3.92963663696317
3.928908942832671
3.9282975873288857
3.922563609878266
3.921670816084974
3.9259137578920518
3.934612551287363
3.948661961453514
3.9535233372601075
3.95650633010429
3.95704028658
3.9591535306544863
3.9555470609961736
3.9438464191608738
3.9374984819494006
3.941314031379381
3.936113161617848
3.929018742821661
3.9359195261901063
3.9409784173945974
3.9455337592260094
3.94222817653591
3.934941005894807
3.9273703525873893
3.9289043219196085
3.9276045067300625
3.9374903315280863
3.9479916015385066
3.945854380223891
3.940315100964444
3.9519121343814905
3.957940183649149
3.9532660033912626
3.9528405736762955
3.9535233372600787
4.060978117471678
4.067932238227272
4.0727316462381955
4.070858148258673
4.066268577895782
4.0657144414365725
4.05998473307934
4.059406012587665
4.057463154210262
4.058960744928472
4.063142238494851
4.065587940131037
4.058506239886299
4.055963278980669
4.048192134341694
4.044644757780512
4.0479810612177
4.050777813815822
4.054443202360746
4.055049029643669
4.060862971866372
4.071089358457702
4.077947336008672
4.07969206307848
4.076477875647733
4.068723615037569
4.06097811747169
4.065725772863809
4.070584688219524
4.075168038392826
4.077789150543441
4.074890086668197
4.066504018091006
4.0572001326959
4.04871648975129
4.041719838012243
4.036142041144717
4.026026527105297
4.022987136921491
4.017378305174122
4.005470662691625
3.997008955275659
3.988435780547381
3.97980793970491
3.9719931278369964
3.966083197938156
3.960124499370836
3.944750349940444
3.930792098131471
3.934549145527228
3.9419711344664017
3.948693351688849
3.953331241406187
3.955029492203292
3.9565071797121862
3.9585763704569032
3.9678271716560665
3.9660033178416336
3.963325202255463
3.9678735114458994
3.963035371651821
3.9531365699740735
3.948014477180392
3.9527044106458837
3.9650338305035038
3.9766655923031693
3.9784227914879335
3.9797853014174396
3.980867308807568
3.979723419891522
3.9769340288858013
3.9790270805238053
3.972687977924373
3.9674454148714875
3.970222980238007
3.970682607044398
3.9653914911335133
3.96281245028171
3.9641186779119386
3.9581842173241872
3.9565071797121774
4.077845703913292
4.0797456379536055
4.085441134242554
4.0946387629646015
4.090699849513276
4.0744961449049795
4.070295433385418
4.063325646864145
4.063534873460663
4.060157841184525
4.063707168547458
4.068973661542538
4.063227295597071
4.0564132253785985
4.053396746727177
4.0469489413516895
4.070428036372319
4.071438229096352
4.076030497811446
4.083446667338329
4.092980411724906
4.10349720533042
4.110759539057704
4.1053074923317014
4.096992867088971
4.086987843489025
4.077845703913302
4.084270787458618
4.090235038985451
4.095035892780724
4.098172227857327
4.093250845058725
4.0863005760899735
4.080565819574955
4.068160400899004
4.0546936092076855
4.037223821700414
4.032086600903705
4.029450838383265
4.019027026733146
4.018211485350882
4.011130393124969
3.9969446981852577
3.9858484096346976
3.9823254947950257
3.972796566876607
3.961242496658663
3.9552865298185753
3.955773859593567
3.964054851755589
3.9731058433889217
3.9774687107400033
3.9738774787558175
3.9659092120584063
3.964823013873205
3.9657297371753204
3.968197694651433
3.971604792398716
3.975242195478812
3.9756261007176183
3.9699177831286674
3.9686226744158364
3.9700585400543282
3.9769092241011124
3.982144776083206
3.9808949550819714
3.978520256179597
3.980557841377639
3.9820709897217625
3.981728005552416
3.978483024277399
3.9815033577201415
3.981567752892696
3.9794805136708162
3.975733874731368
3.9733019237335228
3.972810549978441
3.97437341066655
3.9754107468429964
3.9702534653152517
3.9648230138732012
4.120453218272913
4.124958923922034
4.122657156991231
4.107130336585969
4.106780793237123
4.097095997847502
4.078053878248359
4.071784193870365
4.064770046710711
4.069903373909307
4.080279820917856
4.092479938098599
4.078112094808482
4.064461542424699
4.05770097897514
4.06455124672524
4.0773905394996275
4.078266119079748
4.081605655945156
4.08962487100801
4.098925880468862
4.107038994492467
4.112611086057066
4.116719594931447
4.114878647741497
4.113622350669605
4.1204532182729245
4.110890793420239
4.103248358839237
4.103816565942871
4.100390859027203
4.0994296346266985
4.097951748854769
4.085270292341669
4.072116519237233
4.055320816993068
4.044923460653989
4.035529266933901
4.035739366064263
4.02720945786075
4.022047274469979
4.01657730075445
4.012961495077411
4.00496920531287
3.9889834112268496
3.9801861089325024
3.9795401887132793
3.9823789243398933
3.9899469986166927
4.000394660394837
3.992976768559804
3.9906018645431662
3.9932315533940153
3.986530864787264
3.9820228018886294
3.985454697568436
3.987205097648048
3.9897640882395127
3.988468177593721
3.978561049937696
3.9812803190260366
3.983310289832328
3.9845050350148123
3.9843142599268027
3.982687071652609
3.9812232351882026
3.9874615322683744
3.9907476746350374
3.9909667974547247
3.9897434543766175
3.988063924106572
3.9837373046753313
3.983167133526545
3.9836018196313123
3.9845158294676386
3.984146472688568
3.9825133159445785
3.9795964988233266
3.9817896162914193
3.982938848772288
3.982022801888605
4.129119183527692
4.1310814514554055
4.128556668147427
4.126107948701519
4.114915352284989
4.121314776296305
4.116053398461595
4.110445596895126
4.116139591359351
4.10980060372347
4.101095483059266
4.092772642842928
4.1073097411088995
4.120618180169883
4.130699481045855
4.119021342110431
4.103613844760546
4.109213809949934
4.112835934644204
4.114675754916493
4.115025395362963
4.113819782831427
4.116173714331612
4.1263916365083935
4.13588079991869
4.132908316711942
4.129119183527744
4.122844637538064
4.118296607449456
4.1159702163891785
4.12497388464274
4.117893539373264
4.113698452861909
4.103884173730037
4.102711270776133
4.09210001212155
4.086613774393059
4.073571023427556
4.048440023755226
4.045733197441716
4.047917700902317
4.046116622990437
4.040335414323622
4.025936270526478
4.012275432706731
3.9982404401650706
3.991528782582337
3.9938375814915066
3.9995991713588475
4.002286030892378
4.01123185710277
4.006458637126967
3.9995700150426847
3.998981153319457
3.99387585126949
3.991477906035838
3.993833325449912
4.003850352699483
3.996911229490416
3.9976449139269894
4.001311053867643
4.006618961458766
4.012319462621274
4.012813915756676
4.00528849228656
3.9965744483300027
4.005637663703907
4.013927104007727
4.0185940155250925
4.0156223522991015
4.010783341170681
4.000140975887536
3.9986580239911573
4.0038162316427925
4.011139946101304
4.013954973850915
4.0062065047049895
3.997057693400906
3.988414188369107
3.9904280145426783
3.9938758512694785
4.142994328574907
4.1362435676839455
4.1381924943857245
4.142820022149478
4.143063917346056
4.128364422183908
4.134499575909181
4.126980733795765
4.1185317967883694
4.127691002000793
4.13558159789928
4.124842449667077
4.1384901992358305
4.145738737359087
4.137171269097539
4.134537827271854
4.132047681315861
4.12832899688836
4.121274309092964
4.1169701339325036
4.119040531342245
4.131452275896593
4.151433259657123
4.145245861027241
4.137960648410016
4.142762507690812
4.142994328574928
4.1452105350801585
4.145687904975621
4.141245158065832
4.125604691796998
4.13428862528366
4.116793933075915
4.113534254311135
4.106512547343049
4.0974998040063175
4.086957115736889
4.083013978231007
4.068566568148797
4.055899036484508
4.054677923993019
4.054330299876221
4.047461326014418
4.0494478180780265
4.049368210187455
4.037041097341899
4.021624755855498
4.013912334226509
4.014687903737599
4.006208494832194
4.014228354466571
4.011518271731054
4.000293173661504
4.0021437517691085
4.001824612478335
4.003300106505196
4.006197571834681
4.004131363939758
4.014041739194959
4.02012359743895
4.021783970913822
4.02182949611971
4.0179660630475915
4.01704740899504
4.019058529468075
4.0187425857436105
4.0224025376011525
4.026143649309137
4.028135882138829
4.019031702705635
4.018044764131316
4.022284036569127
4.024482716082861
4.023429725695151
4.019736693785262
4.015336877186944
4.0119033692913515
4.006475637761238
4.0027471903419976
4.001198292126982
4.001824612478234
4.151605342100103
4.151639028902935
4.153427012447111
4.1585787709576385
4.143123153439743
4.140161429454077
4.137243588804507
4.1526569681736305
4.165128690939184
4.166702716061776
4.154844433524215
4.153434551722935
4.156221819723391
4.155152273648532
4.142123916271116
4.137564768353532
4.135578091760119
4.140308995574709
4.148916933856076
4.15716995616042
4.164493795132661
4.167258906090106
4.156033347002561
4.161459409604203
4.153245296629302
4.150653501856772
4.151605342100032
4.158174149529014
4.160184720603092
4.145360373996632
4.1430295422673336
4.139333366846795
4.139740068150152
4.13289783496491
4.106681534154248
4.102664970952854
4.10326353902933
4.0900523672977664
4.079074889274408
4.073643599601582
4.065639347241169
4.061619594471629
4.065868764102378
4.065236908937364
4.051831363300492
4.04711296151422
4.052746155836652
4.032850804268442
4.014914534611018
4.01793607423755
4.01751791214844
4.022525923269504
4.021698009215741
4.012765081679457
4.008091265887634
4.007487051560819
4.007265897051747
4.012427671803852
4.0170647302864495
4.021230500311556
4.023691348848122
4.0224874532799575
4.022209381560475
4.0207254307358955
4.0200359151254075
4.021844496241793
4.025828313200978
4.030563083908758
4.029734491261129
4.031668844767781
4.02912150796391
4.029337234726299
4.029120471478121
4.029119494386545
4.026527613070361
4.019550752311935
4.012255465209476
4.006704009864658
4.0046933708225065
4.006232151829589
4.008091265887614
4.173943314238146
4.174454435818728
4.170518075317673
4.158689214850242
4.166865294762114
4.174981162877384
4.17924090405801
4.181230418622573
4.182070024303949
4.173450492297855
4.170174324916028
4.159869308207808
4.16975018636404
4.15584748229777
4.1612192135766035
4.167045450978274
4.172913562959343
4.174532836088041
4.177695563599743
4.182265153660014
4.1846791940088925
4.174842158673199
4.174615029840262
4.1713813225376875
4.178973496889947
4.177896340014628
4.173943314238124
4.173445065912042
4.1649531165767995
4.166018083121153
4.153203901324094
4.140307226501399
4.148296661803115
4.145697529386285
4.156334058951275
4.1525470586574675
4.121977182224545
4.104935576502384
4.108076192967753
4.112588666280924
4.117249596398191
4.116897648467956
4.092905108609791
4.065933350513939
4.054146196405233
4.055213710236017
4.053025172958685
4.059846423903562
4.057921603835996
4.054823985438659
4.035092272764319
4.023704629562618
4.024266296080332
4.023783057208402
4.033829698742985
4.034205175989197
4.0286072882359285
4.0216083179455895
4.029147401500636
4.042272689873051
4.053938444396257
4.063445821545726
4.066865032931545
4.056363707123658
4.047205756719709
4.045258013587264
4.040995422321187
4.039424257167977
4.04028693132396
4.0445449819738855
4.05042252174188
4.045633786532681
4.040057078850885
4.034382234982481
4.029387166268634
4.027375876274258
4.030620652963194
4.034467252313806
4.037725610992778
4.035745298246528
4.033829698743036
4.174029396062731
4.176451293419621
4.181564808910015
4.18593196373296
4.188666222862018
4.191578003988614
4.196187042628892
4.196272926717226
4.1847154308126795
4.184458023265805
4.178947328668349
4.182140406159733
4.172118896581779
4.185468938142113
4.186217852193617
4.17940470218359
4.173580449799155
4.179732238132375
4.188091160703726
4.1953388754370815
4.187075613335171
4.187774638918022
4.17934153031481
4.186743852640987
4.191868538658547
4.183192699058966
4.17402939606277
4.180918389749191
4.182817570204861
4.183154699491202
4.1919016096777515
4.197732806477493
4.1939780228806525
4.193904004670236
4.184434394660663
4.172324512533439
4.1831956134027655
4.192614508407628
4.182386250372581
4.160578291108852
4.139702566745717
4.119077393358183
4.103829155493004
4.087750992753918
4.081034601265184
4.0716383767693936
4.059168739773076
4.06223384430011
4.070951105832359
4.059787522078353
4.052127496110147
4.050951525727833
4.047588117002988
4.0421865179002205
4.03834484742341
4.035971604833851
4.035486451957485
4.038198178222803
4.043132962943878
4.050453786594505
4.058949782990053
4.065919952660041
4.0704667903814205
4.063578880046374
4.0617033915541105
4.061978965666851
4.0638733166027246
4.051755826739428
4.0419218953905425
4.047346647871868
4.052505937660527
4.0569439787893105
4.051073147238271
4.043541165907944
4.038560198754372
4.0385170431909225
4.039320275563695
4.039108952640619
4.037870209550328
4.039951429047877
4.038344847423418
4.179787644659383
4.184908284418225
4.196136422766174
4.1953918357279125
4.192436204240996
4.1935787281496975
4.197303057325443
4.197138427370868
4.193688359754493
4.191242486750026
4.199849380517676
4.208241810028935
4.202750953262969
4.193846834945216
4.195307943847797
4.2045987134959955
4.216391284879993
4.215595587075047
4.208687188000967
4.197624552222786
4.19976494269705
4.197116419322361
4.197155457364878
4.196684898173956
4.195701742836781
4.19081302985038
4.179787644659387
4.190779596799553
4.200986409096146
4.19895357818893
4.197855337580637
4.199312356142612
4.199694951547638
4.198302541712515
4.196144473007275
4.194992065970686
4.194339819237119
4.192798841441192
4.187703691422648
4.177380015950663
4.158043256236544
4.135297394413798
4.116832549731656
4.0999622658485135
4.085752087756335
4.082396743477829
4.086664078254912
4.089794493062513
4.085037004624586
4.079432588910554
4.071103417070829
4.062960037616049
4.061974934503634
4.072522834522604
4.088501617439146
4.088851008071209
4.090221938664143
4.0934092530774215
4.0950286649998695
4.094045868044858
4.091261150733964
4.084241749767637
4.071019962113918
4.07618389881849
4.077972977010978
4.072260242667799
4.070234114898552
4.067600264946552
4.07161194976468
4.0662192158297845
4.0606988369646
4.059292717901392
4.071226853056629
4.0733182514236885
4.072275503035788
4.073911097956611
4.07952969135278
4.086545337147877
4.088534525568396
4.0866199470438564
4.088501617439117
4.209107408138818
4.207720413677084
4.202234371317637
4.208756572736737
4.216821811335351
4.215503637602777
4.208026765560833
4.203884557662199
4.208785532164937
4.211928181536987
4.214314955538575
4.219490344092887
4.22283156912314
4.228615517451217
4.228741450655852
4.230014919411325
4.232527324856991
4.243909523498409
4.240504586903535
4.2258539458370405
4.209925761949646
4.200669470954859
4.1987218560605815
4.197706826075993
4.202422362207578
4.203979719070157
4.209107408138762
4.204205549545433
4.20332757591871
4.217083735124187
4.227415857887899
4.217460235211912
4.200408320173552
4.2021033823640375
4.205547765408165
4.208013707618261
4.206980033960567
4.201560231907051
4.192719066930534
4.178227397905107
4.158500277310714
4.136527282364732
4.119485418503967
4.110715387707146
4.1055033754344565
4.092927051193315
4.08790854725695
4.095018647992884
4.092770009991197
4.081343588050091
4.083345505306065
4.080738173695013
4.0743523143312625
4.0796928307406475
4.088823826829717
4.089445710013906
4.091402747635996
4.093904564465291
4.099154750998356
4.097922984450332
4.093905691497328
4.090551113343811
4.091205372639465
4.084713182638902
4.078019051544894
4.075513455386274
4.075392682975248
4.08291833888357
4.089237018052371
4.0907701340835665
4.079648720920081
4.076224584864099
4.074818768574701
4.084858105995503
4.093448601788891
4.095192126901084
4.095596662042401
4.095704043521161
4.094270248977216
4.091427297309929
4.088823826829727
4.224710344359091
4.2235567375954375
4.219643677911065
4.219095016109436
4.228777925855018
4.236561153579723
4.23838689527463
4.239939225016934
4.242707146606333
4.247506260590526
4.241347574294771
4.229881524578847
4.229288985485429
4.2333920619374545
4.24327139072562
4.251479431587599
4.257056225080839
4.251951026612248
4.253731595132854
4.261948268774902
4.26177009551493
4.250460390121847
4.240343286079229
4.233307123296765
4.222074460962628
4.226985038240484
4.224710344359091
4.221851721653772
4.221663628645684
4.2253741438066035
4.229271689540778
4.229706246921864
4.225529117153951
4.207939538578243
4.2068480038004985
4.219066559502859
4.2219545380964085
4.204092107760694
4.198048644851061
4.1817122110685245
4.16165339145629
4.147524634605987
4.144656017186037
4.126936130530958
4.108700115427601
4.1024543592130085
4.10044114372618
4.096920379569803
4.096581120267146
4.099661951787977
4.093442260969864
4.087159303822632
4.092873513924216
4.100551833295149
4.109731790179759
4.108827776545768
4.106588633020481
4.103889092813461
4.101122942020836
4.10709895209086
4.112172497932874
4.099071398641143
4.092652478011479
4.1002123076749015
4.109019041598552
4.113755881200358
4.109015518503016
4.099199630115784
4.094978559971006
4.0933465155724935
4.104337520928776
4.107719655285501
4.110454256873034
4.112975971113715
4.112202965768226
4.110819588380442
4.109611970343436
4.109103801890494
4.109323318776827
4.1097730135177075
4.109731790179678
4.226120109879652
4.227478371744334
4.2238535728911835
4.22802510684923
4.233098547737279
4.245252292133226
4.258074796006233
4.258925577838681
4.254759433394223
4.249205994145989
4.254100178691429
4.2612376016716915
4.26083387937453
4.266460027700571
4.275616646847855
4.279886482661033
4.27498560458033
4.272477046042246
4.272433573884146
4.270131017818658
4.267140644308363
4.265694919213286
4.25402847558538
4.235832275184625
4.229286882878441
4.230556811818702
4.226120109879609
4.22797772790045
4.23129220110085
4.23877475196973
4.24264952345646
4.233707828917663
4.23447769404015
4.234542219687334
4.233777279899569
4.234858880791347
4.231071048034591
4.224800450469414
4.205254869826923
4.19530561276273
4.181046321210844
4.162839043571409
4.1454233173965624
4.148665481860254
4.150201763273249
4.145110708992979
4.131674394273411
4.116442038351896
4.111802121384136
4.1156667043135515
4.117547972633051
4.119207292837282
4.121550818469139
4.124716815852953
4.123768924362784
4.1238416919082805
4.124394124587504
4.125930344389096
4.127274014981501
4.123721520023064
4.114326720537001
4.116727019761611
4.11493453611559
4.113009408572566
4.112908587593558
4.114407838358908
4.112825780839006
4.114282003635759
4.102680313980841
4.109289184985217
4.113679596301369
4.109912188574627
4.111584864456117
4.116560795114889
4.125308613270595
4.132620368855923
4.135608687226774
4.130925978606175
4.128324979875127
4.128165160051108
4.1237689243627775
4.236901574531428
4.2296567447532505
4.231967617268805
4.240224332092902
4.251969121292533
4.266043612269725
4.280969677995141
4.292595116788695
4.304739570217043
4.307760519835658
4.298794348554085
4.2876586627363835
4.285220264746312
4.28402342152137
4.284277867946634
4.285142618751962
4.2852281570086745
4.29259231181153
4.295595463723079
4.287931235639079
4.277960942724173
4.267144659465393
4.2562320988124345
4.245864670406564
4.237081022227691
4.231140731584537
4.236901574531326
4.233969464604885
4.243409377894767
4.250950771686489
4.244907536596948
4.250878295296678
4.25463192106305
4.25362571024957
4.2489961299076535
4.239775180278558
4.236865005542219
4.23700763651516
4.2315439532675265
4.219409729925094
4.210809240556075
4.199157528648174
4.184707227431696
4.17242555706229
4.166968893994301
4.168433010455787
4.165998327201494
4.141536926935494
4.1251067424718295
4.121454168865891
4.1230957238664026
4.126572443939084
4.130709420153593
4.134095276310017
4.1324887943108495
4.130248222187447
4.12683784099492
4.128143866656289
4.134479486728869
4.136732423579814
4.140166422091244
4.143647330755651
4.145218034745886
4.143231274921934
4.135404586309638
4.1293347577846395
4.12614844202122
4.122276985062076
4.12108289508809
4.120612035220632
4.118964001406449
4.118965427360792
4.118635056804139
4.120841411572028
4.126922612631507
4.136893885373808
4.143203016516397
4.136649673363934
4.132641226829404
4.132517170571433
4.132488794310818
4.2941411875317055
4.294124410210606
4.294190122194813
4.294728772727186
4.29512334008406
4.285489007050994
4.282546412674184
4.2946636836415
4.305038288414761
4.311069388505113
4.306136495599525
4.301857154238753
4.305516412952734
4.31205422036448
4.314237540502098
4.307538808410376
4.298503845424524
4.2989290742451205
4.3005261434781135
4.30792321089861
4.309871268212359
4.3110481662051265
4.309459926186534
4.3088831436521575
4.30118468644697
4.296651485408762
4.294141187531688
4.281872300537685
4.270296309793771
4.2615560359551825
4.257441312530971
4.2550733574139565
4.257322681861989
4.257849207352533
4.251350008767586
4.2451974237230194
4.237723612700655
4.2381019073951975
4.236993254291885
4.232676559387867
4.224300641224241
4.216160322975475
4.2080560383993335
4.197483981155124
4.184944672388422
4.173947129704278
4.167903403485819
4.157133571970528
4.147519821531418
4.140347752768852
4.137379579363783
4.14042225085754
4.147803206798107
4.138423544921402
4.132926782207869
4.132587872544827
4.132859596897198
4.133369522988974
4.134585734403536
4.144029475834902
4.147173852803993
4.148107338196238
4.150413945076353
4.143577962291566
4.137490347302467
4.131071512462798
4.131839247761145
4.1302565681953585
4.130572985779864
4.122216871226441
4.121842683529946
4.12256096410623
4.122318102980462
4.122349588376668
4.127881541730489
4.139254760639919
4.143332906241311
4.138737652362369
4.136080924321549
4.1344920735463955
4.132926782207913
4.298183981562151
4.302324706728103
4.302893602906438
4.302778087617701
4.2965091984756185
4.300743824386588
4.308953931598333
4.31683733925712
4.315476721565092
4.311323150454639
4.313041942968715
4.312637709904529
4.314591111777541
4.315842917734458
4.3250050596658225
4.332804971007949
4.310132058936221
4.316488739801942
4.315768159537389
4.310759262281495
4.312139069220851
4.311662818819419
4.312511485699824
4.308975973473645
4.305968177825391
4.300447354523821
4.298183981562226
4.295808815319825
4.283065661441292
4.266603360655914
4.25818073536158
4.25917412283701
4.258576619628559
4.263311789754996
4.271471170465478
4.26984447441499
4.264910863789701
4.247413579399706
4.240248022275885
4.2396438539756245
4.229235747740139
4.2226638610369385
4.218601650828912
4.216374852562003
4.211438717428494
4.196883137013377
4.172917096767402
4.175094739340725
4.170396736685281
4.16183152784392
4.156901840559241
4.156690874026726
4.1515040592787935
4.159859205042368
4.160775709663207
4.1617708114377185
4.163130946385693
4.162613522756
4.159061656289604
4.155126209331822
4.154868476825628
4.155582409647409
4.152684705274234
4.149401133430361
4.142230186735088
4.1325090266081705
4.134168410979103
4.13534750538281
4.136786006186911
4.13589371394195
4.138219488874841
4.145881764673998
4.15293740917903
4.15840804736437
4.161185656311305
4.16114292655243
4.154556472010855
4.164382344859015
4.165732593297921
4.162573355984357
4.160775709663223
4.305988296504294
4.304781531096505
4.306659546748115
4.304044336614509
4.30536619309059
4.309982439258076
4.314601912448216
4.322343823340356
4.340091890178318
4.349784381642835
4.352602242406556
4.357823735730331
4.353671086636207
4.348277886046912
4.344807842680276
4.3445800001752755
4.3476759475683675
4.346104465579156
4.342530055125983
4.339989153686424
4.336936047490169
4.331151748618529
4.32004080401501
4.311401077169071
4.309353615528066
4.30773198492165
4.305988296504303
4.302815137714914
4.3052859818662546
4.304182311072684
4.294104850743204
4.280952390483828
4.270726339442409
4.271677101297741
4.275506830814051
4.277944584573802
4.277920456028698
4.278163489378287
4.257626827085226
4.23965833461254
4.236622867272933
4.233767723345204
4.2327769223956615
4.233041605007084
4.225590454463136
4.204689129885272
4.200376277746686
4.199032652177897
4.185104269656603
4.176247261428426
4.169274742913857
4.160437377346175
4.162551507709583
4.170695155861721
4.175094787560536
4.171565481848901
4.167724658012969
4.163861286614171
4.1604660637049244
4.157201444056024
4.162095965828461
4.165238967619171
4.161676854611029
4.16681929300034
4.162879415600645
4.160206246857861
4.1619922211191405
4.180008902772342
4.18385814003738
4.189034321433065
4.192534762525446
4.189263443373361
4.189426240686097
4.192878693691497
4.185450186347111
4.164940514580191
4.162606946623089
4.166514581333806
4.16979355378576
4.1716971798320275
4.175094787560567
4.3706821810469245
4.371996233864247
4.365874396154475
4.357673525352833
4.355708131480944
4.3589216123020895
4.363477328830926
4.3637635163670625
4.355942326831579
4.3586410218868705
4.369512658187845
4.370933187495247
4.374137026044238
4.3713464494320835
4.35880299108564
4.3524882458930545
4.352754147339821
4.356142843814593
4.352948026340423
4.359317250431223
4.358143304654604
4.3521540392615226
4.349650915213753
4.353459207878391
4.359835718152085
4.366979363979903
4.370682181046981
4.354122416968228
4.336284840415633
4.322722973299761
4.320979845922685
4.318665508239083
4.299329027373911
4.283020110738351
4.2782118985365765
4.285449634703909
4.289410455790942
4.2888213514106095
4.296959986824723
4.289065387597748
4.281531425833637
4.27737299657411
4.260620548962086
4.247074720772591
4.232845904717307
4.229760404526524
4.219595682110077
4.199274731434931
4.198251565232384
4.196244148898722
4.192446472550389
4.186973823923916
4.181840881678706
4.1861377076941695
4.177187928937156
4.178236668175366
4.180884803797108
4.184173596316603
4.187520094240544
4.186029551589504
4.175463111739415
4.1742948514486375
4.177261580570467
4.17040692459314
4.173482981536751
4.180641936187424
4.179139991680683
4.180028474360548
4.199117894788026
4.197993258128376
4.192774252241164
4.197201698990058
4.200981597872317
4.200273774384117
4.197563736192964
4.193999058750548
4.190823744789
4.187556422603633
4.183870811379726
4.180112478099571
4.177187928937161
4.373759948321192
4.3732481475161995
4.372072307654735
4.371064049076163
4.371091926603534
4.372833483864381
4.376835676580234
4.3836569048436065
4.387543315845594
4.383385803792414
4.38861017200875
4.385656060083003
4.391885304974972
4.383586770322805
4.38923460597982
4.372474236689059
4.367626899697132
4.368531252225432
4.373408332618162
4.367077097632911
4.365450185763344
4.35458362312089
4.357655777726057
4.364126107074867
4.372115402405604
4.376088822726563
4.373759948321196
4.373322996996725
4.362909688440181
4.345759060030466
4.328713431587936
4.318824208431359
4.317664490899861
4.321327687699324
4.3218019969863315
4.311603059925999
4.3076211154640855
4.299758128853458
4.297502954211865
4.2933475838470665
4.288018436299297
4.2785043096481195
4.273645227991018
4.252629880513631
4.240591578999194
4.237686324942284
4.224669769633371
4.219080364943614
4.215269405926051
4.215179377093424
4.21028499580955
4.202855020995131
4.197581668105971
4.1893637453752275
4.195027974355199
4.203925763026963
4.203431847599665
4.201563272853072
4.1954982621063115
4.190928919226054
4.194734256719319
4.199287585316488
4.204136601366228
4.205718594278213
4.20233593927018
4.199607806810585
4.2046401691142
4.212510273424855
4.216299191737773
4.22010924701258
4.21573959509
4.211991100817078
4.2068364501273185
4.201833179068834
4.198246612604412
4.20076890841032
4.198770556507202
4.200281488750172
4.205966183599156
4.206070351815568
4.195027974355182
4.388401639154506
4.38654048028067
4.393337192370891
4.399771894011768
4.397850017586365
4.393764353163671
4.389873562522291
4.387994869280749
4.388399145741633
4.389250741110312
4.3904754144468905
4.40062886895849
4.3955417967927275
4.392620061474878
4.391062453509369
4.385810946051568
4.384297067041569
4.387378235295465
4.398385792402809
4.384735271906033
4.368775750023189
4.378309724883529
4.387386786179597
4.393844459020052
4.388460673667469
4.384580841277777
4.388401639154502
4.381117936232902
4.371101868205207
4.357524936091505
4.339415089958744
4.325228520000632
4.328330210898719
4.327721982311915
4.324458366594936
4.321309410159117
4.308235639614728
4.3046114839811676
4.2981283270696276
4.300104275665865
4.2957040100685076
4.282765882385431
4.274835970256238
4.268437035977466
4.266421241104878
4.244582970216632
4.235099928717268
4.233287678290487
4.231192254040527
4.221231309827479
4.218457575874212
4.219469364945412
4.207414471681615
4.191832897829731
4.204334036828965
4.204937309444884
4.220512387715335
4.219490624486965
4.212882162599601
4.207861454004384
4.214846701282452
4.213428474588647
4.215102471374468
4.21844580034454
4.218816037771536
4.220483810507651
4.222457968588641
4.220060346876659
4.2189959044654595
4.231903668317174
4.224460602538253
4.222857347493782
4.219449403436724
4.215253083818886
4.211183223716582
4.209303422884008
4.205765463557951
4.20324191649008
4.206375095249871
4.209065804365736
4.204334036829027
4.388524387631358
4.391673008837263
4.3973537126925155
4.404987903581923
4.410342720696242
4.407830951454759
4.400347625045927
4.393052288856825
4.391471701070208
4.393052806408088
4.39587194825013
4.408001244800778
4.39566791127489
4.399362334098488
4.391294875404499
4.3995464067307255
4.4030322164855376
4.409374598190244
4.402989692787417
4.404032421391333
4.400801764486086
4.397639792551246
4.396134251046758
4.395995938455343
4.401532146706544
4.396992300408663
4.388524387631397
4.392132770421173
4.392342401362687
4.388715695480126
4.378995969170494
4.37271684153651
4.363030858472437
4.347556750973435
4.333172453900604
4.326879259559838
4.32640897076217
4.332034571086494
4.3260980445279165
4.312483896883887
4.29642433544058
4.286983445117253
4.278971967295238
4.279904565558487
4.271527402046558
4.271827195664105
4.258182702715504
4.242665415098191
4.232671722094365
4.23323734755386
4.234100079349255
4.226008179494946
4.220368397698522
4.222669653245811
4.222803728037795
4.222174095746577
4.222077048906245
4.22765716360444
4.2271617946949185
4.224023659065214
4.218457687840932
4.227860775524877
4.226568753292966
4.2256196931995245
4.231974847457019
4.241050063199059
4.239210084965751
4.239597473383039
4.242069119805073
4.238236216798073
4.249154780908196
4.244992930538772
4.231847951122214
4.2170142559189525
4.2116473442760505
4.211820469078023
4.219707507979942
4.226341705644751
4.225991619261257
4.2169023611220595
4.222803728037773
4.4330772703449135
4.434250561583732
4.437570900986941
4.442088087738259
4.4370289687732685
4.4255426646470895
4.412055219761552
4.399407097010289
4.3965185948191445
4.41138429500116
4.42955704620904
4.425627355687344
4.4350230396569295
4.428493511018511
4.407915637230439
4.401723511348154
4.4137872482317855
4.409493456547134
4.41253541883126
4.413601133659805
4.414776727956242
4.417785938470173
4.422543004164296
4.426040272270088
4.424604034173097
4.42636855306114
4.4330772703449215
4.4197439371457685
4.403977396519156
4.389445066714914
4.382834296730318
4.374787311362466
4.368670852924139
4.365648212678458
4.363921289347539
4.349958836918409
4.342334185682608
4.3359327813868225
4.343604273678335
4.359286544200641
4.345541926159878
4.328241370331567
4.3113630146828665
4.301346052532077
4.282684002926919
4.273400459474865
4.282379913853111
4.291415970621882
4.276649852417528
4.255491220981079
4.238541473284504
4.234063956553052
4.233543402230136
4.228861416529956
4.22923608741736
4.229087366532674
4.230039995897307
4.238007757582063
4.235008637097586
4.24103165262616
4.237493606304264
4.232102232104162
4.2401802986452175
4.24824111748441
4.252446614993628
4.253868582936816
4.253711524611388
4.249741728299375
4.2426793214163485
4.2480004799137205
4.251097533286708
4.252513651277001
4.257592888728954
4.261352845770895
4.261578382644284
4.256882303509111
4.252547668468749
4.246231704311058
4.226289201874606
4.222721791969436
4.22923608741736
4.434238070112818
4.434665306521675
4.437759209225006
4.4428577205040405
4.446303901251649
4.448776607582777
4.448794505970614
4.447895817348399
4.448782905213281
4.45220753081942
4.44181773893922
4.4470326729018055
4.441935588915449
4.440366203879183
4.442069124831044
4.446462642268433
4.452783160547875
4.434339841268996
4.420738561171736
4.42403912056109
4.434019694081289
4.445448276373565
4.449657693698935
4.444687245879117
4.439405168564393
4.436038162896038
4.434238070112842
4.43415880297919
4.428532895059776
4.423034934213528
4.416406408285398
4.407516909502135
4.3957563369150305
4.3810382460880355
4.364408556893905
4.36471451894688
4.369253840340414
4.3778605810441595
4.378023540676013
4.360824017880488
4.3752808379828725
4.366893355929476
4.337073333819585
4.306099411205792
4.298385778174071
4.299163446907534
4.299754219152772
4.293112087657511
4.286475885559631
4.27226688785937
4.255206713034349
4.241736122386585
4.237408835910549
4.238022566160963
4.240894223963857
4.241004668836003
4.241430524893431
4.242116445165656
4.242356226601377
4.242123647078508
4.249764319910259
4.257132575389823
4.250363303958533
4.252233428585363
4.264394240052021
4.276534551731966
4.263013560827187
4.256352440374433
4.260365520666877
4.263385819358626
4.275733338946876
4.282586682910868
4.284723650144835
4.276490505082842
4.265563895069698
4.258095430206895
4.253575783740017
4.247156862046367
4.243465663966372
4.241664339484202
4.240894223963872
4.439142554089605
4.440179573981191
4.442438895419124
4.444833777111938
4.454962413403058
4.462452451452901
4.464243089029761
4.463147094929056
4.462063009621533
4.461469486270641
4.460781866519866
4.457228284179983
4.452955632454158
4.4518669565005
4.463681526421362
4.461039555769473
4.454065700441357
4.452503027551277
4.44501913857807
4.443224894262894
4.44849572582851
4.451391708666165
4.451553314766639
4.447384412982085
4.443493959917379
4.44079535543035
4.439142554089629
4.438238927852955
4.445023739246409
4.4426492174615415
4.438125703947056
4.436607732301518
4.437134301716553
4.437472598894928
4.427860448549419
4.4150904915227835
4.402395260932005
4.391505128248991
4.3838905354749045
4.37971719034745
4.3781498005336665
4.378015346561447
4.374686191833898
4.350631917492665
4.32686017942867
4.309821714237809
4.300988584425419
4.296130979372789
4.2897928709073225
4.272531051710529
4.2560374468740365
4.249132387283462
4.24797537091459
4.249421849441019
4.2511937216389795
4.251202874072552
4.248356316597076
4.243495647252594
4.260416284285852
4.274338404881808
4.272386397569988
4.260014253309578
4.266737045031399
4.279513940461566
4.288747536883428
4.282081533382092
4.281836092984514
4.273208876230374
4.269522559282066
4.276665672776155
4.28229674812692
4.288716242599635
4.286113386381596
4.286102238556957
4.282587572047963
4.2753127404626765
4.263335607650632
4.2549949492354076
4.253558046470561
4.251044350040528
4.251193721638996
4.460949786315456
4.461095615100045
4.462861014844482
4.467503108713597
4.472144702701442
4.474735357528329
4.477336257433754
4.480432382499022
4.476092326565415
4.461738336674648
4.461537467245274
4.464033200191793
4.463084967823466
4.4663535145591355
4.465566427196326
4.468189812619075
4.464704901123685
4.470660099876251
4.478693321171693
4.478959582428501
4.4693480417452225
4.461357725100067
4.459983990589127
4.458585281941291
4.454246519654555
4.456504677724445
4.460949786315397
4.455777405284948
4.449358420329143
4.449811544957147
4.448383659212033
4.447050756428681
4.448983127182782
4.439414338895541
4.435024267235939
4.427937964898855
4.415285711070943
4.39766435774084
4.389596511447181
4.401758671114334
4.394608687363576
4.38579897111018
4.377700294124401
4.374588410777117
4.36426047766556
4.347472003881801
4.332225613403326
4.311552976752321
4.292871525789517
4.283108284383616
4.278585618718524
4.280206150702714
4.28653461959031
4.287979153879352
4.296611190583367
4.293430741519245
4.2865233370737155
4.285369298830622
4.290508517911815
4.285402832477401
4.288174799763342
4.297609516242922
4.3066429892677
4.315856191609887
4.313232452773223
4.322303905796354
4.315662698543782
4.311646289287843
4.303187184556395
4.2899151179793495
4.290982511362747
4.298803940110473
4.31074671513702
4.315364239779707
4.305667920256523
4.296145593977544
4.285604735484781
4.277694900900611
4.282217903381279
4.29224798293481
4.2966111905833815
4.4696208351758395
4.472202148528658
4.4767537261036505
4.476230317371474
4.477124929743857
4.483260313925143
4.491409593889483
4.492987514025744
4.486112965136949
4.487874425890866
4.489887591272589
4.4951032382141625
4.497153090620659
4.499977415169553
4.507376082035521
4.507748487272036
4.505533002595422
4.499212201359063
4.489321409141997
4.485045589905346
4.485881940729759
4.480084297676476
4.469492202203672
4.469153712456796
4.469855002741524
4.46814556917022
4.469620835175828
4.470482805514369
4.469165540240936
4.465915765530767
4.461709443114363
4.456323354254383
4.451777842151111
4.459336844161794
4.45891485229105
4.4494267773345415
4.438260175768596
4.430268651273094
4.4255506256820265
4.415374590794151
4.411594090081942
4.417103098887609
4.418067498764036
4.40884203758575
4.393525562666664
4.3698705514578915
4.3396062994142595
4.323974940880618
4.315813325667481
4.303941301019411
4.297271721717847
4.290495304513749
4.286937981450952
4.297055113233879
4.3086725763251685
4.307042138515231
4.303556139544795
4.298896130537153
4.292891763684647
4.298131166614166
4.307894952119799
4.318851954950815
4.3242697236602305
4.318716968838228
4.325042877058346
4.327433794374285
4.32109354738751
4.317249212146342
4.3074895545711085
4.3114979531003454
4.321357603998173
4.320899978948259
4.3212483414107234
4.317971403137832
4.318151180924375
4.314628415305154
4.311478351893594
4.309766384430139
4.309325358694703
4.309415605757181
4.308672576325184
4.487505295543277
4.485551932901536
4.480663064776211
4.481382420242428
4.487433617751807
4.496948703819807
4.503715601915561
4.499059053493041
4.503826195379197
4.503702770893273
4.499401066292129
4.495553647843758
4.503227633533928
4.510793667090208
4.51029557574317
4.514492703133449
4.5068815338380395
4.499626679567538
4.496162249071045
4.494009030733737
4.491671572111407
4.487687939927512
4.481108127529745
4.474226173537836
4.477643758426573
4.483936265035473
4.487505295543289
4.476807564245956
4.470272879928377
4.469033237323163
4.47382839381169
4.479572835805645
4.48292262514668
4.483504648583046
4.468263770305216
4.4550140825166284
4.4455373088937895
4.440013033638063
4.437787715758463
4.437481311829689
4.437294509952797
4.424740713732075
4.419983686534615
4.41469456846595
4.3991837658462085
4.383391753370957
4.372092781549751
4.353604127604755
4.340915160772737
4.3453100137197955
4.333938578784203
4.321071167676849
4.31648898254514
4.319218714986672
4.3214814780504565
4.322233273915088
4.324424577983508
4.327954893526495
4.332305254842539
4.332987582892788
4.329867086753723
4.327285247052842
4.326724770059537
4.328149258955909
4.3294720356576715
4.333649988331792
4.327285566768609
4.325245355272187
4.341713927974019
4.340772215472755
4.337949463112809
4.344480064631161
4.328248964321927
4.320573734101444
4.31920875746168
4.317017319729048
4.316222540004386
4.317334586602458
4.319449506289806
4.321228837162657
4.32148147805048
4.504948595616502
4.505016064680679
4.505009802593541
4.5054762330739235
4.507666462238925
4.508760401464208
4.5090277639480245
4.520037850550404
4.527654190880513
4.531300212812985
4.531969797684331
4.531150630941556
4.522160779151802
4.514881855585988
4.515587003184607
4.5240179170903865
4.534125439807345
4.532418004157053
4.535158713458648
4.528495229775583
4.519865134708734
4.511858026537227
4.505773233495017
4.502110946745199
4.501087228523798
4.502433801171981
4.504948595616499
4.504566344001972
4.503248063861187
4.499564541181122
4.494603837719729
4.490790363869505
4.4898513878816315
4.484734934250683
4.483958485399164
4.482827620017421
4.477101686266673
4.46701118819717
4.454864781180323
4.447144696247008
4.439705384032055
4.434635723361131
4.4254250691425705
4.418124210048998
4.407721428758186
4.398108144634528
4.387429573298414
4.377502932726629
4.358881845786728
4.347897518871304
4.338032755645025
4.335201049777728
4.333877524261473
4.331271715538789
4.327645725352981
4.333598220159563
4.337945936753473
4.337313760507877
4.340456858870442
4.344061987928389
4.351632420039852
4.354996335885966
4.358604354660158
4.359800062134673
4.35649965580101
4.355280469767716
4.3498169737490935
4.3492550032882775
4.346106524041415
4.3523980185688576
4.348199340195114
4.346377324399864
4.33987740632142
4.333812918952325
4.3336692838958015
4.338824052862189
4.343888272110999
4.346838669602452
4.3449477118467605
4.3356539328387775
4.327645725352967
4.537365167000039
4.544253507930729
4.546326482984033
4.549822476739219
4.554290156679335
4.559734347773231
4.562124936266071
4.556164685090163
4.550317670081543
4.545768311646558
4.542497477459981
4.537870662173366
4.539458420575479
4.537925144737945
4.535343494640684
4.533944864650774
4.544336742021142
4.541727350741215
4.536138237910196
4.540371792778966
4.54677550676454
4.553584469069135
4.555657372441308
4.552716416406013
4.548818415801207
4.54545062079646
4.537365167000064
4.534278355170684
4.526483818790447
4.522859706327874
4.522447384589664
4.522808338803688
4.503842695390269
4.492935110753315
4.49966080789277
4.50389795736775
4.4972870376985234
4.484923548363205
4.46915895821094
4.454046821582538
4.44553838161976
4.445210424908734
4.446777055553722
4.4430115207079925
4.433365471789738
4.421564761013945
4.406723781616175
4.379596125810513
4.3666342082323295
4.351067338446355
4.3480225132509345
4.344326586846929
4.342230512363611
4.344464131476976
4.347172736240965
4.344749034092102
4.345345439521716
4.343201897418876
4.341107699168007
4.345851390220077
4.352415362331856
4.360718431102497
4.363399325569823
4.365359606531212
4.359814603806107
4.3568173488586295
4.353385897362473
4.350631457272251
4.351502668100066
4.3610102597847415
4.360532082859894
4.3486014825177755
4.360434149140715
4.373292045218789
4.38068327535786
4.370084737243906
4.359432862591067
4.350404143869398
4.347550864858839
4.346239855836692
4.34717273624096
4.5436280119162396
4.544264279140907
4.562044508001103
4.57369493781842
4.571179532256219
4.567273163181379
4.564606393705634
4.564629721869687
4.55910356746546
4.550863541329288
4.543150909409427
4.539507923037765
4.5505029233730205
4.562952630935761
4.567402517092928
4.558776274996695
4.553632845795856
4.552159670101544
4.550871890270568
4.551108118832866
4.55357939539843
4.555986821520828
4.560143598084249
4.565799500501204
4.562783812593889
4.545461504603439
4.543628011916295
4.549909207228158
4.5627523650471185
4.569116781289751
4.546983704207946
4.524886345970713
4.522528152548376
4.520910445273986
4.517971554099317
4.5176619906728925
4.524054126261256
4.523052951207
4.510661530907631
4.493074665590818
4.484311044202659
4.483782503960952
4.477993660057895
4.453138688109766
4.439558735054346
4.432253892374868
4.410205928645494
4.393904711735231
4.377306888621099
4.36957994564263
4.376105455968451
4.3737071435043005
4.363875190237711
4.353045179821984
4.352304280583763
4.346710275390732
4.348471064280722
4.366859355386999
4.379527831080946
4.379590091938953
4.37524030174301
4.372075808967943
4.369400696559625
4.369436809697897
4.381025862632488
4.390263653754461
4.387648727231168
4.38346325326224
4.378493223637618
4.371015104697138
4.3809811571461275
4.386035302833107
4.389811510010676
4.388558793558066
4.385988778388564
4.394723117832529
4.388232363991731
4.36958643687808
4.350512290803261
4.3471626124568665
4.352304280583781
4.575252496641398
4.575240605656705
4.574913857835869
4.583157472826226
4.5970628426000815
4.595664610454536
4.593632894584449
4.591053429774905
4.58780034476747
4.585104816480323
4.584017403756122
4.584580287634022
4.593472117882568
4.582554379482723
4.5717542287808035
4.563332210597775
4.55750510081005
4.5617312169987985
4.570699861284841
4.579983594599162
4.585896669089351
4.587978793535962
4.5872066380275545
4.579832789729655
4.570047932146056
4.57291762358793
4.57525249664139
4.586655489271465
4.588739742796894
4.574234154648163
4.5820597378378265
4.578865930114672
4.567190580387423
4.558007744244974
4.554230419266414
4.551362387901216
4.5428254421997245
4.528267330582605
4.511454383831447
4.500491788640284
4.491352915337038
4.490376673440359
4.4809721650655465
4.471517635879009
4.461460768265608
4.438140352278746
4.420433730094519
4.400534364893466
4.393179667105283
4.3871954892720915
4.38113084961214
4.387008031447526
4.390308137193473
4.390740008411698
4.37957138448229
4.387214513613141
4.394093979093082
4.398353285363824
4.400037480355378
4.395604964424758
4.387498191483134
4.381898661777492
4.382901041132076
4.388793616732809
4.392040808307943
4.392772940188571
4.391942159003478
4.389534708541889
4.387404499791467
4.38592725504905
4.383075276938156
4.389018381256509
4.394622331868629
4.399113183962222
4.404330677499003
4.407483481653037
4.406108483983933
4.402557017948747
4.396986700389081
4.388547790496117
4.379571384482299
4.6126440157399715
4.611067746193525
4.606906813517978
4.601512174457142
4.597071616881937
4.59634830351991
4.601466596102073
4.612180974976276
4.624880417616955
4.625612437354614
4.619074585087519
4.61087377669937
4.603504743706056
4.617643975497138
4.605219790734901
4.605182840936692
4.610134033492872
4.60921400304535
4.608739130468505
4.6081824127857365
4.6078625426787445
4.609212569329734
4.611560043643501
4.611067165891118
4.615057508453004
4.619879065329224
4.612644015739976
4.614050734603948
4.602107286572637
4.609066151871783
4.604685213017904
4.600181082740822
4.600136286567458
4.593278165741615
4.582542198776701
4.571620414135165
4.5589070428749965
4.544628556011628
4.5424112522416085
4.540463001248424
4.529049980719958
4.503615558396911
4.483382527607056
4.471726722112111
4.46282440346382
4.447191564983017
4.4228490152637985
4.411756212805994
4.401611622902095
4.394039107622136
4.38901795753065
4.387415589018641
4.3935335622410925
4.40117085290188
4.399870379318638
4.403973922652329
4.414642547140765
4.420052273584749
4.412905583246752
4.403364509485065
4.394354308918895
4.38730023432788
4.385651564072357
4.38909330263211
4.397456923070291
4.394587045063875
4.401765419530751
4.408810791060371
4.4140531523041515
4.413235305072507
4.401842581657715
4.40333438732014
4.41128013741512
4.40676585176056
4.406930514430753
4.4101029984331
4.410209899700871
4.4126036480488775
4.414151269713602
4.405667862909575
4.399870379318575
4.620845304730146
4.617937890689885
4.611807892831187
4.605496409171003
4.603585807997058
4.6120850503220545
4.617956247835248
4.6224791111210655
4.625942446073232
4.631698735289791
4.6278718614373
4.622683776014785
4.629591229399342
4.620443282826497
4.633274790237301
4.637484173376898
4.638124606365607
4.638834727995244
4.639017624768082
4.632657471724548
4.623625946353927
4.616111383885339
4.612908215389538
4.617465715833179
4.62070180698954
4.619974848415973
4.620845304730137
4.620269904679874
4.623191587642398
4.615805275042241
4.615865391842802
4.6108245116179685
4.60558577013875
4.600294625802685
4.5944376038388
4.582269509686195
4.563373278533721
4.5577890512334225
4.552711647241204
4.546609523175833
4.5294302651212375
4.511551156357254
4.495747644187129
4.486208676494977
4.470971474470094
4.450110952860618
4.435844965139893
4.418910746275777
4.405440769870531
4.40118796994312
4.403906186594849
4.40952703733235
4.416287781253046
4.412868258328252
4.4173449342734825
4.418163137170419
4.42028014471475
4.4211014343499135
4.419061245158323
4.419272763903542
4.417903312191169
4.413770064571486
4.407916420658035
4.402000961858711
4.399107962033194
4.411923275467016
4.410770847086082
4.413833013993531
4.41917622344027
4.414967345985004
4.407669927580642
4.418597596907624
4.411667752935477
4.421927178830522
4.416799155859196
4.41085860315688
4.415734353355843
4.420413679285216
4.415117865153337
4.415549407910826
4.417344934273461
4.632350325995348
4.632817486588177
4.634071322950333
4.635678330951002
4.637061700110931
4.6377787604624725
4.637637825787194
4.636583886339899
4.634594535101775
4.636418668899888
4.64602691359363
4.653691607389703
4.640437486325784
4.634622943550891
4.636959345377734
4.64563048783718
4.649517709359011
4.645820860106717
4.640376883811492
4.638927187363109
4.638681268707761
4.63818556399453
4.637211658503869
4.635649413201773
4.633835287060065
4.63252777171761
4.63235032599542
4.625798529303117
4.624075582515047
4.620512220260045
4.615947765789534
4.620222766634502
4.61755212227925
4.619430284618161
4.614423512321784
4.595024899980393
4.587692566772539
4.581316305090251
4.569313980328825
4.55251451487901
4.536314077958269
4.513096628422393
4.501008543965868
4.497676753730877
4.480263041892598
4.469569892653704
4.45901690847094
4.453883977126146
4.452994499773916
4.448948793485326
4.447024145793281
4.431184365951495
4.4204577840835375
4.423138976964854
4.429060259350523
4.428496911524996
4.426303652607501
4.421199859410903
4.420280226638061
4.423612173767454
4.430454597302018
4.438291362480562
4.444173858846632
4.446704860621984
4.438087191376312
4.422242415625075
4.426787389588802
4.431886390256273
4.427532174167066
4.425562104097641
4.425276331672492
4.419082166785527
4.424090252361265
4.424175898288883
4.4339836448293415
4.4308584064598024
4.427646035917641
4.423039827561896
4.423860588930925
4.426565730125353
4.4290602593505
4.638730909899987
4.642847383521248
4.652959647298995
4.663453844378802
4.677849790251372
4.67332433446543
4.665280727849746
4.660988739630095
4.662317828017577
4.661258440916474
4.658542163433111
4.661188044500611
4.662530472221057
4.664748641239762
4.667147997840122
4.670496114096293
4.676719030490989
4.674646082248201
4.674330998440836
4.678170227563566
4.685188420129733
4.680578053650527
4.677077987800854
4.66209706082614
4.646649579749696
4.640887421353496
4.638730909899993
4.636351824884016
4.638828820310556
4.637877378449212
4.630873887554679
4.623009694598984
4.621510296157947
4.620099442326606
4.615529193804405
4.6075068796335055
4.599043669566484
4.588216647328657
4.573486381385695
4.553546277525989
4.5439348942810245
4.5446979567983
4.534737741315566
4.517377906341074
4.501434907615822
4.486584139302208
4.4723473458726675
4.4607916854740095
4.453166807738303
4.455141969710623
4.448680498977038
4.4449223450361055
4.441988832609863
4.438480942306045
4.435040982428037
4.434084319918777
4.431290707494269
4.429792015729606
4.436442502280673
4.444530412340172
4.442695082182415
4.442424382449234
4.446053444827058
4.453710896530874
4.4615250281747825
4.467917526840331
4.463319890505981
4.454867195164567
4.444862559779499
4.436601763731504
4.4374454719651855
4.435514782206069
4.436408231067363
4.436132040162027
4.4365123557017245
4.445113673069978
4.436426283902919
4.434151263636096
4.434812453372195
4.4355187186658345
4.43504098242802
4.642816710700278
4.645822793153873
4.654071066129823
4.669138775786534
4.678645756002718
4.685779669174447
4.68783676156944
4.688311034656416
4.672927555455188
4.668266603101709
4.676127224292836
4.683606457260603
4.679527297970505
4.6798642794154235
4.68418222033335
4.68976632015356
4.694007680458103
4.690694002797677
4.688313727032171
4.688129583054586
4.687714324491184
4.695330244949062
4.686094639853355
4.67479971164089
4.657434960431779
4.643112066515859
4.642816710700327
4.645692552807618
4.643234698100631
4.646136811802377
4.653817279142692
4.658800832680843
4.652728788996081
4.637157820597852
4.629751535436924
4.6302465948652385
4.619848159808777
4.613942100804703
4.606092792732553
4.593597708932499
4.563431036121028
4.544806499368892
4.5462269240013
4.543595246620004
4.537560026403088
4.524480346266302
4.509637887814339
4.502272283778136
4.491260901382664
4.470268264437823
4.4579857885070995
4.460398207766179
4.464420097759707
4.452561588347259
4.448076270998465
4.448199156572498
4.450570922857549
4.45426042771906
4.447961225464496
4.4499670794466155
4.463023722700774
4.470872379685625
4.475256055098754
4.463613966618159
4.462050388448942
4.470140942726655
4.464476015302028
4.456588256092296
4.446191977018654
4.439707586340711
4.4404077435482305
4.436448063436255
4.438399168824023
4.446460320039611
4.45201224493294
4.446770342316678
4.454449876355562
4.461815698534673
4.461792203940655
4.45413227813002
4.448076270998441
4.674776519806944
4.67522298188815
4.676650382643875
4.679168181827191
4.682514825146541
4.692697426888833
4.699473958082886
4.68934485714049
4.687829246824424
4.687298752887476
4.686960128958006
4.686302533294635
4.68737261194922
4.689646608780667
4.693460648128729
4.696271989178894
4.6947122240319255
4.699916044996008
4.697245193936571
4.690898453475552
4.690697149265478
4.697244668357793
4.694679405330214
4.6767786716006166
4.6738251271081115
4.673954490421921
4.6747765198069695
4.680951637034579
4.685408349558876
4.686262872458128
4.6822524682129645
4.67393857924065
4.6636479743505745
4.653801179081987
4.645297230781133
4.637317393819082
4.6285573736615975
4.61813955476675
4.615621982223051
4.593692508204558
4.581977242790425
4.571741875924899
4.558463948960753
4.551009632982002
4.544234035728409
4.534203570165994
4.5311186834534585
4.51857467492421
4.50585301633638
4.500452992015779
4.493605984928122
4.4840915415166185
4.467929600113374
4.472974504366477
4.485713615652864
4.477248249674083
4.4646759749202936
4.459822603247235
4.473425747052361
4.485008848504902
4.490956378924287
4.487121698344865
4.476909134618291
4.478115116577627
4.48027239579686
4.482353360147756
4.469247249432445
4.456615744735694
4.452886129029374
4.456177475105128
4.461875974385989
4.461104342753886
4.460136070059422
4.459375912466649
4.459308648779834
4.461037502446736
4.465877255463446
4.471762670770038
4.470651775492406
4.479707894420603
4.4857136156528075
4.706885489289282
4.707222508615831
4.708211414374579
4.7076142581288405
4.705886761393685
4.715577853700715
4.719865653719825
4.718623786134318
4.72313943873402
4.7280963860749505
4.727173282424519
4.725277798969434
4.722882240917228
4.720089497558923
4.717464913152371
4.716820402475287
4.719910203001175
4.713221399065232
4.709208401979068
4.712802128340884
4.714521342279426
4.7127502123047575
4.710052035270698
4.70756046627632
4.70605151906121
4.705838610892651
4.706885489289285
4.718154364611273
4.70862192660467
4.697800278083885
4.686335431412833
4.67590387897901
4.674170032122865
4.668607363240332
4.645997289411588
4.64535980324555
4.659058960546228
4.644965870722594
4.6222187745807055
4.60913677345505
4.5949710254052665
4.586629980044733
4.562779026330765
4.554442910876175
4.561738192833368
4.543455892673072
4.532203660439392
4.521999302848294
4.51193983238151
4.50243389252302
4.494618886561307
4.490850247175574
4.493062574355242
4.494481083914441
4.488782121807211
4.491146802817255
4.491743615578711
4.491625967844081
4.491471355860089
4.491475995214078
4.491500294025195
4.493921855145075
4.494678082929922
4.494651921859197
4.493832028193677
4.4943017220634305
4.508378110693449
4.513662300788852
4.5158175468172885
4.5052778871705295
4.489076784733159
4.486717109661529
4.483005311876138
4.477918241907058
4.472089623299665
4.475741567937919
4.481559594088792
4.472832946150906
4.4801823602921385
4.486539880531493
4.488782121807143
4.724428162423878
4.722109498450389
4.715751822198622
4.7098396897775565
4.7122176234870965
4.718607738053797
4.720995112793534
4.724186515206057
4.727186094344394
4.729501553746644
4.736194383762919
4.726917742550291
4.738585962697847
4.746079206482294
4.748466648497361
4.7377935867159975
4.725325316733068
4.71346957245806
4.712479747163304
4.714382900510226
4.72195381138758
4.7229154800768285
4.710181715370022
4.714544912223616
4.720715030185635
4.724350984985219
4.7244281624238615
4.720855505455492
4.733785873668708
4.743153075558115
4.744503258297134
4.733649675634502
4.703399947709761
4.684589081247096
4.690553818541797
4.68694557303893
4.667275781157718
4.654721308097338
4.631039435407596
4.623940503997381
4.623982333366482
4.589923394346982
4.584465042644063
4.585899594363017
4.565056389019049
4.553304417236484
4.536098695223491
4.5242912758097935
4.51388470676278
4.507602579269056
4.511278729054443
4.522049358347292
4.523579406677962
4.513219872372549
4.504355347006059
4.50722302375415
4.506231259868705
4.501859813661303
4.501330950253083
4.50703972860708
4.519276974318295
4.51669552584549
4.516502590239498
4.520220226365239
4.523389970934995
4.522038362435623
4.522750068770568
4.523646791520025
4.521508347058332
4.518067132619774
4.520922670636019
4.510285573247739
4.500363477044265
4.4932614024204085
4.489840066215329
4.4873869460220375
4.485669587600684
4.495946684691141
4.504347939902862
4.510041628977672
4.504355347006029
4.747353068534915
4.746769144849004
4.744994656946543
4.742100600814831
4.738433029903097
4.732175783185212
4.733201062023295
4.743897125446149
4.749367336244614
4.746669486100703
4.736974767492138
4.741517768505216
4.751977319883073
4.755065022011261
4.74969976176548
4.75004352032091
4.748719124420823
4.753627838509879
4.757722912539854
4.753336555346968
4.740089977680836
4.730231307735105
4.726222626391567
4.733957327145051
4.740739000809457
4.745093565896659
4.747353068534895
4.7415974037436515
4.740959919591164
4.745109056473854
4.754374501084976
4.74137418272311
4.73288203640914
4.72023289716776
4.704758670395505
4.697044133399807
4.683375892992979
4.667882057974166
4.662240309552916
4.65783927014072
4.633591051346944
4.634626878578691
4.618059617407254
4.595933454000582
4.573382861310707
4.584006553283309
4.5664708407728085
4.5458702232889125
4.53183143431264
4.523318741081651
4.519841540566057
4.5234470538746505
4.531799933644263
4.521962413700069
4.513021287045388
4.511023401142185
4.515506089745703
4.527724107734222
4.534880904591431
4.528799239216541
4.521877796775043
4.528559664699987
4.528341237551916
4.525610025855591
4.525409638409151
4.529659393056809
4.525584496880296
4.523678235419105
4.525550210995755
4.531199249364003
4.538534641108585
4.5424178679684175
4.545394851935412
4.547158118068808
4.546081294269895
4.5461287851440035
4.540193220490579
4.530005042497998
4.519213514822494
4.510204061328059
4.513021287045374
4.777458485978069
4.777540757852681
4.777084338123871
4.7682908826164745
4.75871307434301
4.751928433929931
4.75533749005185
4.763178397039881
4.761944593407921
4.758070629175977
4.758003132599405
4.757542203022178
4.754589729880828
4.757915170295552
4.764160706272141
4.7602894812783525
4.759373177892909
4.761037371859855
4.759568581021596
4.756913019936844
4.749794257476077
4.735616160901228
4.746590374364589
4.758550487372642
4.771086497525951
4.780179030711578
4.777458485977927
4.781752348002762
4.773545307735536
4.766420488145926
4.761517433417961
4.7593644276731775
4.750019980237032
4.734397052830773
4.7198973048657615
4.7077255506052085
4.698594499249003
4.692616142966312
4.689120265549938
4.66440169010536
4.665117997335434
4.6496236393570785
4.623309912493387
4.598953770804382
4.595546554552947
4.5909214653928965
4.6023085115719695
4.604125396477918
4.594010446342201
4.582317425569389
4.566767856128139
4.5528953696448085
4.547478014542867
4.538894896623605
4.534125257843303
4.5404613300875685
4.542642124739537
4.539538422442481
4.539188452707678
4.544339136434042
4.547523137299653
4.555951094146526
4.569513759824569
4.567918251634981
4.558271678828896
4.54615458856661
4.5617677678104265
4.553504223601095
4.537921211014808
4.535258312804706
4.5393521005182125
4.544908364140766
4.547540097714656
4.547851735510128
4.5494548899233385
4.54803488114502
4.54794544938988
4.546323943287049
4.541345912321865
4.535149736989014
4.534125257843261
4.787790916007302
4.784426427860205
4.777553646057418
4.777154267465017
4.776238409585792
4.774732097261296
4.77228998701893
4.768119488672592
4.769221880908742
4.772377120275521
4.772799022334153
4.770540109685837
4.766335677325107
4.766398084872211
4.764429378599247
4.769815566346841
4.774319806265302
4.769972895663798
4.764369964013265
4.763588170244155
4.766701313025578
4.769640678538542
4.772759220806786
4.77656899981633
4.780242079513291
4.782521556027894
4.7877909160073155
4.783133355154568
4.787362429174733
4.782178985253645
4.762017570411302
4.7606020459584055
4.75288862492051
4.74441852067703
4.7353624271848185
4.714902356099788
4.712863575410741
4.705503380958146
4.689177635932942
4.6865974722349195
4.674819803577956
4.6523838654997505
4.630987334851974
4.606327041918554
4.6046189530525385
4.605798689033751
4.608569228723305
4.615712365185406
4.6005904199113665
4.582890709931312
4.570480412757524
4.55897157890061
4.548006957242963
4.5562985827742954
4.546333168332096
4.546482346008941
4.557866865834777
4.553754711766509
4.550028883604834
4.54761126850609
4.551043896886858
4.5609009367763855
4.572890431578409
4.585803613988601
4.587250554899891
4.57768682357975
4.567601910650962
4.579394125366537
4.578290561133952
4.568789530247766
4.5569638064661655
4.558033228049824
4.558641735638467
4.557656881212507
4.554073910553076
4.54993952689033
4.549029573663059
4.551800002167522
4.557418002827882
4.55411257339552
4.546333168332086
4.7965517729798375
4.796699650419076
4.797729554254436
4.800326838042219
4.804016856593495
4.800754325018856
4.797428343167567
4.795424016315187
4.793473533167469
4.7865581420129795
4.778324206865799
4.776594790968311
4.781867341668529
4.781329511512239
4.780509927364051
4.779950526507738
4.77721559263236
4.7886334427838575
4.783931591718208
4.775710218228769
4.7678152221381715
4.771137044648895
4.782698180999933
4.792407690101383
4.790389428541871
4.792279897281303
4.796551772979795
4.80484158831115
4.800380601461123
4.792138396202139
4.7820205823471085
4.767366414147904
4.766969883418542
4.769948986623172
4.7403581748756745
4.7249804258523245
4.715327848487079
4.7196238192168
4.70471245686435
4.694487646038546
4.680332056109603
4.661237442973402
4.6499697674911715
4.641091342596594
4.616411412076083
4.6067757950053965
4.618563169401041
4.6236375366336535
4.632075830293715
4.630920761997292
4.594875218315788
4.563738622727081
4.550941261864809
4.561963660479044
4.565664219027012
4.563406861513105
4.558556603943099
4.557351588674078
4.555716924729192
4.564541428587522
4.574649313142067
4.580243175651043
4.5813618330856265
4.58645936643704
4.594892752524474
4.583870736720711
4.588897835270235
4.594990131369578
4.602245896245106
4.597877370714501
4.5923724637017616
4.596757075980211
4.602078769143635
4.606834570974587
4.597931121543998
4.58059175123559
4.569260648325652
4.566850491314211
4.564020684897533
4.563014200264439
4.5656642190269805
4.806215285257086
4.808038559198828
4.810412977297672
4.809870037067697
4.805750052868635
4.807494062879683
4.810128178442305
4.813190279815635
4.799529584525716
4.791376761397327
4.790620096915746
4.79353534897645
4.788347430669594
4.783925221014181
4.78273846470178
4.786291160482708
4.792710612585113
4.790885478294757
4.805610337794739
4.808287176751395
4.80268264657786
4.798203276460252
4.795135903553968
4.796263186963356
4.802213158607735
4.801823515471897
4.806215285256982
4.80930477634554
4.8170304624733395
4.798412889166391
4.782040170640257
4.774472118337676
4.775230314013755
4.770136320796852
4.77187138765605
4.7657278377327685
4.743108202703778
4.723523524840304
4.716477886293941
4.697209216775531
4.681539402785014
4.67776127359008
4.662456756845903
4.644013688063528
4.635075523676475
4.626940533471854
4.621437313692894
4.623956462614888
4.634836469533965
4.635520744383262
4.624958752526255
4.604933795999803
4.582664630557168
4.568269189491328
4.572351016540723
4.569935862719472
4.563915700948682
4.575363391412244
4.592401462270786
4.606530665439452
4.611720537666558
4.609337128665627
4.6062594507832415
4.6022961466292465
4.5954174945351935
4.603779028682308
4.602285700186179
4.608487832434895
4.605571352152275
4.608319795732587
4.60698496099666
4.608933218787479
4.609416149598565
4.607916988092865
4.603912436798039
4.597046878694324
4.587398497371193
4.575794955386602
4.569703848799725
4.572551298662671
4.572351016540687
4.850271893709655
4.84982551817124
4.849070205765457
4.847888825255296
4.840506068742096
4.832251682496123
4.8242533131790175
4.814269935165358
4.818556921009367
4.821043859468754
4.822631436092717
4.820638918332951
4.827176589426658
4.828034939175617
4.822979899549896
4.815082201874152
4.80053793688313
4.805391542714824
4.809540037429474
4.818539224769369
4.829158863454582
4.838389952662885
4.842734873491558
4.8330769081154825
4.832737088859721
4.8416259585341725
4.85027189370964
4.837390962054418
4.818682813483216
4.8084238123618634
4.805647942131002
4.804667533907181
4.798423334886414
4.779364985502038
4.780589078616575
4.7727621385387184
4.764137724818867
4.751924555638083
4.736236781030963
4.7133392220001875
4.691379217309491
4.683240694021466
4.68813600946561
4.691672706718382
4.68381027342131
4.66376173518393
4.643080759205309
4.6348268307340685
4.647340225656913
4.645535387055852
4.64964685656535
4.642018218718755
4.6261027989667864
4.6116214163897915
4.620894035703493
4.621671660267734
4.622051261107977
4.620086165852533
4.616728283416188
4.6139272080577705
4.613338278647467
4.615993530706085
4.621620773266617
4.628502931388243
4.626206346848311
4.6217268790268555
4.63245805542023
4.617800421062011
4.632119675942304
4.6317711647325845
4.626007479066675
4.631105883904718
4.633609103915015
4.616822556757535
4.611092641181623
4.616482075997476
4.623417027213972
4.629659581239958
4.631406682893648
4.627363062284421
4.620894035703473
4.8579986974556615
4.856874174192322
4.8534822008683065
4.848497341050945
4.847091272561335
4.846662733749843
4.834481843332362
4.82266077696121
4.819918158381155
4.826380158097209
4.835318305734523
4.843892009418313
4.834934450604621
4.831211820508005
4.834566316914917
4.837735828572535
4.84066791275935
4.844400232966901
4.833665617670995
4.830010970526644
4.833536232807803
4.838423522557294
4.846808491252421
4.846366897991151
4.849935813020185
4.85431213157596
4.857998697455671
4.8418925087718305
4.8277407422953
4.835893954997993
4.834110062452235
4.82504231727716
4.803691357823861
4.79744946196334
4.789097084656058
4.777731359085008
4.770923066436546
4.758270764858805
4.753432694468318
4.735544213936771
4.723656232900743
4.716105245043785
4.708915590956079
4.6991904265635425
4.695782796269234
4.7009590968782335
4.704033939917704
4.694852113696759
4.666929633353229
4.660505999600353
4.671824754257417
4.66245040687401
4.649789588938559
4.64098358144377
4.638291056812561
4.637483809800564
4.6351250411777105
4.631440287062451
4.626954944249951
4.6231219129604915
4.625576858291502
4.632398693813704
4.635198387081778
4.632074560017335
4.63539575122538
4.642229209800114
4.6465486524914885
4.652090353175691
4.640906965151491
4.643112432386154
4.6371063231672265
4.645696109957063
4.638450890375897
4.644751420630388
4.648700391333012
4.652064386270392
4.655297621935836
4.65457795425956
4.649651569119127
4.6443540370752805
4.638291056812565
4.860181554457417
4.861547907257865
4.864946184945406
4.869264379676954
4.864143101906483
4.8499969100013836
4.8501911872081225
4.858560175827944
4.870270316120621
4.873020159661053
4.873264540176762
4.87660805399256
4.878120110361041
4.8800715465216
4.873709777976899
4.858172610675046
4.85617147145223
4.84567753170743
4.85076266179799
4.8561026272738905
4.861437714561243
4.866127497122301
4.846825123795865
4.853838522400544
4.858258453312956
4.859549894771359
4.860181554457469
4.855906725482964
4.859711999773855
4.847399576989566
4.838274059663051
4.8257820845075745
4.822864664008695
4.812185966954928
4.7903480742707805
4.778096956730107
4.772235712171391
4.768404175102289
4.754148240635146
4.756475758464592
4.740936472949741
4.725590754028501
4.71988187356709
4.721017417400337
4.712759524330725
4.707206503642142
4.7062228666389645
4.7031177752604
4.694865524759655
4.683712117079506
4.6750579513843995
4.668504347823992
4.662111098455383
4.653608412176541
4.650185628107197
4.650846463319715
4.652046200930176
4.6522594936526795
4.650550091646455
4.647299582580925
4.644133977102586
4.643494423430299
4.6475634634693765
4.655865240591765
4.6655424782439985
4.674682160034855
4.66579005313856
4.654875390129556
4.651111115959275
4.649793543459065
4.652316951320009
4.6544296631307045
4.665301885517314
4.66884235820839
4.6674751803749315
4.663831650169501
4.659338358191948
4.658268815105007
4.656807911777943
4.652530878424317
4.65018562810722
4.892862112553983
4.890791156934003
4.884931162089991
4.875910847777694
4.874229689388539
4.879463800650693
4.881932010271417
4.879554862635568
4.875564994534966
4.881443260960841
4.888113675072206
4.889465104216512
4.89125708459566
4.896057345735471
4.899672086345388
4.891663397690114
4.884196770552404
4.887134569118398
4.891967151160683
4.895629311484559
4.884570416880289
4.867980681377839
4.8702693683135045
4.874742865715607
4.880454385183793
4.887040987202433
4.892862112553928
4.878810052197321
4.8631297888195215
4.86001677820506
4.855563490115873
4.845860314613757
4.831161541149888
4.823162670036532
4.823660497318792
4.82156020223547
4.803977556558768
4.7922045034248395
4.7848076992180255
4.766071539126201
4.7486543132446695
4.7356767637595905
4.727899093602496
4.723213489352889
4.7206819155851845
4.712526320977512
4.707783229585436
4.705466278719987
4.695598156885444
4.684936546295805
4.6768729959229445
4.674081494242814
4.668891190540974
4.669767124488666
4.665390560853753
4.665896107487724
4.665584403490716
4.66552154204418
4.666587949465641
4.668673068832849
4.671517405340515
4.673611393119923
4.672524781967476
4.670908400679782
4.674818444194005
4.676781554694683
4.681927343085806
4.683809412247025
4.686762475554886
4.699816280347869
4.70523765945001
4.703554370691779
4.7018587434164125
4.695357813327113
4.685330541587704
4.676216240015935
4.668714036068288
4.662344214258539
4.661877425507222
4.66619487657331
4.665390560853748
4.904658368350882
4.898629706166852
4.886925222535285
4.877542534049029
4.877416796025641
4.8872173378638575
4.903205997587421
4.921026265326104
4.930404625256294
4.928463894058498
4.928572243849159
4.92882728884129
4.919010574441148
4.908735295286953
4.904059477570098
4.913595179373451
4.886557392138744
4.89285769029591
4.899556885677333
4.899686248050916
4.910208135530175
4.898445541383838
4.891879347522943
4.892740121943884
4.896864319738904
4.901926630382787
4.904658368350875
4.905162890104849
4.907684017543652
4.909748004854749
4.894525182084242
4.8873261211308865
4.885832184390443
4.883420509707634
4.85836106139629
4.8293329577551365
4.814635757173637
4.802034906686682
4.79429530539992
4.784921058505437
4.790174035163457
4.777890991866842
4.75640618288965
4.7355710795758
4.728093971923375
4.7295633643416135
4.725245328866485
4.716324793592307
4.708811100775536
4.6994540581568
4.687319899361707
4.6898722740957615
4.690464589845807
4.675910325578414
4.670820527630104
4.671424954985076
4.676186994703759
4.68522065186654
4.697060141348267
4.7101626003987
4.712424527327589
4.705849262568188
4.6926278767863066
4.683765733520204
4.679376149453381
4.682587050210008
4.684263576122735
4.700571713435319
4.714342095598526
4.721138352092191
4.721313706858234
4.724629946199243
4.713194302660968
4.708739518084608
4.709739906294878
4.712113576678418
4.703157538020804
4.6900352814912045
4.679302326525892
4.671293803018538
4.670820527630104
4.940592952482084
4.941343936599777
4.943872365776843
4.947214244435781
4.94293991359252
4.935887669479684
4.935601285875248
4.934537163595039
4.93325369609063
4.937139237032045
4.939104189914942
4.940755199951071
4.953460298383534
4.964540856583915
4.946228183812042
4.919690387242005
4.922915491265807
4.91570357676781
4.906364357311549
4.906028841441028
4.91200998185651
4.917501238372468
4.92271452748511
4.927862805708634
4.932852617446577
4.937215842464765
4.9405929524820476
4.936971158283017
4.931053504578001
4.911511573262304
4.909292347507544
4.905735871815443
4.899498590490996
4.887723535925381
4.8777023683752265
4.853823839135239
4.826145230916112
4.80368076395116
4.800797143200067
4.801081346990705
4.795262409986419
4.784798332668135
4.756845043717324
4.739932466114008
4.733987713951598
4.730592501109266
4.726547278425713
4.722969594638862
4.719626170149184
4.711857799286884
4.711200913409701
4.720369504182099
4.714387624144303
4.715238406784849
4.715237413477753
4.715396470567947
4.715623528534643
4.715703625179781
4.715735676380441
4.715072078411632
4.71452698507138
4.7080739655398425
4.703630777689496
4.700495349647572
4.699568534222124
4.700800310945796
4.700215576747067
4.70437984166427
4.715654838594856
4.724857035856444
4.732235155092864
4.725002952264397
4.727447207640139
4.726415217189879
4.732948216863306
4.71808416530681
4.714575068318421
4.716165316530816
4.71646925525531
4.715955052816896
4.715237413477729
4.940943410009466
4.947262967717141
4.953243656999072
4.9537512367433045
4.951580552593598
4.9465569724226945
4.940291094109688
4.943418089786899
4.952998228000277
4.959719768884962
4.963037653153834
4.957969868038933
4.969010565941472
4.96602238551087
4.971695121736608
4.964508417425742
4.962832920051076
4.967016388473691
4.967120248932886
4.959797881940396
4.923223921873722
4.921929249126677
4.932434468612316
4.940170424284335
4.945166491488244
4.948403919311222
4.940943410009467
4.943972673907071
4.937147614695379
4.935405990306021
4.9360953030848576
4.938263304575397
4.915677092393893
4.891420532004015
4.878268841760819
4.8676715411042455
4.8509985720510285
4.826987910092926
4.801063288958671
4.803404007179131
4.805925829384306
4.796102713075198
4.797030447924218
4.791785722800974
4.773213599978642
4.75818368958181
4.747567782975165
4.742947927289977
4.741287490689562
4.743931252463453
4.736357401272016
4.7248513585793
4.719384575660793
4.728671421210893
4.743564452418284
4.744034768791799
4.744167287461227
4.741893968273625
4.736537839771503
4.729477028323355
4.7205087142403155
4.708207614419217
4.705161341145282
4.705614926286225
4.706148727499041
4.706962080479642
4.700673160070728
4.707382716146952
4.7186770968891185
4.725334274748821
4.738656344691089
4.732267418606186
4.730590181830852
4.739177723884569
4.735713460655865
4.74641071909672
4.755263556464746
4.758341862918822
4.755381144135659
4.749065044231334
4.7435644524183305
4.951032820011294
4.951764505972464
4.960111191806241
4.959708032595071
4.962694224381063
4.969754724565249
4.964598510904239
4.961599408721836
4.965492256850499
4.976732733084201
4.974173474957016
4.9642574181219095
4.969750767091367
4.9806914364587005
4.974257493553843
4.969493225631739
4.965869667258944
4.967837058308789
4.971717755127794
4.9657704539581795
4.963627926303436
4.961906123900069
4.9614796759528295
4.962554280659538
4.964737905242961
4.951956567299555
4.9510328200113305
4.9531621869878695
4.948911118370849
4.956145636940137
4.95326638285804
4.939501156642317
4.9385231730229995
4.91549087586507
4.897520712114521
4.892866314965621
4.877845293525731
4.8660972342163
4.858156183256646
4.853814057213666
4.835957070199461
4.832109592851511
4.812850891988141
4.794977344160193
4.791110309755199
4.784769023880127
4.765903398027695
4.745245581538983
4.745281757802531
4.749706591033548
4.7407600378507775
4.726620243105184
4.745239760697571
4.767697976937764
4.7700047709983115
4.769059045799247
4.76452863300067
4.756462268959305
4.746313098675931
4.734301090953157
4.731460799002683
4.7457085736654525
4.7587671643370975
4.766401839950022
4.768852373782053
4.767974104303899
4.763741742194446
4.760567127420978
4.755037421154079
4.748139662802734
4.748753447593314
4.757901321781334
4.760809733178756
4.750415915385094
4.748401800530707
4.753775209614606
4.756078571337701
4.7588407414873455
4.762343570006372
4.766262425661369
4.77000477099828
4.971321862740685
4.970239670702615
4.96587248524244
4.97219211269428
4.974374658650166
4.973505069077243
4.98742746225325
5.004012899006376
5.003757554942406
4.992264904996338
4.989305849010643
4.98686938949615
4.9869388838029405
4.989593815711679
4.97625762043524
4.982293782786009
4.987478499578407
4.97911228772579
4.973285562059665
4.972444786920923
4.9713736552830285
4.973874931466166
4.977002034050427
4.9768453361347165
4.9666160900246545
4.9676146217162325
4.971321862740669
4.95334932802903
4.955070704424881
4.956367431546023
4.961119517576017
4.952247128948539
4.941993353263662
4.931190253162081
4.9139637946205195
4.894809739185225
4.891263367065338
4.884466940738355
4.873236799160126
4.8622478894350865
4.850866857749474
4.833963529207887
4.840436816854932
4.842059327202372
4.824811359824684
4.795849114211973
4.775442458133659
4.765207797337461
4.759684116959288
4.7591342625363495
4.762562597842245
4.77179189309328
4.778525701139509
4.7776567663101055
4.77754690065121
4.777449924317381
4.777058125289169
4.7756671004511135
4.773194689311677
4.77271105914612
4.77791863441487
4.788023081089216
4.791535169036811
4.7842985017540745
4.776255082096517
4.768253586078498
4.772295553268868
4.778423821224783
4.764692004805864
4.7638680195894905
4.769158948701255
4.773004793884755
4.760992559565553
4.754928867367219
4.755681669093688
4.761215883750381
4.76819419562431
4.773324537349138
4.775772515880887
4.77688705839643
4.777546900651117
4.984740905514532
4.985564466132115
4.9887833700781465
4.994287757547349
5.001106555301433
5.006692773737158
5.006669525528351
5.006626236436909
5.018155113194845
5.007335779809603
4.998894273917765
5.0024212934566465
5.014241708661022
4.99315171455542
5.0014780455507575
4.9999200842265195
5.003448050412776
5.0006480526732915
4.99540236809679
4.979348442317797
4.98642335399252
4.986672936573492
4.981652079081946
4.9775047714748055
4.976125044858926
4.978887546070744
4.984740905514521
4.983606361063657
4.978236045054633
4.970130797642049
4.965986280269272
4.959891738782128
4.943063922313878
4.940206979877232
4.93056628635785
4.924775735733121
4.9213366146254875
4.9195742383877485
4.903165053775632
4.868688682811298
4.855037984944466
4.8638400920643505
4.876035474627627
4.870698189756325
4.8538639036159905
4.837149069937061
4.816276807685159
4.794047481719466
4.773449346037408
4.762135425144129
4.768349598631939
4.7749577675131025
4.779736170746904
4.780236763578662
4.790650273947188
4.7868905572368545
4.7862010569070765
4.7902369580182675
4.796210231607992
4.801297157959966
4.801761344082832
4.797624575697941
4.797470029371686
4.802210799880518
4.803483568339967
4.8032967358091865
4.805198424675083
4.78290228191956
4.783028658267082
4.78268122429823
4.782661320433299
4.774568529092119
4.7647257052588445
4.7597104805199635
4.758982569323023
4.762801886009724
4.770061822863143
4.777002489714369
4.783091278336505
4.78833525373687
4.79065027394719
5.01319652649025
5.009039134409534
5.000719709477363
4.995241236764704
5.001267595663678
5.008786885860034
5.017365062892651
5.0269355900001464
5.02249358236398
5.039186124664343
5.048993792109332
5.04103258070888
5.028492943028095
5.012831683347176
5.007655026793693
5.02548263063023
5.025743045330055
5.011752069384496
4.997589919543634
4.994595200260289
4.991141176886455
4.995100590471011
5.0057473438617555
5.004033878386393
5.003774569210125
5.009516578832377
5.013196526490304
5.008904418960024
5.001931413418133
4.991791125485768
4.97789859382818
4.976188877213292
4.959472857783459
4.948299572759306
4.952681381415836
4.955972983047379
4.945771568388084
4.929107058319865
4.919327081071394
4.919810459270272
4.918135774218687
4.911964913705996
4.89478565733377
4.877532520489473
4.8689262125131805
4.859612783121139
4.851083345005016
4.8348315893059315
4.812290150426343
4.793015092465373
4.790422434051227
4.801992764701902
4.796038419019501
4.793816183498066
4.797270681409582
4.803314430955122
4.811776781668434
4.814745770861421
4.815520755655732
4.808529340457459
4.802880196281833
4.800730559665262
4.803538361094649
4.811875422800341
4.817585144250198
4.809415780010958
4.80775044893544
4.804242971000432
4.799097765443071
4.7910603667416325
4.787772506066099
4.7764191430948015
4.78414988393673
4.783972500429645
4.786138568395373
4.791384681755601
4.798502440993946
4.801821082270335
4.8024632619429815
4.803567799340978
4.79727068140963
5.035294680193008
5.0324118520433005
5.0241054782756205
5.015177627983307
5.0090280335007735
5.014143151861988
5.025072112915939
5.029184815663859
5.032286160178978
5.039288899498438
5.050146981824751
5.056410165346974
5.034609232123192
5.021200711940354
5.024351781900952
5.027678749538594
5.0474145380488835
5.059301530300011
5.047262107404223
5.036730020154427
5.034031479097293
5.0284415229373165
5.015509781861892
5.0176438688690235
5.028528184335765
5.035308430153052
5.035294680193024
5.033189325893588
5.023141282311185
5.007238905898097
4.990705338894896
4.981643449654429
4.979336951802403
4.977075844697657
4.970859887241766
4.95960872025967
4.95719243117763
4.956487360844402
4.952557163170725
4.9420688583774215
4.9310543709501085
4.916911636193148
4.904972365063459
4.894590993933635
4.883073610891006
4.871610616176204
4.85692323257657
4.842767951371516
4.834263013789178
4.825178558465624
4.815280462405278
4.80500095613914
4.813248075996374
4.817089668631033
4.814159813585653
4.815348228122578
4.816278060488078
4.81844892012194
4.816292041964637
4.819850799515871
4.820487525567773
4.823379918172502
4.824967881453973
4.82316951294756
4.821879525086758
4.830047810081589
4.814251926489888
4.816299956806342
4.809656279665741
4.810610376101739
4.810925689015639
4.797374931696697
4.786152844513316
4.794560827922575
4.806534193861282
4.807936859667072
4.80607733273657
4.807763706969084
4.8123515087098845
4.8066309614032106
4.814159813585627
5.035915812428764
5.037610650180472
5.0449657409465045
5.048611398742869
5.044327476668587
5.040597356198329
5.03981548730279
5.032542323567607
5.037236868362718
5.047705576302746
5.057503369219552
5.0582729166283
5.059343989460932
5.077185386918881
5.079895528729619
5.074618209158404
5.064409568895865
5.060013654339519
5.0538620588820145
5.047725168445753
5.043066368780197
5.040734125090378
5.040509523620516
5.041159346237929
5.0408239028239885
5.03829119270459
5.035915812428759
5.045601446715495
5.046206183423628
5.035124857582593
5.010472969014741
4.983066131965701
4.983940424692509
4.985163885556182
4.977639986426141
4.9657187518346895
4.957381606419171
4.957808837103103
4.954357213583085
4.952094045756255
4.945815115671048
4.924331097982531
4.907783383887732
4.908211472178519
4.8992158656052265
4.878330996765415
4.859832892129907
4.849176996348585
4.840253288551426
4.833004924072889
4.827177816900387
4.822447115187944
4.81892885879646
4.818016237055151
4.819999517655063
4.818850278662535
4.8181957087100695
4.819544165532131
4.820865579974013
4.820217002649507
4.825049117499834
4.831070245067603
4.840331738935964
4.839001134881098
4.8348205680905565
4.830315275258323
4.825397150302713
4.816407844978036
4.8169716574262775
4.815245847327001
4.815931350035313
4.812021823714307
4.8203011749932285
4.816014930930343
4.811681612350985
4.818579456958174
4.82717906499333
4.824550170415532
4.81417322530987
4.8169763992156245
4.819999517655093
5.056563253306945
5.055395728331419
5.052516249324203
5.057468736885675
5.068096323973666
5.057787600398437
5.045929148544715
5.046439338115993
5.056837018344794
5.068802778680008
5.0630568318560645
5.064809471577125
5.068311594794045
5.0773015809231135
5.09313905086824
5.085971443747187
5.065078251217922
5.060967591347677
5.067682797075844
5.073962320833403
5.064025411162913
5.055129563710484
5.05378108754015
5.054960461914169
5.056234505321069
5.057009120623912
5.056563253306856
5.060847629421304
5.055097672467676
5.042543987501718
5.03110855719902
5.02641527393715
5.0238780524844
5.02250859382357
5.018837531833111
5.003549238680245
4.987242853596751
4.967770079267828
4.96191772767852
4.960076601726146
4.952599716350492
4.945339625625107
4.935170344119744
4.918963332198363
4.918984816879815
4.925991166859437
4.908835035761228
4.889000518429779
4.8702284299942145
4.855303531095781
4.845344747308978
4.840729413792766
4.842182762856363
4.849888894250507
4.860585322862983
4.860203188370416
4.858332357399463
4.855954457858282
4.856977405951262
4.85848661601886
4.85542869616876
4.848439652345819
4.841676540050382
4.839520769352876
4.845159894861254
4.857538605197727
4.852636646443073
4.8509718222472165
4.836933100208469
4.829294912601944
4.827431257694366
4.824168420480071
4.822719270163244
4.838080517152686
4.844932087603977
4.84322803516089
4.841614781010192
4.845111502416617
4.853562915039305
4.859436080653452
4.860585322862948
5.0815321614021665
5.082444648384391
5.081983148042858
5.076411899358693
5.073354385584544
5.086827746741689
5.093452587600533
5.097581047382092
5.09228855666053
5.079695735744892
5.082732052874448
5.096870425891117
5.109725231434013
5.119231117131283
5.105972438768231
5.105612880968622
5.10993476823333
5.105905734401705
5.086933254031295
5.076196137776927
5.078963404931499
5.082896819288589
5.0856360689450995
5.080828719830186
5.0779230071884625
5.078313524634728
5.081532161402155
5.063455196025423
5.064901414156457
5.066562461808497
5.063577815436693
5.0578756505242035
5.052343867419826
5.036369406663637
5.021354789150161
5.019616980907955
5.016606509696482
4.997848356183778
4.982013421556928
4.965376459516798
4.953139341957384
4.960511694101573
4.97233737140105
4.960454737470339
4.946542499853108
4.929362109345102
4.909526706698499
4.893019104022679
4.88133717489192
4.874069901304837
4.868282391467232
4.859393649994836
4.859157375635621
4.866011817032111
4.87650963979128
4.8770518347577685
4.875201134611818
4.869364632085704
4.8663191124131675
4.864796821118019
4.859873862457827
4.852031014129548
4.844561442756067
4.852035916809363
4.860386651555242
4.863349460997743
4.863265035849439
4.851635272027856
4.852087808833858
4.85392430321371
4.858660238188984
4.853678288068969
4.8493220521419715
4.846526868470182
4.853883146732275
4.862622779628243
4.8577374199104915
4.859126488402455
4.862951490562752
4.868197748320896
4.87650963979125
5.084883429618254
5.084448124882973
5.085076617518733
5.089269943914895
5.095501950124658
5.107441810225091
5.11062375578429
5.105561907361868
5.103188610577157
5.114019006366044
5.107736862641627
5.0989017354795685
5.117669184036456
5.1216126514888725
5.12641096692681
5.114090344572198
5.112718168069776
5.109379272710463
5.107177112582777
5.1031062888695935
5.097787730414605
5.09186168514073
5.085924652619852
5.087035728268451
5.08722698162917
5.086607543772731
5.084883429618251
5.077890063172475
5.07402071591666
5.073045316454065
5.0718096748722905
5.066277714631881
5.053773623352983
5.049885783194363
5.052062401057196
5.04073633869582
5.016840229831297
5.012926534316242
5.008152533133499
5.003069116194913
4.998202682578685
4.986485437817732
4.972828780692335
4.973548031685797
4.951844050153679
4.933565880806993
4.943392958909193
4.932152041003941
4.906958064884801
4.884762856761717
4.871052885574089
4.871574584906033
4.874611054098174
4.878915850910184
4.882996209240868
4.880751174789876
4.878965583910555
4.882731443091588
4.888584734108818
4.896374063079589
4.901281037941072
4.903429834073446
4.904173040535011
4.901657991291951
4.8965840087495325
4.891085123337614
4.900268253364217
4.902672758964065
4.9008917095936315
4.895881917893072
4.888556156534511
4.89635631601711
4.899450240477657
4.896834635961693
4.889338633228599
4.879922983727543
4.868414100443821
4.862680556058866
4.867829590208059
4.876702862291036
4.8829962092408925
5.085841516955798
5.091595931625914
5.103987554079826
5.115503567429569
5.1187186726163425
5.114192237153091
5.119706320972316
5.111560802097386
5.1167836882254925
5.12401853853408
5.129854510025338
5.131488375947284
5.129777274602943
5.125503587338989
5.127141197366498
5.131094763783069
5.131970704941626
5.122768820837804
5.125993233598994
5.110984445550673
5.106248699370144
5.107337607995295
5.107802400883314
5.102725738791388
5.094255124768534
5.087071845720046
5.085841516955828
5.093646519012765
5.093421854327753
5.080378196485466
5.087292674132807
5.096889199739272
5.10504255987798
5.091029363444738
5.066969485003145
5.055469060874288
5.054002482161234
5.043209623074131
5.026344744393416
5.01185399949271
5.000093248720692
4.993911818405358
4.989476898714767
4.987362850919117
4.973195885403176
4.963138103137863
4.948702421729821
4.938455175243823
4.931509429185872
4.925969065877296
4.919171906497798
4.90928495186452
4.898627715132461
4.893445577407246
4.897890545653875
4.895869269064564
4.8929823077219075
4.893675876780281
4.897797514184465
4.902340939569717
4.905306347858525
4.913683716258398
4.9192862461557265
4.921723328427641
4.9242130261975054
4.926321372029051
4.937120337403076
4.942641416143625
4.9357839187580606
4.931684092697122
4.929967317200031
4.929211440912768
4.928136960109057
4.913714082059322
4.895801875380655
4.885264978383037
4.895736553033513
4.894906263769381
4.89410066693421
4.895953323374044
4.897890545653913
5.13870650732559
5.140573925202945
5.145166799761025
5.148110296304859
5.143590359837375
5.133075255499588
5.127281345600899
5.148607396450276
5.153854613390144
5.127947320066364
5.1315547245179385
5.151787694200165
5.1372438255459825
5.141289517002123
5.1305282031030375
5.134933581382366
5.13375610871913
5.150445398946819
5.130795086384571
5.138473810703892
5.1448360244434355
5.148716682590936
5.149470205945363
5.147412314759574
5.1437772348702016
5.140264745415443
5.138706507325588
5.129044459128076
5.097393004542745
5.101621829081156
5.110725028665579
5.118649010088664
5.108095909673015
5.108175328044092
5.103858418340586
5.09537152418122
5.08780157887021
5.0641497337547365
5.041008453862371
5.024409645107096
5.015638769048355
5.011327098398384
5.0032935315720755
4.987590740894352
4.981652193747133
4.965467159480093
4.954388823797933
4.956098865900903
4.962997027139487
4.95273439803562
4.942732568624336
4.936534132666798
4.933914084666744
4.933973103598728
4.92918442731583
4.930299548137341
4.927728042676573
4.918922299421049
4.909288082591567
4.9042368370247775
4.913377573426063
4.924769189629698
4.93725872239847
4.949619078900587
4.952085083083559
4.94288769706148
4.9427662716626015
4.945411490117227
4.944737966676398
4.939755155700153
4.934087174906295
4.94143252461597
4.9304007741000015
4.925758248105413
4.919946210625558
4.909407084603814
4.89975999093094
4.909287857452076
4.921165196689296
4.925122227505442
4.929184427315796
5.167597394848578
5.167927178899054
5.164492213289161
5.153466900095958
5.150800533811219
5.156807653989399
5.164179565701331
5.169976152905304
5.165184751483761
5.174124565558867
5.175380328316099
5.18052278397533
5.163739948976854
5.145993659285632
5.1559594284353185
5.168170713065765
5.163405069474093
5.15157130487069
5.167924006019603
5.171812054408608
5.165562853362635
5.154646178110557
5.150162057027295
5.155175981610007
5.166274748072178
5.169749361185743
5.1675973948486105
5.142732607276949
5.1418766682862325
5.1366609311982305
5.128208187512231
5.123511221223584
5.136694032122437
5.134665212833682
5.126277727273168
5.112954672813701
5.090199153645158
5.08200536667439
5.075409983524467
5.064926932274917
5.04933620083381
5.029781653885224
5.010069008068364
5.0027382131488105
5.000222650395679
5.00985378321036
5.003583221293833
4.98622788741985
4.970968755014429
4.970687781408541
4.970807073174791
4.959651311812436
4.947782381134908
4.937883479153702
4.935930328893397
4.933766091257167
4.9328622572190675
4.935903090938279
4.939459228650689
4.944366247144954
4.9510133153388445
4.958962205594553
4.967235614011736
4.960384085630946
4.954564437117073
4.94739388874151
4.953156191694599
4.947600793982264
4.954794170186361
4.954336312427505
4.945084262323228
4.943781141789074
4.954789208700545
4.954952087046803
4.9406059187669635
4.932236968223384
4.927583408814406
4.924664892747903
4.9236950656887055
4.930218519160019
4.935930328893378
5.177568519043165
5.176592003274386
5.168950429763315
5.170784023401495
5.173645577328148
5.17773558811461
5.182911904356971
5.177644977107748
5.173313066319415
5.174324343965609
5.179280437555249
5.184629013771581
5.188631695424695
5.193860203223543
5.179545707151943
5.169292688081152
5.181049303415276
5.164836885593103
5.17219237952862
5.179512711459699
5.175146468967228
5.176866773309136
5.176643234926457
5.174895145885905
5.172363428139129
5.1781055415851736
5.177568519043148
5.188365342819513
5.200652434388814
5.204397695311805
5.190927014919078
5.1689780376894054
5.147978550398882
5.147341868630299
5.1519184109903415
5.142330548726023
5.1270603896334945
5.115333755435457
5.106973831965746
5.0963386731367954
5.075914340257939
5.051794711112282
5.0271456124639675
5.003372010965838
5.007242750013167
5.011696243680806
5.00568611784807
5.010234012436985
5.0139333220398
4.993990570075513
4.975544945120637
4.969926961594925
4.969550913945333
4.971457085000662
4.971950360297115
4.9736359976022975
4.978051011669552
4.9799664717649135
4.98057294783076
4.979595908299105
4.9769241148463506
4.972724725955821
4.968041213481195
4.961988404309868
4.960117001149218
4.967698699431995
4.961429906533976
4.974368794586321
4.981610321305959
4.983588256076436
4.9819255748360085
4.973235049570831
4.969623466405801
4.965285188712597
4.97175111667347
4.971753048391728
4.96986202217999
4.96734045832287
4.966055230113281
4.967428025638531
4.971950360297052
5.1838543966792665
5.177027700238714
5.174334756502179
5.174026103161148
5.179976597880978
5.188982483823827
5.192035034330211
5.18917404195862
5.198660582953
5.2120560865417005
5.219751131373761
5.201206418941604
5.21287076389685
5.196193045176319
5.197532704158383
5.2034435495606
5.2131351434943225
5.208524067745635
5.194893968955256
5.18965470731608
5.199634930612548
5.201063720675023
5.198289180997639
5.194253668880844
5.189500964887018
5.183938155523259
5.183854396679255
5.199428340918344
5.213813900249289
5.216719878350031
5.218346848105172
5.218639594381659
5.215013395913577
5.189287217518371
5.169030270513934
5.1601249733022625
5.15357447876938
5.14200557657897
5.126206045233043
5.10581452007781
5.081558258903476
5.057271360033178
5.039647164862162
5.032209973883018
5.0255333604601535
5.013826729559009
5.0150578438665745
5.020350496005605
5.014780844535536
5.000281041193848
4.9878016227646
4.978839660114264
4.97371013398066
4.9716501895334
4.974662049691087
4.975756224038371
4.978069989594647
4.983600876448232
4.988015816357206
4.988194912018485
4.983302349962048
4.975951205221921
4.968625411495172
4.979276850051099
4.994721692355459
4.992868864132438
4.996558720970093
4.999249174491667
5.002562084710107
5.003534806145776
5.001557295992121
4.988047631689477
4.971798575277403
4.970306297432947
4.97348700325427
4.976754778906839
4.97666846854991
4.976682816545699
4.976654251881532
4.975977361549177
4.9746620496910685
5.20688982961269
5.206646537158248
5.205945988410553
5.204971473799089
5.204238854243681
5.204716712014419
5.207859094691018
5.215085082731367
5.226538292477132
5.231607724436726
5.224443699600602
5.230516394365934
5.2165820275888155
5.220628788097802
5.225813668343695
5.228630603365178
5.229032898424158
5.233387013765161
5.225994146928659
5.220046754762924
5.215706147350093
5.213009588361541
5.211632981109292
5.210870694975457
5.210032660047304
5.208735696088023
5.2068898296127255
5.2098954686852155
5.2161499207101425
5.231334252663026
5.242350217906028
5.242226197741254
5.216905202432871
5.206861971739545
5.195822241031998
5.169716539125331
5.154306976834597
5.142137051084476
5.126534192493107
5.11309052275971
5.113496807285706
5.1200975244449625
5.123830224543602
5.117079579771258
5.089474149738038
5.0665003179232855
5.048590459952682
5.032595679550826
5.023084311889355
5.007634823083061
4.989129588164692
4.982070214420934
4.984306650401872
4.994604674051888
4.994917857328309
4.995040718899309
4.995625112862012
4.996944534236417
4.998866680960165
5.001217513813198
5.004098880484594
5.007386744104225
5.0098707421871405
5.0085694905710865
5.001750355451533
5.014337234022696
5.012779665861808
5.00970594243809
5.006391290498868
5.007926508749168
5.012682710153618
5.013854740849727
5.004099319141684
4.992323089780088
4.984874864621792
4.9843069284938695
4.987421099127471
4.989612111958877
4.990806901223381
4.992172196360058
4.9949178573282635
5.212441435222889
5.218937313763724
5.230706961249734
5.241749863469628
5.242515776345206
5.23000083118251
5.220946254669261
5.2250652748941295
5.232237669404647
5.238087708552485
5.240269681858389
5.233520545507766
5.242719571663254
5.241167325960919
5.242037023152195
5.241290669422718
5.241968685656482
5.235261044036481
5.235437756417211
5.236896174692897
5.239209043666223
5.240541518567259
5.23552524659626
5.227941717952098
5.2196556426008485
5.212736826904252
5.212441435222862
5.2331138302657205
5.254017309522721
5.248413867471721
5.24930314642877
5.250251735145819
5.234067411264029
5.220410578912208
5.197436780713638
5.195213619443702
5.193091426487439
5.188320068285978
5.183246852333154
5.180356663619474
5.179174303904461
5.171238542208168
5.145301564120137
5.119855500664158
5.099842325957113
5.081432400854956
5.064230437591996
5.038780461526733
5.02960687953328
5.029879049515545
5.031479715352783
5.023282059321168
5.0098022050378095
4.998709325964729
5.010636146888735
5.010516492403985
5.009832985595172
5.008562099416519
5.007206434376273
5.007618079192542
5.010151032078808
5.012800629662502
5.015324705059472
5.019800257467401
5.027845707592935
5.037010023398216
5.043296575002691
5.044469686706118
5.046393823690865
5.048323988015402
5.0482058728749815
5.0494269287228395
5.0465670405772265
5.038920241252949
5.030246978904534
5.023580765900197
5.019734545975058
5.017743487940088
5.016163636432614
5.011847608834373
5.010636146888708
5.265626280593765
5.264251401767694
5.260035270775522
5.252798443718159
5.249128077715049
5.251268676218803
5.248940164211124
5.244319846617932
5.239908766909069
5.2413945269413516
5.258281550471157
5.246479434442587
5.249855316434243
5.246004410702074
5.242599681456945
5.245662151465858
5.248720329704145
5.23614959205458
5.237513263926598
5.239090509039149
5.241512992146449
5.2462855224066045
5.254319865627626
5.260555777018559
5.26440627852346
5.2660319939966005
5.265626280593804
5.263271583132184
5.255378738021718
5.2743781401991
5.278275763753148
5.252965030539
5.247106074109918
5.229567666110749
5.217395179580338
5.2162074110019345
5.217835375312663
5.21155688965639
5.200921834601644
5.191266843431268
5.183293885364537
5.172525833125701
5.153864822615149
5.127192166839842
5.107611696937976
5.088239588069854
5.084050151590806
5.066634336321514
5.035031193981083
5.037676497360162
5.034885048605031
5.027087581915147
5.020423989191367
5.0148680524338625
5.01071518144105
5.0121145258693165
5.016847841331509
5.025428819289956
5.038364406281987
5.055818993827913
5.075454587619013
5.072565058530895
5.069544298483721
5.059052433734511
5.053156977898675
5.037169245012875
5.045086944512385
5.048788673108804
5.056711761664522
5.054780793419686
5.053892740151443
5.056025686294589
5.0616966233443135
5.073389783311582
5.064935321817641
5.051991916208307
5.03843700322543
5.026402817431862
5.017206008375734
5.014009360608903
5.010715181441054
5.303208058536322
5.30324689973316
5.3036474334306085
5.305312029493924
5.309555744350666
5.316769611786169
5.312508254047996
5.295344380924484
5.280795109357447
5.273537760939024
5.26326027384005
5.258870239500368
5.2562219571760025
5.268207848923363
5.280079395941957
5.278824487451741
5.271879973407634
5.28723873212364
5.301338261825122
5.301414078800972
5.290028829822874
5.283156159337563
5.281472883429063
5.283756666744482
5.28861769055894
5.2953040027432605
5.303208058536365
5.308248182147603
5.313068684504428
5.311385716933412
5.292288068743363
5.2625700478109945
5.251542510104168
5.24497054794869
5.237426158598472
5.230558113044239
5.22257330482398
5.219716456680607
5.216281941330046
5.209184658148107
5.193197718951877
5.177556336275437
5.1705624945089035
5.156792094774096
5.149701765618633
5.132985643906404
5.100155587873994
5.099020409800225
5.105587407487608
5.101615385589216
5.1023404791667035
5.1030376339428125
5.084387418333982
5.0690124829569685
5.060241468364351
5.06370030102243
5.0725153647809105
5.080632224032902
5.080082417581259
5.07826191348136
5.077307582481525
5.078403800466651
5.070776742267122
5.070382154802441
5.054992949899394
5.0478503136127495
5.049555486961183
5.056103704266264
5.057508341046722
5.064921579079021
5.064507516371769
5.064723271983116
5.073343831094296
5.073462786560191
5.082002518276016
5.08560020338165
5.084316760611601
5.081385096104788
5.07130410390045
5.063746042241722
5.060241468364284
5.316856080856507
5.316944341813929
5.31719258956136
5.317544172812062
5.317895137840763
5.318113045902509
5.318097067693587
5.317885157328581
5.317811111384877
5.312518539129426
5.285390009694286
5.274760949153356
5.282586986025642
5.290573744004581
5.29059199035093
5.294673398877778
5.296903414359189
5.3055717852444575
5.307021426274731
5.308425372172407
5.30973964058035
5.310989505929872
5.312216523743984
5.313434341196819
5.314619771692331
5.315749383789549
5.316856080856521
5.321772491938747
5.322078910120852
5.313662522476592
5.293663449043777
5.3055313478220105
5.270646360517147
5.248421615382953
5.242055597748329
5.233115192043706
5.224377775755734
5.220857048637576
5.221103242685942
5.215403734304356
5.203858186979617
5.189245474421226
5.172969003403901
5.166114990618531
5.154228646843633
5.1422909353741035
5.1310184913492
5.118350207789739
5.1074269499515035
5.104104648030113
5.106919177180539
5.1062427895133755
5.103692745731047
5.092930935390273
5.079750941433207
5.079865659286492
5.080174412265999
5.080856511983594
5.081238452753845
5.0818525734699715
5.08165938716045
5.10133231556909
5.0941753702966714
5.075425867983239
5.070905741908379
5.069582199214258
5.075828585338329
5.081978104996767
5.085311885160088
5.087512152476752
5.0890172996374305
5.078764011735812
5.074149183469569
5.076467104173245
5.082715269689944
5.087287601846209
5.090407218706583
5.0821579376866195
5.080559077362128
5.079828629325212
5.079750941433178
5.338852090914857
5.339368622537361
5.34059922999203
5.341371078785236
5.338793790829795
5.32863768717406
5.325354334736404
5.333253929289162
5.334117849766266
5.318674049196161
5.296470984506894
5.2992256828980535
5.302888598286924
5.307045095673421
5.304511878419433
5.303967587207076
5.304240764188801
5.320221225058477
5.315767083608327
5.314463980905589
5.325486906870613
5.332393876782271
5.335169958052536
5.335937963200791
5.336352232457339
5.337221005232066
5.338852090914821
5.330493130433151
5.323426151966704
5.320204659605706
5.320828290519282
5.306409025629519
5.3131803374863384
5.316262036539121
5.310902042096916
5.296499985987639
5.282226306843037
5.272408813167697
5.252526386968525
5.239512104693853
5.219508502546477
5.204592648312366
5.190444394143885
5.170347086939406
5.1550469049880965
5.147203551089787
5.143944509026142
5.136527608599281
5.1311716609429645
5.1267398422526975
5.119046709132261
5.108863314832194
5.106142647074839
5.096451725088283
5.080669357777796
5.080774790764452
5.080950230410052
5.08355309902552
5.094312797389774
5.10335704664136
5.108781716348453
5.1066048954755106
5.111936967017985
5.096871365630219
5.081553423233103
5.0723378630521925
5.0785699074345825
5.091550078036156
5.10724182491808
5.123774660255432
5.126443584756017
5.129391796425391
5.133129210113375
5.125840314392394
5.114167653926279
5.103377397042395
5.092418067809126
5.090778816311576
5.088817849981414
5.085224427464815
5.080669357777789
5.400435779093725
5.399902366677168
5.398468096224152
5.388926892192494
5.373241296170153
5.363317953984527
5.357009669418541
5.348428290480323
5.339494765781467
5.319442689510147
5.321732954331663
5.32810264117016
5.3139839755146765
5.318195296641944
5.33728071012788
5.352057407813879
5.349431230360862
5.331995232980064
5.337611088364108
5.34907456471029
5.357776093613875
5.368276306447138
5.382264605023905
5.397949547258655
5.40846200963541
5.404759078467668
5.400435779093678
5.374056605567824
5.34461434196446
5.320450973282942
5.328384391664093
5.33921553676074
5.343440670277657
5.342066729691687
5.3288173795539535
5.313383600790154
5.294100145459244
5.274734872645211
5.259372926404213
5.2395330595369245
5.232122439170908
5.212843628966074
5.204352451089888
5.209025997124662
5.177956586262842
5.15487044237361
5.145080179534401
5.143173231397183
5.152198065678306
5.17044583211345
5.1573629955718605
5.154335866247103
5.161850990722644
5.163611682023169
5.153141711679098
5.152861945368349
5.152086818628937
5.1508160711730495
5.148887823271193
5.1464209498965126
5.144073011402683
5.130128719008045
5.1257709637603535
5.140872642453741
5.1397625554455075
5.136533017602215
5.134736127537987
5.137877250767854
5.141708510593419
5.1384804436886515
5.132498219661553
5.141941626512778
5.139443447672589
5.137982651351761
5.141609117236324
5.142815223365312
5.142899599818129
5.143593548988724
5.145611694168409
5.148932171682527
5.153141711679058
5.423212144036249
5.41839007233376
5.405618292645947
5.396637974421852
5.3952228687791015
5.395187318125783
5.397347547295366
5.384558846362277
5.353846681770639
5.3440803636561585
5.34728864734556
5.349286056764069
5.364761174617014
5.371592819855633
5.369208823672821
5.361138615347181
5.360595522466934
5.3806976970639875
5.4005176723815485
5.418806760665191
5.422339352063756
5.418011115388093
5.4146483659800415
5.411639569208736
5.412367824051076
5.421774522669996
5.4232121440362135
5.418412823558319
5.409360603415716
5.386812637119824
5.354953361738403
5.341440752929795
5.352647061294778
5.342416770096891
5.331829862210393
5.314683176687944
5.296468885317991
5.278438268910772
5.2764837396404
5.2738317598319755
5.251296549889386
5.244606152921874
5.237614276393387
5.211116405833948
5.207239550936013
5.188125985051456
5.177294533807956
5.177085544633517
5.183347520720696
5.1737578600325635
5.182607794322238
5.188008060414106
5.175310744490597
5.175792380936567
5.194446769233513
5.192609726371285
5.188489388810084
5.184345341061047
5.181005793442355
5.175333368283025
5.152845696980483
5.142435174609483
5.141507558161334
5.147167948417526
5.161693604056852
5.153560513314617
5.155852344324847
5.1557858428581556
5.151865426210296
5.138736111045551
5.143357786974306
5.1532974486312915
5.141912062317891
5.140291947689399
5.1437509505126116
5.156261611965975
5.1751121868223136
5.196106678457307
5.201406251645214
5.203374439008947
5.194446769233563
5.43671997328332
5.435356511842628
5.4315297575912345
5.426120907364492
5.4202746296394215
5.41484160652301
5.40887616191829
5.401951920529113
5.404590395868131
5.403380950393969
5.402910077209576
5.40271939851583
5.406155335125435
5.411674555076558
5.4194561527141305
5.429249316925377
5.420407067673236
5.435277724294315
5.436463526870265
5.428277959368282
5.435550410404056
5.444434894447203
5.447086660900979
5.448700299991636
5.447910716967114
5.443840906790743
5.436719973283342
5.447160333005001
5.4175970975108845
5.388888655372895
5.3711666313598005
5.361273492187863
5.354042263600795
5.356870857671534
5.350353293471043
5.347801590212564
5.348523989596563
5.330797621462099
5.301842685463663
5.285924905565624
5.283952079210574
5.270314602383235
5.243911646238652
5.225365904235584
5.213819818406679
5.2174724436256845
5.216747662858393
5.209110082389597
5.193983914293531
5.1916405366513505
5.195334134150773
5.191197502497365
5.199614303072661
5.202345938366191
5.1978644795100495
5.198169507300577
5.198794921447849
5.1982286597446805
5.191772003991694
5.17762273007554
5.173918809526476
5.173025710595325
5.177532035153926
5.175736572250635
5.166336063399413
5.162535832793596
5.158967039952234
5.15780799216332
5.156233574989941
5.159324466480313
5.160437114493531
5.161708261590443
5.170238992618555
5.173563131675734
5.1772072277905545
5.182924133005548
5.189935608795184
5.196445431497968
5.208944758890593
5.204962393452173
5.19786447951006
5.485937638911822
5.479962748558497
5.468800636808663
5.456848194309024
5.443535908824209
5.427953933052371
5.410292351622953
5.406854797690053
5.4084279681279295
5.415683786046811
5.422692441272506
5.4287845573307365
5.42606320842518
5.430185515166607
5.4398519507878
5.430185374429747
5.437894216313058
5.438667853925755
5.439036256840027
5.439992437700698
5.441855700732913
5.450044867677089
5.46171631696834
5.470566652161534
5.477550143409423
5.484053606296509
5.485937638911779
5.455950640234514
5.442142872161594
5.4245191638862815
5.414310679385776
5.404832287462421
5.395613401802934
5.388221028576009
5.381536783645108
5.371466441762834
5.355495956891387
5.343671576870605
5.321506222064574
5.301320366801099
5.292382181136273
5.272811289275208
5.258852879519665
5.241671483484251
5.227229039313235
5.220153044272621
5.218766010379317
5.215127525998686
5.213949733531685
5.212530597955209
5.2138255445064035
5.221102153813564
5.224842696286826
5.2168391082921275
5.208250588387816
5.209105883991638
5.211256057073695
5.213977432214436
5.217081306346245
5.220489441742163
5.220538874722885
5.21188659110038
5.193195205156575
5.1827748669038
5.168058288809751
5.1667209465060395
5.170624398772136
5.165881340109559
5.158474691627919
5.159510082306443
5.162842630405871
5.165231380758175
5.182802238371872
5.201685149709043
5.2163401386018
5.220968033736559
5.217466373575333
5.213214885943051
5.212634083028065
5.20589324315854
5.208250588387865
5.486419002163526
5.484205751877238
5.482644316667508
5.483746305496363
5.48737083525994
5.492922273105239
5.500025859691162
5.508605508694784
5.496643850735156
5.47887674086454
5.4649817872812125
5.453649580605345
5.452289082655165
5.447668214050776
5.440305830480978
5.4518491207694275
5.461750122276921
5.447467720062604
5.457526396114029
5.481091670251189
5.482450512674783
5.48296900994131
5.483001826353378
5.483262293397977
5.484483013882906
5.486255787078927
5.486419002163396
5.468577101497969
5.464780865690929
5.466735390584552
5.454135631354356
5.4414830979114175
5.418971433138614
5.405182836789302
5.401900916353811
5.38438082254036
5.365290394243533
5.347210404538735
5.332100762217355
5.320553654785252
5.305016005009039
5.290401314963469
5.27854612159847
5.265561668873824
5.245708521565295
5.230323653901004
5.21941304975567
5.2169437142354695
5.214590506607309
5.2182515543481
5.233943126370801
5.236931282133498
5.237117297072628
5.239217982249059
5.237444786113335
5.239023145690352
5.242794922472693
5.235076318946808
5.227928645132349
5.227191121699859
5.229233505435505
5.218084250459016
5.198565784037459
5.183746559836128
5.1873854644123965
5.191853234779688
5.194828212597769
5.196802107827159
5.1972826723960335
5.196012975008011
5.1932857417237575
5.194874949119014
5.202597268103599
5.213278100830741
5.220567761900233
5.224454630980856
5.225208719656774
5.220980900941512
5.218492204264357
5.236494650948741
5.237444786113296
5.504942135556767
5.509451586778456
5.514329297553187
5.519511277059678
5.526162074633947
5.532185858183786
5.533535721839735
5.518399587372646
5.518786259570367
5.510956744346075
5.5001502244942255
5.493281844439834
5.489801764662056
5.491545203968614
5.490566054780355
5.4777518083896375
5.473917996154999
5.47619227378057
5.478883436968181
5.483077521389569
5.506284692286804
5.523102202727188
5.529423793752325
5.5245099329255165
5.517909082051976
5.508515585063247
5.504942135556765
5.491813664592394
5.479918877050908
5.4790730247598285
5.463625100156977
5.4416230310725044
5.429145513808411
5.416492247260426
5.404939338777753
5.407466722447605
5.371506111509874
5.349280186706656
5.346974584916548
5.329941526826618
5.3117512030549765
5.304253090083047
5.29539324248142
5.284857517553975
5.287828501769997
5.286045424474273
5.2775280960532625
5.267658785317033
5.251988145653219
5.244474664993217
5.24178691191337
5.240874530355999
5.240256141592777
5.242945509615386
5.24898881286355
5.250369009507347
5.244173195940887
5.247456817732206
5.25274213736303
5.243808587260266
5.239502535321769
5.241575847271746
5.2434932880374285
5.2452479852133775
5.244530636130163
5.241698996772627
5.2391168304044005
5.24154579628911
5.249638664100277
5.25732007833698
5.251495204725398
5.24587492465122
5.239853570796189
5.236862578035006
5.237748291463373
5.2417547305770835
5.246986012470665
5.250292833188006
5.247898494972788
5.241695667709527
5.248988812863509
5.5100648520461535
5.511136449883154
5.519049040495373
5.530267444823443
5.541978111032987
5.548655864306543
5.540201276232162
5.531598543199204
5.526016756629688
5.526568647350563
5.524539123213661
5.52275222212461
5.528849555111846
5.509590223151774
5.499579635069966
5.512395340938125
5.527161222384782
5.540020795301184
5.538670158888048
5.537604378266283
5.536044292234586
5.533382409904589
5.53179334171198
5.5295618184090465
5.519298315531157
5.514380270954124
5.510064852046136
5.503981680680608
5.494478451830875
5.48128319238512
5.491784531731207
5.498291069706035
5.492133065400391
5.479362462498473
5.446642773607082
5.407716867669052
5.40500515277484
5.390343206407106
5.36618384053525
5.352086911568655
5.3432390245760955
5.319581880093286
5.297312769927716
5.2914286107239255
5.293781534308466
5.298559304653893
5.287896591321699
5.267921485899917
5.259289101694423
5.251874367680178
5.250417355688901
5.2658459129511
5.250694943789186
5.250336188363639
5.252696380046837
5.25050902958831
5.254387753007627
5.25842576444218
5.252893417977544
5.258840241978971
5.256769910668643
5.245199904372419
5.2556296905454785
5.266741103091505
5.266707723511126
5.263580888466992
5.267343871395623
5.271190248420505
5.272037941274023
5.265536694469771
5.261590923318256
5.264649055026373
5.265068640256267
5.268209160372669
5.2689244589977715
5.264154580144358
5.259369176628386
5.254095377050499
5.249991646384603
5.248690417296795
5.252696380046871
5.519129885687354
5.527873467380439
5.544038038105762
5.549356737479339
5.547875787794819
5.55381900525873
5.555910176641322
5.5439056332349645
5.528989029516847
5.530718975202888
5.544352131625932
5.540733325333597
5.533312198494027
5.53507513542447
5.540386890126564
5.5432548450285095
5.542395129859449
5.540819196378568
5.554517253921719
5.565643793219065
5.563095245071363
5.552947341023348
5.541533031652902
5.533348800656956
5.5296043813111835
5.522628150294569
5.519129885687386
5.51014433471463
5.508628810728376
5.506625613806265
5.503109257321379
5.503097290153482
5.501207112437292
5.486470321671937
5.46804819671145
5.44742645232615
5.42533329903194
5.405172135176943
5.386858648806082
5.366006024774842
5.349992950295931
5.336725664738412
5.314352269010348
5.3107516512263
5.311846180231072
5.299746659869536
5.3050982181384
5.328177260919465
5.355097772006544
5.324324641962281
5.2923240016562
5.277969859847316
5.3157318033261145
5.299530946741058
5.29307182786415
5.289455422213827
5.281146206226745
5.274099778070964
5.279917089732024
5.281018307658315
5.264805985664717
5.26787564775802
5.267643995767782
5.267175325871577
5.273416372560652
5.271828032589887
5.275574641320656
5.278433556991087
5.276633527557408
5.269662488312229
5.265571472843857
5.273818709000637
5.2892843942011405
5.285432693419568
5.281693090882849
5.281467968272489
5.286972969036219
5.290380686069867
5.293978726833556
5.297895530938929
5.293071827864153
5.552261497092092
5.551911832910124
5.5508923541992266
5.558673331816871
5.56373768046986
5.556107016849399
5.563122750040711
5.56839105534993
5.583420690775615
5.568465729945182
5.553634382018953
5.559178245318578
5.546553076162629
5.553673185735792
5.561605486144591
5.57074112780432
5.58168311394804
5.577839841116062
5.571354680821868
5.566643667089959
5.5633377781172575
5.560357520057179
5.558205095247838
5.556454163526191
5.554954248954115
5.553588240340624
5.552261497092053
5.557319875319169
5.556380505010987
5.548926055049795
5.532365429083642
5.5155960278665965
5.5093416031171545
5.492573460014941
5.478368328671709
5.4608157163272875
5.444950675943315
5.429741392425061
5.414479837550077
5.399334737553937
5.368174563818421
5.36325235111435
5.350291870398765
5.330842271572369
5.319223361811823
5.331419041932907
5.343719184510234
5.353682764410995
5.358145068294325
5.355911860394483
5.34582067345748
5.332961882650346
5.315971962300752
5.316701586468762
5.314756738602522
5.316544449487765
5.314263736582292
5.306337486583361
5.296106473594502
5.293471456582012
5.304568671842178
5.295733363004146
5.292546162742247
5.293765240088809
5.297681329193626
5.2986736867966595
5.291687455200515
5.2891979282113395
5.2939387497171095
5.2943903948209465
5.299717433429707
5.306141208546761
5.295037613751223
5.286806820902552
5.287805486082106
5.30094600119667
5.292936662553371
5.29582690701275
5.305434903603843
5.314192928669735
5.314756738602489
5.5928617669979905
5.591804028777608
5.5889104145080335
5.5853550785789405
5.584428520485415
5.580013854437388
5.565639052194874
5.577242735815806
5.584420718928279
5.598071189532446
5.605759957773326
5.610261006516432
5.604513122966189
5.5986656980578635
5.592672168749887
5.58721509590675
5.583387048551119
5.583035834893997
5.579087363226509
5.572256660380269
5.572871452119882
5.578229266837969
5.583529117787334
5.587930152415484
5.590450609128277
5.591722188944724
5.592861766997989
5.586497777373923
5.574549006291301
5.555384623214143
5.5411858689378946
5.5263091299259095
5.512038800767687
5.502419607199019
5.479476110119165
5.464661127136636
5.452619596350052
5.445572108893806
5.428518923601566
5.399911301775541
5.384194260777779
5.368170294668224
5.379948002986084
5.376038604624426
5.362533521472199
5.3509085342676554
5.3538196567269685
5.363189629351545
5.362059456972818
5.357166023581771
5.348823342679875
5.341017213248059
5.324611365004815
5.324378952293377
5.321572860497681
5.319637739120807
5.320473944847074
5.325393748909499
5.331081305279539
5.3228509215532664
5.308895778104493
5.309233461580071
5.311518802489701
5.313362003063413
5.311799137877962
5.318286558992294
5.311920242178194
5.30218503677282
5.294299492714795
5.305950118445252
5.315686056282997
5.312932247345793
5.305215220054679
5.3220424521903755
5.311480337373211
5.305329526473652
5.32506455448179
5.3313751993496545
5.321359063178419
5.314340141020065
5.3215728604976995
5.60661359872175
5.607858794223448
5.611310996519369
5.616251333857347
5.621568915671959
5.611271531579791
5.607169330981292
5.598779526507983
5.588259704488432
5.599517244125317
5.614109845796511
5.62115288257976
5.618717801298202
5.611706803739948
5.6035110962441745
5.595288147654348
5.58709854524963
5.588057698099516
5.593678265286901
5.600623418861839
5.609961508429349
5.610988150552414
5.606021580704336
5.603316006566638
5.602707939191224
5.603906689449704
5.606613598721783
5.5925115894561985
5.579583393644597
5.572751496747249
5.564611200659305
5.551354778098044
5.528708677654239
5.502814346720794
5.490664561895397
5.482648393346321
5.470642077187017
5.452502614834472
5.442880550163683
5.434474766178588
5.415016249985243
5.40333536223379
5.400709909784506
5.396176368927266
5.396104436321711
5.397319785705096
5.388073572565927
5.3788243029337615
5.370785729913864
5.3751646368277415
5.371491997146086
5.34327216460419
5.337300801207501
5.357910458080478
5.344165789827139
5.344189094605827
5.3437810734645295
5.341324512940572
5.334294451027951
5.323669954718701
5.312623759948212
5.3215319643566605
5.323929101049228
5.316650910823426
5.3156234769338075
5.324164835554532
5.321292394177516
5.319807679067602
5.318621038050494
5.317272737023998
5.322287966158013
5.313248478776396
5.32636322757277
5.3240806997959895
5.352535226225642
5.353443557111039
5.342300097910364
5.339352267202229
5.345517375630386
5.3460251242996275
5.344165789827152
5.648073551390077
5.647202547647417
5.643115973026224
5.634441368737391
5.62180897429291
5.62719263293786
5.631779349083898
5.635125042677573
5.637026031258199
5.63780704270384
5.637761340491704
5.630022738990349
5.637394940004935
5.646051359702967
5.646743277759841
5.645147626708784
5.644207708830565
5.645411496905993
5.636018487752406
5.626641604829341
5.61804607021549
5.620096357757807
5.629514228294785
5.637788484328827
5.644216518577598
5.647618003439723
5.648073551390114
5.652205228503223
5.638419829673747
5.616437059531431
5.589527462090985
5.560072537840889
5.530386048204117
5.517997822482103
5.520991534176153
5.522287450195527
5.5239055231312415
5.499463577064196
5.467197565214957
5.446413207870804
5.430970493865613
5.4120787967788
5.404954239756314
5.418447106496867
5.408920419247513
5.397984651135908
5.396237930679604
5.386027700122606
5.374400402355024
5.397884218314774
5.376298004946893
5.374020528626817
5.367969168512229
5.365194595359398
5.394447131241382
5.393198459243385
5.3886138826375305
5.376974508203633
5.352698190172701
5.337316400919134
5.343890692743263
5.35183988078752
5.347979476714264
5.336218442157786
5.327297456442135
5.325751122072454
5.327509722163288
5.331357306634951
5.333813412183401
5.334998186659828
5.3339791241733705
5.341137093708727
5.356690742921372
5.365928594620211
5.363174248937487
5.381556702616288
5.40203205029439
5.406781405740334
5.405502661328216
5.401243969593644
5.394447131241404
5.648284512336169
5.648326649444839
5.6491399444896935
5.650579419223971
5.652546327707984
5.654702699103086
5.656585912243152
5.657028798979207
5.649747494563324
5.643966605600086
5.639492828162854
5.647860599413035
5.651989988958853
5.649992434997322
5.656169551881398
5.658932000442565
5.6540587755854235
5.647532637815618
5.6509694590675625
5.653635863723975
5.654887308265524
5.65464825901586
5.653364094410121
5.651697900285572
5.650187090388382
5.649024495905078
5.64828451233614
5.66593884913027
5.674097936968492
5.672721868047905
5.660127617460845
5.638401795389468
5.616771975573193
5.599008994423345
5.581708963332693
5.561718924219734
5.533877627883343
5.511852449609687
5.4838145692359355
5.455898287777316
5.4432613526859885
5.4390955869347986
5.432441766888186
5.422045349710452
5.417625450112265
5.420083180803663
5.427020170874744
5.417379738536967
5.408098237126244
5.407928903861396
5.436275106691753
5.4519639606267045
5.451183840506152
5.443409650057082
5.436322821283169
5.43581967725496
5.427942330210112
5.407454782248075
5.391236967334808
5.382069338098805
5.373800847150717
5.360823232687415
5.364218737552
5.3775183599799945
5.3837473444269905
5.385204542642222
5.3778135261016455
5.3723546149728945
5.371435967855632
5.372309067726171
5.371476134717212
5.360621076496617
5.357695095510379
5.374025107903111
5.390644708778257
5.404417356338188
5.41285258019186
5.423746738797936
5.438876807926211
5.44651663542992
5.4363228212832455
5.679260552086311
5.679893381317063
5.680283747081315
5.679228644734827
5.67799499147282
5.674404169556449
5.666546084625467
5.657866017817319
5.658571641400564
5.659172596091491
5.660596096436312
5.6641107197751275
5.6556168287769735
5.657693327986143
5.660509605722314
5.6663178967041015
5.673433826307211
5.686052485676869
5.702507464600042
5.701156874364015
5.699780570329396
5.698048672237243
5.695415516157812
5.686875981332256
5.6814414252882575
5.680232625857066
5.679260552086273
5.689420595557243
5.696957113093088
5.691567281872548
5.676859126059314
5.658683028068017
5.641023191576991
5.626255359595172
5.601946194163897
5.56844237983902
5.53822238362328
5.527136967698011
5.53137552192236
5.521915856896376
5.490402943539212
5.461843583774824
5.439127604889161
5.435053023835164
5.4566400648523254
5.465790313900365
5.440671228593357
5.4370050335313955
5.442852551566991
5.428725024357409
5.449547096142279
5.452648011740281
5.451397500489092
5.451806742728193
5.453237595734371
5.445915251640332
5.431807428986288
5.416672330137393
5.399433464564289
5.386366365027168
5.3773235689249255
5.374280684790652
5.37342364715124
5.378296426884148
5.384675476362548
5.387782577877001
5.380772399565842
5.377310354109088
5.376512643298759
5.377146112866924
5.378550735447037
5.384647415219607
5.389652223235522
5.395180806522949
5.400698956643969
5.406094239778115
5.42031387306343
5.442829177674127
5.452824321808091
5.4519879996180185
5.453237595734479
5.682207472234617
5.681584622713565
5.6816732521491256
5.684351783403594
5.6877599567724175
5.691934568574268
5.697073817304499
5.703356527438842
5.71078245280933
5.719152369754812
5.728132329580023
5.723722734772886
5.723052928442684
5.720624656998114
5.713658048140287
5.708283825626124
5.705507284938822
5.703953867703275
5.703020907855271
5.718402120635463
5.7149141276166295
5.7053899085071675
5.69551069402233
5.6919007865183815
5.687438454624256
5.68288341620391
5.682207472234576
5.6940392098934325
5.7082180211841855
5.710510080886827
5.705634257679516
5.6896761685373525
5.663766196967045
5.633848023151959
5.6154524344290255
5.607974990692248
5.596701647901024
5.5739950946384
5.5530840359230496
5.534924840844447
5.520313686656499
5.509396117405901
5.501516240504579
5.494672258381216
5.484136700196831
5.472517753203391
5.4815177415885
5.4657000368742334
5.446464098352074
5.451631053926083
5.452655406207103
5.456965939376467
5.472922846149113
5.480074007726232
5.476594920225942
5.474325936437026
5.4611790913474305
5.44747041289444
5.440846066336205
5.433911627965419
5.425662010305675
5.41678816459158
5.398751838157348
5.390809939683616
5.396269315648213
5.3943084214588435
5.391529215578411
5.391293214324778
5.391987392055134
5.393599748539968
5.398010505043075
5.407716386674644
5.4089399733358805
5.413518611157122
5.433736558006759
5.450912380235001
5.46131360584514
5.468265212026462
5.476367903651662
5.4759572687832225
5.476594920225903
5.7154639851204365
5.715582365067083
5.715921285985133
5.716447819309417
5.717146921062269
5.71805503423989
5.7192842071824055
5.7210293015764835
5.723541960203541
5.72706563469233
5.728216449467279
5.737337712718313
5.728503113280577
5.723559873901821
5.724509553488665
5.7255650045058
5.727448226523819
5.734023296871607
5.73434375736441
5.7351536269238
5.735521306560103
5.7303872443075745
5.725418330380963
5.7212195438328415
5.7181388987943365
5.7162689409159455
5.715463985120471
5.712914029307014
5.71167906142003
5.713523320845107
5.706456423514193
5.694688090047403
5.680568050740601
5.663371341672312
5.642971516810968
5.620201080395806
5.600805370601971
5.586946184129714
5.56021352240636
5.541183302439184
5.543665368303512
5.53745594869098
5.528444375977005
5.523903233676003
5.508891151293009
5.493935063958611
5.481822790205393
5.473619432703059
5.468774850836765
5.465861243299213
5.464856290819058
5.490461787456265
5.485447391322454
5.488437721218966
5.489901467776405
5.4809416999707405
5.470485737917737
5.465958112969156
5.460405434509253
5.453675793093112
5.443922034738981
5.418208840440641
5.408251359001817
5.401091576763907
5.396593505871649
5.405975504353798
5.40060484187605
5.397155159871014
5.396246164156448
5.400710243603408
5.408800738143496
5.410893720119408
5.418077710316074
5.42866242910954
5.439551282583497
5.456617380054283
5.474491487140756
5.476949857579349
5.478141565191078
5.490848169632002
5.4899014677763365
5.7898880911724255
5.791556491503891
5.796209299067004
5.796897017362978
5.77846994598797
5.7587074326446475
5.744194714966541
5.7371999906793105
5.734391986061859
5.731916302384822
5.731765863006582
5.737709504910927
5.738260091670997
5.7376626191027205
5.737692107358468
5.739243067587709
5.74027918863514
5.743075585619647
5.742816364746976
5.739988563570333
5.754529826509142
5.778662713697551
5.799084282688793
5.801999129376557
5.795873679482047
5.791690758758436
5.789888091172406
5.78611387326036
5.770152873367141
5.75287847438803
5.7353198440035795
5.721793870273533
5.707823375104815
5.687744236135793
5.66519157926422
5.644008606821892
5.624602462490225
5.605778177423927
5.587102762076772
5.568827389970369
5.551673798453588
5.543100684163028
5.535993326480224
5.525333088371981
5.520092355603163
5.508833565556966
5.4876396948808885
5.487426462009181
5.493826318297693
5.498956229986339
5.496429489703729
5.491273226384491
5.496859287621791
5.494878188763019
5.503128198246296
5.505045526134151
5.504908790395915
5.494740553929617
5.481159945300898
5.465231758383507
5.445749449102665
5.4370485792033625
5.428911279884101
5.423715498685823
5.425295178082443
5.435457376572484
5.427951057559309
5.422579703296851
5.419449176580771
5.417819972764054
5.416442002665691
5.424163343281683
5.436306993599254
5.449297067618467
5.461414254901443
5.471215156232171
5.476302700142475
5.487493718565286
5.496952116167146
5.501647523003163
5.503128198246235
5.798745628921068
5.798663661094353
5.798462790096224
5.798261463361438
5.798205717062991
5.798402773443418
5.798849093849747
5.794458726120384
5.7944247416011745
5.795976734350604
5.793586401497166
5.792021004111844
5.785130959299166
5.778553486408971
5.772896036890284
5.769293691384507
5.770037216186815
5.777470446932736
5.785232056363572
5.79254649164777
5.798886408773756
5.803940937693431
5.806895546772621
5.809663636573717
5.806480734489734
5.802782761261014
5.798745628921076
5.81703507620216
5.819759922059175
5.811723567853013
5.796361159163632
5.7788223714329146
5.764821727788781
5.754570975543498
5.733118879871299
5.698304319775058
5.662688180227455
5.6333893591872455
5.616046380179968
5.603403146149765
5.59079899952895
5.570433197726412
5.548047904851459
5.530572222184166
5.526121582279587
5.526300966242738
5.523065977218067
5.517862793222547
5.513103626646255
5.508792229624526
5.501593982164203
5.500523558230812
5.503706422277455
5.509230167188928
5.510308718517768
5.509647851899652
5.507011515612157
5.5067887920147705
5.504691628761009
5.483047732335739
5.460751190839287
5.447755783804309
5.4409255821367015
5.440173465865484
5.445551519672547
5.454262198315485
5.454321677621428
5.453956185576411
5.45204208718586
5.450301137313997
5.45216666584616
5.448461996206607
5.453269980498808
5.464634303666356
5.480606218435825
5.490143428357415
5.491940652914775
5.496503493221711
5.500137408905837
5.504168842511617
5.510308718517711
5.814042750805506
5.812878672993508
5.808215572710185
5.802327595308468
5.806019305410921
5.805913040294456
5.800433361366968
5.79938801917429
5.798793786132442
5.798654257005886
5.799364998762863
5.799071607848231
5.80542463979409
5.794433802976085
5.783905336332308
5.776402023754174
5.773502674390736
5.778136915979241
5.789840810894027
5.806106324472109
5.815067374395912
5.813987086713363
5.812005015484629
5.8098091443031095
5.813001610209497
5.813917102441513
5.814042750805487
5.820741882001907
5.825655545370103
5.816504925253149
5.811904583701341
5.802104372125451
5.781136203092063
5.756318874748843
5.733347623095647
5.7134031977028705
5.696733933972801
5.680897229465673
5.658614073079708
5.62711454647562
5.596899325137834
5.580860206948387
5.573901865871101
5.561767701249416
5.545091098637709
5.529550351949254
5.531908189977862
5.532803457087651
5.521989283366549
5.514103166542695
5.525835971803331
5.529105328079755
5.521196848750291
5.511823952127469
5.520591639549428
5.520508341896704
5.519735724161635
5.518619349735966
5.508060345866399
5.501133144867388
5.49636954949338
5.490594102431095
5.483896940787798
5.476208133155017
5.467582968987714
5.459935698692542
5.457194163499584
5.4571778493814715
5.459407654197361
5.462334498435039
5.463833303453666
5.475921214446423
5.486024261632982
5.49069423558446
5.490997723660909
5.501152712405636
5.522974079017351
5.519434880298004
5.516806352743013
5.516749382763126
5.520591639549412
5.814500374532433
5.814473327771473
5.814539729608501
5.815595644060104
5.820523895553574
5.812219951650328
5.804151022825301
5.801641334989663
5.7997523340015755
5.799726386089277
5.805378940819751
5.813227235989994
5.806488195687598
5.813063842214484
5.816910379919773
5.817447296455251
5.8158684017287
5.816059613371347
5.815937048924162
5.815638717363584
5.81980014871068
5.820540928172622
5.812197636377243
5.81151598194419
5.813174047099475
5.814215011421717
5.814500374532422
5.82669025937638
5.834859346499154
5.839064267551494
5.8220833468927395
5.802625019223263
5.783223610112157
5.761952957795489
5.740960501295041
5.723086632629225
5.706758378304147
5.694427351217328
5.6770017863163735
5.657127566411368
5.637287581718536
5.613565148641578
5.592777168644716
5.5716614774804425
5.551470867030247
5.5460287381872
5.543797082717042
5.543529909928073
5.543998471618206
5.542569724796891
5.536272944261333
5.531194602341114
5.53798124428762
5.533732261421458
5.521304041464149
5.520525309059007
5.52051452981024
5.520368080760267
5.518124793269753
5.518733372470921
5.520106336257668
5.521440697644305
5.5219481716405685
5.521172876005569
5.519147352985941
5.516309121733005
5.51996718140813
5.515909877485663
5.516536999520956
5.518947357573626
5.521811848771075
5.523159789077092
5.525512846026834
5.527992915021328
5.530025249601224
5.531396139935735
5.525379452771292
5.528968111619563
5.5282847652243134
5.525988842570362
5.521304041464127
5.8699623894042
5.869927656936376
5.854651019320254
5.83928793263837
5.825970541068348
5.8294606523736805
5.839084180395856
5.847646828139506
5.847426596857155
5.846273209785085
5.846670961096736
5.8482828206741875
5.846523364769546
5.844258999416028
5.844936202485713
5.849154870152346
5.854593829739741
5.855932316195915
5.850644370912246
5.841871869307575
5.83089818973003
5.825468504039673
5.83013079127032
5.841152083769678
5.855976005503426
5.869049270337841
5.869962389404224
5.862370209084267
5.852328496712886
5.854449585467954
5.8589159012165375
5.8465584357012625
5.820791424680202
5.792537686439239
5.771006061523009
5.757438718675741
5.743528408351173
5.706418099363659
5.679597139731537
5.658756196924027
5.641076253238142
5.6209316144731165
5.597682312399355
5.587250782601072
5.587894015032358
5.588512656691256
5.582863358029053
5.57797312264255
5.569074917159032
5.563760838286744
5.548575144098582
5.544986625978187
5.558510739569432
5.571300046971315
5.580742161198345
5.577557471361264
5.5639364282605195
5.546556518730976
5.537084006190562
5.537112532206449
5.537926912637862
5.537582395912309
5.535858178483461
5.533188167225277
5.5306228985418455
5.529922915151342
5.5237379048319
5.532107134967531
5.542468206551686
5.550705880723353
5.548687958983802
5.548209662425789
5.546799698087965
5.544663975528035
5.540618427814618
5.533432743414211
5.533684282921453
5.549890879521448
5.567565993532704
5.578496133007466
5.580742161198362
5.877290467820802
5.870038356177808
5.8704249754733375
5.871428164893616
5.873251342183629
5.862492188009798
5.8547719723171365
5.850178109421053
5.854390651172508
5.8590523075440375
5.860729496243449
5.85387040300613
5.847670129600687
5.848670867648329
5.852724780503941
5.85747388656548
5.8623267656175475
5.8607600948260306
5.852898361750745
5.848459365420314
5.854626894433294
5.872690224572247
5.872264630349521
5.870949929230152
5.870259599739469
5.869917195589091
5.87729046782077
5.8694377803183695
5.863141879669465
5.855502833009459
5.861161733065129
5.851262892851715
5.843624324646812
5.827496487395839
5.8107208712457785
5.7796957727769875
5.746605409783197
5.7200578466333765
5.697462325599097
5.672793629598703
5.641824480212908
5.621890692761559
5.610118922688901
5.602099241700356
5.600368640186342
5.597063818597327
5.588064838604334
5.585740261098595
5.580640169707917
5.567159868966899
5.5680407093538875
5.569224672542936
5.566380354165565
5.574678947698055
5.582772230987164
5.584661144601274
5.585176669147327
5.5820068437225485
5.577601722561059
5.572959825378809
5.568864835261194
5.565811516854116
5.564045430372534
5.563549983022049
5.5640504817708925
5.565166209741159
5.566341561380053
5.566309328158068
5.5664968179921095
5.5663049724590445
5.5649942991522305
5.569174847934042
5.572826109139094
5.563983449827922
5.558976949423187
5.559885848900062
5.565616470814522
5.5742099956893805
5.5825008636340225
5.5790336443422035
5.582772230987119
5.90089908264774
5.901723266433016
5.899069785274482
5.889530206132252
5.875086090357863
5.875839979145037
5.878499941081989
5.8788002884188755
5.874544062516689
5.867858222896979
5.861608717023043
5.86205612076559
5.86249984202864
5.86463650871891
5.867342662736364
5.87006512999966
5.873024637176394
5.86344453659073
5.867011273382385
5.872115464331013
5.874550577639345
5.873987453135153
5.893904643634872
5.900442152431027
5.8992522901039255
5.900113377920228
5.9008990826477925
5.890489978991903
5.881453344412837
5.877924728764546
5.873023171086345
5.87205121326281
5.849789987347125
5.832409455072997
5.814416815556529
5.786824373755959
5.7524460538847
5.730509666679009
5.703889905019303
5.6891783303389305
5.683876811754243
5.678292830293403
5.671895581956766
5.645949846456709
5.61892228822903
5.6070123026902134
5.6096858991978555
5.586607289010213
5.584942727458414
5.585612919118622
5.592325514341213
5.579716780566625
5.570847084164041
5.575653112936965
5.586574660583343
5.586464751826181
5.593948757448631
5.6042969500483375
5.613003469222077
5.618525958375662
5.614558559164559
5.6113068933647625
5.600725304933858
5.582780974837177
5.571276064223073
5.56715552560041
5.5760044120938765
5.58417284728725
5.589410518616584
5.5931196217793655
5.5973566299304975
5.583891639830344
5.578980544097038
5.592128345072454
5.59928219469256
5.5995387686387375
5.595716734935133
5.589339025580075
5.582836946441524
5.587406864681432
5.586574660583302
5.9029774541200295
5.903831280491549
5.905585279253302
5.906499715678009
5.905464385302994
5.9026254974375885
5.899132762670416
5.89791577223066
5.901624272376074
5.9081203507819975
5.9135440830203585
5.910976871884376
5.911464217047409
5.911286611364697
5.911876515276148
5.913277354304909
5.915330314910496
5.913174649380565
5.909350616700026
5.905057345817317
5.902300405449944
5.901836140308659
5.901729418233488
5.910094041445817
5.917160019108664
5.913546178112659
5.902977454120044
5.904216782322177
5.902595648599426
5.890591836436617
5.874985263007268
5.874556542155451
5.867691446677622
5.851374847442315
5.82271312012702
5.806181176236675
5.781976425553838
5.760603724847709
5.740247544870473
5.719129558144497
5.702430594033524
5.690341264446979
5.676135280952803
5.6643064846233715
5.6549442014669875
5.645308450789313
5.611776324347604
5.597355516216749
5.5924250246939184
5.609618578882633
5.60234329303869
5.6074243442347065
5.629710468317125
5.642251166919492
5.63359085406046
5.63246731624339
5.62986152738909
5.626544341104561
5.622679176884127
5.618896040120016
5.621546857883035
5.618746580880811
5.609272502441959
5.608860260308045
5.610265221981504
5.613369882832051
5.622370669175777
5.616539505453575
5.610916048333441
5.606469445033186
5.604447866844188
5.606914362327277
5.6111885906796
5.619909927682778
5.629807980853603
5.63118917627589
5.632989947509553
5.634899731343434
5.636393575765595
5.634874761348934
5.633590854060429
5.932252966747589
5.9327682427882005
5.933964646155531
5.933254715903234
5.932325250466722
5.931197871777702
5.9299039599868495
5.92850793482211
5.92708244075585
5.924217271715792
5.918309201986967
5.911907433826689
5.918069348008964
5.92179708644476
5.923060238832014
5.923079149193458
5.919215255429384
5.923870879163456
5.929517045885544
5.9361378356058445
5.943319835224612
5.942796388313922
5.935417755865499
5.931404434368215
5.930275010195415
5.930665133282589
5.932252966747603
5.923255232580779
5.911613749942334
5.899572391549376
5.887485304236498
5.876875384929266
5.876703118706175
5.8519218200670355
5.829961864892695
5.816175619521524
5.820117937871987
5.798870164175955
5.769463995107094
5.748200693818349
5.734944417240452
5.707568245114015
5.681759520769734
5.676938383533305
5.67649940463902
5.648110578530001
5.647082598688164
5.666154209101147
5.658798443174615
5.629065171495301
5.627655659165404
5.6423931074873215
5.651270674870233
5.650981655097919
5.637050041134449
5.6381536766594245
5.6399920231542575
5.6417692861362925
5.641691591521195
5.638969424043334
5.6349426191623335
5.631364350949506
5.626358327603513
5.625553717856813
5.626087551795978
5.627234460570997
5.6251062063808766
5.634441972639639
5.638083283367899
5.636669664698974
5.6293863430893865
5.628926828619905
5.6287558223849
5.629006870108573
5.63336360853221
5.634648741423154
5.636300464741081
5.63717827158966
5.636608562541473
5.637642910374574
5.637050041134457
5.93457562084442
5.934418471927731
5.934626948634521
5.9382751786661965
5.943086706376469
5.941393616930027
5.936099550896447
5.932375310627761
5.928734371763241
5.925652571624049
5.9241692271167805
5.922566605717533
5.923541282596592
5.925268077576142
5.927548450675162
5.926489254590656
5.921580370367001
5.928367323992928
5.93492391727749
5.941148828222003
5.947671256427522
5.950220127748102
5.955162452948524
5.954336720555696
5.948678662652162
5.941754284549665
5.934575620844482
5.944664198101926
5.952843115010998
5.939176094083293
5.927776708883129
5.904653658773492
5.878269573306682
5.86441471287377
5.85119567575699
5.839627419693218
5.824625457641083
5.801537498812346
5.79137198230387
5.766969483567414
5.738400799971496
5.729245947725619
5.729850832832964
5.7255045264196855
5.686764904895772
5.680385084182168
5.687110295988276
5.685894477129852
5.687359010827903
5.699486589710993
5.691235882763842
5.675032707551804
5.661987091643246
5.6510642168827
5.63743576489147
5.639674654875991
5.647075909973616
5.657756209056817
5.6692788732576656
5.675530001732757
5.657811462606022
5.633360893500765
5.629051027421395
5.627966067310821
5.62758978987546
5.627862883553005
5.632765224190622
5.637005655851114
5.638823635453441
5.637931458105975
5.63831634024008
5.635625281762774
5.633803394051424
5.6330299380313535
5.637940388279988
5.656449169622787
5.660311114774403
5.653573841718971
5.6453755735643965
5.639294173281832
5.637435764891514
5.954729751313608
5.9545549451411475
5.954201010425455
5.954079576606969
5.950553752736441
5.947246652669774
5.949135012608584
5.948306723705604
5.945244503799214
5.94078765519693
5.936894541471061
5.938144978450452
5.945303926933914
5.955263008216309
5.9658997517782115
5.972245357223775
5.979797787156593
5.979221342200899
5.970776285782274
5.961554485250456
5.952043122066145
5.955771000317641
5.965251890440101
5.963696025028679
5.96275460551481
5.9594079330788885
5.954729751313677
5.967691153962049
5.961690813952737
5.962608832487358
5.93480327941651
5.916995486834201
5.913062806226425
5.905546560257067
5.882946788420681
5.854706701034265
5.827377756286617
5.812027054431227
5.791869489002504
5.794545840016543
5.775922547925833
5.75890042619773
5.744821581389104
5.7342978995960445
5.7282921496618995
5.72621293576032
5.7222192072816505
5.7050804902588546
5.708467247404799
5.705546878402798
5.695140592223403
5.6827860098723795
5.667334360014451
5.6647619810048075
5.66730845301175
5.669555111075212
5.673873641317959
5.677057822930551
5.6793630526139225
5.682890895232239
5.68476718566054
5.686919902869062
5.689553883336812
5.69252281869383
5.695618638564612
5.695953402822089
5.6932486551098105
5.690253410032041
5.687329771342365
5.685452050723332
5.685720017129831
5.685278995891285
5.684738051430732
5.684061631362972
5.683189156825481
5.681918486846944
5.679148204022056
5.675692301718621
5.6711282144818735
5.666963175432481
5.667308453011837
5.971871367666798
5.974460863281639
5.97805576367408
5.965675372222589
5.954670343058386
5.956399940134756
5.959533250527902
5.964056290439616
5.96960171441268
5.975433890094508
5.980449280187741
5.983238684375296
5.979070640284627
5.974167412601787
5.970526629325463
5.975665353838216
5.980737335742641
5.979511222386023
5.978122755683716
5.976097057598796
5.973145383789563
5.969288648019202
5.967079124301941
5.981899842168482
5.983325181785717
5.975473748779896
5.971871367666746
5.9690108241492945
5.975124636351699
5.972688357739786
5.959254861914292
5.9392346679567725
5.922622218852141
5.918239643769832
5.916281859186306
5.882637625019505
5.839264336419868
5.820747405538915
5.811482743550742
5.7985064365773455
5.815682306867271
5.800879074200372
5.763647050284541
5.734421634536958
5.739052332567309
5.737528584269699
5.726605607814268
5.727204023112492
5.726818515326071
5.71174014275751
5.695991194379358
5.684226529543365
5.674408715468877
5.667263759234131
5.67722604888637
5.678164010588156
5.679752468572213
5.680936951024155
5.681932764613512
5.683133793387141
5.688082456650992
5.693932478159188
5.6991266582237525
5.702049255843219
5.701005101044547
5.698628797292109
5.698556874325811
5.701064327042428
5.704593774438039
5.700777861080238
5.691200448655925
5.695702021485188
5.697870505541878
5.6955057117042776
5.690184192179507
5.684275403948358
5.679781378845373
5.67615308087667
5.674289608189351
5.674760279201518
5.677226048886414
6.019918635654201
6.013573289057876
5.998967697673636
5.999106667246669
6.005613744212548
6.007990855599207
6.00585819639464
6.001264343834951
5.996083537764313
5.991747342859152
5.9892362100671495
5.988958706314193
5.988841043390209
5.9913719037086555
5.992947315934979
5.989174623804778
5.982790225273091
5.983936138805906
5.989811538874272
5.996971221893983
6.0040975012008095
6.008626553180997
6.006176013487245
5.9971915634587205
6.001716068178178
6.014480466187075
6.019918635654222
6.007534073546568
6.007587219339124
6.011930813312106
6.016647207480579
6.017805004538905
6.009633517988579
5.9699069433575
5.927046418961323
5.898752415867027
5.876979417567244
5.858668860066548
5.845268575313046
5.835336464447881
5.826706049671975
5.821260702810691
5.814552340601037
5.808708228532514
5.803554119868574
5.79866807255684
5.787003690456076
5.758855221611047
5.732660059561088
5.730291561765649
5.743896824867481
5.744946292781556
5.733322783578234
5.725152125013108
5.725638816798379
5.724798120162812
5.722423481440802
5.718557254767254
5.711743296609025
5.700653721203376
5.70314485687166
5.713538873409605
5.7228932415016125
5.7282508567783665
5.729115131063962
5.7264206023968205
5.724098584931299
5.722173897341854
5.721092100378818
5.721059312341263
5.721896135955449
5.72192492848282
5.718600131607548
5.712291806606914
5.704642964533129
5.70031778291188
5.706068763240044
5.714926639347303
5.7208585951055175
5.724170043718158
5.7256388167983605
6.032051623058939
6.034417497469706
6.041238727828615
6.046407054426057
6.045327268257024
6.0448339480987086
6.047255052298501
6.050618868889101
6.04812540489191
6.041458223273501
6.035364111782387
6.031867832692804
6.02604059626783
6.019932794951346
6.01423971845187
6.009928393772225
6.008446909442545
6.011955093923424
6.020845114604708
6.029457799469316
6.0356072780765455
6.038935250796783
6.035223552366468
6.027083488608629
6.023787749367995
6.025824198847958
6.032051623058955
6.025210385003115
6.022643715876919
6.017213432688138
6.0313449503858365
6.040036752325515
6.010360971364144
5.993381309882344
5.969712142937588
5.943115594192972
5.9192986357660615
5.903335935661126
5.900851454201759
5.875135561979782
5.839404377661043
5.838353000687999
5.859150649700584
5.8628294017264375
5.845320178870913
5.82545929233799
5.8046225600827634
5.793358897916167
5.767540966845048
5.753617238192444
5.7508317708874666
5.7562492363233595
5.745922022504206
5.734129207770392
5.734876382148423
5.739485171718181
5.751446693458033
5.766124351085203
5.7720144591268925
5.75446475315908
5.747051637871831
5.746436083568553
5.749077651893492
5.754553243475096
5.758143196813198
5.759938851128168
5.757506434001817
5.749618564073939
5.735151622822007
5.730067189579028
5.734208199350757
5.729282232133605
5.72768535342442
5.732184079548377
5.741591775052889
5.753627577632342
5.766813674688703
5.779186988165789
5.762786963037407
5.74583467512185
5.734876382148428
6.053260531357489
6.052566634372429
6.048243377086733
6.0477816378750076
6.048123975163727
6.053490400281508
6.060679442628059
6.066221672070598
6.059011180008665
6.051756152015842
6.0454029651667405
6.040963464472649
6.055681862985262
6.062014234886604
6.052790826544325
6.0466241567665175
6.044593473870303
6.047699574536256
6.04982265731627
6.049328047664177
6.045128775906392
6.039324231073194
6.036152443874118
6.039011906791405
6.0451674318308495
6.051491518310879
6.053260531357494
6.042515062561375
6.027532446681122
6.0266300000839506
6.0361388776304725
6.044727039438126
6.0232157935873465
5.996995768618909
5.981252158420898
5.986001534171844
5.978856251945944
5.945787104319608
5.910825004023755
5.909457863172005
5.923061924420145
5.937944790528005
5.9383593816180955
5.906946495493283
5.8700491175702
5.832275255354797
5.814715936967035
5.7993210493289595
5.799003969123802
5.800277969431562
5.784077511621406
5.7689937358440915
5.77830396817629
5.79084501453234
5.801777055469793
5.8016882534269865
5.793724107565336
5.782430776419653
5.773860882003596
5.769471980043559
5.769926252728545
5.77261028057023
5.769658769593392
5.7615887264169094
5.7617137224298345
5.768352872653671
5.764757208379501
5.754849888617381
5.75342073798546
5.754648409024986
5.759277613184226
5.761644804843836
5.755348558403873
5.7523529078392714
5.753545766188281
5.760325060235213
5.774060312043252
5.783171205893805
5.793998968368495
5.802040669362963
5.80177705546981
6.059411074878192
6.05404786930336
6.0505806151692525
6.051644207549271
6.063636966774068
6.072173595855961
6.071884781987883
6.0672615228943645
6.070831092821433
6.074949364104263
6.076254929890878
6.076238179465471
6.070673778867726
6.068976552907937
6.0785536137746625
6.082435319355806
6.080577737222647
6.077127457833913
6.072935197647946
6.066693668587371
6.057412674934635
6.046152752633118
6.04228873755008
6.045462399391831
6.048711003945546
6.053908569699523
6.0594110748781995
6.079166468942384
6.090967942671228
6.088558857441036
6.079492471915492
6.056440324135289
6.062897179369953
6.05036945898072
6.039505542648449
6.015440823315306
6.004191416146715
6.011775819057574
6.002942185626826
5.9920771804573505
5.979229800377267
5.962151481853168
5.951266109910962
5.9526028916781595
5.924439445437073
5.880879605908263
5.846330233745768
5.8415409530742854
5.827167302686248
5.80484146997828
5.802265360663651
5.804505231192219
5.807197869727865
5.810328792753456
5.81214328154076
5.806150232650886
5.800536135218702
5.793730626113457
5.78318726298932
5.794091493876691
5.790421093440601
5.780051617561984
5.775969105456528
5.778342101847285
5.778480630765098
5.776352001167348
5.77805116393034
5.782363209061278
5.782021437404738
5.777668880374543
5.770263740163495
5.766229030449411
5.773391327654703
5.780675493929619
5.787946603242413
5.795068343471457
5.797948294986376
5.790406273717521
5.799820675726114
5.80584912264655
5.812143281540772
6.103639607980659
6.111170811008218
6.106207403325268
6.097997677946303
6.089527858285384
6.081203111903083
6.073305573787493
6.067840446124938
6.072056714123389
6.079849404493953
6.0898135703157745
6.098648731605005
6.099647286306053
6.10104947984623
6.102846458754657
6.104943436966827
6.107248494678305
6.095603415125663
6.08493465724392
6.077689426937501
6.076093891790935
6.080192745024847
6.087656213561822
6.096310916829567
6.104765575563425
6.111756162708262
6.103639607980581
6.096493210286427
6.095875180325653
6.09213395376727
6.080204895289565
6.067002219243481
6.068669512965374
6.075864207047508
6.050888796673742
6.035676881060828
6.0260736069441565
6.023816668708363
6.037561485118204
6.036714949007338
6.018224041252907
5.998431139605729
5.978647180977488
5.964150786979608
5.931576873494133
5.90543983392547
5.877882378858641
5.851418408877903
5.853990168006835
5.853611126021781
5.837576447511669
5.830974960042979
5.832815000799639
5.83180170350808
5.812853635417934
5.81303582757578
5.812351269370516
5.808924497132642
5.804595335988329
5.798835231987089
5.80204253953445
5.806347068375612
5.807742398179874
5.807841120104446
5.808218598876964
5.809222836963983
5.808838804189498
5.8103122262858955
5.81183438777675
5.812157816925214
5.81100728457054
5.812663218721438
5.813871787770286
5.814110651820965
5.812588591541629
5.807883698600952
5.802021827850906
5.80868662840725
5.812241604658318
5.812189369034078
5.812853635417961
6.1157863525624725
6.112918154945136
6.116561455747021
6.111351629772736
6.1067796967820795
6.107111766024471
6.115437602232007
6.123836836949377
6.12180843377615
6.120917587261827
6.117006815887008
6.108305969176776
6.114050131735958
6.117913767320221
6.118806192470374
6.116538073223281
6.113098922422073
6.1107035739114375
6.106802005113637
6.103071732841221
6.101775785290468
6.1034146100612805
6.107171868120117
6.112058834817718
6.117050818136729
6.112518415637056
6.115786352562489
6.110831051021493
6.102971370257782
6.107729276426531
6.0849566792881795
6.0769686818293485
6.077281371476118
6.076829469264477
6.080593451846393
6.080556857451915
6.0753897554435605
6.065844168082735
6.052780149322996
6.049091925326074
6.040563243163322
6.008077438831197
5.980759425502639
5.964951830372178
5.958657771239738
5.946058921033786
5.933742691657211
5.923299285859249
5.894142969906007
5.88445619713191
5.873960596998976
5.865544429827782
5.86121720195204
5.853627272397371
5.837584162728118
5.83194803244315
5.82546061287662
5.825316763482245
5.828671159353375
5.827943130270233
5.82995344693216
5.831966708258979
5.831521334627762
5.8270709711696265
5.819228813296572
5.810322804888198
5.819014850118403
5.8276130653546465
5.833624228931262
5.836698805117704
5.838716748130584
5.847357425964455
5.85042515985753
5.849911352108239
5.845505283327502
5.837942808064266
5.829382679901326
5.822962977447161
5.823776290240851
5.831989932348677
5.8375841627280485
6.121901429341899
6.120456266888616
6.124253322197909
6.134453589447034
6.136957310467845
6.133166917081004
6.128177908427175
6.124195866038436
6.126047669488169
6.12321999585259
6.1211517544068
6.122187630069796
6.129521020545498
6.135085099064837
6.137745827360309
6.13505631499555
6.12219240046017
6.12199158121367
6.120300745450606
6.119141189674532
6.120869880038088
6.125074537409466
6.128710356301045
6.128682618027804
6.123226484166291
6.120857514651786
6.121901429341841
6.130840232270712
6.119286614929221
6.113823277295698
6.127537164084338
6.112211985689469
6.097651644005513
6.095583822508572
6.109234802612723
6.1173147039527835
6.118592870766425
6.1116261427436624
6.095561274154152
6.071070637878323
6.05439777802939
6.038810011410896
6.018735663011048
5.991311780600878
5.9955458038617735
5.97713146173362
5.952617578035932
5.9256894334318595
5.906683100381375
5.887928913280636
5.897563651733084
5.89733811706858
5.877360775759856
5.8641913380794985
5.861284096799969
5.868825309794651
5.873295342459339
5.843557106336911
5.829478532044254
5.8325101997380795
5.835745744735221
5.838190351778539
5.839878084101602
5.840948166313481
5.841722185536381
5.842716723938652
5.838941011151441
5.83830168622458
5.839669310591718
5.841296795811201
5.84140501526286
5.848851692558172
5.859512324625293
5.86859232553066
5.869443906018333
5.8629317029807995
5.858816502026137
5.8632395872789695
5.868981078454222
5.861911844893792
5.861284096799896
6.13063790489689
6.132964097075492
6.138753483614071
6.146591371289789
6.151592831011635
6.152489505586392
6.155340402606446
6.162499705741908
6.160240753388492
6.157387367420123
6.1545658721161836
6.152103877510219
6.158216338011297
6.163487662591208
6.167823620638714
6.159486484183103
6.150738568598996
6.145703813104107
6.143336276173188
6.143720665532231
6.146111072506317
6.1503848528425165
6.156125128739677
6.147718322138353
6.139668645414594
6.133528499620212
6.130637904896937
6.13156681496279
6.12676868524855
6.123957658035649
6.128231116172916
6.146212810506403
6.150050422816776
6.165359703592094
6.181347417008336
6.183328043185603
6.171849933990742
6.1434700618887605
6.112880892421887
6.084914746207442
6.060510651565063
6.05167056409176
6.032408504490037
6.002140802980554
5.995885695175101
5.99043380544056
5.960785263247308
5.928725066382568
5.914822456255055
5.908439902687038
5.904432884684239
5.902998135195699
5.9039372700003865
5.893215312440335
5.884762000734307
5.889464934962314
5.882503394135135
5.894015051430092
5.893107864738499
5.891404463141314
5.888414332505952
5.885417796141725
5.884458727375625
5.884872527966932
5.885430120981137
5.88498433447033
5.887071161383842
5.8925284930245905
5.900009556515966
5.9064502852279475
5.916459524988694
5.90766125594223
5.897394502396626
5.887977235520941
5.886248102935713
5.889609099364629
5.87947939719193
5.8749259143008565
5.875184532177404
5.878196372542156
5.884762000734266
6.150595752175014
6.150699361339309
6.150939605646829
6.151219434552171
6.154687541809295
6.160667881307414
6.163095248964723
6.163165857086968
6.1761488857179
6.187554640103734
6.190900203920297
6.19045601634026
6.193905078466697
6.193470530010036
6.178644779534791
6.1714819230628155
6.174815879907815
6.174165267509424
6.1701214794134716
6.165229888022185
6.162523219344331
6.16098442607149
6.156853444440113
6.157873416484981
6.1552985018785735
6.152431487141426
6.150595752175082
6.132351598908968
6.1496404533872076
6.147503102069657
6.141453091197264
6.1462179093950935
6.162377024307183
6.174282283600546
6.190099362158093
6.216043372247588
6.204997279915666
6.206077305843934
6.210215082004741
6.188573208204833
6.138421837241609
6.085141527003762
6.0407472316202835
6.023071055773457
6.001112521520624
5.995050828301558
5.989741573383071
5.9788936181121874
5.966298025921401
5.942847003153644
5.919332152387638
5.90647208721037
5.9052276580347325
5.904038935139173
5.891560598425977
5.890776617182609
5.894949525571709
5.8966448199528685
5.897836060068972
5.893047498597392
5.889210344130369
5.88764752440965
5.888570126458319
5.893372326204033
5.901510925131445
5.9109641714523065
5.903645023531303
5.8992147311827665
5.902004275787039
5.9139987412841055
5.924080997962203
5.920086834259861
5.913304474156366
5.906737634361239
5.900460072631585
5.891936925386543
5.886005928711729
5.877484328764803
5.880596024398547
5.895405977625376
5.891560598425945
6.180940257069022
6.178214573471184
6.1723745641519185
6.167967967122395
6.170514424667946
6.1797832526153424
6.191382328718942
6.20307447493762
6.2108176881456405
6.211650676202358
6.209132236188712
6.205523037806351
6.20808468654077
6.1995595512601005
6.185652944108406
6.183290004697084
6.186981597308615
6.177692874241539
6.173258966170004
6.1715905849826616
6.168489516096712
6.163350295209206
6.159670372107664
6.164787951224441
6.17234012019737
6.178162203702622
6.180940257068965
6.172349065601373
6.160956100309032
6.175080671227672
6.2051706219708045
6.234616688336642
6.256678521880273
6.255995057953347
6.24072543760712
6.219440558529551
6.23515121707873
6.242197952197006
6.231486041659826
6.211231803524335
6.201701505389218
6.174480177145162
6.138395429663659
6.104044899042158
6.075185208758011
6.047912444948101
6.020661216622298
5.993761713021965
5.967713090643578
5.956161110034339
5.949651984643438
5.944411491364058
5.9360815174209876
5.924569683560438
5.922728986159808
5.908667782318062
5.897326241470646
5.900297441212479
5.9088991883270285
5.916536572398221
5.921540794734577
5.928255985930273
5.936084573379367
5.942468092660129
5.944709309245928
5.942785080357716
5.943241789923556
5.94188631728476
5.93915491969009
5.93464638868469
5.926533801545721
5.92600213729893
5.922651803754417
5.914381671080523
5.9025108669913795
5.893766028514363
5.897019461625222
5.899685727735796
5.899724720127864
5.9064468422858605
5.922728986159713
6.199714933676567
6.200660910233315
6.203185363661122
6.206536939049578
6.209844889845732
6.212294619822363
6.213241372048331
6.212472500938713
6.212505414466719
6.212878940615519
6.219167923276778
6.228487470015365
6.213632087361861
6.205888182799678
6.212298339556221
6.222632896731484
6.229896262048628
6.2355211675355156
6.235849741290229
6.234491454488552
6.230787797366741
6.224963227102491
6.218004407891807
6.211191141636633
6.205607040915601
6.20179270005784
6.19971493367657
6.198515172808054
6.2079888085287935
6.2189010231842685
6.229124419663826
6.242311508193625
6.258340063776906
6.27438442265008
6.28328991718604
6.285444929127955
6.280035863734045
6.263020989685277
6.239250441558029
6.230576380104592
6.211637469332055
6.177476546353005
6.139382682843526
6.105213761024054
6.075547207990319
6.051869715574898
6.033064751517053
6.018515250742818
6.007902004879681
6.000288781067267
5.99251321128078
5.984483304035509
5.979169783954631
5.946286013783937
5.937119386294782
5.938158290133715
5.942809951617195
5.953829869381165
5.944284553235745
5.940843158084831
5.946229718989515
5.952672363729052
5.957608367574242
5.961799163455391
5.9671336176745156
5.973306125973128
5.970270301140189
5.9652252516597395
5.961502788584773
5.958887464215188
5.957083468722934
5.959135186209939
5.959206302020795
5.94855241885395
5.9412701931610306
5.940228787778075
5.947190648515236
5.95483428747082
5.946648157303145
5.940686713497495
5.937119386294863
6.216617421168846
6.218915258097287
6.222985885333013
6.224420972480533
6.226942440760332
6.230241852755333
6.228247666873608
6.224981332664233
6.222528354325336
6.227738444668434
6.235852503636565
6.242773895235372
6.226229479431313
6.216866027596048
6.2188401292570585
6.223490992626431
6.234864988977879
6.235607799503198
6.239424626984977
6.241048464643446
6.2404138193632
6.237877017153359
6.234227039711632
6.230149384124931
6.225597424637277
6.220533449109954
6.216617421168857
6.222658228735033
6.227681547704006
6.242883472618369
6.2460799663756035
6.2517602555074525
6.26281036040802
6.275906999838934
6.2857679399443755
6.287674572065981
6.282888879858956
6.277666349288787
6.268190009353148
6.248854891070429
6.2242531586677945
6.194200983441121
6.159624050103826
6.123515724412217
6.095690884083506
6.087449024619987
6.06187931709559
6.039819376085474
6.0192315254500235
6.002958487630509
5.994835456424184
5.990484945371659
5.982632348671578
5.981607130171634
5.979770323493342
5.982519935093278
5.980357870287045
5.959482042377109
5.970126404319267
5.983802378408149
5.982395167922635
5.980645227015524
5.978871166122172
5.977425395874349
5.976601721176131
5.976676366701458
5.97466696260684
5.976300691834168
5.978342543076178
5.980736470803174
5.982443608642283
5.97095260646802
5.961689975149073
5.9644746015268995
5.967323099100598
5.969985277802837
5.964775689202682
5.961430263030273
5.975920363959884
5.977939340399901
5.979770323493438
6.220810013041045
6.221552042808509
6.223649203696183
6.227886018090639
6.230208829851318
6.232482860711333
6.241639412015745
6.252692822197861
6.263117390555693
6.270977846678003
6.2747098297882395
6.272194434427204
6.272387663841274
6.268844988702764
6.270813045094993
6.277389663802162
6.287037730114699
6.29584519864522
6.3001254892444845
6.282662797412226
6.26611375167355
6.25220056811558
6.2417655070012685
6.234439205440197
6.229027048395235
6.224517184011421
6.2208100130410715
6.2279421077085475
6.237600103379785
6.245882719937297
6.273663542408741
6.30178709297732
6.305695803632808
6.310099473669643
6.3251354957060695
6.315417415088038
6.300337281667727
6.284134635834331
6.271106368274344
6.2569578289358185
6.235874170968878
6.211883302338621
6.181908759038674
6.148987205818214
6.116762792387504
6.096921660916406
6.067531881315082
6.041244339585755
6.020867122541765
6.0049703969558275
5.994900274753694
5.998263333795896
5.98577595556897
5.988840238237173
5.999783428751157
5.997357243338497
5.984566084826712
5.984999040297831
5.984687964132781
5.988218520388417
6.004735766991377
6.0124022567548945
6.00590694145979
5.995805464913863
5.986093534655318
5.978055872837658
5.985685446437098
5.991542806124777
5.99548416764781
5.997931434612297
5.999671005852317
6.0019240304682135
6.001362656021474
5.995609128884635
5.986308747492917
5.975603909147175
5.972215882749828
5.974061740749782
5.979562843716258
5.995431432512509
5.999783428751111
6.266815088105992
6.268414645547635
6.273065127539839
6.279850033981517
6.2873391899799405
6.294264782277701
6.29436333708904
6.294752846346913
6.29379366526941
6.290491405706282
6.2854513631157385
6.280245287326258
6.278808933400758
6.287677220681936
6.2977635297989885
6.305976247234332
6.30372330483103
6.314149811219002
6.304422109629008
6.310732991385448
6.312142462977527
6.308869712775749
6.302905701431592
6.291538407394716
6.280983104861668
6.272540219320613
6.26681508810599
6.277419614732547
6.28704768159165
6.296096918111681
6.30807088886133
6.322129269371897
6.319734470899176
6.327460627104769
6.325395507602259
6.33075907551744
6.331996912490515
6.329899396324764
6.317051924075348
6.290267498683136
6.259387564172912
6.235806669199731
6.199340447703775
6.1634922260266585
6.129294929686342
6.101680166622865
6.141056023763045
6.13703472706325
6.113644337391823
6.084496396610419
6.054982743838137
6.029444766944605
6.012658142954971
6.0041168370609705
6.003316621300641
6.0046681690178865
6.015864462966854
6.0282976756525555
6.041105722691523
6.044357613015921
6.036338023622677
6.034255418318981
6.043262937377049
6.053253794481757
6.061280658329492
6.067526131534894
6.068166445654929
6.064970186322237
6.058528397236111
6.050010809010504
6.032278944736479
6.033041719948205
6.03274462623274
6.032442182738852
6.0330709224012296
6.035235217027525
6.039370343314575
6.0324577584108825
6.022431980563478
6.010889768731377
6.0033166213005815
6.306973502654467
6.305621641285014
6.302286081142127
6.298487329336756
6.295578785570164
6.294717033250528
6.301917030801082
6.309055636499912
6.315847567370573
6.32116718198342
6.323326923173147
6.32225367175115
6.327496397729397
6.330872124147339
6.3229638896875375
6.313407068920121
6.304962709105846
6.314219449525029
6.3214798877889145
6.3263322980246715
6.323557489384332
6.313855566899315
6.304344153901564
6.301273386800202
6.301227777783609
6.303986872758173
6.306973502654449
6.306692973609425
6.305588536703123
6.308380649582696
6.3183693468762945
6.328011601907514
6.359003341111781
6.362822700042027
6.360584074312183
6.35667434415527
6.3504537557243035
6.342384981992389
6.33079702864471
6.302634573515491
6.270749926231819
6.236530918551888
6.217295748982431
6.197682561990178
6.179858678474501
6.165607476902823
6.153026833799874
6.182728366008249
6.158226894321767
6.140536351768701
6.085880843575542
6.029620739589718
6.012709904214536
6.031794611565187
6.047040004165397
6.049836831077579
6.055019900785192
6.056057268604072
6.051720343516484
6.054369416554061
6.067583294939347
6.079639908222956
6.089199611059338
6.095194851803498
6.0972299309860425
6.095552864261422
6.109772585925854
6.0991057551582575
6.075032089404277
6.050339598482159
6.043537689629467
6.038335002579338
6.03627477586388
6.0394668047043565
6.045616639081475
6.0516458074632435
6.043381247587993
6.046253435350394
6.0461663949953515
6.043238983634131
6.047040004165396
6.327761979688322
6.3302963146314495
6.338047079407555
6.35121366154122
6.358149750834316
6.354932457038112
6.35314322825352
6.352834842841285
6.352938982632502
6.351406083589459
6.347078207719686
6.3410484800054645
6.337460571722353
6.331278921382834
6.332772703752628
6.3345304462514855
6.3400746141807
6.332170352357972
6.334657321013732
6.331150807343643
6.330679974832846
6.335957046422698
6.342481299828647
6.348366322432743
6.339054810830671
6.332024469463228
6.327761979688248
6.3184032823087275
6.334380555957694
6.364380771091566
6.346067973315534
6.336287230079601
6.362717251114694
6.383518199009928
6.37283268388289
6.369912734437386
6.381542007461254
6.363269141978195
6.332748111590815
6.313523182815372
6.293295722027128
6.279735744985533
6.2750519679188566
6.26368578960842
6.246113937917849
6.2302492403887575
6.210459555998657
6.190285240609686
6.18146987467013
6.142761782262483
6.127559171167248
6.118767266891811
6.109731623178036
6.09827675960548
6.0913135631141495
6.082047178500235
6.06554930843113
6.059892198998189
6.06111961826457
6.0670827208478855
6.076973423991531
6.08969704773628
6.103045337686665
6.113600488685774
6.117739248731904
6.114269550161397
6.113805520595359
6.119491908138072
6.124982930758345
6.12690292090049
6.126147450473179
6.118781554106635
6.105765473412853
6.089561727383162
6.072595358280072
6.056789738591442
6.054719460935893
6.052146717697839
6.057880110557588
6.077435192131004
6.091313563114109
6.369932813122466
6.368876970254629
6.366023539932167
6.362140502361169
6.369381052472752
6.390886606661764
6.382710100410349
6.373682365932197
6.367655149127455
6.365150183592146
6.364711654524878
6.363870423437269
6.363689101540689
6.3695874328594755
6.379482266376583
6.390405970398863
6.380649551184303
6.378310417162493
6.375300180319441
6.36548888282407
6.362880138898231
6.36820438679092
6.359170835048283
6.349809308429574
6.357230816506775
6.364082355356325
6.369932813122455
6.370068843283083
6.368426804929666
6.36560902681899
6.375276342103333
6.37077325526262
6.366470853786144
6.387580548017668
6.374073957691666
6.375779583983754
6.384118147401473
6.382670732934197
6.368833090673064
6.347490063502512
6.32343748111486
6.300846166178939
6.281627530042126
6.274455666212134
6.274823895964419
6.266867840396783
6.238362112055069
6.208975167091483
6.193609268080796
6.156961768893666
6.136404045312166
6.120571143145208
6.115328989518273
6.103052899138502
6.09813119079001
6.092131362636615
6.096804246887814
6.108840290654714
6.12486736388199
6.135447698645308
6.14375831553409
6.147024431951163
6.145422706539328
6.142338229324601
6.139051345408792
6.1362087495331075
6.141180435791879
6.146114996272948
6.1498166294971925
6.144875872838464
6.140680097869046
6.136213906788938
6.132414511584232
6.129022342388947
6.12570824383597
6.111122758967776
6.09796405361774
6.091024978829794
6.089914004029725
6.09062836202037
6.098131190789999
6.415198094746271
6.415189815888307
6.4149659341018435
6.412788118822329
6.403466345310819
6.393132321131621
6.405024729612077
6.4001709690970605
6.395533132528022
6.392375654302885
6.391173333000532
6.384437482273845
6.391790369955442
6.3974691669757435
6.399242989704199
6.393418218067177
6.3976813066737455
6.3879258975162045
6.379926750933995
6.3813681058995035
6.3780555917221395
6.369886427963296
6.378401964943111
6.391132990223555
6.405199191200141
6.41408849630821
6.41519809474625
6.408428208808305
6.396533284041025
6.376502416675448
6.3801289315029495
6.387656574488504
6.397616357367982
6.394992574270738
6.404137249964312
6.417914880959328
6.3935339519760355
6.389936439905607
6.383094023937993
6.374100991154273
6.372108178814956
6.3644927617946205
6.3476852268462665
6.3278672339100845
6.3011240563270565
6.279974593666154
6.263423750515451
6.242124617786452
6.223573208509405
6.197640143845375
6.173554058569513
6.148409578448784
6.11874214694869
6.11880486050586
6.113621425152354
6.111725093550838
6.114750773751367
6.120256597100061
6.127379241229512
6.13811860337948
6.145283058912072
6.151628740673004
6.158629726679955
6.165047876132437
6.171818717040652
6.169117099226069
6.16567819883518
6.155995803451195
6.151195380825162
6.156847568594087
6.163251754654854
6.159925218571763
6.152630175173992
6.141194154799618
6.126635831405531
6.1222608972305155
6.118651961101054
6.11504037335622
6.111784844602958
6.109673229464788
6.113621425152377
6.427898561769447
6.425998252628617
6.4205621553791765
6.414100872126034
6.412227387468555
6.4091778540537065
6.412043220300503
6.425039207962705
6.421953319534096
6.40830041501269
6.393862843439939
6.39128526096571
6.396430885729948
6.399218452594324
6.400459995926465
6.4001547309766
6.398739786720096
6.395820949049026
6.396785103761263
6.400035956677365
6.404064941544487
6.40756515740763
6.41005439069757
6.4117056570979996
6.412939233135075
6.41895426732733
6.427898561769411
6.425440603877006
6.411498459688203
6.395283172510058
6.397692764017164
6.429919252125511
6.423879297812137
6.404140545299163
6.43001333091652
6.419395776563118
6.425692550641602
6.4392792601446285
6.433299665228688
6.4151983707443225
6.3862481651442895
6.371037206373599
6.350823384584245
6.332252075100599
6.313000846982673
6.28036181264861
6.272251747038601
6.250303605114001
6.236896966219401
6.217949098468618
6.1828621897535125
6.152167892183342
6.134409133267805
6.1213511116042625
6.129737148154191
6.133056104237208
6.141018792412188
6.150225571769486
6.1589332992589405
6.166917447878895
6.1744141714790395
6.181601896272492
6.1882775359865585
6.192860241356648
6.188961480676806
6.178793670998219
6.1825998503533235
6.19413297502792
6.203108005933257
6.208005863232045
6.207758313711389
6.201132423004076
6.194718234633344
6.189064911398234
6.183022584840168
6.175760504939776
6.1667397154384735
6.155782722089409
6.143814073234358
6.133877386827284
6.129737148154196
6.445478861029134
6.44937162789222
6.4606903168281375
6.476759138163683
6.481284304077463
6.472848348229457
6.464650080298512
6.458137599721415
6.454740252401493
6.455472262758812
6.459848318250981
6.464738023834806
6.471155938762989
6.47886310638313
6.469826929867006
6.450014415914752
6.441140502545476
6.447819860415307
6.45734015838828
6.468305982404718
6.47839153423749
6.478020491119168
6.4666534404107665
6.45467844580435
6.444597866621292
6.440016664777546
6.445478861029077
6.442144759264625
6.45232925147278
6.460873238109234
6.462726205638647
6.452415386862341
6.457902260135658
6.473960653183948
6.487468002063919
6.485107985065338
6.473697535997835
6.454376036041507
6.4504735117104985
6.416565082038929
6.393813849520316
6.377318965345151
6.363244194639828
6.343120604271061
6.315690341450633
6.296245034059374
6.273754190072246
6.274090901005423
6.2767793051262455
6.257001248040704
6.232201147323666
6.206470875222273
6.181762057667397
6.15990343213264
6.144049149186019
6.1733970469012895
6.204618716411139
6.213457244523269
6.226335243789262
6.2446632021259765
6.268483673501157
6.2812077960312465
6.271548874157834
6.250679328248576
6.23367600657231
6.229786253057492
6.224643169083236
6.22099605593363
6.219163949476753
6.220238950116283
6.224888720156063
6.24585244761
6.265608905568606
6.259949680824212
6.24934135587594
6.238915109734017
6.228145435044108
6.217425286380704
6.207913761845558
6.180344801278735
6.144049149185979
6.488494398773213
6.491956667590775
6.4939517139505405
6.488632315795291
6.493637465559133
6.507288504798176
6.5056224238412454
6.502539209216714
6.508516574871173
6.510564164697152
6.503734092200738
6.494298323041032
6.4974508676739555
6.490488848898405
6.487125312510062
6.495518408016329
6.502935813111772
6.499006340750623
6.496325874149586
6.495613008232821
6.487714796360067
6.486863403532266
6.494801124564224
6.503059220097919
6.503794627470375
6.493847519372972
6.488494398773152
6.489490067972714
6.473164695344562
6.466692611939747
6.468027307298922
6.471122589440478
6.472881799081543
6.481153813131139
6.489780858831432
6.492763736988315
6.48352737543304
6.468880867696534
6.451026555893891
6.422640612541227
6.398763061202739
6.381432604867194
6.377317204143697
6.357425827292321
6.33447096606826
6.309467487955955
6.289086059119831
6.285189331716906
6.292101145474699
6.320184454680236
6.304036425087108
6.272599635909771
6.24382012788669
6.218188475830518
6.197231123367307
6.199135885335376
6.219481083413588
6.263032607118425
6.290190364114608
6.295614097586201
6.290228453373217
6.291573051004204
6.272362088741475
6.262910036666898
6.256198703441153
6.2515715445710125
6.261299626168561
6.276814332396216
6.295722688922543
6.314496736720434
6.298008750959009
6.2844978717193545
6.271581222007055
6.280940950541219
6.291435498966745
6.297405136568146
6.299099550447299
6.272980039127826
6.226174691242018
6.200900726709083
6.1972311233672635
6.497934812695839
6.496978983327331
6.500447155370802
6.510800788753721
6.520393951509527
6.513542817603402
6.5158449443780215
6.520375801977483
6.521600532770053
6.519444156993812
6.514930422931704
6.510242185319991
6.518284597250606
6.519660623341883
6.515646247113457
6.510431758386274
6.507182647674222
6.5054817145362325
6.5016611117465875
6.495652129156108
6.497146678404907
6.500312502632042
6.503953714677575
6.506367374156646
6.506166553228047
6.503172272206644
6.4979348126958385
6.501700462440986
6.513233084362498
[truncated: 1,402,384 more chars]
