# Supplementary material for: Magnon thermal Hall effect via emergent SU(3) flux on the antiferromagnetic skyrmion lattice
Source: Nat Commun. 2024 Jan 23;15:566. doi: 10.1038/s41467-024-44793-3 (PMC10805809; doi:10.1038/s41467-024-44793-3)
Supplement: Supplementary file 3 — Source Data [file 41467_2024_44793_MOESM3_ESM.zip › Source Data/supplementary information/figs8a_kBT02_Ns16.txt]

kappa_list, numpy.float64, 31
-0.0036323513545999725
-0.0010631546174105768
0.0020575163503302706
0.002592829003769963
0.009059494062953076
0.00952107723822956
0.009690487054409395
0.010499859709362222
0.012879829154314511
0.012144132446744785
0.011752900077998956
0.011316775352745572
0.010130420147254007
0.009502090541842166
0.008201487213815835
0.005739014405153179
0.0032835889679441463
0.0017390610027301575
-0.0006621726533506609
-0.0010010670106563695
-0.004393568935856687
-0.004445426683375086
-0.002733214714944542
-0.0007461618203480423
0.0014037806201833527
0.0036289740125588213
0.003429872720948071
0.0029912679317447353
0.00425737797653208
0.001851715731993768
nan
--------------------------------------------------
