# Supplementary material for: Magnon thermal Hall effect via emergent SU(3) flux on the antiferromagnetic skyrmion lattice
Source: Nat Commun. 2024 Jan 23;15:566. doi: 10.1038/s41467-024-44793-3 (PMC10805809; doi:10.1038/s41467-024-44793-3)
Supplement: Supplementary file 3 — Source Data [file 41467_2024_44793_MOESM3_ESM.zip › Source Data/supplementary information/figs8a_kBT02_Ns24.txt]

kappa_list, numpy.float64, 31
-0.0023494631382626413
0.001922158600529517
0.0018802125507925635
0.003800198390049281
0.006785254642919036
0.008046679142370155
0.010408693092577168
0.013969073054038559
0.014889539808743746
0.014775750413162937
0.014164798577735876
0.01323553464885921
0.012239609861228478
0.010623781988643196
0.007125038383947221
0.00580169872753346
0.0042403626472050406
0.0027815539526225104
0.0010628255297642593
-0.00037739393413116577
-0.0024188156176514976
-0.0028106282911694097
-0.0016964299655655745
-0.00023238115811318437
0.001234682681490826
0.0016570826628746194
0.002698001251355208
0.0030765584236395614
0.0027169514908224625
0.0010443300082625569
nan
--------------------------------------------------
