# Supplementary material for: Magnon thermal Hall effect via emergent SU(3) flux on the antiferromagnetic skyrmion lattice
Source: Nat Commun. 2024 Jan 23;15:566. doi: 10.1038/s41467-024-44793-3 (PMC10805809; doi:10.1038/s41467-024-44793-3)
Supplement: Supplementary file 3 — Source Data [file 41467_2024_44793_MOESM3_ESM.zip › Source Data/supplementary information/figs8a_kBT02_Ns384.txt]

kappa_list, numpy.float64, 31
0.0034097060593864617
0.00535787855148731
0.006056519692555568
0.007245297833090899
0.00862929169873525
0.01024895970397969
0.011598261114119967
0.012637854580899244
0.01330014196052465
0.013473807337648457
0.012773286383487646
0.011874283836426181
0.010744635130013051
0.009343472435351
0.007487086548105996
0.00556632343539662
0.004191718060735232
0.002621321746116622
0.0009659651725207444
-0.00029711244219877536
-0.0024216203570731143
-0.0028421630070480475
-0.001676874825504779
3.843952335879315e-05
0.001065400654035112
0.0016819203033527743
0.002387244866020782
0.0032876107642017902
0.0032093561881743143
0.0017963984340853482
nan
--------------------------------------------------
