# Supplementary material for: Magnon thermal Hall effect via emergent SU(3) flux on the antiferromagnetic skyrmion lattice
Source: Nat Commun. 2024 Jan 23;15:566. doi: 10.1038/s41467-024-44793-3 (PMC10805809; doi:10.1038/s41467-024-44793-3)
Supplement: Supplementary file 3 — Source Data [file 41467_2024_44793_MOESM3_ESM.zip › Source Data/supplementary information/figs8a_kBT02_Ns8.txt]

kappa_list, numpy.float64, 31
-0.006001221809118306
-0.004794500765118018
-0.004803076779229291
-0.004767688291148681
-0.001386672639078332
0.0026699689294241605
0.00411995472047085
0.004446921452187639
0.004838324300293473
0.005507469830590974
0.005507340283922426
0.005031417428867204
0.004717370534160305
0.003854438115506738
0.003685928347230235
0.0033250629609046173
0.004425321786993482
0.004311653060520876
0.0012172518557446396
0.001443240926615444
-0.00467970490080772
-0.0031561678977344407
-0.0013141996389763278
-0.00018211982232793785
0.0012017648375919907
-0.0007989518475706148
-0.0016382298241042798
0.0013636080252287922
0.004000978560239434
-0.0029500450836964193
nan
--------------------------------------------------
