# Supplementary material for: Magnon thermal Hall effect via emergent SU(3) flux on the antiferromagnetic skyrmion lattice
Source: Nat Commun. 2024 Jan 23;15:566. doi: 10.1038/s41467-024-44793-3 (PMC10805809; doi:10.1038/s41467-024-44793-3)
Supplement: Supplementary file 3 — Source Data [file 41467_2024_44793_MOESM3_ESM.zip › Source Data/supplementary information/figs8a_kBT05_Ns16.txt]

kappa_list, numpy.float64, 31
-0.020202043206974156
-0.005922740817402
0.023980069384452372
0.030862341727925346
0.09620578542516954
0.10298418659942535
0.09975447276712252
0.10920518785760494
0.1522220730625252
0.13867769789421786
0.14444093596720806
0.15564814156383677
0.14583826909726055
0.15123111691601607
0.14362293399437143
0.10143914336267723
0.044315414001930155
0.023952169717459355
-0.01862025998507465
0.00855653256186965
-0.06546829917040463
-0.0590915673652985
-0.03735157516783921
-0.01188099419680152
0.042423815635245596
0.10818815993394618
0.09184990918502715
0.058964948946748474
0.09605007970760512
0.045461961361399704
nan
--------------------------------------------------
