# Supplementary material for: Magnon thermal Hall effect via emergent SU(3) flux on the antiferromagnetic skyrmion lattice
Source: Nat Commun. 2024 Jan 23;15:566. doi: 10.1038/s41467-024-44793-3 (PMC10805809; doi:10.1038/s41467-024-44793-3)
Supplement: Supplementary file 3 — Source Data [file 41467_2024_44793_MOESM3_ESM.zip › Source Data/supplementary information/figs8a_kBT05_Ns24.txt]

kappa_list, numpy.float64, 31
-0.0210900942560751
0.018895731205236663
0.008049028414193488
0.028282459217316258
0.06800322935608423
0.07510591324895989
0.10544454631452474
0.18532080797750214
0.20986004232397695
0.21653072370681528
0.22822294301750795
0.22909315691772364
0.23303650993387934
0.20617563991971474
0.0958855302649607
0.11079934213769455
0.08962941973765305
0.08227066289410716
0.0674807420997171
0.045454234336133895
0.033526551410509406
0.02675545113203416
0.019332733378944148
0.0074564585087348555
0.043807689654638195
0.03572164032030423
0.06679065699978443
0.038539675317145264
0.014962662147785605
-0.013555185219070544
nan
--------------------------------------------------
