# Supplementary material for: Magnon thermal Hall effect via emergent SU(3) flux on the antiferromagnetic skyrmion lattice
Source: Nat Commun. 2024 Jan 23;15:566. doi: 10.1038/s41467-024-44793-3 (PMC10805809; doi:10.1038/s41467-024-44793-3)
Supplement: Supplementary file 3 — Source Data [file 41467_2024_44793_MOESM3_ESM.zip › Source Data/supplementary information/figs8a_kBT05_Ns8.txt]

kappa_list, numpy.float64, 31
-0.03049503018441401
-0.0257685907941837
-0.022590879270924687
-0.023856242371491785
-0.005299943150992006
0.021779094633708924
0.03185916550205561
0.034676278274120266
0.037669839315093975
0.04493473835343226
0.047328664556734124
0.040164362479463575
0.0366205540746726
0.026864660962965563
0.030923730605398964
0.03130630849847562
0.05744380971096595
0.06758772775159676
0.024593943759024947
0.04932906924872181
-0.04277139594589531
-0.013651040217368756
-0.0009178193008443705
-0.002789935050184336
0.016465216932799908
-0.01770750603397706
-0.03001190332435135
0.0048518523549474085
0.03392723638774862
-0.024183532652701272
nan
--------------------------------------------------
