# Supplementary material for: Magnon thermal Hall effect via emergent SU(3) flux on the antiferromagnetic skyrmion lattice
Source: Nat Commun. 2024 Jan 23;15:566. doi: 10.1038/s41467-024-44793-3 (PMC10805809; doi:10.1038/s41467-024-44793-3)
Supplement: Supplementary file 3 — Source Data [file 41467_2024_44793_MOESM3_ESM.zip › Source Data/supplementary information/figs8b_kBT02_Ns16.txt]

kappa_list, numpy.float64, 31
0.0014615946567885368
0.002677379322176436
0.002873650189512429
0.003968577012287129
0.0027971648954895232
0.0024671580699565285
0.00275497182606582
0.0025319546648726924
0.0022389620819093436
0.001842054383095848
0.000736893990905683
0.000640795398150745
0.0012148641849678127
0.0018984279082201504
0.0023093707478372407
0.002373574304623396
0.002611844614881976
0.002751205298639343
0.00249498483299409
0.0024972452701506826
0.002174117426618675
0.0018819429122166717
0.0015774475140246055
0.0015896875016453253
0.0018576248069185316
0.0018762074681564662
0.001776599983957729
0.001487729720221039
0.001033933105098156
0.0004851195552578504
4.499033669569961e-05
--------------------------------------------------
