# Supplementary material for: Magnon thermal Hall effect via emergent SU(3) flux on the antiferromagnetic skyrmion lattice
Source: Nat Commun. 2024 Jan 23;15:566. doi: 10.1038/s41467-024-44793-3 (PMC10805809; doi:10.1038/s41467-024-44793-3)
Supplement: Supplementary file 3 — Source Data [file 41467_2024_44793_MOESM3_ESM.zip › Source Data/supplementary information/figs8b_kBT02_Ns24.txt]

kappa_list, numpy.float64, 31
0.003347533282928241
0.003075489175915541
0.002109394499237552
0.003226067264455258
0.0032168748386579298
0.002872754746190634
0.00326242756333219
0.0030908208656720967
0.0034902120850420076
0.0030416378551013173
0.0022382977880164596
0.0019120693416729837
0.001627461562592343
0.0019407689451743826
0.0022412696065386077
0.0027341876558598915
0.002501871766518754
0.0025064894944663192
0.002231373334749976
0.002562629928439136
0.002743943385405625
0.002166690845502272
0.001862000262740634
0.0016732343553338698
0.0018735748075429947
0.0018028978230222698
0.0016914549572983263
0.0013846856071544962
0.0008092095060564027
9.988196031853218e-05
-4.290661162380461e-06
--------------------------------------------------
