# Supplementary material for: Magnon thermal Hall effect via emergent SU(3) flux on the antiferromagnetic skyrmion lattice
Source: Nat Commun. 2024 Jan 23;15:566. doi: 10.1038/s41467-024-44793-3 (PMC10805809; doi:10.1038/s41467-024-44793-3)
Supplement: Supplementary file 3 — Source Data [file 41467_2024_44793_MOESM3_ESM.zip › Source Data/supplementary information/figs8b_kBT02_Ns384.txt]

kappa_list, numpy.float64, 31
0.00443584142359081
0.004146511528966683
0.0040442319695896565
0.003854317114349138
0.0037281128538823433
0.003538289150361046
0.0037028321090797857
0.0035397477085537333
0.003134301088501163
0.0026968766195700085
0.0022595348769199413
0.002000680865861848
0.0018825977084298777
0.002100111284179319
0.0023927446714262553
0.002537800330637987
0.002555640331033118
0.002531614308604693
0.002230691362286617
0.002439014014429901
0.0022823330046783837
0.0021106681219388956
0.0018181562699191938
0.00171169867932443
0.0017873696710028167
0.001796311331736127
0.0016711433834685609
0.0013775760794600403
0.0008573628676311275
0.00027083600782980326
-5.195532417312352e-05
--------------------------------------------------
