# Supplementary material for: Magnon thermal Hall effect via emergent SU(3) flux on the antiferromagnetic skyrmion lattice
Source: Nat Commun. 2024 Jan 23;15:566. doi: 10.1038/s41467-024-44793-3 (PMC10805809; doi:10.1038/s41467-024-44793-3)
Supplement: Supplementary file 3 — Source Data [file 41467_2024_44793_MOESM3_ESM.zip › Source Data/supplementary information/figs8b_kBT02_Ns8.txt]

kappa_list, numpy.float64, 31
0.005753667315329641
0.005849009283019952
0.005821407358133961
0.0060673135482413945
0.006010920652007776
0.005760647764385967
0.00537466449186841
0.004923761873629963
0.0038727209169205244
0.003103769984816823
0.0021427589918685806
6.682207099115991e-05
0.0005372588260339053
0.0007507686321586999
0.0005368092333479157
0.0003133998451856631
0.00036286663290944305
0.0004916527852947681
0.0006179531334543353
0.0013910200084846175
0.001857140369286512
0.0020104137127923034
0.0017803095870323955
0.0016516985852589854
0.001686101689578491
0.0018297535952054573
0.0019128119681725139
0.0018530539678879626
0.0015386719132669873
0.0006946943131924089
0.00016347335112511352
--------------------------------------------------
