# Supplementary material for: Magnon thermal Hall effect via emergent SU(3) flux on the antiferromagnetic skyrmion lattice
Source: Nat Commun. 2024 Jan 23;15:566. doi: 10.1038/s41467-024-44793-3 (PMC10805809; doi:10.1038/s41467-024-44793-3)
Supplement: Supplementary file 3 — Source Data [file 41467_2024_44793_MOESM3_ESM.zip › Source Data/supplementary information/figs8b_kBT05_Ns16.txt]

kappa_list, numpy.float64, 31
-0.02445698932230566
-0.00860390023911467
-0.007827758277147975
0.012914719136227819
-0.008042937440642647
-0.011284536316304324
-0.00530764882408968
-0.007891083056026475
-0.006061311098901904
-0.0059618121590543464
-0.03353420097731067
-0.029365399317488924
0.00229924803380745
0.02899121201000767
0.04416144683520749
0.047438120807691254
0.06227760144843621
0.07115208712520177
0.07101406055907726
0.05552067685432138
0.03890540254248873
0.026559711541382668
0.02077240777396266
0.026801879855982022
0.03699131871985834
0.032593255655742295
0.026062141650233996
0.01744523572531769
0.012142792854901857
0.006477416872068074
-0.002235515374155651
--------------------------------------------------
