# Supplementary material for: Magnon thermal Hall effect via emergent SU(3) flux on the antiferromagnetic skyrmion lattice
Source: Nat Commun. 2024 Jan 23;15:566. doi: 10.1038/s41467-024-44793-3 (PMC10805809; doi:10.1038/s41467-024-44793-3)
Supplement: Supplementary file 3 — Source Data [file 41467_2024_44793_MOESM3_ESM.zip › Source Data/supplementary information/figs8b_kBT05_Ns24.txt]

kappa_list, numpy.float64, 31
0.0008507144529087911
-0.0027374370228525676
-0.02572744765969648
0.005221655802339197
0.007446542809377387
0.0028108794397322364
0.011810999307897644
0.011122442705498068
0.05915392705485776
0.05435208660630733
0.03557772655483697
0.03328542316530162
0.02500753390601638
0.03547141379863246
0.0406477930523328
0.07739306143767281
0.05665505391783372
0.058068762078603176
0.05738397007271813
0.06759518467720282
0.09412556296877156
0.04479130827038975
0.035662700211208084
0.02036297148618743
0.03439869955508955
0.021443917825865827
0.017438699385284855
0.010391399091751588
-0.0011985537054302522
-0.022107663695776283
0.001613625764149246
--------------------------------------------------
