# Supplementary material for: Magnon thermal Hall effect via emergent SU(3) flux on the antiferromagnetic skyrmion lattice
Source: Nat Commun. 2024 Jan 23;15:566. doi: 10.1038/s41467-024-44793-3 (PMC10805809; doi:10.1038/s41467-024-44793-3)
Supplement: Supplementary file 3 — Source Data [file 41467_2024_44793_MOESM3_ESM.zip › Source Data/supplementary information/figs8b_kBT05_Ns384.txt]

kappa_list, numpy.float64, 31
0.008493224245324697
0.010301495878256222
0.010744413333175974
0.012050271790066833
0.013895026474797822
0.01646349606839047
0.023054653911878
0.025780572020776528
0.02642218358457363
0.027602329997491147
0.028312728982093905
0.029396196468185257
0.032142295151299495
0.0369183455243868
0.04231113453893819
0.04502974360143489
0.04686180988779422
0.04585878393536947
0.04226104742870843
0.03839233235659097
0.032417300180750376
0.02831229235498153
0.023369472281025757
0.02088044196682553
0.019434984588474397
0.016529434103523998
0.011662911637115393
0.00655393116368592
0.0009642298758383631
-0.004933368659698961
-0.006215735404587319
--------------------------------------------------
