# Supplementary material for: Magnon thermal Hall effect via emergent SU(3) flux on the antiferromagnetic skyrmion lattice
Source: Nat Commun. 2024 Jan 23;15:566. doi: 10.1038/s41467-024-44793-3 (PMC10805809; doi:10.1038/s41467-024-44793-3)
Supplement: Supplementary file 3 — Source Data [file 41467_2024_44793_MOESM3_ESM.zip › Source Data/supplementary information/figs8b_kBT05_Ns8.txt]

kappa_list, numpy.float64, 31
0.010310961975326629
0.015228405723602104
0.020026139061398864
0.02817360474684229
0.03407766848062842
0.038685490338397965
0.04134621583590562
0.043211866752681814
0.03717491266919
0.03195671340572045
0.02201160925453375
-0.0073938022376919404
0.0007026378151082681
0.00590369107045512
0.0008169239537556012
-0.004232160361441639
-0.0036549049287471825
-0.002797857340560428
0.0009995145110679032
0.0109062280730148
0.020372810591838177
0.025175346572458474
0.025103126376630654
0.026322094968767543
0.02905624093166219
0.03355160888416369
0.036675245399719086
0.036659305553908436
0.030792329114998136
0.014879112970247904
0.004912766538487266
--------------------------------------------------
