# Supplementary material for: Magnon thermal Hall effect via emergent SU(3) flux on the antiferromagnetic skyrmion lattice
Source: Nat Commun. 2024 Jan 23;15:566. doi: 10.1038/s41467-024-44793-3 (PMC10805809; doi:10.1038/s41467-024-44793-3)
Supplement: Supplementary file 3 — Source Data [file 41467_2024_44793_MOESM3_ESM.zip › Source Data/supplementary information/figs8c_Ns16.txt]

runtime, float, 1
65.63498663902283
--------------------------------------------------
n_work, int, 1
12
--------------------------------------------------
error_info, bool, 1
True
--------------------------------------------------
M, numpy.float64, 1
-0.7446800000000156
--------------------------------------------------
Ecl, numpy.float64, 1
-10.801309384038463
--------------------------------------------------
E_list, numpy.float64, 1296
0.03919294274307025
0.04346897377114305
0.054629947248874995
0.07013350263953252
0.08853922265236602
0.10918338425002432
0.13169377338573843
0.15575823437471895
0.1810245098269686
0.20704971579805967
0.23326584273783738
0.2524090431211341
0.23681928394274399
0.22529857386462387
0.21779475190712935
0.21415921445425193
0.2141736503477171
0.20880303690030302
0.1836825845432126
0.15952036227595862
0.13647573471950908
0.11466763101790847
0.09422560926539761
0.07540295553160863
0.058822272940150175
0.04592761527236656
0.03919294274306191
0.04219008622942766
0.047979348315844834
0.05594168776799459
0.06548844582428279
0.07620495752203822
0.08783475636687908
0.10022582898913292
0.11328653035673389
0.1269569474524327
0.14119163497268641
0.1559495002233783
0.17118811597586656
0.18686073696050345
0.2029149791257906
0.21929252608914482
0.23592944003277488
0.2527565176100309
0.26969961106956886
0.2866790871104898
0.3036079018574977
0.32038789040888116
0.3369032547650758
0.35301247026806637
0.3685410139819883
0.38328202825343816
0.3819115072474812
0.37216750388257813
0.3617015995977374
0.3624615571003771
0.3647234889042039
0.36843360647676854
0.373501431922999
0.3797991364751218
0.38716090952642435
0.3953827293533113
0.4042229417335381
0.4134038015673317
0.4226143176455519
0.42928882956271464
0.418131718321935
0.407375069721298
0.3995176948496252
0.39474311255106803
0.39313588911135083
0.38919187670030736
0.38516292068397706
0.3811274852538037
0.37716901619612314
0.3733798682921121
0.3698680530498385
0.3667653054283111
0.36423383487259064
0.3624699990875575
0.36170159959773174
0.33269794622836657
0.33572943832635654
0.3446478306691293
0.3589686561547371
0.3780048310180855
0.37776166033279224
0.355884589532422
0.33338657612079015
0.31112698320561955
0.2898308491860474
0.27009674362563824
0.2589499893968916
0.24760119417114876
0.239317163913477
0.23431978623886796
0.23274817678323062
0.23465875492895769
0.2423857482194675
0.2710958282242065
0.2997732326194508
0.3277915343083785
0.35443231538377756
0.36441766052390867
0.34922246141801905
0.3385636031211678
0.33296651509372766
0.33269794622835536
0.3310455637162277
0.3313008132390323
0.3334008978957438
0.3372402114650321
0.34267565503066305
0.3495340176747105
0.35762025831629884
0.36672560716179003
0.3766348457673639
0.38713244151794923
0.3980077763267151
0.4090597000634398
0.4201010685395413
0.43096357329468593
0.44093298670058056
0.43902284777633693
0.43645344049892804
0.4332108002317622
0.42928654499656393
0.4246743945453976
0.4193664451333086
0.41335141717461954
0.4066139516765195
0.3991365735134748
0.3909044406896623
0.39701486190521573
0.40954612951610375
0.42076170017698716
0.4208881066502068
0.42125714905973816
0.42184074939722466
0.42259977157283085
0.42349111925891564
0.4244723067797815
0.42550225056616026
0.4265398788908928
0.4275432894924592
0.4284715082012626
0.4315149109375323
0.4422917860333454
0.4496800304992928
0.4503579744633791
0.4503578247328846
0.4494775258951578
0.46747209427051983
0.46495883353012607
0.45579268093851566
0.44781885403281946
0.44101496642212956
0.43530554721575176
0.43057504615745107
0.42668106785636106
0.42346516542439067
0.42076170017698156
0.43469778957550553
0.43271958408672156
0.42689399044768456
0.41557839470963515
0.39802649724735994
0.39050125587424905
0.37423751761233637
0.3571684754084172
0.34001702627628255
0.32342154890175573
0.3079206336194021
0.2939526244679619
0.3280422358094668
0.361834999519955
0.3931696720374409
0.4155843419102475
0.41495829885861757
0.4155665427117322
0.417814802384467
0.4213836658633403
0.4055638747218286
0.3834540980499365
0.37890931062852035
0.40042359408138667
0.41825373144538286
0.4318694578854771
0.4346977895754931
0.4364726271518107
0.43750024405273147
0.43675753302633263
0.4366080330139536
0.4369592927223584
0.43770081387343324
0.43870742433238435
0.43984427846386215
0.4409731668041686
0.4419591276556747
0.4426769124414886
0.4430159533540196
0.4428838333081117
0.44220754228701914
0.4415033852530583
0.4516077499344202
0.4612025069408542
0.4702602921298592
0.4788087201815299
0.48693811739861464
0.4948071780444757
0.5026459986064505
0.510753736242963
0.5194867783316285
0.529229002274343
0.540331274460765
0.5485689932344134
0.5482092589076102
0.548662347252724
0.5496363261869792
0.5499518995849858
0.5477611926747163
0.5413233333400594
0.5302273266187134
0.5155311949106739
0.4987567091651433
0.4811984827586937
0.46383045830899894
0.4474105692818103
0.4485974921021177
0.4553970143241801
0.4679000407675508
0.4787926863205814
0.48661901440603833
0.4752743982102352
0.4859310569765222
0.504110041707058
0.5209131279955
0.5347674466189662
0.5439865690406495
0.5481587394303613
0.5489048947951408
0.5484289371961775
0.5482092589076183
0.4410377709214831
0.43802022386170403
0.4292677413594538
0.4175442129819078
0.4051893766412886
0.40098107372907266
0.4271168493057097
0.45566643155478537
0.48592405703745145
0.5172079472796567
0.5065084003743068
0.49418411594301515
0.5034749597914454
0.504648048993813
0.4984868685338314
0.4913077951649304
0.497846397151656
0.4828544541320776
0.4559706118091045
0.42997922486777723
0.4258092692029436
0.43051800212338964
0.43486042461094954
0.43814143032971176
0.4396508216141137
0.4387036494494033
0.44103777092148133
0.43890910102269126
0.4391024491873364
0.4425436059297497
0.44675417793157474
0.45169869039116
0.45735111509093557
0.4636959814340476
0.47072759666930303
0.47844747975110374
0.4868601985217024
0.49596793355939334
0.5057639555565199
0.5162253602415372
0.5273049252902141
0.5389218570201436
0.5509500232927532
0.5631994359166577
0.5753767400406131
0.5869600036195338
0.5966091647926943
0.6000869768702747
0.5950570605563544
0.58544390217564
0.5739041544283496
0.5626490781100688
0.5536919413776231
0.5530121385735388
0.5672288645012161
0.5678664300068265
0.5697868039009164
0.5730039411049064
0.5775135964854984
0.5832600118626561
0.590101075830526
0.5977764945823711
0.6058816253406865
0.6099188493041658
0.6035940897009209
0.5971643444806043
0.6080900006980223
0.6130567519800709
0.6056235179131363
0.5982849970918265
0.5918142887563701
0.5854410277913413
0.5786379089862301
0.5721793122216318
0.5666837886007217
0.5625983837170649
0.5601949502928155
0.5595736847107255
0.5606776834814003
0.5633210118033755
0.5672288645012253
0.5032729791347382
0.5049998343369639
0.5101446224021365
0.5186008694919136
0.5301942398192708
0.5446879652262361
0.5617917930667897
0.5479996871966242
0.5338018522193978
0.5198398499581602
0.5488358735546727
0.5433661706970149
0.5403568470690824
0.5374151599230945
0.5311329659226074
0.5193184769702186
0.5099802842556588
0.4999545621521482
0.5047795037771275
0.5122660661612597
0.5222700464589748
0.5345426771968578
0.5328682630349896
0.5209546497296856
0.5119321644057733
0.5059948761974308
0.5032729791347288
0.5041423486067201
0.5062527603591414
0.5095939021985326
0.5141438202988667
0.5198694293517012
0.5267271470846631
0.534663595176338
0.5436163912010266
0.5535149218517532
0.5642811593952508
0.5758302588554719
0.588071127420548
0.600906619660435
0.612720995952197
0.6141787894451064
0.6154769339113597
0.6164208084042423
0.6167785506823084
0.6163658981983362
0.6156074603859992
0.6176616932565785
0.6238687148486216
0.6298823919954313
0.6336467551719928
0.6346250297698235
0.6333158615411971
0.631021534386218
0.6291665799832594
0.6292409376951964
0.6292637637269862
0.6291018987680156
0.6289124010045631
0.6274433302519112
0.6247107343933027
0.6207583034510213
0.6157489844082864
0.6138546390461163
0.6210051134762946
0.6266400035155786
0.6201649333126034
0.6178946977128468
0.6257343165178916
0.62254738573681
0.6209380131836241
0.6247228655406454
0.62791291862292
0.6304719179572427
0.6309860533839755
0.6281046863018989
0.6284627892495568
0.631857690045748
0.6332790870093936
0.6317325153591659
0.6291665799832658
0.597829409824016
0.5978405348371352
0.597712817858815
0.5970398389381272
0.587483900903579
0.5753513488507612
0.5620082417210815
0.5805411151670001
0.5723003491659658
0.5629639357653383
0.5531140942892349
0.5801059648323563
0.5617705198872393
0.54534774638502
0.5352962313637232
0.5346649090902105
0.5360431611393189
0.5634861606098923
0.5892185758198539
0.5830750920833264
0.5642781631167945
0.5474158238078289
0.5487176855441442
0.5643018772911587
0.5806639494992784
0.5970109314646966
0.5978294098240172
0.6012384875581234
0.6051750085097527
0.6089522951046471
0.6080784218709552
0.6073907157490991
0.6069248094002002
0.6067124712236225
0.6067783387476713
0.607136757322639
0.6077886867165304
0.6087188970813664
0.6098930303785893
0.6112545710492966
0.6142334456710287
0.6279414891873681
0.6419124284930248
0.6560170706858579
0.6701110315965099
0.6840273737697516
0.6872623277806794
0.6829312365074387
0.6770054561521269
0.6697385502296365
0.6615318251336907
0.652897811782136
0.6443896922397759
0.6365160904769326
0.6296608083001305
0.6295347623871358
0.6293911915999139
0.6294032309625156
0.6293156605682984
0.6300808400776676
0.6314330185880083
0.6332489883332874
0.6352466596005024
0.6370123685300506
0.6380833728223764
0.6381006455976
0.6345200049676111
0.6300096771788471
0.6261730201523712
0.632692106596599
0.6374157330080933
0.63873317436451
0.637964261744367
0.6350105466051132
0.6323828989762871
0.6336397706934251
0.6342301614126098
0.6341217013178684
0.634736706352883
0.6337355711881766
0.6296608083001249
0.6123409737530984
0.6106509733956652
0.6056936065596195
0.5978004746702987
0.5953306351090922
0.5921526376904066
0.5872346596694654
0.5811751408332029
0.6024845308498185
0.6253635171447032
0.6494671855750127
0.6744492404483295
0.6616222033690685
0.6521140961127844
0.6445019394083137
0.6397921202301124
0.638129487890117
0.6246439274339751
0.6033653807613395
0.6118674451930352
0.6295537655923373
0.6402028121850748
0.6426612852276963
0.6376493024680834
0.627179074032396
0.6133573198682009
0.6123409737531208
0.6111153587677131
0.609975988535406
0.6096605004127472
0.614703983976982
0.6202956205904006
0.6264009900392983
0.6329566070901962
0.6398672650362204
0.6470057498634566
0.654215138799917
0.6613137668768589
0.6681021821258675
0.6743713003535677
0.6799103091584817
0.6845133519330768
0.6879844553488224
0.6901414778218283
0.6908213227903992
0.6898900801582477
0.697564286866212
0.7104666222502616
0.7224001361923782
0.7194728110019702
0.706939989077483
0.6981882146793383
0.6922717529174367
0.6881402870675072
0.6848822916631828
0.6826184602022898
0.6767109068928944
0.6695176679544319
0.6641898622527999
0.6635485660606937
0.6685644993816278
0.6782167776565684
0.6908384114177909
0.7049283201167893
0.719246783687995
0.7327192446266579
0.7261538582349065
0.7211608825277291
0.7182737276521525
0.7178154299382116
0.7198358878941397
0.7093665436816058
0.6993511128589985
0.6908615999482324
0.6840682308312884
0.6785536478897437
0.6741327595399141
0.6715222546531745
0.6724992614809775
0.677764958379378
0.6848822916631808
0.8057886436736447
0.7993889209791116
0.7863560035158967
0.7730328070504949
0.7614209871913381
0.7517857680258928
0.7437936483641978
0.7332096661730403
0.7176308552954894
0.7026083380970561
0.688304348250181
0.675095390317461
0.6624101278861734
0.6521153150595107
0.6462792163155785
0.6443198342298899
0.6463351875986086
0.6623467471880944
0.6867282677795948
0.7106322358258348
0.7336379699930656
0.7559728642110279
0.7778112708562399
0.7872238198270699
0.7969282606075818
0.8047124711957931
0.8057886436736482
0.806185151870425
0.8078575089831782
0.8106832698296831
0.814535452304106
0.8192911891536123
0.8248393540761012
0.8310853884577295
0.8379516331539377
0.8453715341112484
0.8532752763492184
0.8615613938121995
0.8679270914067021
0.8663324782026133
0.8638172796383343
0.8603102187623476
0.8557280876652053
0.8499600296158346
0.8381496164734439
0.8109136796438925
0.7833459931631808
0.7580302603766812
0.7364741523556062
0.7329294778699181
0.7415262451610749
0.7442331362164555
0.7270245493478059
0.7117044044335085
0.69891030646455
0.7001923123863337
0.7038560951767714
0.7094195464246345
0.7162294458245997
0.7235673382161998
0.7307264019800249
0.7371002727558257
0.742309402952251
0.7424161283505828
0.7384213149245503
0.7358324066544587
0.7393708557531194
0.740057053548211
0.7371499131554883
0.7314770925725882
0.7253778993506095
0.7349958441233957
0.7296413686220217
0.7232324365191695
0.7167877449142399
0.7106416793898275
0.7051778332727131
0.7008424162653014
0.6981127259830768
0.6973978244504209
0.6989103064645653
0.8601790904464811
0.8493542819815868
0.8285148398543519
0.8066309541943779
0.7859488775052474
0.7669537437944856
0.7495116816166278
0.7369302650778663
0.7306942471167197
0.724712055471177
0.7188096647758146
0.7130284135043129
0.7379082722534793
0.7546365762164166
0.7617082231278798
0.7619340390425773
0.7581291968030246
0.7560327363834389
0.7562009066607509
0.7585980460986194
0.7631284787198632
0.7696238165321787
0.7785130214949048
0.8019040377434162
0.8257055165584148
0.8475315581956605
0.8601790904464746
0.8595588377067886
0.8595124776153532
0.8600093895178533
0.8609782972797391
0.8623079289754343
0.8638529821288409
0.8654435055079159
0.8668964395890113
0.868028754312362
0.8686705997416885
0.8686759164229069
0.8700383451242423
0.8782868419852282
0.8852788696783755
0.8763794854195027
0.8634370121913432
0.8506486408687677
0.8387317648880654
0.826016085860894
0.8142549770730949
0.8027896738929691
0.7914794131290032
0.7801786356596675
0.7623389183319176
0.7475015697608117
0.7485585425596062
0.7459070149962787
0.7456986544038283
0.7465329588222988
0.7488330142633505
0.75190096983637
0.7545002919695634
0.7554340895356593
0.7542671602958987
0.7512440939534556
0.7470044784702355
0.7463374233496476
0.7495762935508461
0.7526658456467094
0.754474228277203
0.7535112425806254
0.7502342542510055
0.745733499152498
0.741130471371472
0.7357058765931374
0.74406698080939
0.7514177396375252
0.7560501033924812
0.7574307044237043
0.7559035105836441
0.7527437954340185
0.7494174817937133
0.7469146966292504
0.7456986544038268
0.8731355610500234
0.8820390683866056
0.902193003523506
0.9095059030358621
0.8927502920920047
0.8753753639402702
0.8596237143928329
0.8470422894375296
0.838591762913733
0.8345615848014724
0.8346136364689384
0.8379807670017946
0.8491066285158645
0.8636027563398462
0.8803362304935799
0.8977721764534211
0.8921801020616036
0.890123297466386
0.8882602340122925
0.8794457481654537
0.8758473669257157
0.8789314749322094
0.8883883382662671
0.8996557476917764
0.8920163928127984
0.8802925659330814
0.8731355610500077
0.876275994709652
0.880368690457062
0.8853598539925054
0.8911287097156284
0.897493576142657
0.9042256604710406
0.9110733458187897
0.9177937863449961
0.9241796154430046
0.930064054959597
0.9253488621030568
0.9140400535458654
0.9019297849452637
0.8892881286875294
0.8883177940220638
0.8820306666507569
0.8639763188249336
0.8428531809833406
0.8342043332834015
0.8237691732267972
0.8113106670160466
0.7967162974387381
0.780269953591157
0.7695448953762116
0.7605547729683385
0.756870859730917
0.7589321179835417
0.762139190214847
0.7628448108834848
0.7649539397159897
0.7685625709049572
0.7740147592431265
0.7815117080187788
0.7906323883882849
0.7955800538807333
0.7984797329709862
0.8010245936394844
0.8031286849127041
0.804987911744796
0.8049614776511447
0.8052167202651983
0.8040466709549196
0.7998678547018911
0.7985023548979192
0.7978300484349828
0.7949529095135928
0.7902946787052227
0.7846424966902885
0.778919457525494
0.7738194487777108
0.7695276057587576
0.7660283391494385
0.7634705037855145
0.7621391902148441
0.9142813926434307
0.920900549423674
0.9215856319022865
0.9252795186709963
0.9311878234903398
0.9201123170097242
0.9085650423607418
0.8984950570250004
0.8907912013329404
0.8860051164808858
0.8843565716747831
0.8857004108261861
0.8761490091418402
0.8778029426807484
0.8901687669854828
0.9014221571833404
0.913832010356668
0.900299403961711
0.8899548170262479
0.8915005711103342
0.894395181591393
0.8979287187483174
0.9006392936399493
0.9016446687093599
0.9136159379424718
0.9155928585765133
0.9142813926434131
0.9133476197568023
0.9136582896539452
0.9153037728115271
0.9183323875552905
0.9227565689805456
0.9285534555880188
0.9356642455373159
0.9439932128654146
0.9446760235928399
0.93561695821225
0.9352907389187657
0.9396373944301417
0.9426742121069044
0.9436031873066808
0.9419136202188098
0.9405661241116112
0.9435156435232374
0.946324183465623
0.9235985778928675
0.8911946094492627
0.8604234187078351
0.833511518598092
0.8117359926921925
0.7958537698275455
0.7859337994139107
0.7812690251906194
0.7806990177753467
0.7831306627204482
0.7834028993499611
0.7842067450127496
0.785533152892968
0.7873952383788982
0.7897801513296414
0.792582455911276
0.8006149348765923
0.8107235544435851
0.8204042931894752
0.8289945986814
0.82503968242969
0.8241568885384313
0.812269152169741
0.8063570835625671
0.8086034188994813
0.8118063133872893
0.8096252442402464
0.8069757857883442
0.8041420237710469
0.8013386081123763
0.7985980213334525
0.7957968823535204
0.7927818812863887
0.7895184641892238
0.786181634843398
0.7831306627204535
0.9596040262576191
0.9610081203314316
0.9580337153014884
0.9491209181821497
0.956796402425289
0.9804269524794395
0.9837112992198983
0.9785632234872542
0.9691628272529095
0.9548914854758701
0.9360942801000494
0.9139320909336031
0.9308598932449891
0.9489847866238633
0.9652492926930579
0.9718381036858038
0.964665977085465
0.9724435038321073
0.9792315237876842
0.9844967149646351
0.9850924125089858
0.9793969727542806
0.9712011053694407
0.9632454128372001
0.9528669311559804
0.9510141948661681
0.9596040262576091
0.9638952863992795
0.9687521509883544
0.9704114116961423
0.9726425693298675
0.9689082507348582
0.9644244280450175
0.9589993273608703
0.9524576754851739
0.9534032308830827
0.9637010199595896
0.9746033939343457
0.985671249701603
0.9961886632231541
1.004950507254087
1.000924461193834
0.9941809900824886
0.9778151016313337
0.9537473012405905
0.928725083275523
0.9039287432589641
0.880748991508211
0.8607004309424304
0.845229762980616
0.8353267497397296
0.8311614788755765
0.8321061369195594
0.8340950748443178
0.8256043126930606
0.8261014786242749
0.8275248620934207
0.829660331110235
0.832126887713151
0.8343797909156849
0.8358036958395708
0.835933586914813
0.8346735841289014
0.8322619197944228
0.8293700788337851
0.8376267918092457
0.8301053225380792
0.8338389912143274
0.8364398763987918
0.8386768851441984
0.8407994080497485
0.8497129792860069
0.8552184657893108
0.8565787815165451
0.8542630937077175
0.8495905906465593
0.8439063993135165
0.8381981934165552
0.8330719728453414
0.8288390668205354
0.8256043126930506
0.9677862351640498
0.9651470013316992
0.9737476712678076
0.9852239227113329
0.9859607723016061
0.9857780277369583
1.0036221841360569
1.0250990827354147
1.0450241670433986
1.0452122205801258
1.0295238754367164
1.0121011549913748
1.01664684119409
1.0182040895254039
1.0036960545019658
0.9837067801635431
0.9905634748389671
0.9902371347965939
0.9896443089944672
0.9882142782160933
0.9879575953748378
0.9896133492736345
0.9866516013714353
0.9675196754316158
0.9602070296262246
0.9629050594613435
0.9677862351640474
0.9678507371563286
0.9691770611913125
0.9754065539308934
0.9727698180874362
0.9757742785934155
0.9793615315680901
0.9834458828317098
0.9879164474108802
0.9926439467777779
0.997483020342239
1.0022440993346384
1.0065965578702403
1.0097684337679445
1.009168574939009
1.009976386901912
1.0000369084190692
0.9869045349375688
0.9641620575473236
0.9617705668498955
0.9427150728604144
0.922208536231407
0.9029045660930917
0.8852897738014479
0.869615825549813
0.855940086600814
0.8441588155516767
0.8371285896070398
0.8453176433821932
0.8455798248769111
0.8464159034135146
0.847975784451108
0.8504997051015329
0.854264519493168
0.8594742673257794
0.8661450586223685
0.8740476902025204
0.8788252523962803
0.8748039875489978
0.871204682519138
0.8659016294414127
0.8658580789173217
0.869926954100114
0.8758961674740469
0.8819823163719498
0.8851888463419133
0.8741208379110632
0.8636194255420845
0.855672662941752
0.8503523088560585
0.8472166646588665
0.8455527190004526
0.8447978749210507
0.8447211036319102
0.8453176433822158
0.9832340329423696
0.9835099733532512
0.984257085155619
0.9974547521952178
1.0229747415124568
1.0466164308475092
1.0676252898971572
1.0748101729465231
1.0600977719364106
1.0638637310028396
1.0819366794888268
1.0991508663464578
1.0676542954262371
1.0346905903214842
1.0193318780510845
1.02756279975513
1.0470902613209487
1.0632346732533051
1.0635550180603748
1.04637713806691
1.0272155252631947
1.0069880106522313
0.9897223460566573
0.9887129066692792
0.9870564636498674
0.9851499067621285
0.9832340329423651
0.981010338280923
0.9785592269160297
0.9758084996297941
0.9825592419267396
0.9906226141866117
0.9995947898721576
1.0094840836712609
1.0203028841267046
1.0320482598930902
1.0446648260810811
1.0579904877739408
1.060911558486807
1.0430934857831335
1.0257499326490733
1.0171665271703285
1.0083863520532954
0.9967749446917564
0.9832244746286223
0.9635591708976347
0.9682562386987404
0.9690692299164947
0.9506145835192891
0.9357558851254415
0.9248416814939755
0.9152520922701333
0.9018390248612684
0.8912503628133297
0.8830849507741018
0.8835285372495238
0.884736317561135
0.8863494211043939
0.8878161095001664
0.8885081512143626
0.8879301352804058
0.8859279955508581
0.8827303744671748
0.88270772030521
0.8914395374073574
0.8994185205208267
0.8962045091818325
0.8949502680106428
0.8954830648219629
0.8975177924055355
0.9006387333345014
0.8866951304480305
0.887737526647277
0.8895678806389775
0.8903186908750187
0.8897782452783162
0.888244681026266
0.8863056240518002
0.8845406645433946
0.8833835145445088
0.8830849507741069
1.0554027220922257
1.0574720660047454
1.0633565012665307
1.072526884811962
1.0847510536778047
1.0999779091957185
1.0893044851595632
1.086522906945688
1.103815641111099
1.119331840186423
1.1320530970270992
1.1406437194457344
1.1530882508400158
1.1523510238564065
1.134320557140513
1.1115919880378873
1.0889950234807122
1.0779205877340494
1.07774485227648
1.0907529830707665
1.1025044492945835
1.113210245941055
1.1043922815186225
1.0905056641082518
1.0767953744680405
1.0651364344699994
1.055402722092211
1.051200114998559
1.048085304241772
1.0461140841380179
1.0453722955678453
1.0459651940634707
1.0479899555428718
1.0514795392576404
1.0563031804510297
1.0619970487034236
1.0673882096936618
1.0692774109230476
1.0657386775639746
1.0523609174950297
1.0372430943413053
1.0198860062513286
1.0086183200832883
0.9992454609897177
0.9982486873619627
1.0032837133562527
0.9907306577219903
0.9745654448061066
0.9784947002088341
0.953021581983671
0.9320876607961672
0.9181604149364786
0.915891313836342
0.9180463801589904
0.9244427904345563
0.92505508137246
0.9269209443569957
0.930109605289115
0.9346725462648778
0.9405431637169653
0.9474280769418685
0.9547548939316647
0.9499336179630042
0.9370584338094936
0.9237469109202074
0.9107646630737881
0.9224351711892141
0.9314825313150336
0.936040323487574
0.9349605970306067
0.9288525607310691
0.9417511051435805
0.9541376981135551
0.9569890199544693
0.9566614351532897
0.9474646581840365
0.9395332673906845
0.9334169693628279
0.929123137645161
0.9262890451561139
0.9244427904345434
1.0596989351551984
1.062659228200393
1.0709727819940784
1.0838125682914455
1.1007786385167415
1.1030706400412005
1.1178677241864314
1.1373672968074664
1.156692514657138
1.173865804399688
1.1837443070728824
1.1902762157327686
1.1822603117026416
1.1779428964832663
1.184028509095493
1.184117143466271
1.1777062900455506
1.1786592252927808
1.1650626433902174
1.1495489193989508
1.1341098736014374
1.1189546949563305
1.107865884022439
1.0907515312605562
1.0783593144650976
1.067678279283921
1.0596989351551944
1.0605209188815412
1.0622184886342796
1.0649293084960934
1.0688095682995222
1.0740103233272356
1.0806391070361638
1.0887038901169295
1.098038268740722
1.1006492827892487
1.0894893075240795
1.0779509262226807
1.0716820180033246
1.0850858206288716
1.0968574066404957
1.1034640417733348
1.0989412356119665
1.0700127287068728
1.0418088954036357
1.0151560571064777
1.0095721782226648
1.0082940772047557
0.980076950324906
0.9847819701485313
0.9887592911862205
0.9920684160713752
0.9840612749165554
0.9749027595116755
0.9697084397330805
0.9691148573884356
0.9674610588204026
0.9651479533665639
0.9628766826277608
0.9615900590430312
0.962231021330708
0.9612852435921313
0.9617394695655697
0.9676057540983697
0.9719065449807694
0.9620995902788897
0.9648741246087286
0.9624982786191011
0.953671792175371
0.9475763381911785
0.9446549851782564
0.950015773838919
0.9548958772612043
0.966118083934272
0.9594714339425849
0.9623023655915872
0.9653676026932451
0.9681089036192031
0.9699629944656827
0.9705457304828788
0.9697084397330752
--------------------------------------------------
Omega_list, numpy.float64, 1296
0.010464647130326257
-0.1428355510811598
-0.2841002188814651
-0.28046132875842084
-0.22380514804724647
-0.1610261115077543
-0.1124027239259405
-0.07642538992223591
-0.05116398960811875
-0.03478528340166662
-0.02621174794860005
0.03328869398119733
0.04067696745588014
0.04714768230643221
0.04706120105256552
0.016036636579049864
0.01321642434253874
-0.05558355787817031
-0.060515480961566656
-0.07224641068296693
-0.09010990012412633
-0.11275019100749795
-0.13177396702656746
-0.14751219022324324
-0.13358084297836775
-0.06107333858540147
0.010464647130342546
0.005771662384396747
-0.005626470797960175
-0.018638319684118318
-0.03086410243996844
-0.04195924183089881
-0.05290874792882193
-0.06274476281362072
-0.07234509249885623
-0.09382853384233818
-0.1028045363441526
-0.11176586856992222
-0.12057393545499576
-0.12904931797392855
-0.13705807775345352
-0.14449393881710224
-0.15132711061965565
-0.15670500640435298
-0.1603855487413674
-0.16158342524783226
-0.15924759329688318
-0.1518346498875576
-0.1386319118728539
-0.11846060345483178
-0.09198584015165798
-0.06285432094978323
-0.0325868922703398
-0.030593681910888685
-0.02961461413077769
-0.03066520684206228
-0.021525270307175055
-0.003924665914535141
0.019499123868816002
0.04520238749323847
0.06882606599392316
0.06420841742199414
0.06450493228388202
0.05023004487079662
0.021039221605062837
-0.08882493930687146
0.006052653678852283
0.01576027418190843
-0.00578316064935349
-0.03376664922523326
-0.06375292717449277
-0.05048267142957967
-0.04011405777021386
-0.035223653850234835
-0.03585344395197599
-0.03932377401392983
-0.043097962999762
-0.04546111659201183
-0.045005451935315584
-0.04025541491860931
-0.029614614130782427
0.020839315042458173
0.019441733172754362
0.012795224784149406
0.0028708053257703627
-0.008557473161063858
0.21800061303596427
0.1623979933858946
0.11913026216517915
0.08661731508256006
0.06291362783900341
0.04306194704392139
-0.02508675637645445
-0.03731428031247076
-0.0469188194946631
-0.05349074821046475
-0.056938803551955075
-0.06016513093313159
0.03033306949638543
0.06875722760137434
0.08807291934722511
0.10943905523448849
0.1356677071229716
0.06261895935580121
0.0584336732153235
0.05103359487949477
0.038355692553813055
0.020839315042456306
0.015834305124583094
0.008924089031608917
0.0002261050065076129
-0.010219795700068361
-0.02240024655666739
-0.03550730630994341
-0.051423713035378495
-0.06877603191880366
-0.0957742719554207
-0.11982066261382134
-0.14409160150845857
-0.16733799556618006
-0.18808144330190804
-0.2047728530043472
0.053040802361315365
0.023193865186375593
0.0226278852395762
0.019888949433830835
0.016199797104134262
0.01354029717796902
-0.022241198011400395
-0.029941660514307335
-0.035267903938134434
-0.03625993133253073
-0.036924545255948245
-0.0385398971087651
-0.028772526937025717
-0.040890442104301594
-0.025378543346211993
-0.007222597717093817
0.008483757905617109
0.016750198814684914
0.014840327119668723
0.003122374430232252
-0.016466590187695453
-0.03851314682650415
-0.06085891377436574
-0.08218435833177486
-0.0243518221080199
-0.07176791308096903
0.42094550651186174
0.3859276498329894
0.35358815936321325
0.32108523427047186
0.30321972058065816
0.4192456710065845
0.35971902005031836
0.3647360418030855
0.3461416055486817
0.2970390432893277
0.22032618050447725
0.12850742292435158
0.037130317352990445
-0.040890442104376146
-0.5899699058256161
-0.585507224513255
-0.5545379348782936
0.3436969409563742
0.2507401619673032
-0.36976156460933046
-0.300133714298276
-0.23530684693732004
-0.17902809225497743
-0.13374082991288513
-0.11043467852890847
-0.0829891205004721
-0.1496380200078722
-0.3372785252611374
-0.9713190029118737
-2.8178343188318227
-2.0534547101527774
-2.481688096209838
-2.642640301182978
-2.616982722224761
0.09700059161223634
0.08299497284343768
0.1718709996678956
0.22685231325348523
0.3139285385340794
0.448508722810961
-0.5899699058254358
-0.5726553347566972
0.4606627086141438
0.3775704945967278
0.301370308275261
0.23413960174500037
0.17182996466249228
0.12690559154759817
0.09357574494565772
0.10398073407228477
0.08698077706497576
0.07616918096518138
0.06931145528521682
0.0646530947045928
0.061155116620399574
-0.2161719867725805
-0.2459260082200665
-0.2565098190758523
-0.26380769642199525
-0.2695660751784219
-0.27633627189986115
-0.28704666700017745
-0.30706202243508474
-0.34118309991357804
-0.39449967758795307
-0.4701333299516793
-0.5676181176670569
-1.0220314553171583
-0.9777377344872777
-0.9131055646295052
-0.7536988553619863
-0.3424211410170198
0.4171636411213946
1.148976400073331
1.3559583135149322
1.2153585653540686
0.9685099128833738
0.7697924535605445
0.6220682344265233
0.48082569325454055
0.4457291515051104
-0.032089942913806
0.05652176461721176
0.23999462440657235
0.5532932365587176
0.4539691162852179
0.2387669762242614
0.03086922250715246
-0.2856977888820488
-0.9230153466176183
-1.677471893136527
-1.9113865641129313
-1.62355510647892
-1.2584177235845528
-0.9777377344874617
0.6390618545506429
0.5786125218779301
0.4626677502179623
-0.5034137825407204
-0.4396532159250581
-0.014433919400981363
-0.024669946442783978
-0.03100229805338366
-0.029095592177037312
-0.01302907679104276
0.44095139654601245
0.4065696613824701
0.5532290929175057
0.7766022198170331
1.3730113097509755
3.098024996210809
2.192700931450813
0.23475317277053198
0.1683949666714531
0.12377050869059926
-2.4063963848430374
-2.0751373744991226
-1.691804393274319
-1.3306164826086528
-1.0205701688070623
-0.7746640232904921
0.6390618545506691
0.548477922048552
-0.5532714328953054
-0.532176632003937
-0.50985537642499
-0.4869265013598881
-0.46412101472367656
-0.4422319221204921
-0.4220680914905707
-0.40458377070355384
-0.3922928914332002
-0.3989666765353909
-0.44879556403393167
-0.4937418194404849
-0.5209388632608347
-0.533336847775317
-0.5172518049113686
-0.4391899165049424
-0.22882329534756862
0.2545895159070359
0.4842498631926899
-3.5148618242487917
-2.8208409577231337
-2.0172423790200087
-1.6183706381995044
-1.3144424261959855
-1.159552041657202
-0.68370031601788
-0.8160693890248667
-0.7590230162775666
-0.6431206038568429
-0.4714250599657712
-0.24512536550645977
0.038122949820886286
0.3865734447737766
0.8190287242946931
1.3485117953143577
-0.9557601253460866
-0.854615731251897
-0.6716015990558892
-0.5233498808465072
2.0451093112503793
1.4200085308407338
0.6822881834919655
-0.1426185231686737
-0.09135386216324154
-0.16555309958711187
-0.2263857461322304
-0.39930867096444245
-0.5477815010443532
-0.6581036221303802
-0.7329595373998444
-0.7812140590179278
-0.8094817027046837
-0.8160693890248012
-0.004865347670755404
-0.007127411107053321
-0.008102084715613788
-0.007515618054816649
-0.004870513746839595
0.0038517871649814336
0.00924564501298488
0.549349796443389
0.47784830039166326
0.420009035583209
0.02235735178756474
-0.5109492207360014
-0.4417969076403504
-0.3636086477705292
0.27405437007844785
0.29946250411106723
0.27216535413331633
2.57069888307594
2.7318767481824646
2.679097183185009
2.437476333771371
2.070762778052384
-0.004283950273275546
-0.005942867735215031
-0.006512573646228826
-0.006127344195366436
-0.004865347670753023
0.002402956352041783
0.012811643578781036
0.02633473664438275
0.04295239908688804
0.062604694580449
0.08591794689098015
0.1110558715974723
0.13829178908364861
0.18005176812434792
0.20926109059814899
0.23778854099320484
0.264466895178491
0.2879822194978624
-0.07051536021729254
-0.1721443905642202
-0.30853033593161927
-0.5123823652539915
-0.8656939775057093
-1.5446718338349026
-2.054971294025525
2.1803034100352057
1.0987127338711151
0.03233195370450648
-0.4384791865277248
-0.607629854450933
-0.6801376632465833
-0.44688211411571277
-0.40126252051285266
-0.8000606861041368
-0.608890559022577
-0.4544764972984806
-11.295783230040904
-9.435734330681603
-4.270852225400951
-1.9004314262956237
-1.192629252072053
1.9769316169944853
2.6272309189841296
3.0033333705322924
2.5720878521814643
-0.28161676731272045
-0.17705764334773177
0.08778188460733895
0.4495431261057116
0.4967708982858845
0.517340808106227
0.49078327129040344
1.059749480915401
1.2934532274836221
1.6641346710913512
1.7121047788237767
-0.7035843262855506
-0.8287527576785743
-0.40126252051313416
-0.739886540140555
-0.6957322329920008
-0.6725339582964985
-0.7201026718037664
0.77125609850737
0.7100239251231488
0.630214014571138
-1.1313014536953028
-1.0209012971752565
-0.8488286048055755
-0.668072682619236
0.07601044245612304
0.19037179771443244
0.24350770922208234
-0.29115999801898484
-0.30303026705703784
-0.25997624878599107
-0.4882973704237066
-0.8548577473131861
-0.021545829495486894
-0.008034438559773538
-0.00014199870056914692
1.6714419256694952
1.3013924666185777
1.002446564084157
0.8113099038896575
-0.7398865401405949
-0.6803521113321518
-0.624904227465299
0.6170409728684426
0.5461015376029174
0.4679898797113113
0.38632518455943404
0.3049250982096719
0.2277111361081366
0.15878460090154028
0.10314782618438041
0.07141369879056435
0.05991743152168642
0.009587578093843368
0.3069194071720696
0.3198724703409602
0.32618716319546304
0.3231991668503864
0.31628667856582404
0.31250940156275875
0.11177403337665265
0.05688790040792874
-0.059321566851325655
-0.18123219547352487
-0.30022080250568334
-0.40746698461892655
-0.5309605068486658
-0.6308317492732713
-0.7643884303907752
-0.7456362346110514
-2.4996249247957483
-6.555614444388734
-0.3572873082102212
-0.34361388680778543
-0.4083692973385419
-0.6729394825281438
-0.8131673606456543
-0.9070723745805969
-0.8987744050836818
-0.7527105642597115
-0.655203600199226
-0.38392652332881716
0.015796959145642747
0.06527765778269963
-0.2866516339138222
0.050686058391029465
0.5274684835463789
0.8874144859383991
0.38940443094672283
0.19604577188161992
-0.08704462945625817
-0.41899008409240274
1.1893469118252264
0.17279301959824306
-0.7643884303902105
0.7586911945557877
0.7601267577257512
0.7840961037888616
0.7961437220729995
-0.8440501130559575
-1.0675536369930063
-1.1443138175470187
0.015504495500022702
0.02213288200081061
0.02991680061887322
0.04601509522038077
0.09757870385939146
-0.031602493665426175
0.4196215647401539
0.3087502485456473
0.18680274013178436
0.15794786680080863
-0.06309133107576308
-0.04064560115519323
-1.5967445991532314
-2.4020794399653673
-2.6524962187848353
-2.1275453900147427
-1.4035691293717432
-0.9292140831562754
-0.7374796369727812
0.7586911945556879
0.7253295033653249
0.6776112860361149
-0.5741353913911156
-0.5287947089354034
-0.4895572750791772
-0.4540921206508759
-0.42751284831027847
-0.4065885144973202
-0.4011800028118186
-0.35762515898608505
-0.310575633940421
-0.25520956752164414
-0.18306008081341074
-0.08991810604794574
-0.02677201376426141
0.1452820119105726
0.2497785161393498
0.27126745263084573
0.2165366205932672
0.3314845951042399
0.4243642617485474
0.720629400075616
2.6706589126883435
3.1778404284495596
3.425801219259447
3.5330614985014974
3.096195227870229
2.7846100695241027
2.9415974856838947
4.1565073164841255
7.525023816918509
11.334191488052957
8.662611751473678
3.301056274424462
1.2979020087537658
1.1332884459056645
1.5905166045714363
2.4222064012811257
3.638643898824781
3.2415691187644904
2.71387474936439
2.1330846588803354
1.66827344952426
1.5647943153568116
0.27779381803234593
-0.7759268167830221
-1.4998798800360882
-1.3996507064923482
-0.8783782223881945
-0.27708846031459233
0.2027886079804952
0.819203983194643
1.9527846648871665
2.784610069524479
10.423199991841608
5.0876489133722
1.0770847362310574
-0.13056752318194265
-0.4812173900773045
-0.5447603772026259
-0.4816915914965988
0.816312360918786
0.9152980456011723
0.9145137345050611
0.8004566872506083
0.6751619949030876
0.5460902630480092
-0.08228984973151432
-0.0966962072911913
-0.09495973337306889
-0.09940760906831965
0.38194229271125596
0.8154828519770204
1.5210960403083746
2.198105186608487
2.2029791883067276
-0.5590817168565319
-0.23008600832437548
1.1430254206515196
5.449232036914493
10.42319999184817
9.584892649860004
9.176251268486102
9.098698489765901
9.282506923861112
9.67236320363934
10.222404769872895
10.896181136467964
11.666937594671518
12.51343770850916
13.407838879334165
14.320599775096646
5.23132417024876
3.8926561794415857
2.867338591990119
2.109074626112717
1.2198813096481487
0.7798962004939274
0.038618877237476035
-0.12384221332135459
0.45456898177905647
1.3746513222882168
2.037011170627499
1.5260068217115148
3.5437369303213417
1.2641613539675458
1.06494232390667
1.045542588253831
1.1026794934864308
1.0688426170403271
0.862107164683657
0.5974461973724697
0.3827930765517578
0.30116888120316454
0.42403461406865206
0.8876204136246273
1.507146090406644
0.8621660646719177
0.10455734041534953
-0.5088395529553005
0.5499032598970921
1.5961569954785038
1.9000669712331422
1.4913242155617337
1.1927085507342146
1.1458903721131142
-0.5240661136662873
-0.6422497701505715
-0.5424938837721396
-0.25898444101750295
0.15135289164333776
0.604845912802704
0.9780539553936192
1.150482975934969
1.1026794934860091
35.1843978908488
12.765514659926925
3.2532676489652927
1.1837580349678092
0.6542837799431891
0.589118946094876
0.6774866639451463
-0.3452910000129439
-0.1674169174923983
0.01386660319874065
0.14025716077592412
0.25062342506010793
-0.01569418740657525
-0.5287962828709266
-0.6854867068973562
-0.42697025604936856
-0.3107082381710432
-0.3050418648201246
-0.40264916544043206
-0.4502259904583833
-0.48640358166998404
-0.47672832348305455
1.573781784019711
1.4958897604307022
3.9160439604829405
15.11735200129081
35.1843978908615
35.94841756548415
35.510557774536615
33.84188812022471
31.050311225197262
27.400974825978793
23.28123800695311
19.106929083960836
15.2189834945727
11.94714747309916
9.182426556329288
6.966426595595535
15.323717343407683
16.102426762018528
15.422376840493447
0.0120596956348211
0.04254074917398322
0.04817487099850362
-0.6384753868715058
0.018459409186307785
-0.0003174112885972755
-0.013882916214954409
-0.04253730250031193
1.4042360948046615
1.3662364105291727
8.926129069080156
6.531090291107051
0.13304485555925183
-1.2333362165139312
-1.8838318949621045
-3.48566104844356
-5.969399602349259
-6.212973793941953
-2.872240544059283
0.1491563543343267
1.392087695077428
1.425592982450048
2.1667772543105137
2.669411246780039
2.9543683648109793
2.5510788070334525
1.5342293660170312
0.8236631508288412
0.4225557283565338
0.18678310929126976
-0.21709641611026748
0.9910792756328628
0.04838968786918302
-2.98657995934635
-8.192136593615944
-10.641427634210809
-7.921043438696991
-4.430606902072791
-2.309673877514393
-1.2333362165154282
-12.143056423704143
-6.9274592993873245
-1.5362770360096714
-2.1920422574525382
-0.27731661464531976
0.529017461456859
0.6081270973669402
0.4868490388595869
0.2800901249240086
0.08965953213449719
-0.19973038302898233
-0.29311379623201317
-0.2966516246359573
-0.3516010015164433
-0.5113492526914735
-0.7866640234475214
-0.3193762214413587
0.44562283123516655
-1.0991703150220506
-0.929301746597842
-0.6965405768508308
-0.38516278344417243
-0.3274915548897591
1.1264945911632276
-4.65114236190525
-8.593860694611736
-12.143056423710535
-10.980679596196476
-10.155975978774707
-9.555358221102706
-9.094135181485383
-8.709961846805149
-8.36594715893204
-8.052953307476196
-7.781835862836831
-7.566886959178563
-7.409177162510209
-0.13705224405363806
-0.10072756353298787
-0.0608840051737798
-0.021882639153062516
10.231963904182445
1.8174233769519306
-0.8197727914036973
0.6361429083933288
0.729133797650875
0.9786473204190359
1.1093227681168538
1.3192130582778048
-0.3938395901131967
-1.8148780330406644
-6.423141430777369
-3.2845943828794173
3.4788928862011694
4.8363655874659575
5.574961347432422
7.446368592651568
10.338302394390913
10.985463091447402
7.809097457403133
4.532678598870663
-0.6241178638724288
-0.9255859616993796
-1.4823426992271889
-2.3941508130506386
-3.3991748108285504
-3.144732786789592
-3.001705507620927
-1.5218294163878083
-0.8382098847693957
-0.4068601506322567
0.3669426926651591
1.5924981602821133
4.096383469167029
8.386268252865337
14.0989888173363
16.191336748383847
12.745168872990378
8.624375036320927
6.109879786939434
4.83636558746649
-42.49444908899918
-25.982323459539572
-10.058287004631305
53.86320182102817
63.62231355308475
5.307356174449374
1.211045865108625
0.2729911128515595
-0.13282517966520954
-0.39010433787627424
-0.6123907698161501
-0.77793788534092
-0.5872676059467894
-0.20885773005302335
-0.42892612217047665
-1.3651478135448984
-1.2891135409612513
-1.0516403603736582
1.24509563602232
2.301950415302651
3.683088281615486
5.278404034694018
4.946523404477212
-1.6714253606515772
-10.01908240432349
-25.763235854385538
-42.49444908901104
-39.83198860396282
-37.44571721755232
-34.598589460871494
-31.0331938073089
-26.829294818977417
-22.28700919649029
-17.770735716008492
-13.608915415070198
-0.18051135783393768
-0.16513452078728688
-7.270202757084826
-7.172966597581394
-7.444487480962611
-7.923122440471643
-5.11508035508238
6.523884927493556
23.01669376366363
-7.545671153267845
-29.205111575133316
-5.354455429604999
-2.353354165811672
-1.6180636456548951
-1.5897731085359175
-1.8292760627757607
-2.097191085139178
-1.6966659132061472
-1.6306625990944699
-1.409013505481537
-1.23147583029928
-0.9052073475224215
-0.6275216963733635
-0.45449066635789603
-0.3734881468393553
-0.38331026082381825
2.6188054240260046
1.6116488228499324
1.0065381032256135
-0.12174347986356104
-0.4595761861718939
-0.875608977140231
-1.5848248675789025
-2.624406791200117
-2.3183676232047583
-2.1324754017992884
-0.8484543907461526
-0.07842312049116235
0.5804946864243276
0.6246185810250378
0.5089657473895985
0.29044107765415256
-0.004749738806227241
-0.3873741087268854
-0.8702993019621309
-1.4090135054814823
3.177213984897876
10.482987033502617
5.999691287462925
-51.74671761002503
-63.42054123855202
-6.343454867221993
-2.533589297729244
-3.5052052759703027
-3.9187431840101428
-3.3991820195843387
-2.351532987108261
-1.415901222280191
-1.4563089059940066
-1.5476162192975642
-1.265893774603135
-0.5628973806553087
-1.1625336164531008
-1.352694200146598
-1.856073919132907
-2.0460945936011212
-3.200714100505019
-4.764562236157579
-3.249049046042506
1.5035429372180713
6.149462986772838
8.982856548040452
3.177213984898101
-0.22779421802970834
20.08518405475485
23.649991512066904
-0.006551895900193508
-0.007200095508104392
-0.00780783692306513
-0.008240869873486208
-0.00853577264627816
-11.673979522057959
-8.622001367958298
-6.135560063503887
-4.125250412737974
-2.4694200323804667
-1.0579037636422315
-15.61712828545476
7.8541909889338095
-0.11270047274370146
-0.053988824057543856
0.13214106910765044
0.33701055377212474
0.422391507264344
0.2745803105266974
-0.10694314352921186
-0.656598397141177
-1.387336941458228
-2.0740263200045574
-1.2489363778544842
-1.1079593720210195
-1.1171652082554677
-1.1219599846722221
-1.134438670299318
-1.1704527064569257
-1.2250662247834145
-1.2410518305865246
-0.580453901661903
-0.29488164647428006
-0.09907982189835125
0.557238689305166
0.00462535644494777
3.2134857278756983
4.0123768491670315
1.9824930306755502
0.9675141414231408
1.551205699197535
-0.2762980810320941
-2.5823517565460268
-3.135905194822329
-2.2770745546130735
-1.541366628630211
-1.201312552764895
-1.0846544404317986
-1.0615786522894965
-1.0734550950878448
-1.1079593720212029
14.135742717346517
11.829728492755327
6.882200054732003
0.0035134452541935217
0.005699972650632895
-1.5721364130275002
-2.7949220947987556
-1.8102799817299433
-1.0486995118933984
3.3746422372789433
2.284591695336368
1.2564722788003126
1.317733689216418
1.4114445097917123
0.7255510364971384
1.7865799805230633
0.5046933179879367
0.11632150320811419
-0.9140609061674124
-1.891983461414432
-1.9187770333990126
-1.5486262205422208
0.8134186340843834
1.3487436864174804
7.754773230390175
10.500436068724303
14.13574271735005
16.88797155626237
-2.1804061337367155
-3.3593966867957628
27.34662490041043
30.69865699475699
32.961165001031816
33.271771830783386
31.04068998613781
26.33645804957974
19.749771337743976
11.338336896696687
2.419176071480168
-0.3130264955975732
-7.276193784628859
-0.3931619994013438
-0.014746953888270563
251.4380860389967
11.161212081746143
19.206195987409515
-1.0728050435283993
-1.3880518708492882
-1.523558826681015
-1.5061381244761682
-1.3266396034222887
-1.0801069929028004
-1.3806950682663772
-2.358759022344298
-2.242728245475761
-2.3686586423176115
-2.609085439953483
-2.9813790671301037
-3.423248294241396
-3.7708546124761275
-3.875062340551951
-3.7333471965342304
-3.429270179546397
-1.2270134043170742
-1.6858476934368531
-1.7248649253950037
-5.133708185676141
-5.572069549049698
-2.6861248819618044
-1.003615499422491
-1.0569309838590093
0.9837766351070889
-2.8524126953743387
-3.895877779622827
-4.981218290882379
-5.350636174648287
-4.872540153060045
-4.010373109436841
-3.2151568196792586
-2.635727238121178
-2.242728245474545
-0.0015047505744691548
-0.00048734894995825233
0.0012680364318923393
3.248147903731664
2.405552281427714
-0.24277429947931545
-0.28833492675726274
3.5039303450974075
3.9120789685613357
-0.3943695700283387
0.1471054994269513
0.21448224459764215
0.21040316011565824
0.3101577883716626
1.1174142738795474
0.39023028188201814
0.8506300308319618
1.200733853135557
0.8628232117381259
0.6472073065325918
0.6162217227381583
0.6924514873204033
-0.029591052400994758
-0.018522645261258613
-0.01098615044115939
-0.005642622441476925
-0.001504750574471787
-0.0032565662816583033
-0.004638730671060102
-0.005716934760414639
-4.079505686782864
-4.456333589566023
-4.5112178885672725
-4.240347779281502
-3.67775931917682
0.0789321583076199
-0.23486987230735112
-0.5416205272220475
-10.16679597309871
-7.848556202486181
0.38053523753587354
11.217138206505286
-15.360503721983006
-272.67465388820875
-0.8867454081048344
-0.9262814954411763
-10.989010085475222
-0.390100464549481
-0.5028604610330162
-0.5612604350780003
-0.5809806310381957
0.2907124502784979
-0.14086720027195182
-0.06358593756989556
0.007597192972941008
0.006911425539203375
0.04010210406801468
0.10827475107071605
0.22074596436132932
0.3859690479601986
0.5142403660452197
0.2903752970193725
-0.4783455328272549
-3.046326392637257
-2.665292707298224
-2.423180302959367
-2.1872816866102127
-2.036004655438513
-1.8651479096498162
-1.5848151386358156
-1.2057529531402973
-1.888006689099438
3.4254700501214472
3.5392688235552354
1.9612811652399031
0.6979685499778527
0.10928759136690613
-0.08474906874941818
-0.10850603178537699
-0.06585938090699389
0.007597192972957023
-12.526659580906475
-10.107410792014205
-5.716375417001913
-2.2306605195134077
-0.01160172302289535
1.2724174851957326
2.531883214534075
-0.28525916006780105
-0.2626483410167756
-0.2234034206354452
-3.952120186674168
-2.4823020074405058
-48.80821213574958
-83.21853303096646
-8.150371581142764
0.8541841234429451
1.3397886562829506
1.1025264754807798
1.7402634682138431
1.9541893508736945
1.8435667926542436
1.486432664616379
-0.07090186487553507
-2.3155895707156406
-4.170280487507935
-7.3332182562374015
-12.526659580910282
-15.590007881134538
-19.17855299419572
-23.230996615796926
-27.528434027648228
-31.6039152563938
-34.70626947939504
-35.94865035322696
-34.706614183606526
-31.016207789812782
-25.441535729224533
-18.045613864922196
0.11164312895960037
0.0808827910618035
0.051305861322374656
0.027028286144598783
-1.3390847198166516
-1.0068852943942623
-1.8743596479217715
11.420250766995904
-0.2206987062935175
2.3138012217859005
0.3230334866948243
0.34443234963547015
0.33006912768548347
-0.576906123593708
-0.5590403445718027
-0.5313387095046881
-0.491267790263943
-0.5278609644903325
-0.6943750045499817
-0.9221847630774512
-1.1238870901104996
-1.2279982394957376
-1.211746311012665
-1.1004916738812691
0.008192317933205198
0.06905561969575391
0.19383083244118715
2.8461236575517606
2.5146324063877596
0.13711197921475196
0.07891313345811002
0.22138490577588438
0.524017641018216
0.21077578078921022
-0.8278979843152404
-0.23955930099824868
-0.3937830807145993
-0.36086967392106695
-0.3178131348461
-0.29803318502889337
-0.31880684400780723
-0.38193002266241494
-0.49126779026416517
4.291609892150114
2.9069218722318992
0.18402632891176254
-1.819046999501762
-2.1534360218909456
1.568119696909544
1.7569816590492993
1.580191412096081
1.0540616005321402
0.48422888234810685
3.9768382295801508
2.583707440164617
48.950972359013726
83.44848553780092
8.568937340209656
-0.26153249459107486
0.16117413650202125
-0.3315908520561419
0.19228785874855348
0.26835362200669544
0.18614696169584766
0.029420083206434786
-1.0677640615884072
0.045430416449205306
0.6179478614110641
2.0064905769711667
4.291609892149115
4.303740348248382
4.34230529211136
4.376612529815995
4.354694602127916
4.205405859973989
3.855926134756265
3.2617305836554977
2.437741462054339
0.1702974572569899
0.16058485659794752
0.1396399358292588
-0.8655152629229655
-1.2504979302861743
-1.7254268989215085
-1.689359494556789
0.04454525709579824
0.15902986137471214
0.13065050069837827
-0.022093816367131085
17.466109466455336
0.2767729700410246
1.3018465101217058
0.9011011213319216
0.7047664954775297
0.5894521339175794
1.0392675919757572
0.9437590646013876
0.8037592318638884
0.830069228750232
0.861204518052007
0.8953358738252308
0.9088008495855089
0.8353402086790053
0.635677335651938
0.0021510725482340592
-0.9420475222213113
-0.7637442400631517
-0.5660086377334654
-2.917279348288501
-2.550920296004785
0.36187212029931726
0.027169326039434755
-0.47868748083187795
-1.1059819624417373
-0.9739541032868954
0.08454909926831196
-0.3966770770560234
0.49146873385682693
0.9411206142331127
1.0733754811043987
1.0367922970696934
0.9516804494210247
0.8702789892774033
0.803759231863919
--------------------------------------------------
vg_list, numpy.float64, 1296
-0.049431485324107564
0.05079451158257275
0.11937515847130505
0.16441368176349602
0.19867300199764643
0.22769936155754208
0.2529892392666067
0.2743661549105235
0.2909152273189634
0.301287355698844
0.30376964684078267
-0.007018489243739302
-0.057291391535511174
-0.10559952390297687
-0.15043989930288482
-0.19067918750207963
-0.22555101763407365
0.14269445429965186
0.1353911807647317
0.12529883160743213
0.11304938372739498
0.09910988229827682
0.08353891002199167
0.0653721296835888
0.04130112782660397
0.004337329906955248
-0.0494314853241056
-0.06624611788822155
-0.0800159375570783
-0.09001366287922602
-0.09703052416793048
-0.10209534749591177
-0.1059716742985457
-0.10913546999637944
-0.11186160527401554
-0.11429947920535878
-0.11652271147380416
-0.11855958711817517
-0.12041173443273476
-0.12206552605402589
-0.123499043322386
-0.12468589982952624
-0.12559666731055655
-0.12619797471409722
-0.1264491702469854
-0.12629615041324377
-0.12566196201462632
-0.12443606848925698
-0.12246600948057473
-0.11956373310958063
-0.11554691627656573
-0.11033784766642446
0.0492471449828956
0.05110884371652426
0.052867536576550835
0.0716376031194894
0.09068198260392613
0.1094644331855067
0.12739014657343686
0.1438257789478669
0.15812779856889886
0.1696747841786893
0.17789860267314378
0.18230981902840374
0.18251567544173392
-0.0860771478835608
0.1537376316593878
0.1255542881937118
0.0947994584854688
0.06265217438759096
0.030311749285551075
0.043459789911976916
0.054733461592160054
0.06385582719518507
0.07059865623820195
0.07476796837886447
0.07619891879664029
0.07476155233508901
0.07037735596900781
0.06304440695402311
0.05286753657655311
0.04888313154721003
0.12144849178408204
0.18874797445967695
0.24793170157724034
0.2976550002764823
-0.11826093584163955
-0.1228196795217157
-0.11574205211441697
-0.09890542963230395
-0.07409147122495312
-0.042953868450423066
0.2962988384665732
0.27504473817766023
0.24858299189246125
0.21773331774423615
0.18338391176878172
0.1464934711846751
-0.22186620353508413
-0.21314793753263683
-0.1983375335864479
-0.1763179662840873
-0.14607948882378635
0.20519859842138577
0.17278104045927797
0.1350300033766791
0.09308497380375037
0.048883131547215984
0.0412761816572993
0.03383382050329356
0.02676369318373165
0.020257614400457796
0.014481810575160596
0.009570750081342113
0.0056248789466563955
0.002711462559442896
0.0008668853516798981
9.896968362735434e-05
0.00038773549092780335
0.001684247299663435
0.00390697692486088
0.006936388709195658
0.05420336538783194
0.05181627581050996
0.049680802506519114
0.04784357024535717
0.046358743852737846
0.045285573424404806
0.04468296132368883
0.044600278829678874
0.04506288808197656
0.0460538131274617
0.0474964376262491
-0.10411274978856525
-0.09741321762224157
-0.09107376996723728
-0.08826365956026219
-0.08612117850730233
-0.08470162380960806
-0.08392090004606251
-0.08361096074189975
-0.0835999217516882
-0.08377491195866306
-0.08409892679857495
-0.08458432614296424
-0.08524784418909184
0.17823425737335927
-0.0877845099793266
-0.1267953812648611
-0.11816800717344964
-0.10609128959652256
-0.0919155221759026
-0.096489086836368
-0.014231087456659727
-0.026563280175018234
-0.039813204449029534
-0.053137772535855395
-0.06561523667011321
-0.07634185864431868
-0.08452686956806245
-0.08956433027235637
-0.0910737699672397
-0.09067730985553565
-0.1410447715091244
-0.19354995618240786
-0.06717989807471338
-0.10021506947024576
-0.32822763600864147
-0.3564467833170881
-0.37466999360172315
-0.3834416283135408
-0.3838032998984657
-0.3769619782881759
-0.3640930381093288
-0.3655663276299717
-0.3515857643445648
-0.29980404810318323
-0.13238158770501307
0.15737720944858385
0.11181528372853985
0.06290229747345975
0.013326376865085934
0.2536368375911835
0.23201893897738324
-0.10700656831716217
-0.059276119812069344
-0.0042662072436275705
0.05522307428982734
-0.09067730985553757
-0.09659368482809935
0.1036690185693207
0.09833596357539744
0.09329672632335996
0.08855938185945762
0.08412022148361217
0.07996433543885398
0.07606811295773061
0.07240334611231045
0.06894202089194149
0.06566097611359938
0.06254538301161316
0.05959088167390607
0.05680427796101528
0.010608314708317058
0.014707537705869004
0.018962963689703335
0.02304616586872465
0.02657469228892191
0.02912114502109689
0.030231316237084905
0.02945586815110724
0.026410393851786212
0.02088886034662053
0.01306087892386488
0.0037513459018728955
0.023929282237733163
-0.008632136512950087
0.0021981092960051893
0.005107436802857905
-0.008681415888999677
-0.043423153415269714
-0.09036929121822909
-0.1313201944628853
-0.15592099671251441
-0.16477146797574146
-0.1616648532000306
-0.14954000942703988
-0.13006517471004547
-0.13091199098217585
-0.08261608697243722
-0.06810188540360164
-0.04045500193838563
0.005149444471496565
-0.0035022782691224094
-0.09723330135152469
-0.09339985201382456
-0.08370980458370847
-0.06661171233736196
-0.04318196129088367
-0.02124366037805246
-0.008846055434401305
-0.006074766169336332
-0.008632136512952662
0.11513415489025397
0.04363445433312528
-0.01868377739881312
-0.24453893182041347
-0.2903847971719574
0.33776544925065244
0.3687409753694155
0.3911913703800104
0.4055331578017708
0.4118265806157765
-0.15337282030961108
-0.16392580403664214
-0.08342080900211452
0.004303394419481764
0.06463555086833991
0.0074993633754563095
-0.1775921583625976
0.29515748956135746
0.2843538509580038
0.2707967603733694
-0.03346826087526205
-0.07366594420831815
-0.1037247460390194
-0.12101641886602252
-0.12423949350498609
-0.11357665498492081
0.11513415489026135
0.10927728778612522
-0.1027860674413186
-0.10921242877415091
-0.11585108113551902
-0.12269373337369009
-0.12973823098923268
-0.13698173546436118
-0.1444148012924179
-0.15201651334548788
-0.15975041803831727
-0.16756081612196486
-0.17536841922330293
-0.18306388690692024
-0.19049573501788136
-0.19744427541421025
-0.20355685947483984
-0.2081581491940845
-0.20956002256876333
-0.20171278259075082
-0.153381836292225
0.004103754435314669
0.0938269408505916
0.10837988893805005
0.09989978851386486
0.08050850852188945
0.054346691037408516
-0.005293530317337494
-0.011354791174046697
0.004110962161140312
0.01968678465281134
0.03528363254156322
0.050478309072671784
0.06451756815123133
0.07639107271400755
0.08492512861264102
0.08889196738577639
-0.13763051059053055
-0.14450667789638746
-0.1466655152529216
-0.1332570876977731
0.07301144891044131
0.07608719617202656
0.07765507045728307
0.07200634188169412
0.08797750661145554
0.09260480847027425
0.08885239817063638
0.07924777118052836
0.06580058502598958
0.05013271244250566
0.03358778390783217
0.017278806139569752
0.0020875809767845026
-0.0113547911740501
-0.017256732235475226
0.024663032654461927
0.06592279886169063
0.10568801998287547
0.14317938263691418
0.17770904949375688
0.2087272586893724
-0.08312799120944843
-0.11240371239786036
-0.13601580690201626
0.40975526360915726
-0.06413075088989245
-0.09155324948993185
-0.1232171517066346
0.35895504844781245
0.3339499151684542
0.304037683060696
-0.14789731155488367
-0.11266258108594526
-0.07245495867363608
-0.028723341896581774
0.0165195584085099
0.058413285541401294
0.04143222428265641
0.02290240858086237
0.003205399277126004
-0.017256732235474782
-0.02429130394784826
-0.03140561620405786
-0.03854696718880578
-0.045662011054528
-0.05269773086134798
-0.059602242760584796
-0.06632533183961968
-0.07281873624379495
-0.07903604514371576
-0.08493226817260842
-0.0904628561166502
-0.09558233246695833
-0.1002422217708028
0.17215760119489967
0.1693718975745171
0.16655944664433425
0.16328149451102264
0.15810870205503097
0.14525517798437637
0.09370083846167608
-0.0651616060963556
-0.15454559421859915
-0.1671468089223288
-0.1552094598936381
-0.13268652363008618
-0.10880373537727113
-0.09062194534421544
-0.07916664038764484
-0.07857734339380407
-0.000673367558089253
0.005498225128599828
-0.09514674318126853
-0.10054256645875219
-0.10624835442606405
-0.11568626835442813
-0.12724295140423147
0.08724352077408412
0.07969745496975394
0.06774386622522931
0.07034338141757795
-0.11521113091005658
0.007090448239877404
-0.013198378429067716
-0.03716980283808917
-0.032237807200475296
-0.027201623173113205
-0.02254914518576555
0.10094278740785008
0.11555200319688294
0.11258715644929822
0.09236692832005247
-0.007380650873439469
-0.003584713109664104
-0.07916664038765715
-0.25084287535553257
-0.24793462235300082
-0.24267294393252542
-0.23669594630752228
0.03341982330661954
-0.009715816110283375
-0.04874008141490571
-0.1859234888369525
-0.16126903128808634
-0.13205851138299396
-0.09931573897593288
0.3987723701231629
0.3917389227151475
0.3783643035554274
-0.1577330324367032
-0.19342358575016558
-0.2285364392480867
-0.23825518528536274
-0.2462759991742411
0.09668242396022397
0.08634346247532343
0.0734910949842541
0.0612715206531988
0.10408510973410483
0.14434378830673605
0.18223724282800646
-0.2508428753555354
-0.2552062372019701
-0.259327344250334
0.20820171527023945
0.20481268717858508
0.20143158167710368
0.1980499293329618
0.19466355546520633
0.19127563800499806
0.18789892545447967
0.18455627912555198
0.18127896359724924
0.17810220329739285
0.17505725212476625
-0.10438821735097982
-0.10795599724895061
-0.11086477547535145
-0.11300658480628838
-0.11422777461764791
-0.11429628051880261
-0.0984580749576729
-0.07471303199355833
-0.05203780250461326
-0.03190301879367506
-0.015726096018920777
-0.004502549342866615
0.0014317964484576416
0.002429638756345144
-0.0005802298504348075
-0.0025598051297009775
-0.08148567507934452
-0.08782264788451735
0.014886208058758798
0.02570536302071363
0.03586559750060464
0.04306133658575961
0.044877359841083764
0.03924552878035024
0.0254710319787359
0.0054770620749469544
0.019764536065665333
0.01938462845831156
-0.09326828394168364
-0.06880812725256902
-0.044292282021457574
-0.01738079776926908
0.023135476270398116
0.06754309062693614
-0.018653062118436037
-0.015622845533917379
-0.013170738627227861
-0.010633370984711364
0.04131044253942746
-0.02806055038119349
-0.0005802298504287325
0.2185116914621204
0.17473910393835704
0.1276256995294926
0.07974927702319798
-0.2295175296438031
-0.21958422558366425
-0.20535112784755993
0.2358759999526032
0.2590380287065785
0.2783444262934993
0.2940366551657614
0.3059252669270151
0.27599986554471195
-0.06806484162201464
-0.10558872825461335
-0.14259747363131223
-0.17851791170538853
0.10878042268208894
0.10424734567370268
-0.2523141080172752
-0.2549014138503809
-0.2523164827349631
-0.24596609273219525
-0.24065903190651172
-0.23987024411646712
-0.2438158341820681
0.21851169146212468
0.21504237186870934
0.21160850651138263
-0.2631037451027053
-0.266373330024371
-0.26891761889086535
-0.2704735856969697
-0.27075344797284945
-0.26947034309179335
-0.266366384035588
-0.2612382682190182
-0.2539554374729709
-0.24446626568001267
-0.23279044334741222
-0.21899918005505295
-0.2031895259180405
-0.1854632205197525
-0.16592415298821667
-0.1447089985108288
-0.12206312022598433
-0.1128443538274998
-0.10927528632770922
-0.10264060441859228
0.16929039287267725
0.15962280441998494
0.14762125522519612
0.13544013364080265
0.12604913310287477
0.11917444565525939
0.0651333202605911
0.02970545155798065
0.025551391006887397
0.052413778836035214
0.094652083692996
0.1332779023057783
0.15996462220927055
0.1735070199764774
0.17478493010800472
0.16487666470259282
0.14468997769526346
0.14456643199423785
0.13390836727796035
0.11301016474475253
0.08325022169839542
0.04792091962913762
0.02048239798712545
-0.02206143831570774
-0.06981195858614957
-0.10906279198674118
-0.13378502416993057
-0.14377041735917903
-0.1301105023426005
-0.06909757504473904
0.028129208589397724
0.11917444565526192
-0.059144516483289535
-0.1983124988586824
-0.23229429892662212
-0.22090296674581675
-0.19998872215857266
-0.18355227556766127
-0.17746091021497246
-0.08989924985759354
-0.06896116282447981
-0.04671191335320418
-0.02166775308606703
0.00657692745770449
-0.030522673450039506
0.23983621812750866
0.19932896642615167
0.15575108276207028
0.10997889538025302
-0.18208752930402566
-0.18106277904347007
-0.17507428179661907
-0.16605303067771385
-0.15956274721995214
-0.14015818938356245
-0.1718738807195035
-0.188538555596388
-0.1624901911670973
-0.059144516483289965
-0.06347044210947816
-0.0666456786082034
-0.068722432526445
-0.06981949740513063
-0.07011096614957042
-0.06980241530613794
-0.06909535069371366
-0.06814148875478176
-0.06698417828130188
-0.06546888407190965
-0.06306843732171193
0.11900307965081611
0.12248424535649663
0.12550127747848344
0.1281670143690693
0.1306243025642224
0.13303674677517688
0.08033994868719298
0.18634073361755993
0.1866050600381696
0.1830172150536413
0.17697406149542308
-0.09158479464126396
-0.0745251157205097
0.1372569368335016
0.12586404737635337
0.11200144146255178
0.09745447203793434
0.1269489673933117
0.14989178184648802
0.16364079382402247
0.16676970416616993
0.15851793468641978
0.13892996090622117
0.109722820242819
0.07536449484588949
-0.08824747779249101
-0.07541090642043703
-0.05770540920930124
-0.044770605963561916
-0.021460833141114216
0.0032224163605697395
0.008582192677988532
-0.013823121735645757
-0.04146493078113684
0.12094984826950025
0.13108581790647572
0.1385659694365881
0.14315656244161634
0.14411851437563697
0.1403513694541081
0.1309465131581089
0.11608000020760298
0.09745447203793225
0.06829471542333343
-0.15120827468205303
-0.19131720700270025
-0.1813769983077227
-0.1592790721281484
-0.13484805294550417
-0.11148408184334067
-0.1832556039262248
-0.19933116879881135
-0.22165597937052275
-0.2449814936288995
-0.26454444316085995
-0.1942090552811102
-0.08930655876452662
0.0002526488148000758
0.05013979039451343
0.08186680414092543
0.04610227221674543
0.00959084834555541
-0.027670814554365913
-0.06553688186892345
-0.10349579971310793
-0.16058233575263064
-0.1664665391541521
-0.1641887276988232
-0.11522545628076415
0.06829471542333
0.06933179622940139
0.07134208882301811
0.07436836412543639
0.07835808270051771
0.08315544132918071
0.08852297365813187
0.09418411324770347
0.09986730234842234
0.10533767380288897
0.11041551205024012
0.11498610750904119
-0.05846745779501866
-0.04845801752756215
-0.025021330406497358
0.07293222532742319
0.07551761429532698
0.07792217890602807
0.17980126870279245
0.08274930672622048
0.08479136431813805
0.08558383812158965
0.08350228613312446
0.1478520943994195
0.1447498809736986
-0.04753940171880011
0.0015078219685113851
0.0019065489013443786
-0.016274151232054192
0.002422605133536898
0.013196521719494482
0.008370459771846308
-0.0147074870782193
-0.044815072411053196
-0.07023922256606321
-0.0865996691437802
-0.09254731400226948
0.04318115626488794
0.021036040490513823
0.013136464424996582
0.039303460754506366
0.06840245346169889
0.08888442825832923
0.09608134082788809
0.09172022805964743
0.1079666783050699
-0.0536848504282497
-0.05217060738541446
-0.039061087817766675
-0.0188221622444013
-0.00024879718754481153
0.008232881831602833
0.006058757767766005
-0.0031659127135445116
-0.016274151232062665
-0.04128302365078196
0.1635456712558836
0.2662695847703483
-0.11470021898218494
-0.15172891346912143
-0.16050560215432327
-0.1523604422021133
-0.13320672913929074
-0.10776109550857667
-0.08029080934561127
-0.05432405744034324
-0.032668463777676536
-0.06184582494326129
-0.08586250882604976
-0.10005189590066717
-0.09779354486128343
0.23011674314416117
0.21455169690278003
-0.08465126812759179
-0.09763873833040981
-0.11374519283469164
-0.12756431700058024
-0.12874427281272588
0.27765800525109646
0.25667748706570687
0.1519368338590183
-0.041283023650802
-0.03756186165242167
-0.03492176495264501
-0.03285532749581187
-0.03076939613187943
-0.028039277783281684
-0.024105555731199525
-0.018613780514004336
-0.011550047094244748
-0.0032938715449320737
0.0054450375155151685
0.05443550583880823
0.06081509033383825
0.06590746927038937
0.06984751830730403
0.028098883332209237
0.10764855837589639
0.15974826654843516
0.1355760834729058
0.1383913675733237
0.14152982119041418
0.14476494769235843
0.14733825060471362
0.07630439172579677
0.06197630995240336
0.03619748148602496
-0.01556681738768409
-0.02611744561309317
-0.02728341293062833
-0.008583276822764097
0.014061315826147806
0.044448390207380194
0.08342485704293832
0.12086427677472072
0.1486344014034159
0.009393446581388333
0.012932366005152393
0.013910020500402805
0.014946724065118707
0.019367981848223775
0.01662594015043593
0.005042596801139108
0.07461913182402667
0.02674880535556125
-0.0016214470727598067
0.0146789826926025
0.027530788617292034
0.034172040522827164
0.032657855113467645
0.022788177327134087
0.008625263326580606
-0.003820872759729763
-0.013303391278307618
-0.021016335006964676
-0.02728341293065263
0.0643480009051811
0.1615359916680868
-0.014711182586230486
0.29876828060752175
-0.03689506604955211
-0.09995093465185234
-0.09177756394196326
-0.06049584525125362
-0.015535969132763748
0.03594272137111219
0.08664986869199566
0.12990427546865818
0.03463785406552897
-0.09148581164647918
-0.15737827302041793
-0.021335886642080137
-0.07034676776420537
-0.07577628570365488
0.20285613874829195
0.1970803292018887
0.20013803118954054
0.21596807164274914
0.2469660304316461
-0.10340087048587669
-0.012143390266154273
0.1522607620565387
0.06434800090516818
0.05926957280572822
0.052705050735113494
0.04459679754969029
0.03512572957635032
0.024619563277923306
0.013478327143240654
0.0021072226055236405
-0.009125096850964
0.03850031257757344
0.046876780707630405
0.013712038576324637
0.02017577807168002
0.022256144133800122
0.01301089412123782
-0.02464131961395942
-0.09314662906925636
-0.14216016144387833
-0.11970206644434517
0.10554160248891584
0.13275112704173908
0.1281842966761897
0.11136662269991571
0.08630791918896069
0.055357545480639044
0.021908580880669666
-0.009945115994644796
-0.03731203799770105
-0.05955729993373851
-0.05202618667314503
-0.04292699554973539
-0.032269159400523495
-0.020328048563140775
-0.008257325634803345
0.002171179550522366
0.1666048167566528
0.1767404609259964
0.18125153059305882
-0.07721648166442106
-0.0855914847359321
0.17054018342807548
0.13037727432878907
-0.010710065416409256
-0.02557587845566068
-0.03517415838572639
-0.03313251277125487
-0.03396194175973493
-0.038404800961241686
-0.04543434120287445
-0.053020111606572023
-0.059115081029115245
-0.0624748915317792
-0.06302335685284968
-0.061661915520561855
-0.059557299933720026
0.12376500579942017
0.1716953354271186
-0.07029055182993857
-0.09776886162385542
0.24559618818042764
0.3270029455826537
-0.06966718438048775
-0.11887946861521562
-0.17923260350689546
-0.23894173270036728
-0.2854843399084281
-0.31253389152529454
-0.3188578891258773
-0.29897414295001296
-0.2113903404925743
-0.0328732247178319
0.08575178007906502
0.07509867845391488
0.06488589915005752
0.05508677347182919
-0.12900127539242184
-0.10684466632831494
-0.09595528844098754
-0.09545088111140451
0.37078528550845163
0.1820546311738149
0.12376500579941635
0.11664460012418883
0.04330134586743295
0.03084050872135632
0.0007934100117127536
0.006762838593502974
0.013648777376496973
0.021411910847654925
0.029832685989556327
-0.019881961715973038
-0.029796945416462252
-0.03834211793948891
-0.044578030105427345
-0.04665412053920927
-0.04087973175068654
0.0826302602616846
0.10477034665599665
0.12304651092628041
0.1234444032523247
0.11985294879294363
0.11202529297712828
0.10003072187494838
0.08440049793618276
0.06599719616199672
0.04530865999599419
0.02272052065369713
0.0003140759019343263
0.004607813351224996
-0.0005127087747088394
0.010520563259045185
0.018094707850639498
0.020336506800248684
0.01530420693870463
0.0018691092836850623
-0.01849143533811006
-0.040596162213033714
-0.058243213111734624
-0.06939630820958753
0.18253586197196736
0.18259960855862317
-0.076965156568278
-0.07461943137872654
-0.08358402587044568
-0.09330139329702374
-0.09509649834478266
-0.07627357640717673
-0.04963475457196871
-0.02291992958498147
-0.0025231640881289742
0.0099643907186258
0.015436823514254112
0.015586774534415251
0.012121713680689256
0.0064112964263761535
-0.000512708774713648
0.0686951115829618
-0.0029272584327723877
0.31924964714694193
-0.008029098442803445
-0.016643297118684827
-0.03606117474320973
0.3491095731728693
0.35925883982449686
0.3640053486192697
-0.15761177583954505
-0.17002161524113724
-0.19727403546132566
-0.15774140964865546
-0.136573475888156
0.31667169368875725
0.10244097857939793
-0.2030237771326538
-0.1889757586636412
-0.17244351658373344
-0.15233969194798863
0.045629604484588526
0.03632566552191194
0.47509246152055373
0.4547499345856517
-0.06930894457925543
-0.007810873406484373
0.06869511158296054
0.055673805140152494
0.10750644625018232
0.0968143361941792
0.017453061515974998
0.002322691023652291
-0.015111521600354623
-0.034823265235869996
-0.05591960097575517
-0.0766496695378747
-0.09473771496210377
-0.1076317539549087
-0.11180675510133556
-0.09797354475576102
-0.022020123662961057
-0.021074475729930417
0.1192422461869464
0.11729594976306817
0.11306082026956915
-0.09316520541106914
0.09485918409207784
0.08441958257941895
0.06975733417658278
0.05330971925718244
0.03719250600912949
0.023185246744472265
0.012298316445586408
-0.01919487116294942
-0.0352288729686215
-0.02749051707285393
-0.016031177167288538
6.29293011921864e-05
0.020811967805118858
0.04458729048180864
0.06820415178825794
0.08818639215372397
0.10192648068573083
0.006017290959020356
0.015242867349154985
0.029409102343167737
-0.02572143232465516
-0.06988518402112204
-0.0887638361250396
-0.0901123120832138
-0.08497896896026852
-0.08397307829279255
0.04928403713660194
0.034055819687006814
0.014828128147502562
-0.004671710390194055
-0.020162793452501195
-0.029688012016138902
-0.0341860309540005
-0.035556324331262885
-0.035228872968623724
-0.016852407331423635
-0.010607873333243784
-0.006922583287415109
0.34613518936862064
0.2955766852204152
0.2207636977430608
0.15498885488889197
-0.1712083445352956
-0.16085341071107218
0.36471067597219414
0.36014259663230386
0.34645909613997766
0.3730684540586174
0.37190799001714625
-0.17952133010122706
-0.31509091258816135
-0.39730607142623
-0.35765964856825816
0.40609576380087864
0.44157238909102525
0.46443745826542093
0.4757935579772391
0.02684210496866981
0.01682798370787856
0.006103417082401079
-0.005237626905814518
-0.0168524073314227
-0.012931096275970796
-0.008851808623983189
-0.0043526176767594
0.08481577314633285
0.07166825202532981
0.057546391060730284
0.04274722503941023
0.027782342615655868
0.01344338813722697
0.0008675747402752398
-0.00828968066090487
0.05645806970348713
0.06883121970945086
0.01657165724917648
-0.05147494760693725
-0.0063756423827922536
0.06909512694174025
0.0876106226267784
0.09765665467006177
-0.11037900178722185
0.10507340748129945
0.08295924898958433
0.05852167201451701
0.0325994019406159
0.07946777400680545
0.06545403297463041
0.052006734459273
0.03868917319999559
0.04893883809467636
0.05569997704298196
0.05634076408916377
0.04942534723801183
0.0361282920306297
0.020855500961353197
0.009001227454234336
0.003771188488590595
0.10775774568950484
0.10460343103556738
0.09202445208306965
0.08258477645037043
0.07444984161333935
0.06798151726647489
0.06314774123639223
0.06110597435166933
0.05860675107487625
-0.07268013012158414
-0.04910526685262078
-0.018747469430426947
0.008669590452784632
0.02777268182688878
0.038338132709021755
0.0422500371970118
0.041696203775641365
0.038689173199995486
-0.09662054639825178
-0.04095318174011967
0.013810995010452515
0.05790452527256316
0.08928509172082465
0.1084766965146969
-0.17819808003531357
0.10785089595581265
0.0707949839474834
0.031334216914996334
-0.01709017967670968
-0.06256695444491504
-0.03940857007502758
0.11844416100223726
0.25121708943068544
0.2953291572587451
0.3011260093416379
0.3580145895893732
-0.3117260252582394
-0.2634955373673595
-0.21709384730422057
-0.17581977403984472
0.06799308339891308
-0.036925293259870574
-0.060044087536330004
-0.07600131736101973
-0.09662054639825371
-0.10203733432246455
-0.10558304488248932
-0.106782637244047
-0.10508186883367279
-0.09988187316189846
-0.09063961859607236
-0.07702970651456517
-0.05908601250184978
-0.037188804431007534
-0.011622090393426064
0.019904694848590563
0.09753952863876282
0.1008103053721318
0.10642269555294363
0.11314906815131666
0.01642107584383419
0.05921492324640282
0.09343702006949768
0.09222780484885644
0.12392521160760914
-0.10064106309218296
0.12466618193263787
0.11017120457570105
0.09446311800607783
0.006079062488763141
-0.01993824432192874
-0.04412755153768831
-0.06523579852857736
-0.050691830804309806
-0.03624566658024282
-0.021636783275406486
-0.007312216275656407
0.005351687304058141
0.014213747811946696
0.01706541437902242
-0.18265578645070465
-0.19067621980494073
-0.1875288852571505
-0.17947802030789653
-0.16240353669905777
-0.13114096779203396
-0.08288450455034463
-0.024790755343653957
0.029905696187657805
0.03834170236259202
0.006969637571758188
0.0072026958093893215
0.04777378394079108
0.03447178640225178
0.015586199438683526
-0.00616521626941605
-0.02797088169932465
-0.04791312627770426
-0.06523579852858116
-0.09105487663516879
-0.01250962817281726
0.06860178422256205
0.15413238522023015
0.2446913759036143
-0.17674436878482813
0.11566535910028164
0.11070840975572643
0.09497848207513832
0.07189535535435063
0.13302456475361205
0.1218047829202057
0.2085741615689936
0.1418056640119014
0.07581276348709308
0.07934019237971751
0.04817104386316024
0.044120491033742104
0.07885722328140614
0.08434244187023582
0.08681704272302745
0.08214755930710158
-0.0018973875485623249
0.04332434249761761
0.007800403974394804
-0.03813471233139253
-0.09105487663518394
-0.09067785579697432
-0.08899112060365086
-0.0863377883684775
-0.0828604642668316
-0.07848697113254376
-0.07293511778023522
-0.06572182668406236
-0.05615129864987308
0.10096947143070902
0.09854411202411731
0.09696542773631027
-0.011304129999866526
-0.0025689385914091888
0.0328330991122569
0.11687535075805261
0.14921205651622071
0.151182283079772
0.14770733221612453
0.1384596340199698
0.08103171077532778
0.13342375717507038
-0.08394679880487026
-0.06578655227035897
-0.04834270397888905
-0.03302625448262094
0.03444772789226344
0.014365840755079224
-0.006051823892347265
-0.019087089069031386
-0.026644462070031127
-0.024927356928804975
-0.010385783455423452
0.01807918976552802
0.05656691147996741
-0.16010593751038613
0.012767383671327626
0.0025056913252722857
-0.00978898938158913
-0.09325684389063045
-0.10233410678908536
0.06659317363051254
0.03211096889117067
-0.0024786331715145066
-0.03530402372522819
-0.009636079194430984
0.05290973687476088
0.054226861087890266
-0.0046408983170130955
-0.016529823355148507
-0.022001978826087048
-0.02130560007365706
-0.016951442271413524
-0.01127986348478886
-0.006051823892354764
--------------------------------------------------
