# Supplementary material for: Magnon thermal Hall effect via emergent SU(3) flux on the antiferromagnetic skyrmion lattice
Source: Nat Commun. 2024 Jan 23;15:566. doi: 10.1038/s41467-024-44793-3 (PMC10805809; doi:10.1038/s41467-024-44793-3)
Supplement: Supplementary file 3 — Source Data [file 41467_2024_44793_MOESM3_ESM.zip › Source Data/supplementary information/figs8c_Ns24.txt]

runtime, float, 1
65.8162431716919
--------------------------------------------------
n_work, int, 1
12
--------------------------------------------------
error_info, bool, 1
True
--------------------------------------------------
M, numpy.float64, 1
-0.7446800000000156
--------------------------------------------------
Ecl, numpy.float64, 1
-10.801309384038463
--------------------------------------------------
E_list, numpy.float64, 1944
0.03919294274307025
0.04346897377114305
0.054629947248874995
0.07013350263953252
0.08853922265236602
0.10918338425002432
0.13169377338573843
0.15575823437471895
0.1810245098269686
0.20704971579805967
0.23326584273783738
0.2524090431211341
0.23681928394274399
0.22529857386462387
0.21779475190712935
0.21415921445425193
0.2141736503477171
0.20880303690030302
0.1836825845432126
0.15952036227595862
0.13647573471950908
0.11466763101790847
0.09422560926539761
0.07540295553160863
0.058822272940150175
0.04592761527236656
0.03919294274306191
0.04219008622942766
0.047979348315844834
0.05594168776799459
0.06548844582428279
0.07620495752203822
0.08783475636687908
0.10022582898913292
0.11328653035673389
0.1269569474524327
0.14119163497268641
0.1559495002233783
0.17118811597586656
0.18686073696050345
0.2029149791257906
0.21929252608914482
0.23592944003277488
0.2527565176100309
0.26969961106956886
0.2866790871104898
0.3036079018574977
0.32038789040888116
0.3369032547650758
0.35301247026806637
0.3685410139819883
0.38328202825343816
0.3819115072474812
0.37216750388257813
0.3617015995977374
0.3624615571003771
0.3647234889042039
0.36843360647676854
0.373501431922999
0.3797991364751218
0.38716090952642435
0.3953827293533113
0.4042229417335381
0.4134038015673317
0.4226143176455519
0.42928882956271464
0.418131718321935
0.407375069721298
0.3995176948496252
0.39474311255106803
0.39313588911135083
0.38919187670030736
0.38516292068397706
0.3811274852538037
0.37716901619612314
0.3733798682921121
0.3698680530498385
0.3667653054283111
0.36423383487259064
0.3624699990875575
0.36170159959773174
0.33269794622836657
0.33572943832635654
0.3446478306691293
0.3589686561547371
0.3780048310180855
0.37776166033279224
0.355884589532422
0.33338657612079015
0.31112698320561955
0.2898308491860474
0.27009674362563824
0.2589499893968916
0.24760119417114876
0.239317163913477
0.23431978623886796
0.23274817678323062
0.23465875492895769
0.2423857482194675
0.2710958282242065
0.2997732326194508
0.3277915343083785
0.35443231538377756
0.36441766052390867
0.34922246141801905
0.3385636031211678
0.33296651509372766
0.33269794622835536
0.3310455637162277
0.3313008132390323
0.3334008978957438
0.3372402114650321
0.34267565503066305
0.3495340176747105
0.35762025831629884
0.36672560716179003
0.3766348457673639
0.38713244151794923
0.3980077763267151
0.4090597000634398
0.4201010685395413
0.43096357329468593
0.44093298670058056
0.43902284777633693
0.43645344049892804
0.4332108002317622
0.42928654499656393
0.4246743945453976
0.4193664451333086
0.41335141717461954
0.4066139516765195
0.3991365735134748
0.3909044406896623
0.39701486190521573
0.40954612951610375
0.42076170017698716
0.4208881066502068
0.42125714905973816
0.42184074939722466
0.42259977157283085
0.42349111925891564
0.4244723067797815
0.42550225056616026
0.4265398788908928
0.4275432894924592
0.4284715082012626
0.4315149109375323
0.4422917860333454
0.4496800304992928
0.4503579744633791
0.4503578247328846
0.4494775258951578
0.46747209427051983
0.46495883353012607
0.45579268093851566
0.44781885403281946
0.44101496642212956
0.43530554721575176
0.43057504615745107
0.42668106785636106
0.42346516542439067
0.42076170017698156
0.43469778957550553
0.43271958408672156
0.42689399044768456
0.41557839470963515
0.39802649724735994
0.39050125587424905
0.37423751761233637
0.3571684754084172
0.34001702627628255
0.32342154890175573
0.3079206336194021
0.2939526244679619
0.3280422358094668
0.361834999519955
0.3931696720374409
0.4155843419102475
0.41495829885861757
0.4155665427117322
0.417814802384467
0.4213836658633403
0.4055638747218286
0.3834540980499365
0.37890931062852035
0.40042359408138667
0.41825373144538286
0.4318694578854771
0.4346977895754931
0.4364726271518107
0.43750024405273147
0.43675753302633263
0.4366080330139536
0.4369592927223584
0.43770081387343324
0.43870742433238435
0.43984427846386215
0.4409731668041686
0.4419591276556747
0.4426769124414886
0.4430159533540196
0.4428838333081117
0.44220754228701914
0.4415033852530583
0.4516077499344202
0.4612025069408542
0.4702602921298592
0.4788087201815299
0.48693811739861464
0.4948071780444757
0.5026459986064505
0.510753736242963
0.5194867783316285
0.529229002274343
0.540331274460765
0.5485689932344134
0.5482092589076102
0.548662347252724
0.5496363261869792
0.5499518995849858
0.5477611926747163
0.5413233333400594
0.5302273266187134
0.5155311949106739
0.4987567091651433
0.4811984827586937
0.46383045830899894
0.4474105692818103
0.4485974921021177
0.4553970143241801
0.4679000407675508
0.4787926863205814
0.48661901440603833
0.4752743982102352
0.4859310569765222
0.504110041707058
0.5209131279955
0.5347674466189662
0.5439865690406495
0.5481587394303613
0.5489048947951408
0.5484289371961775
0.5482092589076183
0.4410377709214831
0.43802022386170403
0.4292677413594538
0.4175442129819078
0.4051893766412886
0.40098107372907266
0.4271168493057097
0.45566643155478537
0.48592405703745145
0.5172079472796567
0.5065084003743068
0.49418411594301515
0.5034749597914454
0.504648048993813
0.4984868685338314
0.4913077951649304
0.497846397151656
0.4828544541320776
0.4559706118091045
0.42997922486777723
0.4258092692029436
0.43051800212338964
0.43486042461094954
0.43814143032971176
0.4396508216141137
0.4387036494494033
0.44103777092148133
0.43890910102269126
0.4391024491873364
0.4425436059297497
0.44675417793157474
0.45169869039116
0.45735111509093557
0.4636959814340476
0.47072759666930303
0.47844747975110374
0.4868601985217024
0.49596793355939334
0.5057639555565199
0.5162253602415372
0.5273049252902141
0.5389218570201436
0.5509500232927532
0.5631994359166577
0.5753767400406131
0.5869600036195338
0.5966091647926943
0.6000869768702747
0.5950570605563544
0.58544390217564
0.5739041544283496
0.5626490781100688
0.5536919413776231
0.5530121385735388
0.5672288645012161
0.5678664300068265
0.5697868039009164
0.5730039411049064
0.5775135964854984
0.5832600118626561
0.590101075830526
0.5977764945823711
0.6058816253406865
0.6099188493041658
0.6035940897009209
0.5971643444806043
0.6080900006980223
0.6130567519800709
0.6056235179131363
0.5982849970918265
0.5918142887563701
0.5854410277913413
0.5786379089862301
0.5721793122216318
0.5666837886007217
0.5625983837170649
0.5601949502928155
0.5595736847107255
0.5606776834814003
0.5633210118033755
0.5672288645012253
0.5032729791347382
0.5049998343369639
0.5101446224021365
0.5186008694919136
0.5301942398192708
0.5446879652262361
0.5617917930667897
0.5479996871966242
0.5338018522193978
0.5198398499581602
0.5488358735546727
0.5433661706970149
0.5403568470690824
0.5374151599230945
0.5311329659226074
0.5193184769702186
0.5099802842556588
0.4999545621521482
0.5047795037771275
0.5122660661612597
0.5222700464589748
0.5345426771968578
0.5328682630349896
0.5209546497296856
0.5119321644057733
0.5059948761974308
0.5032729791347288
0.5041423486067201
0.5062527603591414
0.5095939021985326
0.5141438202988667
0.5198694293517012
0.5267271470846631
0.534663595176338
0.5436163912010266
0.5535149218517532
0.5642811593952508
0.5758302588554719
0.588071127420548
0.600906619660435
0.612720995952197
0.6141787894451064
0.6154769339113597
0.6164208084042423
0.6167785506823084
0.6163658981983362
0.6156074603859992
0.6176616932565785
0.6238687148486216
0.6298823919954313
0.6336467551719928
0.6346250297698235
0.6333158615411971
0.631021534386218
0.6291665799832594
0.6292409376951964
0.6292637637269862
0.6291018987680156
0.6289124010045631
0.6274433302519112
0.6247107343933027
0.6207583034510213
0.6157489844082864
0.6138546390461163
0.6210051134762946
0.6266400035155786
0.6201649333126034
0.6178946977128468
0.6257343165178916
0.62254738573681
0.6209380131836241
0.6247228655406454
0.62791291862292
0.6304719179572427
0.6309860533839755
0.6281046863018989
0.6284627892495568
0.631857690045748
0.6332790870093936
0.6317325153591659
0.6291665799832658
0.597829409824016
0.5978405348371352
0.597712817858815
0.5970398389381272
0.587483900903579
0.5753513488507612
0.5620082417210815
0.5805411151670001
0.5723003491659658
0.5629639357653383
0.5531140942892349
0.5801059648323563
0.5617705198872393
0.54534774638502
0.5352962313637232
0.5346649090902105
0.5360431611393189
0.5634861606098923
0.5892185758198539
0.5830750920833264
0.5642781631167945
0.5474158238078289
0.5487176855441442
0.5643018772911587
0.5806639494992784
0.5970109314646966
0.5978294098240172
0.6012384875581234
0.6051750085097527
0.6089522951046471
0.6080784218709552
0.6073907157490991
0.6069248094002002
0.6067124712236225
0.6067783387476713
0.607136757322639
0.6077886867165304
0.6087188970813664
0.6098930303785893
0.6112545710492966
0.6142334456710287
0.6279414891873681
0.6419124284930248
0.6560170706858579
0.6701110315965099
0.6840273737697516
0.6872623277806794
0.6829312365074387
0.6770054561521269
0.6697385502296365
0.6615318251336907
0.652897811782136
0.6443896922397759
0.6365160904769326
0.6296608083001305
0.6295347623871358
0.6293911915999139
0.6294032309625156
0.6293156605682984
0.6300808400776676
0.6314330185880083
0.6332489883332874
0.6352466596005024
0.6370123685300506
0.6380833728223764
0.6381006455976
0.6345200049676111
0.6300096771788471
0.6261730201523712
0.632692106596599
0.6374157330080933
0.63873317436451
0.637964261744367
0.6350105466051132
0.6323828989762871
0.6336397706934251
0.6342301614126098
0.6341217013178684
0.634736706352883
0.6337355711881766
0.6296608083001249
0.6123409737530984
0.6106509733956652
0.6056936065596195
0.5978004746702987
0.5953306351090922
0.5921526376904066
0.5872346596694654
0.5811751408332029
0.6024845308498185
0.6253635171447032
0.6494671855750127
0.6744492404483295
0.6616222033690685
0.6521140961127844
0.6445019394083137
0.6397921202301124
0.638129487890117
0.6246439274339751
0.6033653807613395
0.6118674451930352
0.6295537655923373
0.6402028121850748
0.6426612852276963
0.6376493024680834
0.627179074032396
0.6133573198682009
0.6123409737531208
0.6111153587677131
0.609975988535406
0.6096605004127472
0.614703983976982
0.6202956205904006
0.6264009900392983
0.6329566070901962
0.6398672650362204
0.6470057498634566
0.654215138799917
0.6613137668768589
0.6681021821258675
0.6743713003535677
0.6799103091584817
0.6845133519330768
0.6879844553488224
0.6901414778218283
0.6908213227903992
0.6898900801582477
0.697564286866212
0.7104666222502616
0.7224001361923782
0.7194728110019702
0.706939989077483
0.6981882146793383
0.6922717529174367
0.6881402870675072
0.6848822916631828
0.6826184602022898
0.6767109068928944
0.6695176679544319
0.6641898622527999
0.6635485660606937
0.6685644993816278
0.6782167776565684
0.6908384114177909
0.7049283201167893
0.719246783687995
0.7327192446266579
0.7261538582349065
0.7211608825277291
0.7182737276521525
0.7178154299382116
0.7198358878941397
0.7093665436816058
0.6993511128589985
0.6908615999482324
0.6840682308312884
0.6785536478897437
0.6741327595399141
0.6715222546531745
0.6724992614809775
0.677764958379378
0.6848822916631808
0.8057886436736447
0.7993889209791116
0.7863560035158967
0.7730328070504949
0.7614209871913381
0.7517857680258928
0.7437936483641978
0.7332096661730403
0.7176308552954894
0.7026083380970561
0.688304348250181
0.675095390317461
0.6624101278861734
0.6521153150595107
0.6462792163155785
0.6443198342298899
0.6463351875986086
0.6623467471880944
0.6867282677795948
0.7106322358258348
0.7336379699930656
0.7559728642110279
0.7778112708562399
0.7872238198270699
0.7969282606075818
0.8047124711957931
0.8057886436736482
0.806185151870425
0.8078575089831782
0.8106832698296831
0.814535452304106
0.8192911891536123
0.8248393540761012
0.8310853884577295
0.8379516331539377
0.8453715341112484
0.8532752763492184
0.8615613938121995
0.8679270914067021
0.8663324782026133
0.8638172796383343
0.8603102187623476
0.8557280876652053
0.8499600296158346
0.8381496164734439
0.8109136796438925
0.7833459931631808
0.7580302603766812
0.7364741523556062
0.7329294778699181
0.7415262451610749
0.7442331362164555
0.7270245493478059
0.7117044044335085
0.69891030646455
0.7001923123863337
0.7038560951767714
0.7094195464246345
0.7162294458245997
0.7235673382161998
0.7307264019800249
0.7371002727558257
0.742309402952251
0.7424161283505828
0.7384213149245503
0.7358324066544587
0.7393708557531194
0.740057053548211
0.7371499131554883
0.7314770925725882
0.7253778993506095
0.7349958441233957
0.7296413686220217
0.7232324365191695
0.7167877449142399
0.7106416793898275
0.7051778332727131
0.7008424162653014
0.6981127259830768
0.6973978244504209
0.6989103064645653
0.8601790904464811
0.8493542819815868
0.8285148398543519
0.8066309541943779
0.7859488775052474
0.7669537437944856
0.7495116816166278
0.7369302650778663
0.7306942471167197
0.724712055471177
0.7188096647758146
0.7130284135043129
0.7379082722534793
0.7546365762164166
0.7617082231278798
0.7619340390425773
0.7581291968030246
0.7560327363834389
0.7562009066607509
0.7585980460986194
0.7631284787198632
0.7696238165321787
0.7785130214949048
0.8019040377434162
0.8257055165584148
0.8475315581956605
0.8601790904464746
0.8595588377067886
0.8595124776153532
0.8600093895178533
0.8609782972797391
0.8623079289754343
0.8638529821288409
0.8654435055079159
0.8668964395890113
0.868028754312362
0.8686705997416885
0.8686759164229069
0.8700383451242423
0.8782868419852282
0.8852788696783755
0.8763794854195027
0.8634370121913432
0.8506486408687677
0.8387317648880654
0.826016085860894
0.8142549770730949
0.8027896738929691
0.7914794131290032
0.7801786356596675
0.7623389183319176
0.7475015697608117
0.7485585425596062
0.7459070149962787
0.7456986544038283
0.7465329588222988
0.7488330142633505
0.75190096983637
0.7545002919695634
0.7554340895356593
0.7542671602958987
0.7512440939534556
0.7470044784702355
0.7463374233496476
0.7495762935508461
0.7526658456467094
0.754474228277203
0.7535112425806254
0.7502342542510055
0.745733499152498
0.741130471371472
0.7357058765931374
0.74406698080939
0.7514177396375252
0.7560501033924812
0.7574307044237043
0.7559035105836441
0.7527437954340185
0.7494174817937133
0.7469146966292504
0.7456986544038268
0.8731355610500234
0.8820390683866056
0.902193003523506
0.9095059030358621
0.8927502920920047
0.8753753639402702
0.8596237143928329
0.8470422894375296
0.838591762913733
0.8345615848014724
0.8346136364689384
0.8379807670017946
0.8491066285158645
0.8636027563398462
0.8803362304935799
0.8977721764534211
0.8921801020616036
0.890123297466386
0.8882602340122925
0.8794457481654537
0.8758473669257157
0.8789314749322094
0.8883883382662671
0.8996557476917764
0.8920163928127984
0.8802925659330814
0.8731355610500077
0.876275994709652
0.880368690457062
0.8853598539925054
0.8911287097156284
0.897493576142657
0.9042256604710406
0.9110733458187897
0.9177937863449961
0.9241796154430046
0.930064054959597
0.9253488621030568
0.9140400535458654
0.9019297849452637
0.8892881286875294
0.8883177940220638
0.8820306666507569
0.8639763188249336
0.8428531809833406
0.8342043332834015
0.8237691732267972
0.8113106670160466
0.7967162974387381
0.780269953591157
0.7695448953762116
0.7605547729683385
0.756870859730917
0.7589321179835417
0.762139190214847
0.7628448108834848
0.7649539397159897
0.7685625709049572
0.7740147592431265
0.7815117080187788
0.7906323883882849
0.7955800538807333
0.7984797329709862
0.8010245936394844
0.8031286849127041
0.804987911744796
0.8049614776511447
0.8052167202651983
0.8040466709549196
0.7998678547018911
0.7985023548979192
0.7978300484349828
0.7949529095135928
0.7902946787052227
0.7846424966902885
0.778919457525494
0.7738194487777108
0.7695276057587576
0.7660283391494385
0.7634705037855145
0.7621391902148441
0.9142813926434307
0.920900549423674
0.9215856319022865
0.9252795186709963
0.9311878234903398
0.9201123170097242
0.9085650423607418
0.8984950570250004
0.8907912013329404
0.8860051164808858
0.8843565716747831
0.8857004108261861
0.8761490091418402
0.8778029426807484
0.8901687669854828
0.9014221571833404
0.913832010356668
0.900299403961711
0.8899548170262479
0.8915005711103342
0.894395181591393
0.8979287187483174
0.9006392936399493
0.9016446687093599
0.9136159379424718
0.9155928585765133
0.9142813926434131
0.9133476197568023
0.9136582896539452
0.9153037728115271
0.9183323875552905
0.9227565689805456
0.9285534555880188
0.9356642455373159
0.9439932128654146
0.9446760235928399
0.93561695821225
0.9352907389187657
0.9396373944301417
0.9426742121069044
0.9436031873066808
0.9419136202188098
0.9405661241116112
0.9435156435232374
0.946324183465623
0.9235985778928675
0.8911946094492627
0.8604234187078351
0.833511518598092
0.8117359926921925
0.7958537698275455
0.7859337994139107
0.7812690251906194
0.7806990177753467
0.7831306627204482
0.7834028993499611
0.7842067450127496
0.785533152892968
0.7873952383788982
0.7897801513296414
0.792582455911276
0.8006149348765923
0.8107235544435851
0.8204042931894752
0.8289945986814
0.82503968242969
0.8241568885384313
0.812269152169741
0.8063570835625671
0.8086034188994813
0.8118063133872893
0.8096252442402464
0.8069757857883442
0.8041420237710469
0.8013386081123763
0.7985980213334525
0.7957968823535204
0.7927818812863887
0.7895184641892238
0.786181634843398
0.7831306627204535
0.9596040262576191
0.9610081203314316
0.9580337153014884
0.9491209181821497
0.956796402425289
0.9804269524794395
0.9837112992198983
0.9785632234872542
0.9691628272529095
0.9548914854758701
0.9360942801000494
0.9139320909336031
0.9308598932449891
0.9489847866238633
0.9652492926930579
0.9718381036858038
0.964665977085465
0.9724435038321073
0.9792315237876842
0.9844967149646351
0.9850924125089858
0.9793969727542806
0.9712011053694407
0.9632454128372001
0.9528669311559804
0.9510141948661681
0.9596040262576091
0.9638952863992795
0.9687521509883544
0.9704114116961423
0.9726425693298675
0.9689082507348582
0.9644244280450175
0.9589993273608703
0.9524576754851739
0.9534032308830827
0.9637010199595896
0.9746033939343457
0.985671249701603
0.9961886632231541
1.004950507254087
1.000924461193834
0.9941809900824886
0.9778151016313337
0.9537473012405905
0.928725083275523
0.9039287432589641
0.880748991508211
0.8607004309424304
0.845229762980616
0.8353267497397296
0.8311614788755765
0.8321061369195594
0.8340950748443178
0.8256043126930606
0.8261014786242749
0.8275248620934207
0.829660331110235
0.832126887713151
0.8343797909156849
0.8358036958395708
0.835933586914813
0.8346735841289014
0.8322619197944228
0.8293700788337851
0.8376267918092457
0.8301053225380792
0.8338389912143274
0.8364398763987918
0.8386768851441984
0.8407994080497485
0.8497129792860069
0.8552184657893108
0.8565787815165451
0.8542630937077175
0.8495905906465593
0.8439063993135165
0.8381981934165552
0.8330719728453414
0.8288390668205354
0.8256043126930506
0.9677862351640498
0.9651470013316992
0.9737476712678076
0.9852239227113329
0.9859607723016061
0.9857780277369583
1.0036221841360569
1.0250990827354147
1.0450241670433986
1.0452122205801258
1.0295238754367164
1.0121011549913748
1.01664684119409
1.0182040895254039
1.0036960545019658
0.9837067801635431
0.9905634748389671
0.9902371347965939
0.9896443089944672
0.9882142782160933
0.9879575953748378
0.9896133492736345
0.9866516013714353
0.9675196754316158
0.9602070296262246
0.9629050594613435
0.9677862351640474
0.9678507371563286
0.9691770611913125
0.9754065539308934
0.9727698180874362
0.9757742785934155
0.9793615315680901
0.9834458828317098
0.9879164474108802
0.9926439467777779
0.997483020342239
1.0022440993346384
1.0065965578702403
1.0097684337679445
1.009168574939009
1.009976386901912
1.0000369084190692
0.9869045349375688
0.9641620575473236
0.9617705668498955
0.9427150728604144
0.922208536231407
0.9029045660930917
0.8852897738014479
0.869615825549813
0.855940086600814
0.8441588155516767
0.8371285896070398
0.8453176433821932
0.8455798248769111
0.8464159034135146
0.847975784451108
0.8504997051015329
0.854264519493168
0.8594742673257794
0.8661450586223685
0.8740476902025204
0.8788252523962803
0.8748039875489978
0.871204682519138
0.8659016294414127
0.8658580789173217
0.869926954100114
0.8758961674740469
0.8819823163719498
0.8851888463419133
0.8741208379110632
0.8636194255420845
0.855672662941752
0.8503523088560585
0.8472166646588665
0.8455527190004526
0.8447978749210507
0.8447211036319102
0.8453176433822158
0.9832340329423696
0.9835099733532512
0.984257085155619
0.9974547521952178
1.0229747415124568
1.0466164308475092
1.0676252898971572
1.0748101729465231
1.0600977719364106
1.0638637310028396
1.0819366794888268
1.0991508663464578
1.0676542954262371
1.0346905903214842
1.0193318780510845
1.02756279975513
1.0470902613209487
1.0632346732533051
1.0635550180603748
1.04637713806691
1.0272155252631947
1.0069880106522313
0.9897223460566573
0.9887129066692792
0.9870564636498674
0.9851499067621285
0.9832340329423651
0.981010338280923
0.9785592269160297
0.9758084996297941
0.9825592419267396
0.9906226141866117
0.9995947898721576
1.0094840836712609
1.0203028841267046
1.0320482598930902
1.0446648260810811
1.0579904877739408
1.060911558486807
1.0430934857831335
1.0257499326490733
1.0171665271703285
1.0083863520532954
0.9967749446917564
0.9832244746286223
0.9635591708976347
0.9682562386987404
0.9690692299164947
0.9506145835192891
0.9357558851254415
0.9248416814939755
0.9152520922701333
0.9018390248612684
0.8912503628133297
0.8830849507741018
0.8835285372495238
0.884736317561135
0.8863494211043939
0.8878161095001664
0.8885081512143626
0.8879301352804058
0.8859279955508581
0.8827303744671748
0.88270772030521
0.8914395374073574
0.8994185205208267
0.8962045091818325
0.8949502680106428
0.8954830648219629
0.8975177924055355
0.9006387333345014
0.8866951304480305
0.887737526647277
0.8895678806389775
0.8903186908750187
0.8897782452783162
0.888244681026266
0.8863056240518002
0.8845406645433946
0.8833835145445088
0.8830849507741069
1.0554027220922257
1.0574720660047454
1.0633565012665307
1.072526884811962
1.0847510536778047
1.0999779091957185
1.0893044851595632
1.086522906945688
1.103815641111099
1.119331840186423
1.1320530970270992
1.1406437194457344
1.1530882508400158
1.1523510238564065
1.134320557140513
1.1115919880378873
1.0889950234807122
1.0779205877340494
1.07774485227648
1.0907529830707665
1.1025044492945835
1.113210245941055
1.1043922815186225
1.0905056641082518
1.0767953744680405
1.0651364344699994
1.055402722092211
1.051200114998559
1.048085304241772
1.0461140841380179
1.0453722955678453
1.0459651940634707
1.0479899555428718
1.0514795392576404
1.0563031804510297
1.0619970487034236
1.0673882096936618
1.0692774109230476
1.0657386775639746
1.0523609174950297
1.0372430943413053
1.0198860062513286
1.0086183200832883
0.9992454609897177
0.9982486873619627
1.0032837133562527
0.9907306577219903
0.9745654448061066
0.9784947002088341
0.953021581983671
0.9320876607961672
0.9181604149364786
0.915891313836342
0.9180463801589904
0.9244427904345563
0.92505508137246
0.9269209443569957
0.930109605289115
0.9346725462648778
0.9405431637169653
0.9474280769418685
0.9547548939316647
0.9499336179630042
0.9370584338094936
0.9237469109202074
0.9107646630737881
0.9224351711892141
0.9314825313150336
0.936040323487574
0.9349605970306067
0.9288525607310691
0.9417511051435805
0.9541376981135551
0.9569890199544693
0.9566614351532897
0.9474646581840365
0.9395332673906845
0.9334169693628279
0.929123137645161
0.9262890451561139
0.9244427904345434
1.0596989351551984
1.062659228200393
1.0709727819940784
1.0838125682914455
1.1007786385167415
1.1030706400412005
1.1178677241864314
1.1373672968074664
1.156692514657138
1.173865804399688
1.1837443070728824
1.1902762157327686
1.1822603117026416
1.1779428964832663
1.184028509095493
1.184117143466271
1.1777062900455506
1.1786592252927808
1.1650626433902174
1.1495489193989508
1.1341098736014374
1.1189546949563305
1.107865884022439
1.0907515312605562
1.0783593144650976
1.067678279283921
1.0596989351551944
1.0605209188815412
1.0622184886342796
1.0649293084960934
1.0688095682995222
1.0740103233272356
1.0806391070361638
1.0887038901169295
1.098038268740722
1.1006492827892487
1.0894893075240795
1.0779509262226807
1.0716820180033246
1.0850858206288716
1.0968574066404957
1.1034640417733348
1.0989412356119665
1.0700127287068728
1.0418088954036357
1.0151560571064777
1.0095721782226648
1.0082940772047557
0.980076950324906
0.9847819701485313
0.9887592911862205
0.9920684160713752
0.9840612749165554
0.9749027595116755
0.9697084397330805
0.9691148573884356
0.9674610588204026
0.9651479533665639
0.9628766826277608
0.9615900590430312
0.962231021330708
0.9612852435921313
0.9617394695655697
0.9676057540983697
0.9719065449807694
0.9620995902788897
0.9648741246087286
0.9624982786191011
0.953671792175371
0.9475763381911785
0.9446549851782564
0.950015773838919
0.9548958772612043
0.966118083934272
0.9594714339425849
0.9623023655915872
0.9653676026932451
0.9681089036192031
0.9699629944656827
0.9705457304828788
0.9697084397330752
1.1410246640516926
1.139256525576998
1.1341180361586474
1.1260264485013987
1.115499176649869
1.120976133727463
1.1416728621481886
1.1588461762819289
1.1704016271919144
1.1777728461309245
1.1874724126974447
1.1967575993082844
1.2005278034979103
1.1960228064777647
1.1892954598352206
1.1907582623585375
1.1815833842862076
1.1805775314876092
1.1754112358012627
1.1711695782148674
1.1560880579071413
1.1301846200318677
1.1228791921690047
1.1311911813643178
1.1374747216922623
1.1409085405614785
1.1410246640516963
1.1448153085938255
1.1468440039393946
1.146638923226501
1.1438600773821883
1.1385010656147327
1.130924938357074
1.1217140368922565
1.1114681150864871
1.1082067065378511
1.1183855077355338
1.1079481155090782
1.1021846724599929
1.1042326371839686
1.109163410510403
1.1147838259575176
1.101123848621934
1.0964078028091233
1.0913352464911015
1.0734396562105144
1.041129841548245
1.0157515166381987
1.019948889622736
1.0199886564169065
1.012907089918243
0.9969299865824777
0.9946878433878269
0.9921324399520018
0.9880043420165835
0.9872581410990624
0.9857886426282276
0.9838071670791423
0.9809274164633922
0.9766118352468646
0.9702260127590123
0.9653263499645235
0.9706056181196767
0.9769312904981713
0.97413133598966
0.9747391169428663
0.9736683860599171
0.9683412790024457
0.9729473217322857
0.978890377059806
0.9852624008519772
0.9825384587538483
0.974845433677855
0.967135465273142
0.9775073070755086
0.9852649649607218
0.9896460437656018
0.9906859285719193
0.9903315408544209
0.989728246212254
0.9880043420165855
1.1748655455030987
1.1766980592606884
1.18170974731928
1.185826993867171
1.1898049209520052
1.1948523485067253
1.2010602444599314
1.208579425118289
1.2174920847337505
1.2274386740703087
1.2372242788696972
1.2337190735996184
1.2423805396034617
1.2391488906241306
1.2175808110209374
1.1956411320298437
1.1960503579418145
1.1917809214484398
1.20307282418642
1.1937560322424348
1.174861553212699
1.1710523454056079
1.169689686806043
1.1697498013698366
1.1714187765007662
1.1749678229313119
1.1748655455030868
1.1738028335196231
1.167793251610684
1.1623371592811989
1.1572959476277065
1.1525193535332956
1.1478254580760416
1.1429327424926583
1.137302369181867
1.1299240715330088
1.1196543911805423
1.1272317182787859
1.132870548988939
1.133469305983034
1.1290040557109167
1.1239093079243279
1.1182819185325397
1.1108348809250237
1.1031600182029555
1.0907291763668276
1.080366947475572
1.0665933844134274
1.0495147888974907
1.030955313669754
1.0151100872465728
1.0072213059807225
0.9990777446076275
0.9970850469847625
0.9987596434372139
1.0021505944144742
1.0102988502023151
1.0194878531293028
1.0254003682762143
1.025109617482696
1.0190315774836525
1.009525975739033
0.9984387285586177
0.9864929987264429
0.9826968496894716
0.9866024119785931
0.9801642450129301
0.9842880763263163
0.9871975696023542
0.989016826621814
0.9897002555366914
0.9926611935242572
0.997783690159911
1.0000912995399418
1.0002753141044758
0.999561688593236
0.9992571888645525
0.9997290619501956
0.9994815356767991
0.99835201520774
0.9987596434372371
1.1804929567962723
1.1811056874882095
1.1829088034171351
1.188833551760617
1.1972199799717782
1.2068900199096668
1.219044726975842
1.2353658238771414
1.243781787049207
1.2416356244900784
1.2382370083923717
1.2455215713013397
1.2446818062891114
1.2499965409312244
1.2618451395788015
1.2732758598093605
1.272201343920132
1.2565172684520856
1.2252736960262507
1.211457131944555
1.2172853548136648
1.2168882345931924
1.2028103044699794
1.1906244738223093
1.1813807694678335
1.1759991789739057
1.180492956796265
1.1837689822686306
1.1933458839953157
1.2035693111026518
1.214396897284847
1.2257621854639205
1.2375632735612887
1.2496417145775727
1.2471292883505505
1.2260012133905802
1.2110431388195855
1.2044633692600113
1.2041192204877094
1.1808642387592603
1.155236704294381
1.1276631806057331
1.1238278395607113
1.1209235414791607
1.106578696467862
1.1003958056975078
1.0988742261174758
1.0955135636998499
1.0899581297013305
1.0851027642061941
1.0834494445616394
1.0710515247875174
1.056294672301485
1.0435008942716155
1.0330677073814702
1.0327090860229649
1.031707020757878
1.0303138236323595
1.0289986183956508
1.0283921051082665
1.0291128381343244
1.0315631970028454
1.0358253844696965
1.0416618257819883
1.0483960638937075
1.054685496089503
1.0483674774349228
1.03839307445975
1.029642697052499
1.0246213260864145
1.0243139055601662
1.01417358825738
1.0089052592172985
1.0088775104991872
1.0127055639743738
1.0182692243968763
1.0238281264531224
1.0282937229609208
1.0312021317230107
1.0326346607760175
1.0330677073814678
1.2307983053958724
1.2314664059425777
1.233336678835192
1.2360442610328588
1.2390748329805523
1.2418496159546435
1.2438105768707834
1.2445225826371147
1.2551597830487011
1.2734070885777014
1.2832589169344404
1.2828591868796666
1.2846029121409692
1.2736116150478163
1.2742885361483929
1.2747655690919395
1.2816568170105103
1.2762756023918196
1.2618374638634984
1.2470265136689018
1.2318880003858363
1.2210574093385183
1.2232250048440139
1.2243256028114862
1.2252293565479448
1.2270922884489817
1.2307983053958755
1.232411149946562
1.234340306324831
1.2371379095902646
1.2412820498313062
1.2469706769732913
1.2540186462240681
1.2618268606944003
1.2617347376732249
1.2612117942748862
1.2440745866665635
1.2250708156881196
1.206068291460101
1.213534225270291
1.2092196235285233
1.1736067429732426
1.144768024671636
1.1393575181486462
1.1467818797377924
1.1467860188299421
1.1363561500464086
1.1267692101021312
1.117993113351599
1.1054306571155548
1.087488517699597
1.0843299020115666
1.0857537643996016
1.0862921480665604
1.0852420144576638
1.0854015419677234
1.0858000240407673
1.0861681633077425
1.0858494270690526
1.0837259660813054
1.079354887140289
1.0738030627309183
1.0687832848353973
1.065597319952271
1.0643221806697054
1.0629154894774668
1.0614975883156255
1.0567919753393424
1.0521473632815341
1.0488074086166326
1.047221907943475
1.04841572938211
1.0524766042441795
1.0595954904423095
1.0631951816852883
1.0670819080399805
1.0726788803184524
1.078903067407541
1.0802662170999973
1.08137749777681
1.0852420144576405
1.31382373931279
1.3148865100641738
1.3178563952389064
1.3220850763286947
1.3264744227960767
1.3294901358951243
1.32959400171578
1.326007460174506
1.3192116343244351
1.3111137792565128
1.3035006764316561
1.2977095145489133
1.291400301283585
1.2967389047066549
1.2967710839648068
1.2934494498055684
1.2905518508733642
1.2812240345989212
1.291232093759998
1.3016011053343206
1.3101860633640852
1.314208155116786
1.3138472919512476
1.312090447544827
1.311100522632966
1.3116724597471299
1.3138237393127714
1.3198768331634827
1.3253293063827727
1.3296821929246687
1.3255719829294708
1.3162630670301605
1.296008253965537
1.2714083191525127
1.2687129409493956
1.2733489626088563
1.2771363069797028
1.2679414455964948
1.2520419064875752
1.2339337990015435
1.216067571885718
1.1994435277303834
1.1843132384359674
1.1706082079446067
1.1581571190074558
1.156322029832282
1.1616757955992785
1.1443971746184822
1.1246936690961422
1.1101317312582721
1.1034695276751545
1.0983946228828882
1.095247275550295
1.0942153615838555
1.091302507684902
1.091983449986326
1.0940435892626776
1.093516164196625
1.092709435684294
1.0920780268209267
1.0915519658854183
1.0908187171790893
1.0894079536521273
1.0873195926576087
1.084996205942232
1.0820717192941955
1.0906747663303078
1.0916776674252149
1.0894731831609823
1.0854642996601795
1.0803464575401112
1.0713953467973056
1.0649992245092956
1.0622221699034144
1.0682701377273955
1.075938223618954
1.080212642084807
1.080819797871631
1.0849902943751748
1.0905165803300245
1.0913025076849185
1.3270786358328084
1.3288225953295902
1.3337824389737143
1.3411107096103274
1.3493766485168577
1.3497714292885277
1.3420731075991477
1.3355237550620689
1.3311822484163196
1.3288813201344136
1.328141182414046
1.3284736013224265
1.3305540570530836
1.3287648247111459
1.3273492938606783
1.3263440162212017
1.3265249966129784
1.3442707439420272
1.3542477488154014
1.3496881297350758
1.3465103335880577
1.3442231286261885
1.341777572998514
1.3384238596355607
1.3342676702644722
1.33012037290337
1.3270786358328126
1.331227745127751
1.3353888044356017
1.3305232945382393
1.3306220035224168
1.3222989714760898
1.3092129400500467
1.2948175637031976
1.2803004877652646
1.2773057614707177
1.28337905757575
1.289132237227336
1.2875229784869986
1.257584314434826
1.235124726164172
1.2489945882007292
1.2488954315241132
1.214807406132466
1.1902474322831482
1.1751765900549298
1.1646801363529047
1.1687800511207964
1.1563251325788955
1.1427622655348164
1.129887396542706
1.1179136032610697
1.1072457188355964
1.0982680056015375
1.0953025718775082
1.0950467683573013
1.094374615115227
1.0974468910108954
1.10191921652973
1.1068299483647037
1.1112793344987504
1.1102033270764464
1.1049683654877782
1.103300778433185
1.1048274630933341
1.1089654137738973
1.119586233556651
1.1301202039667875
1.1387687866853353
1.1430160309556023
1.1386089209904466
1.1347170730665144
1.129502281332791
1.1236358750533644
1.1176042125149719
1.1117028535592806
1.1061544048258134
1.101181047847701
1.0969857944068206
1.093689424435944
1.0953025718774974
1.3478582977998066
1.3507806328542258
1.3590534231872418
1.3647731660286608
1.357567073667818
1.3559611915308023
1.355417910705319
1.3525696030836056
1.3499471006245929
1.3488381932647722
1.342530692612351
1.333110772347222
1.331950998547206
1.3440296540235956
1.3587151701660427
1.3646550533727497
1.3634485326930965
1.3594111106941975
1.3576883356221634
1.3609228544031595
1.3576684660541907
1.3593187477089146
1.3650584561702206
1.3704997594925503
1.369257448275943
1.3566559686570545
1.3478582977998055
1.341328635394272
1.3355540236480763
1.339579041725875
1.343247994428258
1.3357910543758775
1.3302022409508898
1.3292498235071075
1.3295935026424854
1.325550805852284
1.318619917129853
1.3154915935655542
1.2918197684763089
1.2824040188427202
1.2791723965311994
1.277418672150326
1.2673582075649248
1.2561486573132978
1.239658700238345
1.2166065282101934
1.190720508973604
1.1713199402153245
1.1712860687188167
1.1614731163725287
1.1552974071686497
1.1525207824039958
1.1527951111548052
1.155775301387747
1.1611448837625298
1.159530885395076
1.15483297407716
1.1475049345359105
1.1383020358000449
1.1282130876874203
1.1184033457277398
1.1144651313517415
1.116204332613737
1.1172451317520564
1.119179667698248
1.109303047708465
1.122505234314415
1.1330974297718608
1.144786614023333
1.1524090896691548
1.1547608218893386
1.159618064825172
1.1529163960705873
1.1488698467064156
1.147418416573208
1.1481265886771423
1.150477885236826
1.1538896019385094
1.1575749941463902
1.16041929410111
1.161144883762538
1.3692027326859475
1.3687690630675602
1.3675089049313702
1.365550924946162
1.3631772063668681
1.3617868425430988
1.3660901368030631
1.366400806939863
1.3593819920273946
1.351419402391714
1.3505824999727472
1.3534293611270958
1.3555779849211667
1.355522145937589
1.3593271664020665
1.3717657256442513
1.3783586522098021
1.3731760617868989
1.3668152646338867
1.3674683699880306
1.37521037382635
1.3733626606920895
1.3714751070031674
1.37133547895073
1.3701757698299923
1.3699009460669738
1.3692027326859424
1.3711326357128482
1.3627516649744513
1.3524790879401845
1.3436470633763677
1.341015654503005
1.3408768434458005
1.338682220144727
1.3333704345656856
1.3295427087000682
1.3264533523823319
1.316519725515528
1.3168424099995548
1.3150257913227061
1.3080061650531587
1.2881137802605114
1.2738812683161473
1.2631658503219452
1.2440598154402387
1.22025244392912
1.2012928923797945
1.1846978112968483
1.17130090817313
1.176246211281986
1.183371194190958
1.1912038938276601
1.198339780760381
1.2035759175972778
1.2059606487493537
1.2035243221434113
1.197379676257722
1.190677496213646
1.1874388276535057
1.1897747529511178
1.193996213539607
1.1910512595192086
1.1759048277964477
1.1532513178131465
1.1292526520565596
1.123966470664559
1.1230500687427274
1.1412075855440342
1.157722093969478
1.1673926026735804
1.1680344113177683
1.175865048996837
1.1964194087742483
1.211630675911931
1.2161031646880551
1.2110564348281796
1.2038922534799463
1.202283359631979
1.2045065898550436
1.206749164003313
1.2059606487493408
--------------------------------------------------
Omega_list, numpy.float64, 1944
-0.037133164074870016
-0.18673204413932432
-0.3221087351992007
-0.3093358222287589
-0.24950401096297467
-0.18966905623413058
-0.14206503928321193
-0.10639561547692955
-0.08068509811757664
-0.0638185703393
-0.05553041325706224
0.021606474250764243
0.028205290589761015
0.027368265370784316
0.024983062216718158
0.02261286535042383
0.016101828663957148
-0.07477395768946318
-0.07864317677351637
-0.08958904422333884
-0.10808502841047368
-0.13109357059211788
-0.15628375924741025
-0.1767168969765292
-0.1695444552348485
-0.10404919800166976
-0.037133164074877344
-0.04136122773521378
-0.050394898907097224
-0.06049121725875363
-0.07032297955142795
-0.07905949737026775
-0.08725600002826249
-0.0950379732250758
-0.10247140689498407
-0.10974261773866326
-0.11715323416207613
-0.12490764158325002
-0.13299792269376845
-0.1412395004216681
-0.14942956669474408
-0.15738453134992514
-0.16537087094813713
-0.1695629382226465
-0.17437408529253073
-0.17051448429203417
-0.16605492319206608
-0.1565178979249602
-0.14038665656587174
-0.11688422595135975
-0.08676073109926846
-0.05364693815383575
-0.02521790652257884
-0.02523504936439695
-0.02547511600684892
-0.02515201788659672
-0.015556464104583098
0.0015449066496027483
0.02347510336262461
0.046833094843946495
0.06775047588637921
0.08222570476130897
0.08648869135301043
0.07727275413646521
0.05201672274099941
-0.10579872411772423
0.02312765130969993
0.014856585311969353
-0.0049904509195515916
-0.029124788963558274
-0.05536394159565805
-0.048500398400058736
-0.04385583835852211
-0.04611783470936482
-0.045086036827342114
-0.0404382893191173
-0.04121929210440046
-0.04155655808174288
-0.04014473959857666
-0.03538119279653724
-0.0254751160068522
0.02668824036197701
0.023659580052977372
0.014555325233425336
0.009426365280242053
-0.0014176595094447693
0.17686799839839468
0.11634477677191314
0.0712972051016676
0.045164399398263735
0.030962661455606662
0.025121592106771236
-0.05624037639658877
-0.06623275030357083
-0.0755650839018121
-0.08130396301593053
-0.08206892442420152
-0.07792180682861011
0.03514575608340741
0.0580099408248616
0.0857636291023682
0.12088505236475985
0.14831867201533397
0.058591635311420955
0.05801839308153411
0.05099011323196563
0.04162981365432843
0.02668824036197515
0.02225062926026107
0.014447490874060755
0.004521149563004007
-0.007473597775006083
-0.02163054252178871
-0.03776910565033487
-0.055733989655508825
-0.07545473726210977
-0.09703588892709623
-0.12046765950787809
-0.14526667587661582
-0.1704759717695819
-0.19503497164924558
-0.219373035102104
0.03725147997315112
0.021701513514665136
0.013264163793720243
0.0015414805465849037
0.00951515842916345
-0.0011829623843150304
-0.010476573739119841
-0.017749741738765253
-0.01894509833703405
-0.022740428038840934
-0.02466108671034928
-0.024915740851312006
-0.01020781730461459
-0.016833654141453554
-0.0023495237490378466
0.01427133793178778
0.028031902677997638
0.03410095777864917
0.029793585823386003
0.015346010767628282
-0.006675447652634322
-0.03268994647236103
-0.059321360314039596
-0.08412337911830735
0.009282080253529364
-0.09924757362518583
0.44810891499795924
0.4266967717390754
0.39960764273532007
0.3645560520153298
0.3680336306878619
0.3629599661612548
0.37050693614350666
0.37609363268519286
0.3601103053628674
0.31385186975465684
0.24033716461431226
0.1513819098605657
0.06165944802250219
-0.01683365414152693
-0.6681709712149048
-0.6644146157827336
-0.6313653231528319
0.38133239961361626
0.2627970916456729
-0.41943258640690173
-0.3433045629938205
-0.28450174183250854
-0.2195624460891003
-0.1665624715847938
-0.1265211781390728
-0.09857637463790764
-0.16912248095435126
-0.36101129099669255
-0.9987162144311833
-2.835350930064625
-2.0899336856533703
-2.489495305737544
-2.6866259327414315
-2.670259343878689
0.06597371177385757
0.05940920957274306
0.2049192515186335
0.2839829461112051
0.3941548470184623
0.5436991028012643
-0.6681709712147166
-0.6517372644014285
0.5806797381638263
0.4885114330248868
0.40233329385432837
0.31820730239546346
0.25644976761016447
0.2065232955379133
0.16821411006278106
0.13341838656461658
0.1102027522734973
0.0890523076217576
0.07041420477788705
0.060140668231608324
0.05399234541884423
-0.24296704503591382
-0.25837998628261527
-0.2390152778161486
-0.24602334513248533
-0.24107418042338336
-0.23664798768026882
-0.24001343322502622
-0.25418732857885246
-0.2839714739586365
-0.33392314495471076
-0.4065956685510263
-0.5010527512203427
-0.9344051246197688
-0.8959811776090755
-0.8346620522514633
-0.6803677572702961
-0.2750991010303773
0.4796537579046375
1.2119510769897972
1.4263169601440324
1.2482080482583557
0.988744995159825
0.7764131452078342
0.6211492294130464
0.5061781272904374
0.47087619016604815
-0.07294439245395078
-0.00031710700599073705
0.1656461447502627
0.46473277604166147
0.38184878327863137
0.32969283446121916
0.22590455883207056
-0.10187029821793486
-0.7712089904697942
-1.5533571412115719
-1.8097734550807985
-1.5350247788329296
-1.1753157182502183
-0.8959811776092267
0.7354283589460578
0.6657201311922903
0.5277258592245089
-0.5676110729169177
-0.4964143028456698
-0.012275338466214342
-0.02152033872478019
-0.026545401303856898
-0.023796477711505244
-0.008828816423957754
0.37574326052211343
0.34543496488919334
0.48681648110618475
0.7080965960491196
1.3053330612974705
3.0349194714057095
2.1379181714946798
0.17629141953691702
0.11834838199581534
0.08323770985447643
-2.469390511768912
-2.131918241470635
-1.7601397262530973
-1.4032781549009954
-1.100983119993785
-0.854685257998957
0.7354283589460834
0.6769395626708898
-0.6329860068822108
-0.6120565191426792
-0.5893913257706413
-0.565904960899636
-0.5381856093195136
-0.5114684564706855
-0.4860417965567088
-0.4602942311446214
-0.43639103923121914
-0.41372268192064865
-0.393239998340152
-0.37470294895780526
-0.3547418366526234
-0.3262433511956684
-0.27837890132818344
-0.24328439493224335
-0.03900558121446218
0.41757805722441643
0.5636160818264692
-3.563385883830529
-2.796752516710216
-1.9803544152285033
-1.5803688761077845
-1.2828425985546095
-1.0646404565455727
-0.6136417604125113
-0.7419083736945802
-0.6838132954404642
-0.5643839787084811
-0.3903525972617369
-0.16567695291169396
0.11074327383476212
0.4472006806502218
0.8606460716706559
1.3722334847240822
-0.8332618370767602
-0.6786512115497666
-0.5743493447648075
-0.48288902601525924
2.1682458626669368
1.5698632885159138
0.8636402955004341
0.06687206944447328
0.11962519989013005
0.040036481040068406
-0.09984921674220351
-0.2532776892048563
-0.392203150618282
-0.5041810633842679
-0.5894604490284419
-0.6552626430184348
-0.7074561220744817
-0.7419083736945056
0.013917833782543108
0.011387035448996712
0.009873399882650522
0.006347681770594318
0.00583822480642745
0.006718818510124043
0.008790275775329055
0.5380028133270247
0.47352593053970415
0.4187918719013355
0.021837422007522825
-0.5348694665044574
-0.4687601027532222
-0.3837658059501722
0.23033427380914115
0.2419883272818702
0.25956760847814747
2.5123593808645075
2.681098060425054
2.6331800022133662
2.3979839576213844
2.044511147742848
-0.0014255156188970478
0.0036728420436215295
0.009240769039893458
0.011526567740297056
0.013917833782544865
0.0214595036749596
0.0328393858983865
0.04759291793793131
0.06588118658925897
0.08734385663505262
0.11182359871536474
0.13891404577457545
0.1679432176770876
0.19796192023581488
0.22784492525649985
0.2563535105782416
0.28213970712077274
0.30377129872769176
0.009049624613712389
-0.07234408260420067
-0.18591396111094152
-0.3404840219332372
-0.6688075829216145
-1.3115132848276423
-1.7504450563686107
1.9052372263787098
0.6244908485279006
-0.5352514803883042
-1.0421196820220016
-1.20156518770069
-1.0602177755299689
-0.8328854788337429
-0.7764628082633677
-1.1730622038555452
-0.7009418356382303
-0.5484973637255288
-11.521202884554361
-9.543063315659637
-4.274925579811408
-1.8588522282137887
-1.1149956710846218
1.9840070661076734
2.622393153318563
3.084663521582366
2.673110275462537
-0.32851071815751254
-0.20946492760562013
0.0908904851688089
0.49022625161207856
0.5259752560242281
0.5207935451801473
0.4805861780887317
0.9062642155727691
1.101505078051717
1.407265811045892
1.3453099478745785
-0.7820476739399266
-0.9145283131595549
-0.7764628082636409
-0.7979231423021653
-0.7512217183001788
-0.7236994219968487
-0.7658147872948385
0.725849149434979
0.673001338172462
0.6036796918207804
-1.1382706018421198
-1.039509916182136
-0.8767269415620174
-0.6980427409732199
0.06565094742260878
0.17043916165229298
0.2127830423759779
-0.30266819841339854
-0.2336684458638349
-0.1824817226374872
-0.3894477434664879
-0.8335348116660329
-0.04174395288967484
-0.022339966283162423
-0.009558069179529189
1.6389509128549786
1.2548516217412748
0.9764221940758118
0.7928823071021843
-0.7979231423022056
-0.7312188492128927
-0.6796296590868518
0.6552434697573726
0.5971200949759916
0.5534165957107922
0.49348389505094364
0.430493829113357
0.3666466706451806
0.30725067259776984
0.24992917061250894
0.19529645467877016
0.1386606399779651
0.07722812938776763
0.31977136108200327
0.3324903652079517
0.334730675618218
0.3296937551604864
0.3183476986676184
0.3146668048422357
-0.403239118671779
-0.4377750705386915
-0.47602997457464574
-0.5157247061854309
-0.5577724365126668
-0.6033855204967632
-0.6596530788411963
-0.738235562159999
-0.8557857901456705
-0.8372347572890071
-2.858837572305081
-6.8708294899696565
-0.45514316960235157
-0.44649574375122925
-0.516694532220605
-0.6428131850741545
-0.7870604126055066
-0.8949341625331785
-0.9043341935272511
-0.779929902494743
-0.6342124212584566
-0.44078187341435304
-0.15102028414550636
-0.14378621990638896
-0.4804449881340871
-0.16240529845930762
0.3419460429422973
0.7654114590203676
0.33992547670710255
0.13811685236042073
-0.15199317061003975
-0.49026214562929504
0.7344970149550112
-0.26323260672951515
-0.8557857901450896
0.74724366989878
0.7467550352150322
0.7624976830083208
0.7452816718063479
-0.8843915844546331
-1.0314584778341043
-1.1339521928375091
0.010994613491306399
0.01187119491134224
0.011604805817450638
0.01774886938832184
0.05925896337375984
-0.07233796538906306
0.433400927941387
0.3148252264799717
0.23142516552152412
0.190170139074144
-0.1056201896170425
-0.06981360104791041
-1.5741131655413414
-2.377010579130684
-2.6651246625053457
-2.1533331364750827
-1.4433935684852808
-0.9802130825380252
-0.7944491192861258
0.7472436698986796
0.7297884095433654
0.6989902491708258
-0.6316751330780627
-0.5877931710576472
-0.4809387684917248
-0.4472398459276168
-0.42071453635362926
-0.4010125284790408
-0.3891707339943688
-0.38151981429621074
-0.3834038839577295
-0.3865368336451212
-0.3782117039016031
-0.36578661766916665
-0.3483497440643713
-0.32415910086158783
-0.32992090133126745
-0.344239190051168
-0.3734630373593625
0.33175754101818883
0.4223364979984669
0.7160367070317271
2.6955891106955367
3.2625713144898927
3.5520167333915276
3.4362436261861453
3.090120544073554
2.8433044594933863
3.0065167962674417
4.228491970052773
7.588449237005277
11.36138263004718
8.643128608504426
3.2606766269929435
1.233144538312295
1.09753237039086
1.5891222061156924
2.4528788758634015
3.676099541714048
3.2734891693110404
2.7503087595390463
2.0971938513231003
1.5457228337576134
1.363859477549975
0.037771489294198435
-1.0578332983966
-1.6378502437914204
-1.545103966210584
-1.0233469958925647
-0.32136384203233975
0.2910783595012755
0.994765151400454
2.0904932761815
2.8433044594939
10.18171178673044
4.9164242993407195
0.9790934517081551
-0.2311728763400192
-0.567922030177161
-0.6334553312096146
-0.5834268746355393
0.8571992954559783
0.9478302867105187
0.9413331781254075
0.8381635320919661
0.6892847071824956
0.565579579624271
-0.1270243112145858
-0.14681510360101677
-0.15033775326756998
-0.14420770352113843
0.42225586750221644
0.8890507540554615
1.6247781097801273
2.3276246992271843
2.344777378303534
-0.595298146697954
-0.29451318715299807
1.037933570312358
5.263002616951424
10.181711786736976
9.277249372041608
8.791060289145701
8.62466203367737
8.705406678553544
8.969926450262466
9.397069915190668
9.94634587184025
10.600303955186561
11.35675686995642
12.22461295512813
13.210607244718055
4.985903624958424
3.685586063729149
2.7253234146239707
2.0060642262754746
1.6041368822644901
1.2833672830634333
0.014093635021019447
0.0228882523826972
0.5854435294082859
1.2559157707468662
1.9937526262852905
1.5191398080574776
3.5359206718334915
1.207406127462809
1.102971996401951
1.0654406120942914
1.1113783277782758
1.078527209686795
0.8776379387883345
0.6266505085627928
0.43509842658872994
0.382648484110861
0.5300979992186757
0.9069866828638661
1.4665167945194189
1.047053528024474
0.29701270739455876
-0.31351078947424443
0.800374876376396
1.8455511863700464
2.077171658024148
1.5596627858585592
1.1701185608962763
1.163096878516964
-0.30917428824433013
-0.3845052165260894
-0.34451850609555
-0.11041956837761395
0.24888115772548935
0.6646356172362547
1.013125274975231
1.169911268912083
1.1113783277778495
35.07053855778091
12.73818815596881
3.294160458077732
1.2543886353374163
0.7326346749908687
0.6446402042943585
0.7209392895219452
-0.4887215068231962
-0.3367714786165227
-0.17019767468757682
-0.02081364498886025
0.09042503635729188
-0.17343854144487852
-0.6390662405518623
-0.7296425097263874
-0.5094467827010122
-0.3145263716795546
-0.36907927775981
-0.4263496293028874
-0.49119886826745357
-0.563100803458035
-0.6047196134786672
1.7344599134452081
1.649052775904447
4.019358660619637
15.118720079468332
35.070538557793554
35.74298630097493
35.30346894009367
33.63462111742041
30.844634018230277
27.13609185224598
23.04482164486395
18.90072072397273
15.044211804755744
11.68684170524854
8.905721339224865
6.6950296327968735
14.274215534243673
15.153284753745012
14.747508268967197
0.011523953646007615
0.022736321993865365
0.011903276914795664
-0.4400937782326064
0.013051469166234213
0.008409964617609726
0.01962431083268898
0.00260279428046762
1.4460701687999673
1.3432600533376569
8.922931788818635
6.5711230784821275
0.20533843539706545
-1.1515816586939445
-1.8026356509811026
-3.4075955929165924
-5.897134270042923
-6.141818197805899
-2.7870157249315968
0.26046001738139685
1.53635859426421
1.5943821448505282
2.0553881944087813
2.482433579467337
2.686323059869409
2.431226942490827
1.6353442180344306
0.9198492104254545
0.49480637619161694
0.2586965716392674
-0.07376389969497019
1.0530193426867158
0.1372919662283642
-2.8984412114303817
-8.1013918878432
-10.53782610129405
-7.808446225949027
-4.320238396361757
-2.2104007971344943
-1.1515816586954408
-11.74855185071239
-6.623066457252419
-1.3199469797710883
-2.3722520382222316
-0.4697779353072625
0.12731809403200808
0.2811700537397816
0.18610218996677536
0.006886079825206712
-0.16667217306116658
-0.28909634683523816
-0.37162113919917644
-0.3932254481884189
-0.4660437611788676
-0.6349280001640835
-0.943128800665216
-0.3478682927736356
0.34200504408001997
-1.20607995415907
-1.1130401632030966
-0.9557226704511506
-0.6563733691358402
-0.6402258303862564
1.2731989180733427
-4.39251063307038
-8.229294167719424
-11.748551850718785
-10.51157151836239
-9.605323289502056
-8.919609409181378
-8.378922996178286
-7.840907573768959
-7.414001978632044
-7.02901566050974
-6.7027211844334955
-6.454774609311357
-6.312228799327476
-0.2975133295756577
-0.20705749387406408
-0.1204278868248034
-0.03918380195333998
9.991815128570149
1.9765100295590663
-0.5145225382922862
1.0930920478708397
1.1876280766625322
1.2490480214436062
1.3632074017849471
1.4515657283532797
-0.33959929644887543
-1.7529846864674337
-6.356730484060874
-3.2509428890939485
3.4870216058120156
4.8322742849651075
5.577939613012016
7.479641459399565
10.423051530436146
11.1320685334177
8.011723409252475
4.779902861365532
-0.3911188106501763
-0.6718948794473997
-1.1954850488290227
-2.044707515067068
-3.2789610648179766
-3.023668028121786
-2.7371351664182106
-1.0325182264583865
-0.26543343571453926
0.20915601890433827
0.9700166964924004
2.1901828816962983
4.464344001189695
8.686579545967794
14.313247555478924
16.310754282014894
12.790132140773805
8.627710566211
6.099270098894352
4.832274284965636
-42.82641028197539
-26.450183967522253
-10.339543839784215
54.09593254741891
63.850466984756224
5.489366263931686
1.375004734347082
0.45847557588297944
0.04023827922359953
-0.24396948164356252
-0.47650080043749504
-0.6788382849226169
-0.42681654295305255
-0.07598007939867435
-0.37542277805958063
-1.4303769793149086
-1.4600551041197598
-1.30973523018644
1.1080846900054637
2.0506921629413797
3.244151382242006
4.595177519067454
4.963498526039286
-2.0402746285416917
-10.54579226179754
-26.328893574646216
-42.82641028198734
-40.106432622053745
-37.692607245719074
-34.829215182238386
-31.25746508793535
-26.927758734056514
-22.366955926166305
-17.82939792780175
-13.634496536792238
-0.47011352389699834
-0.386873599766672
-6.315574176840488
-6.5162782560855925
-6.972590359380272
-7.553541212375208
-4.862464839966835
6.940552997327527
24.86692632897254
-4.0922188077639
-27.93120263646902
-4.71884486622399
-1.6922178939502124
-1.0990196933731342
-1.169713708305756
-1.483385959634856
-1.8145001551632542
-1.9783210835201552
-1.9128287806528643
-1.681885181029707
-1.4817840560913382
-1.0902755523543926
-0.7302507990227083
-0.4779215756444547
-0.3315596093322437
-0.29364492453910784
2.8926163211365328
1.8968222504935932
1.2844530260909512
-0.6433688878696605
-0.9565161538947949
-0.42471396271619327
-1.1527553896406404
-2.4018674507907876
-2.079581930779621
-1.8733835373019792
-0.681780385469157
-0.007960548460487493
0.16343058799717797
0.1560443195327593
0.1789521920494728
-0.06913611448743556
-0.36625377434716194
-0.7288169951984638
-1.1818141455015336
-1.6818851810299973
4.590435808781113
11.810839601734564
5.819939926632332
-51.77032725480391
-63.503419443724404
-6.504465506660709
-3.1210120922813966
-3.9679125619428603
-4.276541846162085
-3.6905091787620767
-2.6024159006206813
-1.6279799391757794
-1.7181853227466959
-1.904169623746175
-1.8628128198768759
-1.4298386094394258
-1.3673891114925296
-2.26440743951618
-2.8523758951994935
-3.1060348704040295
-2.379113168775553
-3.2268512968906613
-2.813230820579774
1.7170757084566761
6.957378668213673
10.233716642833873
4.590435808781519
0.8640041051716834
19.733679165377985
23.290108130462304
-0.709791479392296
-0.6819450605380278
-0.6472658688873889
-0.6019090244714401
-0.5428290866823974
-9.977894400080983
-6.926644632368891
-4.473884528057071
-2.6960612015262697
-1.5728902632723194
-1.101526929792932
-15.488504975212019
7.131489233821515
-0.24937233077373228
-0.14468704411648423
0.13163468545821624
0.33900888429549086
0.4394735139070953
0.31735760503457705
-0.03309474917591761
-0.5527171425704872
-1.2606477566711443
-1.9337000053557913
-1.3607162783691364
-1.2521322218127173
-1.2687410140442252
-1.3119272409520368
-1.394537923644769
-1.5216372093233477
-1.6526730168024413
-1.6720295995071048
-1.4662053931827548
-1.0852411820595673
-0.7371576093475167
0.8277961612731807
0.5421210980994766
2.6889590344877465
4.185801168250207
2.1964600360757793
1.1740164638910227
1.786733921651656
-0.1427292138698994
-2.7335314056242392
-3.445359518699297
-2.729256819015772
-2.020795340732443
-1.5369958449223515
-1.312783612529177
-1.2290578117729964
-1.2171802588856884
-1.2521322218129265
13.820711195402868
11.571183662017448
7.630131367210208
-1.2248781160865767
-1.641781808051686
-2.272512313066435
-3.1080216200652484
-2.187744048677341
-1.523773071984814
2.6997620262836106
1.9610550019773456
1.2585034386164686
1.1651088519309711
1.1397081991413898
0.9154554415353151
1.879170811869358
0.7847077598773903
0.1109864089158108
-0.6061621204091846
-1.4351836533178746
-3.0223936563631892
-2.6742796335950056
0.905553109345994
1.7042621280250252
7.638040615583749
10.235013400881082
13.82071119540637
16.55132905367515
-1.2656641935348272
-2.5699461812452196
26.997734716772325
30.376727842801163
32.651878652430106
32.98963665854761
30.839241307151948
26.37829247591591
20.504859253621586
14.41030934308017
9.187305763170023
6.221584054849711
-3.5869899766107625
-1.4386343224004436
-0.20318328440436134
251.54692916240708
11.141914506457244
22.076709415505746
-1.1258952873537107
-1.3403665145247723
-1.5614649566043648
-1.6764335357963867
-1.661420579574208
-1.568288096225707
-1.4603962337129084
-2.211705076462341
-2.092162022735148
-2.2305392829542567
-2.4979344882069254
-2.9084732023431408
-3.3962054939623156
-3.7923639668318283
-3.940971994681377
-3.8267260779121632
-3.5234549108303184
-0.907435819981027
-1.4763068902581218
-1.492260702636587
-5.033078738719045
-5.838351789779891
-3.1633361606235852
-1.6601027131885289
-1.9024722649171633
-0.21063894095367156
-2.740621428491409
-4.032803029021172
-5.134492800161829
-5.4657877610368235
-4.917982196568183
-3.985497129854548
-3.1335149977029872
-2.512319674997669
-2.0921620227338957
-0.7512933530272023
-0.7979586582658876
-0.9390815351770229
3.5895661508040457
2.652734968715603
0.9177010713003424
-1.0875898960249433
2.5490133335889205
2.990101085084783
-0.88217892914215
-0.2977106049483809
0.14154183187965255
0.1924268848933393
0.42428881510292416
0.9592853884015319
0.4923352259841402
0.5634285379358334
1.4652291075710444
-0.26110856513954794
-0.1263353290567365
0.14914039885057007
0.5743926406872594
-2.1900920778812263
-1.6940910289695192
-1.2446114925316594
-0.9368212543074167
-0.7512933530271532
-0.7663713755460357
-0.752784950474049
-0.7332185697354354
-3.3694191456535294
-3.667593498524267
-3.7712302463345018
-3.5298300643182308
-2.971993521317665
-2.15663720364285
-1.1341222911722202
0.08210203570548488
-17.12006639169833
-11.817911387368307
-1.6504096891047624
11.736069682401137
-14.02150625555354
-271.9997217991659
-1.358169534781886
-1.0800177873326742
-7.133722297990158
-0.4633941606265859
-0.5817516305065289
-0.6359000797199419
-0.6438892663148701
0.4230479725952758
0.4791227828448821
0.5697223537878324
0.6378157891988001
0.6798820376986482
0.8128371834490637
1.0237589866982242
1.2772416825732835
1.4896288035468845
1.474303703465408
0.9875090918822845
0.056896064144865435
-3.0886599653962947
-2.5734521075697643
-2.0650173037762856
-1.6772739567633768
-1.5247412614960967
-1.3977736565371728
-1.1589946296773075
-0.7962287007893802
-1.6443349037173485
2.440060273770677
3.2075539773273545
2.46534876514461
1.4736642619348828
0.8405442850995186
0.5476736816458107
0.46202693494465547
0.5035954167544762
0.6378157891988706
-12.730003819946486
-10.478949177520361
-6.290676227216019
-2.4897916354122738
-0.4121932030048964
0.953823976664763
1.807684867658378
-2.3666190151122075
-3.171762202859483
-3.6128578298228478
-3.485794193382318
-2.681842115322219
-49.0451091348819
-84.66896407737305
-9.95312585382834
-1.8573642724685318
-0.050026985003462233
-0.22607873886508462
2.029544202037085
2.30657475840221
2.4228965578976305
2.604184112556684
3.8016677406259576
-1.8870232406618266
-4.139664891861232
-7.343553964795537
-12.730003819950383
-15.674251474259847
-19.185463134401147
-23.207308944621964
-27.506279070807054
-31.709764582177808
-34.95750301879983
-36.420366851797894
-35.5215353200941
-32.455956170695444
-28.36155485184857
-24.708420907597155
0.4469392253089672
0.3137770708433426
0.10781926131659869
0.2239793084350693
-2.0331215231963413
-1.9253515161197834
-2.250516211315932
10.494897844911721
-0.2768327779347193
-12.724925392493562
0.6953878121830961
0.5112887166579109
0.4313942096295899
-0.6233314227449352
-0.5864914207419786
-0.5391497077380253
-0.48144139687127996
-0.502791956136904
-0.640449985162437
-0.8378583539961929
-1.0226792820536117
-1.1383935894076953
-1.169797169172893
-1.133501683248159
-2.207001281567525
-0.7992962944219656
0.8767657224773107
2.4035633259040408
1.7748026031042492
-0.8096513808450214
-3.9220924223481224
-3.3665251131612974
-1.1922926935797118
-2.6183098792922093
6.1708916597307235
4.827238517050145
0.7125505487517015
0.3740111837311185
0.17206225664537117
0.020248174942764888
-0.12899185895566323
-0.29248716149921994
-0.48144139687152615
6.274647444190102
4.890529307474204
2.2999222989071426
0.4042386127438698
0.09013595741388847
1.3424196508786443
1.7347556118949785
1.9712673485851635
1.60687759827994
0.1865341755170254
3.4613200198063288
5.579702529674239
49.58051607568053
84.80259655325096
10.641870604997768
0.4830125743992878
-0.8958000219259015
0.379466076691448
2.5033682569234355
2.9717829159465343
3.4563436196144988
3.542969844899723
-1.1202494209318365
4.07076646371404
4.398824664084413
5.032263180297752
6.274647444189439
6.3303545784507005
6.258485092233209
6.155839036741459
5.978451719969994
5.896136587864427
5.3581062705557985
4.584803639757083
3.601647999208768
0.9060194006262966
0.69673492984367
0.560000268178609
1.4439263252619359
3.7474721871851355
10.101526098600052
10.51278417450804
0.04298464607267416
0.18908154503200802
0.12092287724686387
-0.05643318070366761
16.141598813378806
1.1428568273616662
-12.143340515985818
-7.300347805086659
4.195739379151322
44.2181778218853
1.4948771970058394
1.472336508092974
1.421755579404272
1.3975656638150962
1.263354508054533
1.0808543617306343
0.9262449460616528
0.8921312288296744
1.1326207375125734
-2.7509829029287394
-1.0410569142309727
-0.8808382252556295
-0.6469094509603868
-3.9584487676310522
-3.716996729327396
5.02180009264414
4.594236985633344
3.5683018336151555
2.051294251705977
4.598219398079664
-4.932578393845516
1.23054355452679
2.4635709153625
1.3425598356545185
0.969990604980537
0.9546746966695489
1.093983132326258
1.2851209062974644
1.4217555794041528
5.63023076208072
4.929616551978114
3.484797732433683
2.1533724059569206
1.4262413695133476
1.416380620112207
2.50806867143734
2.381568407578681
1.695159407857748
2.2697658413523962
-2.2748433889816275
-4.260044693206318
-1.83566934929611
1.457920399548445
1.0212243872672169
3.2603855166608584
0.17395811622475804
2.2327777397323305
1.8866474989220434
18.55305705488911
17.61289991405673
-0.24523868120249406
3.118657346342012
4.129013791995254
5.450221852216724
6.197993722955771
5.630230762080873
6.345369420139671
6.763451087199479
6.423816564423581
5.320261529861018
3.9147666776344816
2.6871693692550545
1.8130238255482112
1.2507653847528064
2.4885262725856374
1.336074317618737
2.93290457807994
-0.26772799836903016
-2.5384698379980883
-0.9658077151207881
2.8176476680638927
-19.233566518381853
-23.34057982202204
-45.97909259732121
9.694380841144026
2.7116531137544526
17.893142182584338
14.923672998413895
7.19896944316207
1.2325846454059213
1.4332336967735249
605.2504319765002
-253.95849046557086
-31.244125388748795
-10.66945217961708
-1.8495663188180063
-0.7791715920800606
-0.9475528772583834
-1.5237972001560829
-2.3030803801338107
1.868024800760402
3.130038131351629
4.469797685152978
-3.3427478166169253
-0.3824534021157294
4.940412179549881
-1.4550083458642367
1.238320392212315
0.03241460114589665
-2.857868415652714
1.6619840189614146
1.6970805886895906
-9.07930366323954
-15.697324261038219
-16.580911632196987
27.665407037031912
53.93858724206485
32.90166079683862
-3.864894705320912
-31.244125388614826
-3.446418859694634
-3.336091424522633
-3.1511769361704722
0.26290219749189975
0.44247342136707285
0.4723519207435582
0.34413387425312536
-0.3075664210775271
-0.2047447649624609
1.041547603674579
3.4153039869192545
1.719622615546923
3.166378888879463
5.284049224164858
0.36450671613790286
-0.47937975681543715
2.2807096793903257
-1.2426404201444916
-1.4014892670804835
-19.132438538224324
-18.268761885409393
-0.38374855323557466
-0.26140126929041163
-0.6090613736350863
-0.4687351204550572
-0.37828772442047387
-3.446418859695136
-0.26578669321402437
-0.38675012880601156
-0.45188768559813375
-0.4236360118313891
-0.33477555085085664
-0.09150932140866237
0.2977976181565445
0.8339401178171462
1.397772502240766
1.9089519933254082
0.14728345063717688
-1.3178828806138654
-3.671363363449632
-9.530156613641937
-8.533126982244344
33.661646767427115
14.346447634653776
-4.922344545661198
-10.53908916302911
-3.337306612195093
-1.0567407768055184
0.11870462631775813
0.8298584105255942
-7.516369671414985
-49.91014896808359
-612.1676695183039
246.48828465574977
23.50228189513134
1.6738777705051082
-10.020893069155136
-14.157491652947424
-12.6046515687987
-5.865059673478267
-1.6046131339331429
-1.3162612164820038
-2.214923336025158
-2.860446935712154
5.069614527383853
4.495255179230673
-0.11724911352197834
0.27165679161380885
0.6508374641553015
0.9617581224057772
1.1029163879148296
-2.205871920424246
1.45311861530953
7.723740342536439
14.774964273347083
15.581071806680752
-31.01806711649649
-60.160182522916756
-41.18448728577232
-4.709624462733305
23.50228189498695
-0.10249203530032908
0.10092094854122242
0.3912627987961682
-2.9947390753504894
-2.997751251838144
-3.145111700550796
-2.8593582379598343
-1.4335309411322037
-0.36797394037387987
0.4369027933770482
1.3494921975438041
4.632147350034159
4.6528737085019625
1.9345731147200766
6.862937979023793
16.595394437340413
1.8902540567921888
1.815768513148397
-2.1922196853531224
-1.367440402088787
-1.3730563614424638
-3.5097989151002453
-4.094846730762449
-4.528328498601391
-4.604117917557325
-4.195399384526436
-0.10249203530016308
-2.536368532859915
-2.2231309972374462
-1.9131326675640141
-1.6278673015223393
-2.2117784379561054
-2.0111289191126502
-1.8493069638426116
0.12448698239067889
-0.44232079539230085
-0.6396262543322437
-1.277528003421859
0.19687256080634097
0.06340089072570232
-0.023420061211284204
-0.16842994337876477
19.697998934050357
23.845674632872004
45.668711152471616
-7.560909002517229
-7.173339001979645
-4.191484830165055
-0.09536817983827062
3.7688065990579176
7.3461241036833
-4.345652028131739
-3.2251768922622017
-2.5086862306932316
-2.0373894714421024
-1.8436086039172146
-1.1239737846984992
-0.3030208880007512
0.27231311871925834
0.44876739320611214
0.16368796569105284
-0.5992495936977733
-1.7180852737346406
-2.7967784173687624
-3.212928825497317
-2.647931831335363
-4.803213018098988
-4.9947018032350705
-4.56512403539346
-3.737683834782063
-2.62055465017239
-4.589389303650074
-5.887924130282209
-4.202215854789827
-1.5662953067747885
-0.2898029507247042
0.13257919360679385
-0.10696003259721083
-0.7645799372052292
-1.5306480034579144
-2.037389471441173
-5.499486662595792
-4.8190484716621835
-3.271732585395573
-3.225456634337592
-2.3630177771213976
-1.7101691440247215
-1.204710114083832
-0.8358308912347897
-0.6767409414597042
-0.640004442022544
1.1048076465177288
0.06040136597996604
-2.3713633110815633
-4.572079767627506
0.12672935352044468
0.961427149329243
29.7602559819207
-1.6144620703077097
-1.952355252598495
-2.3671808688278975
-2.885163945874299
-1.7173205140273033
-2.56915800044193
-3.9184651181632697
-5.03298421008241
-5.987154718677606
-5.49948666259639
-7.015631339849545
-7.554417800704702
-7.358833543257932
-6.488322166000901
-5.52874223328104
-5.285035727615012
-7.4022731444546075
-1.7442709482530998
3.193334918567378
0.9378174219740152
0.4136343422151858
-4.636597125185747
-26.950630584300836
-9.595934480812396
0.39565220584183824
-34.15153048576476
-17.65095308074282
1.2823369982615944
0.6818616095912172
0.1340422046620314
-0.3700945020402121
-0.7496070080139313
-8.985035628213803
-6.130599416584086
9.790466445327588
10.954898113971074
11.388091604274587
11.537183398064924
13.072104800312726
16.934168504050536
21.704898790184142
21.595949903302802
14.079239545025661
7.620687063542359
5.5649082277306885
4.737823339274765
3.1792754682049824
0.9937610433125754
-1.2936199716146923
0.6340386567500207
2.2643364416524894
3.376339264524025
4.595723028029831
5.910094260784407
6.2670165668301445
4.894737801097597
1.8122249755402475
-1.2436558158399167
-0.7891698499672266
-0.3554871757813637
0.04111988559467605
14.152651071245073
13.059949902553287
11.537183398076458
0.5884801659842231
0.6572271280524526
0.6990764652753825
3.9433001249756052
10.109598512000813
30.642514086124535
72.87675493570559
62.67763234253629
47.922109507164315
34.621718348288994
20.28544980787479
12.510520090126267
-2.635330002536664
-11.08549058686934
-9.788192327044174
-3.7202732680557573
-1.7328224428430097
1.8576728044667388
1.7403267633661916
2.206508314820065
4.888273534673312
7.269137544309917
5.353056307910282
3.1774725176346728
0.7914625831245705
0.6918234852303122
0.5884801659846235
1.083399778267952
0.5493877989485988
-2.2496603999676
0.638063305019029
16.986668007851467
5.303698873769538
1.322460094446458
-27.696384000650436
-1.7283095309423773
3.479925678304947
2.8142519251474925
1.2095908304018796
0.4009567849568429
0.015315685173124767
-0.01578387696325326
0.8126078064684613
1.6222975946771767
2.017812968373577
3.8017877744778015
-2.853769671292605
-14.915897425476718
-13.194497036301438
-0.8024401585917694
-0.5292064235906725
-0.1482358711851153
0.14959438969245265
0.2990221592261688
1.0307464860172768
0.8504723157244942
0.2289471057678278
-0.9415842258557271
-2.0594452353660637
-5.187099223397773
-14.674342838523206
-38.28273954348893
-52.71855352682822
-11.065157671404327
18.75712125003579
15.961553645322724
4.952825393627012
-2.26918787861955
-3.1177035976328904
-3.036097302895835
-2.6931745357797148
-2.6533191711665474
-2.3412485339664535
-1.785395206086318
1.481458131413871
7.748807939689328
11.870676546647031
13.957667733474963
0.2971281434622896
0.352317493694767
1.0307464860164592
-0.8000865743468373
-1.0806740446506176
-1.7527159368854264
-2.308047155594377
3.701183375643203
-28.019742282218974
-70.36944357904775
-60.42926763714073
-46.27417747308013
-34.082512294896596
-21.03408948649937
-13.969735571413905
-1.221645305795388
-3.4247699392494755
-7.972607449272347
-17.185649161978546
-30.071725073071644
-2.268672017455774
0.7841730685995575
0.491976473692965
0.17028977717009688
-2.2806449966878537
-2.975319011750964
-2.1864960303863517
-1.1396703763261362
-0.672793541535396
-0.8000865743470225
-0.17542091101123755
-0.21362736790312423
0.6660351970997684
18.78504681219364
36.95554461900474
19.114252731783406
15.273069921617477
32.93844948125776
0.9333910108852495
-1.8582812137554172
-2.107803454776107
-2.0503245208604977
27.20848088590169
8.957917659613582
-4.18275657942798
0.3235278928122118
0.5109257094741894
0.9767483515042088
4.097122098574867
3.493335494838489
1.1222282092289475
13.036504346256468
8.47102505267803
5.423239605957181
3.5306191538013
2.3392027229096533
1.5638759452521553
0.30390685058512557
-0.048084128093743475
-0.41939348831993656
-0.4598519495389554
-0.9361062586338871
-1.1462104904318338
-1.1726033325638685
37.94356331061875
52.43010227633012
10.752872701631306
-19.22637847062482
2.502603024078102
1.0522463648607352
0.39995487555785436
0.21284594301365195
0.0751104299800081
-0.03388228240004665
-0.08247557639835015
-0.1752079648591562
0.969608579802417
0.8002898980941846
-0.48695601212394757
-0.4481217613544021
-0.19513967059776754
0.2721444698925105
0.7681547355726209
0.30390685058531747
0.5587627028756892
0.4897668027243496
0.34447155981321215
-1.6747920418565443
-7.555026045488689
102.37640065224333
-5.0773055650569034
1.450591584582025
2.194668596775183
2.0522639933680553
-0.5854977898971777
-0.15807057423489235
-1.8072953641209517
-0.008868871315508559
0.3573905500428897
3.2034606531862733
0.8934113027132112
0.8181141451847865
0.27095153359827284
-0.0773044973184488
-2.953524145592767
-5.520985445829221
-3.7522486101298824
2.5324994206028104
0.5088364692993792
0.5753220953909748
0.5587627028756679
0.5999203582800186
0.6369917581687015
-0.2653521331432775
-16.942458035795696
-16.399606134851894
-4.814872599711401
-1.0023594007755146
-0.03894572076423416
-4.591449905129307
-4.75161859781027
1.9726492738613393
5.340370256704703
-1.8198236714229172
-1.830368475826942
72.09803921173071
-1.0596790027814178
-598.9776754196195
244.14913444368258
-2.938500730609193
3.817894151627224
15.310635885090125
0.6843320777260032
0.6909696622479815
0.3667254847140662
-0.06462327578302482
-0.40770806794521086
-0.5934049941892092
-0.621340436639863
-0.2796517151430688
0.0591211614578524
0.5410195158181363
1.6283807929344152
4.7525655532264315
14.273426354731889
-1.1364780901406684
-1.1554722389688068
-1.276373138257565
-1.3799801736506472
-16.74681843696014
-6.132523470793931
-0.14912413120031853
-0.6776754091282522
-0.9960568937543028
-1.247771332868811
-0.008796933672223043
-0.26684814205951723
-0.2847743454063706
-0.2395291333101809
-0.28668127496446927
-0.46284796857850774
-0.68452510592349
-0.809988851775248
-0.7598968370851048
-0.6213404366400747
1.2589993663545433
1.569894456902106
2.2671792833365063
2.8524743093499323
-3.0539753857455505
-101.45777250129065
6.547591948130783
0.3179182319932715
0.17584617453761775
-0.17532874637810916
-0.9577823107918828
-2.758733885720684
2.3609972297263195
11.323104184289878
9.66969935347466
0.39518108691325526
-0.2729248566782046
0.12981847078738668
0.44219229064002047
0.5313789312453451
0.46942515296033605
2.522307501961369
3.2493944565658968
-1.7324329470757664
1.5500436702839486
1.118863671120371
1.258999366354847
0.31891083381642316
0.9593434876450304
3.8825841560845884
-0.3194250992984131
-34.694281830624526
-15.902922325281597
-9.114695380166005
-5.981388693728
0.3837419593058437
0.8688445237051903
-3.50660919697677
-1.6515864029044038
-0.6486287930923452
-0.032084055014772295
-74.27857058738194
-0.6001931456007517
597.4705751102548
-246.06405811274516
-0.6837808799754125
-0.1434680063380216
0.3403335850462718
-1.4048071090627314
-2.6875735622505847
-3.1959209140018183
-3.3687900465029124
-3.3906671645593787
-3.349616558956336
-3.306665419045534
-3.6158736616828513
-4.685011141600621
-6.502750073190472
-7.907942684318638
-6.6934095242687786
-3.85449348923391
-1.751751845528471
-0.6363105686647339
0.124129225403526
1.1032425547321594
-1.328122927019739
0.3723582429432425
0.7115277170990836
1.2308558144072221
0.8937184450296377
0.46235627145160374
-1.0196496522004728
-1.0366619982498544
-1.3987618206596957
-1.3714472011800964
-6.258295477287296
-8.004828782632037
-7.2194660270644295
-5.35792069441839
-3.9779962577836905
-3.306665419046551
--------------------------------------------------
vg_list, numpy.float64, 1944
-0.049431485324107564
0.05079451158257275
0.11937515847130505
0.16441368176349602
0.19867300199764643
0.22769936155754208
0.2529892392666067
0.2743661549105235
0.2909152273189634
0.301287355698844
0.30376964684078267
-0.007018489243739302
-0.057291391535511174
-0.10559952390297687
-0.15043989930288482
-0.19067918750207963
-0.22555101763407365
0.14269445429965186
0.1353911807647317
0.12529883160743213
0.11304938372739498
0.09910988229827682
0.08353891002199167
0.0653721296835888
0.04130112782660397
0.004337329906955248
-0.0494314853241056
-0.06624611788822155
-0.0800159375570783
-0.09001366287922602
-0.09703052416793048
-0.10209534749591177
-0.1059716742985457
-0.10913546999637944
-0.11186160527401554
-0.11429947920535878
-0.11652271147380416
-0.11855958711817517
-0.12041173443273476
-0.12206552605402589
-0.123499043322386
-0.12468589982952624
-0.12559666731055655
-0.12619797471409722
-0.1264491702469854
-0.12629615041324377
-0.12566196201462632
-0.12443606848925698
-0.12246600948057473
-0.11956373310958063
-0.11554691627656573
-0.11033784766642446
0.0492471449828956
0.05110884371652426
0.052867536576550835
0.0716376031194894
0.09068198260392613
0.1094644331855067
0.12739014657343686
0.1438257789478669
0.15812779856889886
0.1696747841786893
0.17789860267314378
0.18230981902840374
0.18251567544173392
-0.0860771478835608
0.1537376316593878
0.1255542881937118
0.0947994584854688
0.06265217438759096
0.030311749285551075
0.043459789911976916
0.054733461592160054
0.06385582719518507
0.07059865623820195
0.07476796837886447
0.07619891879664029
0.07476155233508901
0.07037735596900781
0.06304440695402311
0.05286753657655311
0.04888313154721003
0.12144849178408204
0.18874797445967695
0.24793170157724034
0.2976550002764823
-0.11826093584163955
-0.1228196795217157
-0.11574205211441697
-0.09890542963230395
-0.07409147122495312
-0.042953868450423066
0.2962988384665732
0.27504473817766023
0.24858299189246125
0.21773331774423615
0.18338391176878172
0.1464934711846751
-0.22186620353508413
-0.21314793753263683
-0.1983375335864479
-0.1763179662840873
-0.14607948882378635
0.20519859842138577
0.17278104045927797
0.1350300033766791
0.09308497380375037
0.048883131547215984
0.0412761816572993
0.03383382050329356
0.02676369318373165
0.020257614400457796
0.014481810575160596
0.009570750081342113
0.0056248789466563955
0.002711462559442896
0.0008668853516798981
9.896968362735434e-05
0.00038773549092780335
0.001684247299663435
0.00390697692486088
0.006936388709195658
0.05420336538783194
0.05181627581050996
0.049680802506519114
0.04784357024535717
0.046358743852737846
0.045285573424404806
0.04468296132368883
0.044600278829678874
0.04506288808197656
0.0460538131274617
0.0474964376262491
-0.10411274978856525
-0.09741321762224157
-0.09107376996723728
-0.08826365956026219
-0.08612117850730233
-0.08470162380960806
-0.08392090004606251
-0.08361096074189975
-0.0835999217516882
-0.08377491195866306
-0.08409892679857495
-0.08458432614296424
-0.08524784418909184
0.17823425737335927
-0.0877845099793266
-0.1267953812648611
-0.11816800717344964
-0.10609128959652256
-0.0919155221759026
-0.096489086836368
-0.014231087456659727
-0.026563280175018234
-0.039813204449029534
-0.053137772535855395
-0.06561523667011321
-0.07634185864431868
-0.08452686956806245
-0.08956433027235637
-0.0910737699672397
-0.09067730985553565
-0.1410447715091244
-0.19354995618240786
-0.06717989807471338
-0.10021506947024576
-0.32822763600864147
-0.3564467833170881
-0.37466999360172315
-0.3834416283135408
-0.3838032998984657
-0.3769619782881759
-0.3640930381093288
-0.3655663276299717
-0.3515857643445648
-0.29980404810318323
-0.13238158770501307
0.15737720944858385
0.11181528372853985
0.06290229747345975
0.013326376865085934
0.2536368375911835
0.23201893897738324
-0.10700656831716217
-0.059276119812069344
-0.0042662072436275705
0.05522307428982734
-0.09067730985553757
-0.09659368482809935
0.1036690185693207
0.09833596357539744
0.09329672632335996
0.08855938185945762
0.08412022148361217
0.07996433543885398
0.07606811295773061
0.07240334611231045
0.06894202089194149
0.06566097611359938
0.06254538301161316
0.05959088167390607
0.05680427796101528
0.010608314708317058
0.014707537705869004
0.018962963689703335
0.02304616586872465
0.02657469228892191
0.02912114502109689
0.030231316237084905
0.02945586815110724
0.026410393851786212
0.02088886034662053
0.01306087892386488
0.0037513459018728955
0.023929282237733163
-0.008632136512950087
0.0021981092960051893
0.005107436802857905
-0.008681415888999677
-0.043423153415269714
-0.09036929121822909
-0.1313201944628853
-0.15592099671251441
-0.16477146797574146
-0.1616648532000306
-0.14954000942703988
-0.13006517471004547
-0.13091199098217585
-0.08261608697243722
-0.06810188540360164
-0.04045500193838563
0.005149444471496565
-0.0035022782691224094
-0.09723330135152469
-0.09339985201382456
-0.08370980458370847
-0.06661171233736196
-0.04318196129088367
-0.02124366037805246
-0.008846055434401305
-0.006074766169336332
-0.008632136512952662
0.11513415489025397
0.04363445433312528
-0.01868377739881312
-0.24453893182041347
-0.2903847971719574
0.33776544925065244
0.3687409753694155
0.3911913703800104
0.4055331578017708
0.4118265806157765
-0.15337282030961108
-0.16392580403664214
-0.08342080900211452
0.004303394419481764
0.06463555086833991
0.0074993633754563095
-0.1775921583625976
0.29515748956135746
0.2843538509580038
0.2707967603733694
-0.03346826087526205
-0.07366594420831815
-0.1037247460390194
-0.12101641886602252
-0.12423949350498609
-0.11357665498492081
0.11513415489026135
0.10927728778612522
-0.1027860674413186
-0.10921242877415091
-0.11585108113551902
-0.12269373337369009
-0.12973823098923268
-0.13698173546436118
-0.1444148012924179
-0.15201651334548788
-0.15975041803831727
-0.16756081612196486
-0.17536841922330293
-0.18306388690692024
-0.19049573501788136
-0.19744427541421025
-0.20355685947483984
-0.2081581491940845
-0.20956002256876333
-0.20171278259075082
-0.153381836292225
0.004103754435314669
0.0938269408505916
0.10837988893805005
0.09989978851386486
0.08050850852188945
0.054346691037408516
-0.005293530317337494
-0.011354791174046697
0.004110962161140312
0.01968678465281134
0.03528363254156322
0.050478309072671784
0.06451756815123133
0.07639107271400755
0.08492512861264102
0.08889196738577639
-0.13763051059053055
-0.14450667789638746
-0.1466655152529216
-0.1332570876977731
0.07301144891044131
0.07608719617202656
0.07765507045728307
0.07200634188169412
0.08797750661145554
0.09260480847027425
0.08885239817063638
0.07924777118052836
0.06580058502598958
0.05013271244250566
0.03358778390783217
0.017278806139569752
0.0020875809767845026
-0.0113547911740501
-0.017256732235475226
0.024663032654461927
0.06592279886169063
0.10568801998287547
0.14317938263691418
0.17770904949375688
0.2087272586893724
-0.08312799120944843
-0.11240371239786036
-0.13601580690201626
0.40975526360915726
-0.06413075088989245
-0.09155324948993185
-0.1232171517066346
0.35895504844781245
0.3339499151684542
0.304037683060696
-0.14789731155488367
-0.11266258108594526
-0.07245495867363608
-0.028723341896581774
0.0165195584085099
0.058413285541401294
0.04143222428265641
0.02290240858086237
0.003205399277126004
-0.017256732235474782
-0.02429130394784826
-0.03140561620405786
-0.03854696718880578
-0.045662011054528
-0.05269773086134798
-0.059602242760584796
-0.06632533183961968
-0.07281873624379495
-0.07903604514371576
-0.08493226817260842
-0.0904628561166502
-0.09558233246695833
-0.1002422217708028
0.17215760119489967
0.1693718975745171
0.16655944664433425
0.16328149451102264
0.15810870205503097
0.14525517798437637
0.09370083846167608
-0.0651616060963556
-0.15454559421859915
-0.1671468089223288
-0.1552094598936381
-0.13268652363008618
-0.10880373537727113
-0.09062194534421544
-0.07916664038764484
-0.07857734339380407
-0.000673367558089253
0.005498225128599828
-0.09514674318126853
-0.10054256645875219
-0.10624835442606405
-0.11568626835442813
-0.12724295140423147
0.08724352077408412
0.07969745496975394
0.06774386622522931
0.07034338141757795
-0.11521113091005658
0.007090448239877404
-0.013198378429067716
-0.03716980283808917
-0.032237807200475296
-0.027201623173113205
-0.02254914518576555
0.10094278740785008
0.11555200319688294
0.11258715644929822
0.09236692832005247
-0.007380650873439469
-0.003584713109664104
-0.07916664038765715
-0.25084287535553257
-0.24793462235300082
-0.24267294393252542
-0.23669594630752228
0.03341982330661954
-0.009715816110283375
-0.04874008141490571
-0.1859234888369525
-0.16126903128808634
-0.13205851138299396
-0.09931573897593288
0.3987723701231629
0.3917389227151475
0.3783643035554274
-0.1577330324367032
-0.19342358575016558
-0.2285364392480867
-0.23825518528536274
-0.2462759991742411
0.09668242396022397
0.08634346247532343
0.0734910949842541
0.0612715206531988
0.10408510973410483
0.14434378830673605
0.18223724282800646
-0.2508428753555354
-0.2552062372019701
-0.259327344250334
0.20820171527023945
0.20481268717858508
0.20143158167710368
0.1980499293329618
0.19466355546520633
0.19127563800499806
0.18789892545447967
0.18455627912555198
0.18127896359724924
0.17810220329739285
0.17505725212476625
-0.10438821735097982
-0.10795599724895061
-0.11086477547535145
-0.11300658480628838
-0.11422777461764791
-0.11429628051880261
-0.0984580749576729
-0.07471303199355833
-0.05203780250461326
-0.03190301879367506
-0.015726096018920777
-0.004502549342866615
0.0014317964484576416
0.002429638756345144
-0.0005802298504348075
-0.0025598051297009775
-0.08148567507934452
-0.08782264788451735
0.014886208058758798
0.02570536302071363
0.03586559750060464
0.04306133658575961
0.044877359841083764
0.03924552878035024
0.0254710319787359
0.0054770620749469544
0.019764536065665333
0.01938462845831156
-0.09326828394168364
-0.06880812725256902
-0.044292282021457574
-0.01738079776926908
0.023135476270398116
0.06754309062693614
-0.018653062118436037
-0.015622845533917379
-0.013170738627227861
-0.010633370984711364
0.04131044253942746
-0.02806055038119349
-0.0005802298504287325
0.2185116914621204
0.17473910393835704
0.1276256995294926
0.07974927702319798
-0.2295175296438031
-0.21958422558366425
-0.20535112784755993
0.2358759999526032
0.2590380287065785
0.2783444262934993
0.2940366551657614
0.3059252669270151
0.27599986554471195
-0.06806484162201464
-0.10558872825461335
-0.14259747363131223
-0.17851791170538853
0.10878042268208894
0.10424734567370268
-0.2523141080172752
-0.2549014138503809
-0.2523164827349631
-0.24596609273219525
-0.24065903190651172
-0.23987024411646712
-0.2438158341820681
0.21851169146212468
0.21504237186870934
0.21160850651138263
-0.2631037451027053
-0.266373330024371
-0.26891761889086535
-0.2704735856969697
-0.27075344797284945
-0.26947034309179335
-0.266366384035588
-0.2612382682190182
-0.2539554374729709
-0.24446626568001267
-0.23279044334741222
-0.21899918005505295
-0.2031895259180405
-0.1854632205197525
-0.16592415298821667
-0.1447089985108288
-0.12206312022598433
-0.1128443538274998
-0.10927528632770922
-0.10264060441859228
0.16929039287267725
0.15962280441998494
0.14762125522519612
0.13544013364080265
0.12604913310287477
0.11917444565525939
0.0651333202605911
0.02970545155798065
0.025551391006887397
0.052413778836035214
0.094652083692996
0.1332779023057783
0.15996462220927055
0.1735070199764774
0.17478493010800472
0.16487666470259282
0.14468997769526346
0.14456643199423785
0.13390836727796035
0.11301016474475253
0.08325022169839542
0.04792091962913762
0.02048239798712545
-0.02206143831570774
-0.06981195858614957
-0.10906279198674118
-0.13378502416993057
-0.14377041735917903
-0.1301105023426005
-0.06909757504473904
0.028129208589397724
0.11917444565526192
-0.059144516483289535
-0.1983124988586824
-0.23229429892662212
-0.22090296674581675
-0.19998872215857266
-0.18355227556766127
-0.17746091021497246
-0.08989924985759354
-0.06896116282447981
-0.04671191335320418
-0.02166775308606703
0.00657692745770449
-0.030522673450039506
0.23983621812750866
0.19932896642615167
0.15575108276207028
0.10997889538025302
-0.18208752930402566
-0.18106277904347007
-0.17507428179661907
-0.16605303067771385
-0.15956274721995214
-0.14015818938356245
-0.1718738807195035
-0.188538555596388
-0.1624901911670973
-0.059144516483289965
-0.06347044210947816
-0.0666456786082034
-0.068722432526445
-0.06981949740513063
-0.07011096614957042
-0.06980241530613794
-0.06909535069371366
-0.06814148875478176
-0.06698417828130188
-0.06546888407190965
-0.06306843732171193
0.11900307965081611
0.12248424535649663
0.12550127747848344
0.1281670143690693
0.1306243025642224
0.13303674677517688
0.08033994868719298
0.18634073361755993
0.1866050600381696
0.1830172150536413
0.17697406149542308
-0.09158479464126396
-0.0745251157205097
0.1372569368335016
0.12586404737635337
0.11200144146255178
0.09745447203793434
0.1269489673933117
0.14989178184648802
0.16364079382402247
0.16676970416616993
0.15851793468641978
0.13892996090622117
0.109722820242819
0.07536449484588949
-0.08824747779249101
-0.07541090642043703
-0.05770540920930124
-0.044770605963561916
-0.021460833141114216
0.0032224163605697395
0.008582192677988532
-0.013823121735645757
-0.04146493078113684
0.12094984826950025
0.13108581790647572
0.1385659694365881
0.14315656244161634
0.14411851437563697
0.1403513694541081
0.1309465131581089
0.11608000020760298
0.09745447203793225
0.06829471542333343
-0.15120827468205303
-0.19131720700270025
-0.1813769983077227
-0.1592790721281484
-0.13484805294550417
-0.11148408184334067
-0.1832556039262248
-0.19933116879881135
-0.22165597937052275
-0.2449814936288995
-0.26454444316085995
-0.1942090552811102
-0.08930655876452662
0.0002526488148000758
0.05013979039451343
0.08186680414092543
0.04610227221674543
0.00959084834555541
-0.027670814554365913
-0.06553688186892345
-0.10349579971310793
-0.16058233575263064
-0.1664665391541521
-0.1641887276988232
-0.11522545628076415
0.06829471542333
0.06933179622940139
0.07134208882301811
0.07436836412543639
0.07835808270051771
0.08315544132918071
0.08852297365813187
0.09418411324770347
0.09986730234842234
0.10533767380288897
0.11041551205024012
0.11498610750904119
-0.05846745779501866
-0.04845801752756215
-0.025021330406497358
0.07293222532742319
0.07551761429532698
0.07792217890602807
0.17980126870279245
0.08274930672622048
0.08479136431813805
0.08558383812158965
0.08350228613312446
0.1478520943994195
0.1447498809736986
-0.04753940171880011
0.0015078219685113851
0.0019065489013443786
-0.016274151232054192
0.002422605133536898
0.013196521719494482
0.008370459771846308
-0.0147074870782193
-0.044815072411053196
-0.07023922256606321
-0.0865996691437802
-0.09254731400226948
0.04318115626488794
0.021036040490513823
0.013136464424996582
0.039303460754506366
0.06840245346169889
0.08888442825832923
0.09608134082788809
0.09172022805964743
0.1079666783050699
-0.0536848504282497
-0.05217060738541446
-0.039061087817766675
-0.0188221622444013
-0.00024879718754481153
0.008232881831602833
0.006058757767766005
-0.0031659127135445116
-0.016274151232062665
-0.04128302365078196
0.1635456712558836
0.2662695847703483
-0.11470021898218494
-0.15172891346912143
-0.16050560215432327
-0.1523604422021133
-0.13320672913929074
-0.10776109550857667
-0.08029080934561127
-0.05432405744034324
-0.032668463777676536
-0.06184582494326129
-0.08586250882604976
-0.10005189590066717
-0.09779354486128343
0.23011674314416117
0.21455169690278003
-0.08465126812759179
-0.09763873833040981
-0.11374519283469164
-0.12756431700058024
-0.12874427281272588
0.27765800525109646
0.25667748706570687
0.1519368338590183
-0.041283023650802
-0.03756186165242167
-0.03492176495264501
-0.03285532749581187
-0.03076939613187943
-0.028039277783281684
-0.024105555731199525
-0.018613780514004336
-0.011550047094244748
-0.0032938715449320737
0.0054450375155151685
0.05443550583880823
0.06081509033383825
0.06590746927038937
0.06984751830730403
0.028098883332209237
0.10764855837589639
0.15974826654843516
0.1355760834729058
0.1383913675733237
0.14152982119041418
0.14476494769235843
0.14733825060471362
0.07630439172579677
0.06197630995240336
0.03619748148602496
-0.01556681738768409
-0.02611744561309317
-0.02728341293062833
-0.008583276822764097
0.014061315826147806
0.044448390207380194
0.08342485704293832
0.12086427677472072
0.1486344014034159
0.009393446581388333
0.012932366005152393
0.013910020500402805
0.014946724065118707
0.019367981848223775
0.01662594015043593
0.005042596801139108
0.07461913182402667
0.02674880535556125
-0.0016214470727598067
0.0146789826926025
0.027530788617292034
0.034172040522827164
0.032657855113467645
0.022788177327134087
0.008625263326580606
-0.003820872759729763
-0.013303391278307618
-0.021016335006964676
-0.02728341293065263
0.0643480009051811
0.1615359916680868
-0.014711182586230486
0.29876828060752175
-0.03689506604955211
-0.09995093465185234
-0.09177756394196326
-0.06049584525125362
-0.015535969132763748
0.03594272137111219
0.08664986869199566
0.12990427546865818
0.03463785406552897
-0.09148581164647918
-0.15737827302041793
-0.021335886642080137
-0.07034676776420537
-0.07577628570365488
0.20285613874829195
0.1970803292018887
0.20013803118954054
0.21596807164274914
0.2469660304316461
-0.10340087048587669
-0.012143390266154273
0.1522607620565387
0.06434800090516818
0.05926957280572822
0.052705050735113494
0.04459679754969029
0.03512572957635032
0.024619563277923306
0.013478327143240654
0.0021072226055236405
-0.009125096850964
0.03850031257757344
0.046876780707630405
0.013712038576324637
0.02017577807168002
0.022256144133800122
0.01301089412123782
-0.02464131961395942
-0.09314662906925636
-0.14216016144387833
-0.11970206644434517
0.10554160248891584
0.13275112704173908
0.1281842966761897
0.11136662269991571
0.08630791918896069
0.055357545480639044
0.021908580880669666
-0.009945115994644796
-0.03731203799770105
-0.05955729993373851
-0.05202618667314503
-0.04292699554973539
-0.032269159400523495
-0.020328048563140775
-0.008257325634803345
0.002171179550522366
0.1666048167566528
0.1767404609259964
0.18125153059305882
-0.07721648166442106
-0.0855914847359321
0.17054018342807548
0.13037727432878907
-0.010710065416409256
-0.02557587845566068
-0.03517415838572639
-0.03313251277125487
-0.03396194175973493
-0.038404800961241686
-0.04543434120287445
-0.053020111606572023
-0.059115081029115245
-0.0624748915317792
-0.06302335685284968
-0.061661915520561855
-0.059557299933720026
0.12376500579942017
0.1716953354271186
-0.07029055182993857
-0.09776886162385542
0.24559618818042764
0.3270029455826537
-0.06966718438048775
-0.11887946861521562
-0.17923260350689546
-0.23894173270036728
-0.2854843399084281
-0.31253389152529454
-0.3188578891258773
-0.29897414295001296
-0.2113903404925743
-0.0328732247178319
0.08575178007906502
0.07509867845391488
0.06488589915005752
0.05508677347182919
-0.12900127539242184
-0.10684466632831494
-0.09595528844098754
-0.09545088111140451
0.37078528550845163
0.1820546311738149
0.12376500579941635
0.11664460012418883
0.04330134586743295
0.03084050872135632
0.0007934100117127536
0.006762838593502974
0.013648777376496973
0.021411910847654925
0.029832685989556327
-0.019881961715973038
-0.029796945416462252
-0.03834211793948891
-0.044578030105427345
-0.04665412053920927
-0.04087973175068654
0.0826302602616846
0.10477034665599665
0.12304651092628041
0.1234444032523247
0.11985294879294363
0.11202529297712828
0.10003072187494838
0.08440049793618276
0.06599719616199672
0.04530865999599419
0.02272052065369713
0.0003140759019343263
0.004607813351224996
-0.0005127087747088394
0.010520563259045185
0.018094707850639498
0.020336506800248684
0.01530420693870463
0.0018691092836850623
-0.01849143533811006
-0.040596162213033714
-0.058243213111734624
-0.06939630820958753
0.18253586197196736
0.18259960855862317
-0.076965156568278
-0.07461943137872654
-0.08358402587044568
-0.09330139329702374
-0.09509649834478266
-0.07627357640717673
-0.04963475457196871
-0.02291992958498147
-0.0025231640881289742
0.0099643907186258
0.015436823514254112
0.015586774534415251
0.012121713680689256
0.0064112964263761535
-0.000512708774713648
0.0686951115829618
-0.0029272584327723877
0.31924964714694193
-0.008029098442803445
-0.016643297118684827
-0.03606117474320973
0.3491095731728693
0.35925883982449686
0.3640053486192697
-0.15761177583954505
-0.17002161524113724
-0.19727403546132566
-0.15774140964865546
-0.136573475888156
0.31667169368875725
0.10244097857939793
-0.2030237771326538
-0.1889757586636412
-0.17244351658373344
-0.15233969194798863
0.045629604484588526
0.03632566552191194
0.47509246152055373
0.4547499345856517
-0.06930894457925543
-0.007810873406484373
0.06869511158296054
0.055673805140152494
0.10750644625018232
0.0968143361941792
0.017453061515974998
0.002322691023652291
-0.015111521600354623
-0.034823265235869996
-0.05591960097575517
-0.0766496695378747
-0.09473771496210377
-0.1076317539549087
-0.11180675510133556
-0.09797354475576102
-0.022020123662961057
-0.021074475729930417
0.1192422461869464
0.11729594976306817
0.11306082026956915
-0.09316520541106914
0.09485918409207784
0.08441958257941895
0.06975733417658278
0.05330971925718244
0.03719250600912949
0.023185246744472265
0.012298316445586408
-0.01919487116294942
-0.0352288729686215
-0.02749051707285393
-0.016031177167288538
6.29293011921864e-05
0.020811967805118858
0.04458729048180864
0.06820415178825794
0.08818639215372397
0.10192648068573083
0.006017290959020356
0.015242867349154985
0.029409102343167737
-0.02572143232465516
-0.06988518402112204
-0.0887638361250396
-0.0901123120832138
-0.08497896896026852
-0.08397307829279255
0.04928403713660194
0.034055819687006814
0.014828128147502562
-0.004671710390194055
-0.020162793452501195
-0.029688012016138902
-0.0341860309540005
-0.035556324331262885
-0.035228872968623724
-0.016852407331423635
-0.010607873333243784
-0.006922583287415109
0.34613518936862064
0.2955766852204152
0.2207636977430608
0.15498885488889197
-0.1712083445352956
-0.16085341071107218
0.36471067597219414
0.36014259663230386
0.34645909613997766
0.3730684540586174
0.37190799001714625
-0.17952133010122706
-0.31509091258816135
-0.39730607142623
-0.35765964856825816
0.40609576380087864
0.44157238909102525
0.46443745826542093
0.4757935579772391
0.02684210496866981
0.01682798370787856
0.006103417082401079
-0.005237626905814518
-0.0168524073314227
-0.012931096275970796
-0.008851808623983189
-0.0043526176767594
0.08481577314633285
0.07166825202532981
0.057546391060730284
0.04274722503941023
0.027782342615655868
0.01344338813722697
0.0008675747402752398
-0.00828968066090487
0.05645806970348713
0.06883121970945086
0.01657165724917648
-0.05147494760693725
-0.0063756423827922536
0.06909512694174025
0.0876106226267784
0.09765665467006177
-0.11037900178722185
0.10507340748129945
0.08295924898958433
0.05852167201451701
0.0325994019406159
0.07946777400680545
0.06545403297463041
0.052006734459273
0.03868917319999559
0.04893883809467636
0.05569997704298196
0.05634076408916377
0.04942534723801183
0.0361282920306297
0.020855500961353197
0.009001227454234336
0.003771188488590595
0.10775774568950484
0.10460343103556738
0.09202445208306965
0.08258477645037043
0.07444984161333935
0.06798151726647489
0.06314774123639223
0.06110597435166933
0.05860675107487625
-0.07268013012158414
-0.04910526685262078
-0.018747469430426947
0.008669590452784632
0.02777268182688878
0.038338132709021755
0.0422500371970118
0.041696203775641365
0.038689173199995486
-0.09662054639825178
-0.04095318174011967
0.013810995010452515
0.05790452527256316
0.08928509172082465
0.1084766965146969
-0.17819808003531357
0.10785089595581265
0.0707949839474834
0.031334216914996334
-0.01709017967670968
-0.06256695444491504
-0.03940857007502758
0.11844416100223726
0.25121708943068544
0.2953291572587451
0.3011260093416379
0.3580145895893732
-0.3117260252582394
-0.2634955373673595
-0.21709384730422057
-0.17581977403984472
0.06799308339891308
-0.036925293259870574
-0.060044087536330004
-0.07600131736101973
-0.09662054639825371
-0.10203733432246455
-0.10558304488248932
-0.106782637244047
-0.10508186883367279
-0.09988187316189846
-0.09063961859607236
-0.07702970651456517
-0.05908601250184978
-0.037188804431007534
-0.011622090393426064
0.019904694848590563
0.09753952863876282
0.1008103053721318
0.10642269555294363
0.11314906815131666
0.01642107584383419
0.05921492324640282
0.09343702006949768
0.09222780484885644
0.12392521160760914
-0.10064106309218296
0.12466618193263787
0.11017120457570105
0.09446311800607783
0.006079062488763141
-0.01993824432192874
-0.04412755153768831
-0.06523579852857736
-0.050691830804309806
-0.03624566658024282
-0.021636783275406486
-0.007312216275656407
0.005351687304058141
0.014213747811946696
0.01706541437902242
-0.18265578645070465
-0.19067621980494073
-0.1875288852571505
-0.17947802030789653
-0.16240353669905777
-0.13114096779203396
-0.08288450455034463
-0.024790755343653957
0.029905696187657805
0.03834170236259202
0.006969637571758188
0.0072026958093893215
0.04777378394079108
0.03447178640225178
0.015586199438683526
-0.00616521626941605
-0.02797088169932465
-0.04791312627770426
-0.06523579852858116
-0.09105487663516879
-0.01250962817281726
0.06860178422256205
0.15413238522023015
0.2446913759036143
-0.17674436878482813
0.11566535910028164
0.11070840975572643
0.09497848207513832
0.07189535535435063
0.13302456475361205
0.1218047829202057
0.2085741615689936
0.1418056640119014
0.07581276348709308
0.07934019237971751
0.04817104386316024
0.044120491033742104
0.07885722328140614
0.08434244187023582
0.08681704272302745
0.08214755930710158
-0.0018973875485623249
0.04332434249761761
0.007800403974394804
-0.03813471233139253
-0.09105487663518394
-0.09067785579697432
-0.08899112060365086
-0.0863377883684775
-0.0828604642668316
-0.07848697113254376
-0.07293511778023522
-0.06572182668406236
-0.05615129864987308
0.10096947143070902
0.09854411202411731
0.09696542773631027
-0.011304129999866526
-0.0025689385914091888
0.0328330991122569
0.11687535075805261
0.14921205651622071
0.151182283079772
0.14770733221612453
0.1384596340199698
0.08103171077532778
0.13342375717507038
-0.08394679880487026
-0.06578655227035897
-0.04834270397888905
-0.03302625448262094
0.03444772789226344
0.014365840755079224
-0.006051823892347265
-0.019087089069031386
-0.026644462070031127
-0.024927356928804975
-0.010385783455423452
0.01807918976552802
0.05656691147996741
-0.16010593751038613
0.012767383671327626
0.0025056913252722857
-0.00978898938158913
-0.09325684389063045
-0.10233410678908536
0.06659317363051254
0.03211096889117067
-0.0024786331715145066
-0.03530402372522819
-0.009636079194430984
0.05290973687476088
0.054226861087890266
-0.0046408983170130955
-0.016529823355148507
-0.022001978826087048
-0.02130560007365706
-0.016951442271413524
-0.01127986348478886
-0.006051823892354764
-0.04539629108170767
-0.08644727171902683
-0.12104463350561076
-0.14773731364224388
-0.16637317231288032
0.31548535834985675
0.3249434958536148
0.2639353937667324
0.186390440167639
0.14248069219920734
0.04126250014712774
-0.003007416909420177
0.08510717830586835
0.12816776647707967
0.11271338080001102
0.07230347414073984
0.042653408582754376
0.07526707604757064
0.04180903486920006
0.026601891384295705
0.038493528733368684
0.03465141744814144
-0.14133938785024633
-0.11342419993533284
-0.09010006663918915
-0.06826421087344958
-0.04539629108172496
-0.027364187561758346
-0.00293090339081966
0.02581765348184075
0.05427131891171638
0.07745238380634364
0.09274616241884502
0.10040882619810357
0.10235150859437239
-0.04327378220375247
-0.025910766150444263
0.05508261043579423
0.05495532242309871
0.0560868437058104
0.05595795186571381
0.04966270892457323
0.1284641638017868
0.07115732960195725
0.011259285454230794
0.068923654882531
0.126569209114489
0.0628531215046925
0.0428663119384132
0.02841176341301984
0.06802940078404585
0.05281377042369485
-0.028196545490200176
-0.02069912175620398
-0.0256259070402174
-0.040947852155049966
-0.04779799971953251
-0.05801985339363783
-0.0741525744920075
-0.0976879052479604
-0.12831942747200514
0.0961375288026223
0.12634340041321454
0.13977702866696542
-0.108345039299173
-0.01906059218641118
0.09783602006519497
-0.10448984702543576
-0.10549117195528344
-0.10514710521582459
-0.1002319900066796
0.05409113614760943
0.05522403369913305
0.06904468946534482
0.07708155563317604
0.060923011804684055
0.010797318993596627
-0.02090668434652453
-0.02712631335192094
-0.03232144622311988
-0.02562590704023808
-0.03095918387645954
0.00897134305056746
0.031837920054713795
0.16730225887232325
0.17555701041886645
0.18286842925312985
0.18909585080385613
0.19243768712792814
0.188231805804223
0.1705369112579076
0.1428700822140766
-0.17258693423731913
0.01764231135135927
0.11532264969901343
0.14640275797346508
0.10246134603897275
0.07619534303467544
0.05726415262422049
0.05904758918824368
0.15881367781489558
0.13007014659920543
0.10273746646765149
0.10365131310368443
0.11139898530001217
0.12050861616590948
0.1277673841178521
-0.03095918387645375
0.1272218474666623
0.12121610126569762
0.11344404999420293
0.10378992552733204
0.09218503474585861
0.07870395633164456
0.06390484490073817
0.04979029047772338
0.04146292178876415
0.04529623268690733
-0.0031810495885520526
0.023219956788936322
0.043283847887460314
0.030762678113807108
-0.04620961476438542
0.03349625781193326
-0.010944610668857352
-0.0507846206194605
0.12174127480530782
0.0852954704603187
0.08292145968675792
0.08318833085936482
0.07854994326234727
0.02263377451576943
0.01973366234147573
0.022700640862361073
0.018145377001099052
0.022603281716830938
0.10125383653923259
0.14381752290391475
0.13533814290262852
0.07156985777552063
-0.012239115526972046
-0.07120122348195224
-0.09741973620574944
-0.10749473156881284
-0.11182812704961953
0.13583554448201038
0.12127345034358852
-0.006368696603531777
0.007653591770618716
0.021262008451189494
0.035417875420115624
0.05290019675527462
-0.08899643566328914
-0.05947338837031681
-0.01713734599075211
0.031247188991113208
0.0916113692097529
0.16785230847445448
0.20058582157849492
0.1747971390331087
0.11465940792378675
0.022603281716818694
0.13160351239880172
0.1456512938394277
0.15753500662236117
0.03745271671964358
0.03638963598099042
0.04658929206025439
0.08878231799925515
0.16049896411650644
-0.06925783092688827
-0.11390399390270069
-0.14941099593335783
0.1282336448874676
-0.08230670661013725
-0.04604957717804103
-0.04457805594470019
-0.014119940411028493
-0.024488305522606703
0.11065339310171565
0.14096149499734945
0.05309149078336149
0.04281655658077878
0.030516378770438182
0.02525867228537649
0.01771488583672447
0.005650674561024756
-0.011517600177977146
0.13160351239880547
-0.03777804618213301
-0.043773626004716716
-0.04875315469711475
-0.052532269584124394
-0.05493325692764848
-0.05574657728477257
-0.05462229617730545
0.14516341571272154
0.13905341595459733
0.11308708494882605
0.0704128878517739
0.11222074114452296
0.1226610440011023
0.13349683403449314
0.14285788672653182
-0.06178840444490155
0.012328259662088677
0.13051113776609127
-0.05107330970752018
-0.015644222308403795
0.042505548078659514
0.09455614413299558
0.11879513782070358
0.11805435150873617
0.08035427381004653
0.07207409755415876
0.06165922232301781
0.04898616608538619
0.042523522758329775
0.041532809579321206
0.04710910747899254
0.06034610719741003
0.08125576692214351
0.10739682377956725
0.1336187854191739
0.15307168576561864
0.1574156578151825
0.13594745494714874
0.08337359505202716
0.17485317955887678
0.20013211924685817
0.1800289397356648
0.13906717625874535
0.08830035618057708
0.06450572002806974
0.03456959258759261
0.009557785737423576
-0.0043082618130685525
-0.008136935384336918
-0.003760768784028602
0.007264883022709967
0.022206419618011647
0.03722587560245211
0.048986166085373525
0.060964595790562855
0.07583815686530482
0.0854372281689373
0.0870776572881137
0.07835687511662584
0.057308735703667214
0.0233870289226404
-0.020910698066127362
0.20035231955222446
0.13952683734084545
-0.013173145032561812
-0.1352814459719987
0.07142835931897189
-0.06758155032006649
-0.09063984434574604
-0.059200856086194506
0.029682798252537588
0.08866280311839514
0.06364741907785804
0.046374472704684755
0.03640498452458449
0.0336809176593748
0.03022143264340493
0.03416353701416257
0.04361200671240477
0.053971549989088125
0.0609645957905762
0.04737620865780142
0.024772338675518653
-0.005002902139024401
-0.037211213943596444
-0.06602967798736428
-0.08670158844178656
-0.09382303699599474
-0.05077318202503883
0.09594301878631888
0.09870182212235215
0.10391874912408958
0.025468817298127073
-0.010984992274777563
0.09943724903249072
0.1340065606188498
0.08797267106217696
0.047514934088525404
0.03141542241146044
0.08646265288971165
0.09190642320291945
0.09790271480489442
0.10262068921822891
0.08760628844162525
0.0860297469971466
0.10761721437118767
0.09765920177628178
0.09071165699188026
0.08646238173762244
0.08916803996794372
0.08939115270901773
0.08853181419726255
0.08327293139951054
0.06480130436280125
0.039542623326004056
0.023779456483837252
0.0239662645780329
0.03187789347889482
0.025299583162951177
-0.03849009921682808
0.06070402567400193
0.08425461248832739
0.07806711205994109
0.05957879996971879
0.03632495457680471
0.015441615953397984
-0.017210547821735936
-0.05127917143483636
0.06463838871086436
0.06022546329128717
0.05779063055911346
0.056302550183846334
0.022385440452864634
0.05284240332026095
0.08646238173762054
0.009487874814559778
0.03350651122251654
0.049953291277190226
0.05424501048778235
0.04122597562021231
0.01020904503395515
-0.01501038751744101
0.0028404942732827634
0.01188664731314712
-0.004449903180362862
-0.012457556434848593
-0.0051574281491158554
-0.07179667045417544
0.027874303301268222
0.1177487753110408
0.13904121099424477
0.11647553605147094
-0.04403569095745713
-0.0502408610578472
-0.03391474336433352
0.010760978469339575
0.062427868411153865
0.08329043813483848
0.07716183883963154
0.05841385654177675
0.034476042120749395
0.009487874814553994
0.01093545597383515
0.015289663882340446
0.027869973046964664
-0.030974456880252254
0.041240551727548994
0.11241928883731343
0.13680152380520505
-0.05168031188738189
-0.04206324624038501
-0.02397862617392603
0.04895209928751032
0.08023522736644952
0.08779800213829153
0.08674013118449597
0.08361897190599413
0.0812495760384486
0.08078989254045815
0.08258254665201686
0.023966592253848847
0.014839176053528738
0.05503197758160003
0.08074212151918816
0.10370864371577843
0.09971396492635626
0.09107608579134016
0.07944422275996846
0.06653375902270446
0.001504471652886797
0.016695811944000487
0.029833778266623198
0.035503993312035194
0.03199176276977576
0.028313963127387577
0.021921725746620588
0.007230615902983728
-0.02399778134599744
-0.06253812403341823
-0.09214161491881234
-0.11339697215984895
-0.019023088756275425
0.04350886275185597
0.07831328035565233
0.09996982560121605
0.10984570604406724
0.09389908597805785
0.08175388978509457
0.07187838094050454
-0.06996659477914445
-0.06406161249625618
-0.03758771001578738
-0.006194256868001283
0.055212985032852435
0.05438657534591998
0.0015044716528852427
-0.05263676997914196
-0.007355793632302411
0.03688956902439991
0.0687519718831505
0.0735513909776509
-0.03881484171586236
-0.03911074072323585
-0.07414185571008601
-0.07871373810162768
-0.039274249193484476
0.0014319841280061862
0.026671784618891303
-0.07142590094788984
-0.08724701732223922
-0.10338079774757888
-0.12285680767275453
-0.1446629464169245
-0.12685083815463244
0.09664411587634913
0.0924481297178879
0.0808111486410393
0.06851907396302236
0.05504913298314966
0.03675773574199443
0.012169588903416254
-0.018033169510653525
-0.05263676997914286
-0.055941678996155604
-0.056580350732657395
-0.04717575078234826
0.06291031198577775
0.0710893168772973
0.0666236635422274
0.0627309873085661
0.02479347670890183
-0.0932945677873286
-0.0220765596081281
0.022580700962079807
0.06955045252081907
0.1853261241584036
0.05752022177909802
-0.010795804228100378
0.1290005680786697
0.10771904156471276
0.044901492076631896
0.006213388496427604
0.022543471746912333
0.00032086347668873125
0.05370277522603732
0.03996284450920816
0.0333898701738921
0.02805693977846129
0.02151518779918437
0.012775986413608633
0.053635660964234
0.04673730100315666
0.04030726102764781
0.04032297366381356
0.04533779311494202
0.04112597240900864
0.026356292426163254
-0.16913280618928406
-0.13106060359785843
-0.08149485547415813
-0.04120638105311515
-0.17406787645139987
-0.27871577204499515
-0.06448267640638314
-0.04847601479488068
0.028515162953080646
0.11018034043237598
0.10816883047695802
0.1019454564330283
0.09426200064484662
0.08622810575962153
0.07713267563172305
0.065568297717184
0.05086024584566803
0.03394884002335974
0.016935148977930168
0.053635660964233486
-0.06252355761839541
0.006523350540969704
0.06162370201073338
-0.06314703263569295
-0.053933848211336455
-0.006315733318752938
-0.08184294321597421
-0.082006467565458
-0.0748480575977733
-0.052807831532269915
-0.06868144985087457
-0.05286395080404707
-0.07323828988390232
-0.12035421994102702
-0.11310369550360229
-0.062376809517257464
0.04380293401494373
0.080572622788672
-0.09079842273316478
-0.004851874482911838
-0.05216231547370573
-0.10055760333693237
-0.11631322746058548
-0.0737137789292004
0.0398536657888211
-0.0059517262554181615
-0.06252355761839022
-0.05812191980445143
-0.0534378119877962
-0.05363149652857496
-0.021447701507697647
0.024618577951065465
-0.023065637476256007
-0.03002749148156019
-0.025545726706910188
0.00985910628192031
-0.04033182397895824
0.07953437642126718
0.14580304554228973
0.07458490212981338
0.061119957659230756
0.02674338656257334
0.0011618375329264727
0.14248823507631098
0.17049523378412723
0.16249622337699474
0.13654797821719394
0.08679902093094358
0.054814993500619996
0.03098105896168559
0.010959558987027981
-0.005162667600485435
-0.018610889546090817
-0.030851520454152036
-0.043125720381409396
-0.08169034579597834
-0.11700441102389289
-0.14690822705171447
-0.16926774494337982
-0.18227935445104715
-0.18385685314095812
0.006095786711937737
-0.007503950304031344
0.0005484144486775887
0.042533726135387834
-0.014322669707212937
-0.09282420823421945
-0.29114438081258925
-0.2595175142353375
-0.20386581186749658
-0.13290032053960557
0.09588478366398227
0.05759603706909514
0.011695148426084524
-0.0300215802089383
-0.0613453493292916
-0.07977518326164076
-0.08517941313854255
-0.07899172776871799
-0.06376349597911857
-0.04312572038139815
-0.05179270012222087
-0.06069729664088669
-0.06575645429515434
-0.06601793869832105
-0.05625010487573543
0.019379990967987287
0.07990868483780983
-0.08655834117970354
-0.087611304813933
-0.08142139780597282
-0.03314172096241518
-0.05849369907505455
-0.0027252493758215326
-0.025410967639393076
-0.09972607764808639
-0.049225326296373606
0.05185793858049855
0.03994441471252487
0.023585247115497827
-0.07098863874298045
-0.06162937050944909
-0.08180460238842951
-0.07839477922957952
-0.10561323675858394
-0.06708891593302907
-0.05951226611862142
-0.05179270012223072
-0.0020003702939116047
0.0048520817675788835
0.002874235489354001
-0.045859650923920095
-0.017771001687815594
-0.0003748287401779439
0.01351227087158375
0.021306155691345183
-0.011134595701448556
0.02104713323921128
-0.09293513512459606
-0.10167366890198311
-0.08180621688545565
-0.041246455219751635
0.18631287347742864
0.13126195625545733
0.07949074461893724
0.032882303055298004
0.13393041073732315
0.10627032604484928
0.08058692076706347
-0.04678689563145559
-0.07802836582153377
-0.08835031259568135
-0.08537137778185314
-0.07494896282481368
-0.06090934392096077
-0.04617787851061078
-0.1027925682399066
-0.1334109526114783
-0.1222723114777513
-0.07215746452262177
-0.025325234969647545
-0.055457455801156685
-0.17853479702792333
-0.2851405316118209
-0.31654981545571503
-0.2844791436386361
0.11768244099145525
-0.011053161537851013
-0.11008617420899199
-0.0677361114198202
0.014204129401110231
0.10842694490022031
-0.12517623932705166
-0.10979812808086292
-0.024007283258847455
0.0012618714002221969
-0.00015953113347524223
-0.041477787133324
-0.08199234940859965
-0.09528956903136457
-0.07966416617732941
-0.04617787851061295
--------------------------------------------------
