# Supplementary material for: Magnon thermal Hall effect via emergent SU(3) flux on the antiferromagnetic skyrmion lattice
Source: Nat Commun. 2024 Jan 23;15:566. doi: 10.1038/s41467-024-44793-3 (PMC10805809; doi:10.1038/s41467-024-44793-3)
Supplement: Supplementary file 3 — Source Data [file 41467_2024_44793_MOESM3_ESM.zip › Source Data/supplementary information/figs8c_Ns8.txt]

runtime, float, 1
67.53438472747803
--------------------------------------------------
n_work, int, 1
12
--------------------------------------------------
error_info, bool, 1
True
--------------------------------------------------
M, numpy.float64, 1
-0.7446800000000156
--------------------------------------------------
Ecl, numpy.float64, 1
-10.801309384038463
--------------------------------------------------
E_list, numpy.float64, 648
0.03919294274307025
0.04346897377114305
0.054629947248874995
0.07013350263953252
0.08853922265236602
0.10918338425002432
0.13169377338573843
0.15575823437471895
0.1810245098269686
0.20704971579805967
0.23326584273783738
0.2524090431211341
0.23681928394274399
0.22529857386462387
0.21779475190712935
0.21415921445425193
0.2141736503477171
0.20880303690030302
0.1836825845432126
0.15952036227595862
0.13647573471950908
0.11466763101790847
0.09422560926539761
0.07540295553160863
0.058822272940150175
0.04592761527236656
0.03919294274306191
0.04219008622942766
0.047979348315844834
0.05594168776799459
0.06548844582428279
0.07620495752203822
0.08783475636687908
0.10022582898913292
0.11328653035673389
0.1269569474524327
0.14119163497268641
0.1559495002233783
0.17118811597586656
0.18686073696050345
0.2029149791257906
0.21929252608914482
0.23592944003277488
0.2527565176100309
0.26969961106956886
0.2866790871104898
0.3036079018574977
0.32038789040888116
0.3369032547650758
0.35301247026806637
0.3685410139819883
0.38328202825343816
0.3819115072474812
0.37216750388257813
0.3617015995977374
0.3624615571003771
0.3647234889042039
0.36843360647676854
0.373501431922999
0.3797991364751218
0.38716090952642435
0.3953827293533113
0.4042229417335381
0.4134038015673317
0.4226143176455519
0.42928882956271464
0.418131718321935
0.407375069721298
0.3995176948496252
0.39474311255106803
0.39313588911135083
0.38919187670030736
0.38516292068397706
0.3811274852538037
0.37716901619612314
0.3733798682921121
0.3698680530498385
0.3667653054283111
0.36423383487259064
0.3624699990875575
0.36170159959773174
0.33269794622836657
0.33572943832635654
0.3446478306691293
0.3589686561547371
0.3780048310180855
0.37776166033279224
0.355884589532422
0.33338657612079015
0.31112698320561955
0.2898308491860474
0.27009674362563824
0.2589499893968916
0.24760119417114876
0.239317163913477
0.23431978623886796
0.23274817678323062
0.23465875492895769
0.2423857482194675
0.2710958282242065
0.2997732326194508
0.3277915343083785
0.35443231538377756
0.36441766052390867
0.34922246141801905
0.3385636031211678
0.33296651509372766
0.33269794622835536
0.3310455637162277
0.3313008132390323
0.3334008978957438
0.3372402114650321
0.34267565503066305
0.3495340176747105
0.35762025831629884
0.36672560716179003
0.3766348457673639
0.38713244151794923
0.3980077763267151
0.4090597000634398
0.4201010685395413
0.43096357329468593
0.44093298670058056
0.43902284777633693
0.43645344049892804
0.4332108002317622
0.42928654499656393
0.4246743945453976
0.4193664451333086
0.41335141717461954
0.4066139516765195
0.3991365735134748
0.3909044406896623
0.39701486190521573
0.40954612951610375
0.42076170017698716
0.4208881066502068
0.42125714905973816
0.42184074939722466
0.42259977157283085
0.42349111925891564
0.4244723067797815
0.42550225056616026
0.4265398788908928
0.4275432894924592
0.4284715082012626
0.4315149109375323
0.4422917860333454
0.4496800304992928
0.4503579744633791
0.4503578247328846
0.4494775258951578
0.46747209427051983
0.46495883353012607
0.45579268093851566
0.44781885403281946
0.44101496642212956
0.43530554721575176
0.43057504615745107
0.42668106785636106
0.42346516542439067
0.42076170017698156
0.43469778957550553
0.43271958408672156
0.42689399044768456
0.41557839470963515
0.39802649724735994
0.39050125587424905
0.37423751761233637
0.3571684754084172
0.34001702627628255
0.32342154890175573
0.3079206336194021
0.2939526244679619
0.3280422358094668
0.361834999519955
0.3931696720374409
0.4155843419102475
0.41495829885861757
0.4155665427117322
0.417814802384467
0.4213836658633403
0.4055638747218286
0.3834540980499365
0.37890931062852035
0.40042359408138667
0.41825373144538286
0.4318694578854771
0.4346977895754931
0.4364726271518107
0.43750024405273147
0.43675753302633263
0.4366080330139536
0.4369592927223584
0.43770081387343324
0.43870742433238435
0.43984427846386215
0.4409731668041686
0.4419591276556747
0.4426769124414886
0.4430159533540196
0.4428838333081117
0.44220754228701914
0.4415033852530583
0.4516077499344202
0.4612025069408542
0.4702602921298592
0.4788087201815299
0.48693811739861464
0.4948071780444757
0.5026459986064505
0.510753736242963
0.5194867783316285
0.529229002274343
0.540331274460765
0.5485689932344134
0.5482092589076102
0.548662347252724
0.5496363261869792
0.5499518995849858
0.5477611926747163
0.5413233333400594
0.5302273266187134
0.5155311949106739
0.4987567091651433
0.4811984827586937
0.46383045830899894
0.4474105692818103
0.4485974921021177
0.4553970143241801
0.4679000407675508
0.4787926863205814
0.48661901440603833
0.4752743982102352
0.4859310569765222
0.504110041707058
0.5209131279955
0.5347674466189662
0.5439865690406495
0.5481587394303613
0.5489048947951408
0.5484289371961775
0.5482092589076183
0.4410377709214831
0.43802022386170403
0.4292677413594538
0.4175442129819078
0.4051893766412886
0.40098107372907266
0.4271168493057097
0.45566643155478537
0.48592405703745145
0.5172079472796567
0.5065084003743068
0.49418411594301515
0.5034749597914454
0.504648048993813
0.4984868685338314
0.4913077951649304
0.497846397151656
0.4828544541320776
0.4559706118091045
0.42997922486777723
0.4258092692029436
0.43051800212338964
0.43486042461094954
0.43814143032971176
0.4396508216141137
0.4387036494494033
0.44103777092148133
0.43890910102269126
0.4391024491873364
0.4425436059297497
0.44675417793157474
0.45169869039116
0.45735111509093557
0.4636959814340476
0.47072759666930303
0.47844747975110374
0.4868601985217024
0.49596793355939334
0.5057639555565199
0.5162253602415372
0.5273049252902141
0.5389218570201436
0.5509500232927532
0.5631994359166577
0.5753767400406131
0.5869600036195338
0.5966091647926943
0.6000869768702747
0.5950570605563544
0.58544390217564
0.5739041544283496
0.5626490781100688
0.5536919413776231
0.5530121385735388
0.5672288645012161
0.5678664300068265
0.5697868039009164
0.5730039411049064
0.5775135964854984
0.5832600118626561
0.590101075830526
0.5977764945823711
0.6058816253406865
0.6099188493041658
0.6035940897009209
0.5971643444806043
0.6080900006980223
0.6130567519800709
0.6056235179131363
0.5982849970918265
0.5918142887563701
0.5854410277913413
0.5786379089862301
0.5721793122216318
0.5666837886007217
0.5625983837170649
0.5601949502928155
0.5595736847107255
0.5606776834814003
0.5633210118033755
0.5672288645012253
0.5032729791347382
0.5049998343369639
0.5101446224021365
0.5186008694919136
0.5301942398192708
0.5446879652262361
0.5617917930667897
0.5479996871966242
0.5338018522193978
0.5198398499581602
0.5488358735546727
0.5433661706970149
0.5403568470690824
0.5374151599230945
0.5311329659226074
0.5193184769702186
0.5099802842556588
0.4999545621521482
0.5047795037771275
0.5122660661612597
0.5222700464589748
0.5345426771968578
0.5328682630349896
0.5209546497296856
0.5119321644057733
0.5059948761974308
0.5032729791347288
0.5041423486067201
0.5062527603591414
0.5095939021985326
0.5141438202988667
0.5198694293517012
0.5267271470846631
0.534663595176338
0.5436163912010266
0.5535149218517532
0.5642811593952508
0.5758302588554719
0.588071127420548
0.600906619660435
0.612720995952197
0.6141787894451064
0.6154769339113597
0.6164208084042423
0.6167785506823084
0.6163658981983362
0.6156074603859992
0.6176616932565785
0.6238687148486216
0.6298823919954313
0.6336467551719928
0.6346250297698235
0.6333158615411971
0.631021534386218
0.6291665799832594
0.6292409376951964
0.6292637637269862
0.6291018987680156
0.6289124010045631
0.6274433302519112
0.6247107343933027
0.6207583034510213
0.6157489844082864
0.6138546390461163
0.6210051134762946
0.6266400035155786
0.6201649333126034
0.6178946977128468
0.6257343165178916
0.62254738573681
0.6209380131836241
0.6247228655406454
0.62791291862292
0.6304719179572427
0.6309860533839755
0.6281046863018989
0.6284627892495568
0.631857690045748
0.6332790870093936
0.6317325153591659
0.6291665799832658
0.597829409824016
0.5978405348371352
0.597712817858815
0.5970398389381272
0.587483900903579
0.5753513488507612
0.5620082417210815
0.5805411151670001
0.5723003491659658
0.5629639357653383
0.5531140942892349
0.5801059648323563
0.5617705198872393
0.54534774638502
0.5352962313637232
0.5346649090902105
0.5360431611393189
0.5634861606098923
0.5892185758198539
0.5830750920833264
0.5642781631167945
0.5474158238078289
0.5487176855441442
0.5643018772911587
0.5806639494992784
0.5970109314646966
0.5978294098240172
0.6012384875581234
0.6051750085097527
0.6089522951046471
0.6080784218709552
0.6073907157490991
0.6069248094002002
0.6067124712236225
0.6067783387476713
0.607136757322639
0.6077886867165304
0.6087188970813664
0.6098930303785893
0.6112545710492966
0.6142334456710287
0.6279414891873681
0.6419124284930248
0.6560170706858579
0.6701110315965099
0.6840273737697516
0.6872623277806794
0.6829312365074387
0.6770054561521269
0.6697385502296365
0.6615318251336907
0.652897811782136
0.6443896922397759
0.6365160904769326
0.6296608083001305
0.6295347623871358
0.6293911915999139
0.6294032309625156
0.6293156605682984
0.6300808400776676
0.6314330185880083
0.6332489883332874
0.6352466596005024
0.6370123685300506
0.6380833728223764
0.6381006455976
0.6345200049676111
0.6300096771788471
0.6261730201523712
0.632692106596599
0.6374157330080933
0.63873317436451
0.637964261744367
0.6350105466051132
0.6323828989762871
0.6336397706934251
0.6342301614126098
0.6341217013178684
0.634736706352883
0.6337355711881766
0.6296608083001249
0.6123409737530984
0.6106509733956652
0.6056936065596195
0.5978004746702987
0.5953306351090922
0.5921526376904066
0.5872346596694654
0.5811751408332029
0.6024845308498185
0.6253635171447032
0.6494671855750127
0.6744492404483295
0.6616222033690685
0.6521140961127844
0.6445019394083137
0.6397921202301124
0.638129487890117
0.6246439274339751
0.6033653807613395
0.6118674451930352
0.6295537655923373
0.6402028121850748
0.6426612852276963
0.6376493024680834
0.627179074032396
0.6133573198682009
0.6123409737531208
0.6111153587677131
0.609975988535406
0.6096605004127472
0.614703983976982
0.6202956205904006
0.6264009900392983
0.6329566070901962
0.6398672650362204
0.6470057498634566
0.654215138799917
0.6613137668768589
0.6681021821258675
0.6743713003535677
0.6799103091584817
0.6845133519330768
0.6879844553488224
0.6901414778218283
0.6908213227903992
0.6898900801582477
0.697564286866212
0.7104666222502616
0.7224001361923782
0.7194728110019702
0.706939989077483
0.6981882146793383
0.6922717529174367
0.6881402870675072
0.6848822916631828
0.6826184602022898
0.6767109068928944
0.6695176679544319
0.6641898622527999
0.6635485660606937
0.6685644993816278
0.6782167776565684
0.6908384114177909
0.7049283201167893
0.719246783687995
0.7327192446266579
0.7261538582349065
0.7211608825277291
0.7182737276521525
0.7178154299382116
0.7198358878941397
0.7093665436816058
0.6993511128589985
0.6908615999482324
0.6840682308312884
0.6785536478897437
0.6741327595399141
0.6715222546531745
0.6724992614809775
0.677764958379378
0.6848822916631808
0.8057886436736447
0.7993889209791116
0.7863560035158967
0.7730328070504949
0.7614209871913381
0.7517857680258928
0.7437936483641978
0.7332096661730403
0.7176308552954894
0.7026083380970561
0.688304348250181
0.675095390317461
0.6624101278861734
0.6521153150595107
0.6462792163155785
0.6443198342298899
0.6463351875986086
0.6623467471880944
0.6867282677795948
0.7106322358258348
0.7336379699930656
0.7559728642110279
0.7778112708562399
0.7872238198270699
0.7969282606075818
0.8047124711957931
0.8057886436736482
0.806185151870425
0.8078575089831782
0.8106832698296831
0.814535452304106
0.8192911891536123
0.8248393540761012
0.8310853884577295
0.8379516331539377
0.8453715341112484
0.8532752763492184
0.8615613938121995
0.8679270914067021
0.8663324782026133
0.8638172796383343
0.8603102187623476
0.8557280876652053
0.8499600296158346
0.8381496164734439
0.8109136796438925
0.7833459931631808
0.7580302603766812
0.7364741523556062
0.7329294778699181
0.7415262451610749
0.7442331362164555
0.7270245493478059
0.7117044044335085
0.69891030646455
0.7001923123863337
0.7038560951767714
0.7094195464246345
0.7162294458245997
0.7235673382161998
0.7307264019800249
0.7371002727558257
0.742309402952251
0.7424161283505828
0.7384213149245503
0.7358324066544587
0.7393708557531194
0.740057053548211
0.7371499131554883
0.7314770925725882
0.7253778993506095
0.7349958441233957
0.7296413686220217
0.7232324365191695
0.7167877449142399
0.7106416793898275
0.7051778332727131
0.7008424162653014
0.6981127259830768
0.6973978244504209
0.6989103064645653
--------------------------------------------------
Omega_list, numpy.float64, 648
-0.00923885126537783
-0.1606606608989264
-0.2984875014196842
-0.2917124779460611
-0.23239601329623233
-0.17114284509918395
-0.12120879923082686
-0.08329991165993231
-0.05531382423985182
-0.03526005210291143
-0.02198482039545759
-0.00518161372038207
-0.0025490996332963
0.0019873495132042944
0.0028463912424149
0.0013955492840142898
-0.0011309226946247045
-0.04256846184536375
-0.05263709536075872
-0.06824476781258793
-0.08906228574123327
-0.11409107624575078
-0.14019330971101987
-0.1586395451316325
-0.1479680616899438
-0.07895459269526509
-0.009238851265372841
-0.013875590111333738
-0.024212495122918586
-0.035850169505280485
-0.04682315595335512
-0.056917820519252274
-0.06639708089347657
-0.07552629293246953
-0.08448904545608872
-0.09339452080801972
-0.10229223863456632
-0.11117907909952272
-0.11999916358535784
-0.1286357681587301
-0.1368948029658655
-0.14447675284601671
-0.15093391951578056
-0.15560880128420843
-0.14907771720439045
-0.1554203958006816
-0.14739325974950165
-0.13118552954217771
-0.10445022545606758
-0.0662853521685613
-0.021876013062244473
-0.06276059020554561
-0.04325909586355747
-0.043136578213279486
-0.04321064682389028
-0.04445081548654481
-0.04072409488462059
-0.03368767665939644
-0.025766720807059773
-0.02006053022898848
-0.02016039062675764
-0.029783766800237
-0.052169158084168894
-0.02932217997050616
-0.06633927530837291
-0.012628148827346336
-0.08187251970909454
-0.06056100836062913
-0.05984304905566828
-0.06250687769638673
-0.0698041866740283
-0.06979012019275577
-0.09466626861963012
-0.09253717286563663
-0.09068652399575022
-0.08814918043181574
-0.08420588968777848
-0.07830362091292921
-0.06992364288398822
-0.05846193821301862
-0.04321064682390924
0.03172529300497188
0.030625854544773113
0.02532966212504776
0.018084528880450753
0.010971813586558124
-0.012519728202183125
-0.028954964201878968
-0.008230532958294984
-0.025420325831693076
-0.028548019233880766
-0.020816058853383734
-0.01528065954601801
-0.023874685681570605
-0.031327645089051
-0.036612525540135235
-0.038958259608031405
-0.03844188938961926
0.006007690888007809
0.014461500542715007
0.026744502217327958
0.04722282610197642
0.08224277317815837
0.04946820542859741
0.0525746821544113
0.05137774104007164
0.04412072700251567
0.03172529300496833
0.025537974982788637
0.01761540855109109
0.007984792280509946
-0.0033987359277012456
-0.016602642399780303
-0.031659795556403234
-0.04850783323376795
-0.06693349228561486
-0.08653155407252641
-0.10669042933327075
-0.12661357375101578
-0.14538555893192895
-0.1620827833875037
-0.17592331172555842
0.03691184012599369
0.02400891274429215
0.012201534347128867
-0.22687120595633947
-0.23185930870356258
-0.22953047599821136
-0.22754038267199356
-0.2250986225974207
-0.2217236784006658
-0.2173736877504933
-0.042608844996508466
-0.02456243304969214
0.004449539040893142
0.014784057122817678
0.027202428632887753
0.04379801774721151
0.059419006187304585
0.06884639272798286
0.06884305389783593
0.05894582284766149
0.04078575550097985
0.016665225891181877
0.004973370121850618
-0.005392278603055113
-0.1238542587747756
0.010971689706534449
0.34767769501470175
0.3038768145733853
0.25606094926332845
0.20235444460128096
0.19027339212872124
0.4823413000763213
0.47040661954550733
0.46143857075163425
0.4338458018050801
0.3776520148239166
0.29504966663318805
0.19746544906608657
0.09979443293966977
0.014784057122812902
-0.7228407571240706
-0.7179536895901234
-0.6925260917274679
0.10780980586763664
0.029149213865274234
-0.4707428348935581
-0.3752580478232495
-0.18519381979426208
-0.14460226718424912
-0.1068866625175
-0.07483606403112443
-0.050004607566516514
-0.1118786493105845
-0.29241680401987563
-0.9185243257542339
-2.7813090867835637
-2.1320619337941333
-2.4980178166426703
-2.6588627441532293
-2.6060021341219293
0.04704877857428864
0.045971112369646114
-0.020278577217459168
0.02677273476186105
0.10765876210625641
0.23209703800205228
-0.7228407571238751
-0.7526356862124893
0.18608055380892477
0.08202799784516522
-0.013885413365602266
-0.09860276029689335
-0.16949512553534776
-0.22478054419040858
-0.2636973369079674
-0.2905648524472411
-0.3021391055478154
-0.3010428214982453
0.0854004277987746
0.06668252009772951
0.05093759472497139
-0.18644165530332213
-0.19367132667571837
-0.198319443340461
-0.20789213812835775
-0.206986973799059
-0.2170596558477053
-0.23666343359280803
-0.2706665551684744
-0.32193538231558083
-0.383183340797436
0.0473105826034252
0.007927660856863791
-0.9987432639432399
-0.9599158607400136
-0.8931757835635712
-0.7239740471959621
-0.300516288765439
0.4665868922615066
1.194103075025574
1.385244192826373
1.1833991348792114
0.9151964341358081
0.704610256671526
0.5572534293588324
0.4543246689080156
0.3942319243399385
0.049210428145990324
0.12840837101853536
0.29829624935367094
0.5926396635679841
0.48924047033670987
0.14299680289691877
0.019182666558453618
-0.28307862192920835
-0.9022202932050345
-1.6507896855020439
-1.8872674353505157
-1.6043126551562625
-1.2420179247553045
-0.9599158607401772
0.40683622560624955
0.34160316106851346
0.22240003209703316
-0.6391879481132702
-0.5621008832725849
0.005472832122711609
0.002999009222116919
0.0058123186275553275
0.017702024393426205
0.043708494582610974
0.07340950011012237
0.060743078611804766
0.12195853014599708
0.3015965446956817
0.9278494233593563
2.7910965536369456
2.1420723765297027
0.12359791998749088
0.08251118469521583
0.05777498868126198
-2.369354801077966
-2.0113404389260428
-1.9250878713809776
-1.5511107873297094
-1.2123092806885165
-0.9309234971496025
0.40683622560627564
0.2952307511708824
-0.7776069582625904
-0.7970790863196362
-0.810478942382274
-0.817511414002183
-0.8183126757101822
-0.8135274885206961
-0.8042750100908933
-0.7920023143583639
-0.778249541235582
-0.764340594430868
-0.08285873143058833
-0.08748289603090878
-0.09571351762435375
-0.1028628869356691
-0.09885385344264219
-0.06065989261884159
0.067837422320175
0.3519829520708691
0.3957627887881019
-3.8108970876225214
-2.9995415966833177
-2.128460253786664
-1.6884384590837296
-1.3647322947511282
-1.1335003964780928
-0.021681892967967305
-0.03189661624156732
-0.044755985082567014
-0.06118087938862822
-0.07602637153603665
-0.0841243189102353
-0.08234667306710296
-0.07044210160439543
-0.0503899023862079
-0.024922996273880883
-1.0136319328816614
-0.9145347349445946
-0.8623409232750097
-0.6443579946288907
1.6691081605424285
0.9454596232382911
0.10562083542693279
-0.7457999285749668
-0.5695681203804889
-0.4853848633535454
-0.474277349152582
-0.466706354741966
-0.4409335497813842
-0.38678007552988963
-0.3062936842260403
-0.21080431228109026
-0.1151206543315574
-0.03189661624156097
-0.007106519161232623
-0.009114687394016822
-0.010725807286457688
-0.011960393098775566
-0.0128940850933293
-0.013937928335810432
-0.01624243479537753
0.17629683293203324
0.13339584689100725
0.09804330749402715
0.0877067231240621
-0.36408745968012646
-0.26513748169808654
-0.17443955935343539
0.2268741202372472
0.20576033621023337
0.17900443584537157
2.5090237822938155
2.6727118525344573
2.6241506507903853
2.39271697031635
2.040247849869638
-0.01270750469863254
-0.009647385015666152
-0.008242733621617562
-0.007553763371108304
-0.007106519161230497
0.0001745722231274692
0.010683707667836499
0.024423847190200625
0.04140938881917305
0.06161978384815625
0.08495201451431052
0.11117321134862918
0.1398783872963474
0.17045972027284428
0.20209774126180266
0.2337818411126223
0.26436892454116145
0.2926784275303025
0.11021413888287807
0.11495963583887531
0.10870889739077523
0.06844564160207077
-0.06194349448751246
-1.2153451610786405
-1.5887408137979058
2.1771650002200427
0.9133519142967501
-0.2639503214486323
-0.7849651065535088
-0.936503701599331
-0.7717893767605344
-0.5304524212868023
-0.47824685980621356
-0.8729963303003503
-0.5976738698950284
-0.43119771456678446
-11.356815225379997
-9.50340138866295
-4.32372728343537
-1.9526086047641686
-1.2464293901173724
1.6447774689515093
2.196012161182014
2.544226751082589
2.192464692991504
-0.2983808297628685
0.03722239580673868
0.03572129682251587
0.041528354593670526
0.041597896244148676
0.31866509934271425
0.2526335068834469
0.9413431206785066
1.142313151718865
1.52831131695862
1.6291359454310301
-0.7688989322661157
-0.8562049593795876
-0.47824685980649745
-0.3555739183548876
-0.29250577259417737
-0.17842013787699684
-0.07058342468428447
0.6946060811643606
0.5567244401172876
0.4109444271042795
-1.045994549605029
-0.9006426834723718
-0.7036894374535931
-0.5143404233152271
0.14671803716144655
0.221345292588651
0.2371238073587378
-0.10080261799914429
-0.05140833358357307
-0.027504653436596162
-0.17318109259535344
-0.5401746655778019
-0.05106717648627645
-0.030813501283545194
-0.018994682876325317
1.8901313053406723
1.5343784224831407
1.2269891209970574
1.0040451525092533
-0.3555739183549146
-0.24417089217152335
-0.1355833596977615
0.9004847782652119
0.870056449643012
0.8298660221232048
0.7835149323404988
0.7345899728668048
0.6862999889612205
0.6411993974914606
0.6009627323791505
0.5660772392775253
0.10257520249558758
0.10453209928747835
0.31761746496602045
0.3383192188665174
0.35427509420396286
0.3654423081426011
0.30747170677622404
0.37598715100494395
0.23249039825581588
0.2274462387528141
0.2218902344874323
0.215360086334891
0.20791368247560293
-0.6040354789236373
-0.6304565521303541
-0.6795570444737192
-0.7724998335244975
-0.7444608153232418
-2.5691786589601873
-6.6169903299788935
-0.31919291608304595
-0.29177315245653934
-0.35380382643255653
-0.49638693551161045
-0.6908152153163204
0.02386542011195467
0.0638105653418644
0.12399774509746676
0.07666901883308422
0.04974559643074415
0.08150366146461585
0.2217390750290653
-0.10381917753544766
0.17431679273194245
0.5776063622622047
0.8618030818653927
0.13923874776866085
-0.03407809093582714
-0.26998744538648756
-0.5408228248894824
1.184223796267491
0.17964613412901675
-0.7724998335238722
0.9057244252282831
0.8883281966850803
0.8577707758725543
0.79867227039443
-0.0002004083028924906
0.03203908965351247
0.038726004745531104
-0.022163823693780886
-0.03555912789536328
-0.061285015785386476
-0.10265282090958902
-0.15565594954411893
-0.22799586824528872
0.15043820811542227
0.06894647238565127
0.01491488347680701
-0.010664494411329035
-0.12659903855993465
-0.0825954829526828
-1.2190400458864556
-2.034155258057504
-2.373644796672022
0.04600939392587569
0.009744365969327276
-0.06291081003403096
-0.18214905548527266
0.905724425228225
0.9201139890369863
0.9179591872567314
-0.03243980358160711
0.06223503553524025
0.14540622073464646
0.21447685165563807
0.267724425163898
0.30461875858249304
0.3272476698783167
0.3359909008399306
0.3339945648038457
0.44233184330951053
0.4277495565953208
0.39954858011083383
0.35556982999356845
0.2926470538372486
0.20736257565030206
0.2514216904258173
0.23782403049198206
0.3781409745994548
0.381066456062304
0.38744653947360863
2.3907678067113536
2.4711997543861473
2.298636018871206
1.9024261067058819
1.526180258935639
1.4350976889499603
1.7629728643679794
3.2896044646726805
6.913478440575001
10.885594698496057
8.303834523456292
2.9317818996513765
0.7606381577893202
0.3199613054518269
0.2941546027597419
0.3381281397246145
0.3845526938974259
0.22869560586553084
-0.0668830921588057
-0.398389880831236
-0.4864791228652708
-0.10372445874443345
-0.368979947774493
-0.7243695609480008
-0.8844899061761222
-0.661822490828836
-0.2438142979867074
0.11869915509558107
0.2544861644301835
0.41669915915522626
1.0592150484999625
1.4350976889503775
-0.13162136085284876
-0.12185778347988441
-0.12140390408514279
-0.12120201179225398
-0.10079831808991008
-0.06173274266221654
-0.01924200625521387
1.0334658976034277
0.9026290797080632
0.7113911634154955
0.5224615497675381
0.3698537288383553
0.2527006642834659
-0.2417271159807007
-0.22989641437889985
-0.2076841957510016
-0.17986261361798553
0.13399266597044443
0.49924418955077393
1.1738984839101057
1.9785693268034164
2.2949897283911724
0.07196104924127333
0.05799358235577934
0.030401213325169207
-0.024423756644961048
-0.13162136085299297
-0.11638590998571147
-0.08981239223676757
-0.05380790259514867
-0.011311838996755808
0.03419807243348205
0.07927876585050664
0.12102512697209633
0.1573984046649255
0.18735265757957587
0.21081886158935437
0.22869313424124044
-0.4933214680408249
-0.46008472757856617
-0.41624155257488804
-0.3584493396153667
-0.2830131383644135
-0.18655569960728405
0.05738373352732471
0.8660220255922959
1.194243547588762
1.6338165182672633
2.0853045178302665
0.3994340776568464
0.41472241080333394
0.6351649011381072
0.6594294032252082
0.7065331630050773
0.7985979200780067
0.7728026875676068
0.6237406472367234
0.45195830695384276
0.33383857625961577
0.3023684854516682
0.36575152400814587
0.5185409296242183
0.735068615062799
-1.6510416583709557
-2.188694666357968
-2.526833157231042
-2.1973438916909136
-1.7124443090213028
-1.0752873732134633
-0.40664390296103015
0.147971085897181
0.0744907414158585
-0.2442759453587562
-0.18060257426918272
-0.06927067174021506
0.10138160587604905
0.33340431351994554
0.598684688483509
0.8190998346290763
0.8960638904804504
0.7985979200774009
--------------------------------------------------
vg_list, numpy.float64, 648
-0.049431485324107564
0.05079451158257275
0.11937515847130505
0.16441368176349602
0.19867300199764643
0.22769936155754208
0.2529892392666067
0.2743661549105235
0.2909152273189634
0.301287355698844
0.30376964684078267
-0.007018489243739302
-0.057291391535511174
-0.10559952390297687
-0.15043989930288482
-0.19067918750207963
-0.22555101763407365
0.14269445429965186
0.1353911807647317
0.12529883160743213
0.11304938372739498
0.09910988229827682
0.08353891002199167
0.0653721296835888
0.04130112782660397
0.004337329906955248
-0.0494314853241056
-0.06624611788822155
-0.0800159375570783
-0.09001366287922602
-0.09703052416793048
-0.10209534749591177
-0.1059716742985457
-0.10913546999637944
-0.11186160527401554
-0.11429947920535878
-0.11652271147380416
-0.11855958711817517
-0.12041173443273476
-0.12206552605402589
-0.123499043322386
-0.12468589982952624
-0.12559666731055655
-0.12619797471409722
-0.1264491702469854
-0.12629615041324377
-0.12566196201462632
-0.12443606848925698
-0.12246600948057473
-0.11956373310958063
-0.11554691627656573
-0.11033784766642446
0.0492471449828956
0.05110884371652426
0.052867536576550835
0.0716376031194894
0.09068198260392613
0.1094644331855067
0.12739014657343686
0.1438257789478669
0.15812779856889886
0.1696747841786893
0.17789860267314378
0.18230981902840374
0.18251567544173392
-0.0860771478835608
0.1537376316593878
0.1255542881937118
0.0947994584854688
0.06265217438759096
0.030311749285551075
0.043459789911976916
0.054733461592160054
0.06385582719518507
0.07059865623820195
0.07476796837886447
0.07619891879664029
0.07476155233508901
0.07037735596900781
0.06304440695402311
0.05286753657655311
0.04888313154721003
0.12144849178408204
0.18874797445967695
0.24793170157724034
0.2976550002764823
-0.11826093584163955
-0.1228196795217157
-0.11574205211441697
-0.09890542963230395
-0.07409147122495312
-0.042953868450423066
0.2962988384665732
0.27504473817766023
0.24858299189246125
0.21773331774423615
0.18338391176878172
0.1464934711846751
-0.22186620353508413
-0.21314793753263683
-0.1983375335864479
-0.1763179662840873
-0.14607948882378635
0.20519859842138577
0.17278104045927797
0.1350300033766791
0.09308497380375037
0.048883131547215984
0.0412761816572993
0.03383382050329356
0.02676369318373165
0.020257614400457796
0.014481810575160596
0.009570750081342113
0.0056248789466563955
0.002711462559442896
0.0008668853516798981
9.896968362735434e-05
0.00038773549092780335
0.001684247299663435
0.00390697692486088
0.006936388709195658
0.05420336538783194
0.05181627581050996
0.049680802506519114
0.04784357024535717
0.046358743852737846
0.045285573424404806
0.04468296132368883
0.044600278829678874
0.04506288808197656
0.0460538131274617
0.0474964376262491
-0.10411274978856525
-0.09741321762224157
-0.09107376996723728
-0.08826365956026219
-0.08612117850730233
-0.08470162380960806
-0.08392090004606251
-0.08361096074189975
-0.0835999217516882
-0.08377491195866306
-0.08409892679857495
-0.08458432614296424
-0.08524784418909184
0.17823425737335927
-0.0877845099793266
-0.1267953812648611
-0.11816800717344964
-0.10609128959652256
-0.0919155221759026
-0.096489086836368
-0.014231087456659727
-0.026563280175018234
-0.039813204449029534
-0.053137772535855395
-0.06561523667011321
-0.07634185864431868
-0.08452686956806245
-0.08956433027235637
-0.0910737699672397
-0.09067730985553565
-0.1410447715091244
-0.19354995618240786
-0.06717989807471338
-0.10021506947024576
-0.32822763600864147
-0.3564467833170881
-0.37466999360172315
-0.3834416283135408
-0.3838032998984657
-0.3769619782881759
-0.3640930381093288
-0.3655663276299717
-0.3515857643445648
-0.29980404810318323
-0.13238158770501307
0.15737720944858385
0.11181528372853985
0.06290229747345975
0.013326376865085934
0.2536368375911835
0.23201893897738324
-0.10700656831716217
-0.059276119812069344
-0.0042662072436275705
0.05522307428982734
-0.09067730985553757
-0.09659368482809935
0.1036690185693207
0.09833596357539744
0.09329672632335996
0.08855938185945762
0.08412022148361217
0.07996433543885398
0.07606811295773061
0.07240334611231045
0.06894202089194149
0.06566097611359938
0.06254538301161316
0.05959088167390607
0.05680427796101528
0.010608314708317058
0.014707537705869004
0.018962963689703335
0.02304616586872465
0.02657469228892191
0.02912114502109689
0.030231316237084905
0.02945586815110724
0.026410393851786212
0.02088886034662053
0.01306087892386488
0.0037513459018728955
0.023929282237733163
-0.008632136512950087
0.0021981092960051893
0.005107436802857905
-0.008681415888999677
-0.043423153415269714
-0.09036929121822909
-0.1313201944628853
-0.15592099671251441
-0.16477146797574146
-0.1616648532000306
-0.14954000942703988
-0.13006517471004547
-0.13091199098217585
-0.08261608697243722
-0.06810188540360164
-0.04045500193838563
0.005149444471496565
-0.0035022782691224094
-0.09723330135152469
-0.09339985201382456
-0.08370980458370847
-0.06661171233736196
-0.04318196129088367
-0.02124366037805246
-0.008846055434401305
-0.006074766169336332
-0.008632136512952662
0.11513415489025397
0.04363445433312528
-0.01868377739881312
-0.24453893182041347
-0.2903847971719574
0.33776544925065244
0.3687409753694155
0.3911913703800104
0.4055331578017708
0.4118265806157765
-0.15337282030961108
-0.16392580403664214
-0.08342080900211452
0.004303394419481764
0.06463555086833991
0.0074993633754563095
-0.1775921583625976
0.29515748956135746
0.2843538509580038
0.2707967603733694
-0.03346826087526205
-0.07366594420831815
-0.1037247460390194
-0.12101641886602252
-0.12423949350498609
-0.11357665498492081
0.11513415489026135
0.10927728778612522
-0.1027860674413186
-0.10921242877415091
-0.11585108113551902
-0.12269373337369009
-0.12973823098923268
-0.13698173546436118
-0.1444148012924179
-0.15201651334548788
-0.15975041803831727
-0.16756081612196486
-0.17536841922330293
-0.18306388690692024
-0.19049573501788136
-0.19744427541421025
-0.20355685947483984
-0.2081581491940845
-0.20956002256876333
-0.20171278259075082
-0.153381836292225
0.004103754435314669
0.0938269408505916
0.10837988893805005
0.09989978851386486
0.08050850852188945
0.054346691037408516
-0.005293530317337494
-0.011354791174046697
0.004110962161140312
0.01968678465281134
0.03528363254156322
0.050478309072671784
0.06451756815123133
0.07639107271400755
0.08492512861264102
0.08889196738577639
-0.13763051059053055
-0.14450667789638746
-0.1466655152529216
-0.1332570876977731
0.07301144891044131
0.07608719617202656
0.07765507045728307
0.07200634188169412
0.08797750661145554
0.09260480847027425
0.08885239817063638
0.07924777118052836
0.06580058502598958
0.05013271244250566
0.03358778390783217
0.017278806139569752
0.0020875809767845026
-0.0113547911740501
-0.017256732235475226
0.024663032654461927
0.06592279886169063
0.10568801998287547
0.14317938263691418
0.17770904949375688
0.2087272586893724
-0.08312799120944843
-0.11240371239786036
-0.13601580690201626
0.40975526360915726
-0.06413075088989245
-0.09155324948993185
-0.1232171517066346
0.35895504844781245
0.3339499151684542
0.304037683060696
-0.14789731155488367
-0.11266258108594526
-0.07245495867363608
-0.028723341896581774
0.0165195584085099
0.058413285541401294
0.04143222428265641
0.02290240858086237
0.003205399277126004
-0.017256732235474782
-0.02429130394784826
-0.03140561620405786
-0.03854696718880578
-0.045662011054528
-0.05269773086134798
-0.059602242760584796
-0.06632533183961968
-0.07281873624379495
-0.07903604514371576
-0.08493226817260842
-0.0904628561166502
-0.09558233246695833
-0.1002422217708028
0.17215760119489967
0.1693718975745171
0.16655944664433425
0.16328149451102264
0.15810870205503097
0.14525517798437637
0.09370083846167608
-0.0651616060963556
-0.15454559421859915
-0.1671468089223288
-0.1552094598936381
-0.13268652363008618
-0.10880373537727113
-0.09062194534421544
-0.07916664038764484
-0.07857734339380407
-0.000673367558089253
0.005498225128599828
-0.09514674318126853
-0.10054256645875219
-0.10624835442606405
-0.11568626835442813
-0.12724295140423147
0.08724352077408412
0.07969745496975394
0.06774386622522931
0.07034338141757795
-0.11521113091005658
0.007090448239877404
-0.013198378429067716
-0.03716980283808917
-0.032237807200475296
-0.027201623173113205
-0.02254914518576555
0.10094278740785008
0.11555200319688294
0.11258715644929822
0.09236692832005247
-0.007380650873439469
-0.003584713109664104
-0.07916664038765715
-0.25084287535553257
-0.24793462235300082
-0.24267294393252542
-0.23669594630752228
0.03341982330661954
-0.009715816110283375
-0.04874008141490571
-0.1859234888369525
-0.16126903128808634
-0.13205851138299396
-0.09931573897593288
0.3987723701231629
0.3917389227151475
0.3783643035554274
-0.1577330324367032
-0.19342358575016558
-0.2285364392480867
-0.23825518528536274
-0.2462759991742411
0.09668242396022397
0.08634346247532343
0.0734910949842541
0.0612715206531988
0.10408510973410483
0.14434378830673605
0.18223724282800646
-0.2508428753555354
-0.2552062372019701
-0.259327344250334
0.20820171527023945
0.20481268717858508
0.20143158167710368
0.1980499293329618
0.19466355546520633
0.19127563800499806
0.18789892545447967
0.18455627912555198
0.18127896359724924
0.17810220329739285
0.17505725212476625
-0.10438821735097982
-0.10795599724895061
-0.11086477547535145
-0.11300658480628838
-0.11422777461764791
-0.11429628051880261
-0.0984580749576729
-0.07471303199355833
-0.05203780250461326
-0.03190301879367506
-0.015726096018920777
-0.004502549342866615
0.0014317964484576416
0.002429638756345144
-0.0005802298504348075
-0.0025598051297009775
-0.08148567507934452
-0.08782264788451735
0.014886208058758798
0.02570536302071363
0.03586559750060464
0.04306133658575961
0.044877359841083764
0.03924552878035024
0.0254710319787359
0.0054770620749469544
0.019764536065665333
0.01938462845831156
-0.09326828394168364
-0.06880812725256902
-0.044292282021457574
-0.01738079776926908
0.023135476270398116
0.06754309062693614
-0.018653062118436037
-0.015622845533917379
-0.013170738627227861
-0.010633370984711364
0.04131044253942746
-0.02806055038119349
-0.0005802298504287325
0.2185116914621204
0.17473910393835704
0.1276256995294926
0.07974927702319798
-0.2295175296438031
-0.21958422558366425
-0.20535112784755993
0.2358759999526032
0.2590380287065785
0.2783444262934993
0.2940366551657614
0.3059252669270151
0.27599986554471195
-0.06806484162201464
-0.10558872825461335
-0.14259747363131223
-0.17851791170538853
0.10878042268208894
0.10424734567370268
-0.2523141080172752
-0.2549014138503809
-0.2523164827349631
-0.24596609273219525
-0.24065903190651172
-0.23987024411646712
-0.2438158341820681
0.21851169146212468
0.21504237186870934
0.21160850651138263
-0.2631037451027053
-0.266373330024371
-0.26891761889086535
-0.2704735856969697
-0.27075344797284945
-0.26947034309179335
-0.266366384035588
-0.2612382682190182
-0.2539554374729709
-0.24446626568001267
-0.23279044334741222
-0.21899918005505295
-0.2031895259180405
-0.1854632205197525
-0.16592415298821667
-0.1447089985108288
-0.12206312022598433
-0.1128443538274998
-0.10927528632770922
-0.10264060441859228
0.16929039287267725
0.15962280441998494
0.14762125522519612
0.13544013364080265
0.12604913310287477
0.11917444565525939
0.0651333202605911
0.02970545155798065
0.025551391006887397
0.052413778836035214
0.094652083692996
0.1332779023057783
0.15996462220927055
0.1735070199764774
0.17478493010800472
0.16487666470259282
0.14468997769526346
0.14456643199423785
0.13390836727796035
0.11301016474475253
0.08325022169839542
0.04792091962913762
0.02048239798712545
-0.02206143831570774
-0.06981195858614957
-0.10906279198674118
-0.13378502416993057
-0.14377041735917903
-0.1301105023426005
-0.06909757504473904
0.028129208589397724
0.11917444565526192
-0.059144516483289535
-0.1983124988586824
-0.23229429892662212
-0.22090296674581675
-0.19998872215857266
-0.18355227556766127
-0.17746091021497246
-0.08989924985759354
-0.06896116282447981
-0.04671191335320418
-0.02166775308606703
0.00657692745770449
-0.030522673450039506
0.23983621812750866
0.19932896642615167
0.15575108276207028
0.10997889538025302
-0.18208752930402566
-0.18106277904347007
-0.17507428179661907
-0.16605303067771385
-0.15956274721995214
-0.14015818938356245
-0.1718738807195035
-0.188538555596388
-0.1624901911670973
-0.059144516483289965
-0.06347044210947816
-0.0666456786082034
-0.068722432526445
-0.06981949740513063
-0.07011096614957042
-0.06980241530613794
-0.06909535069371366
-0.06814148875478176
-0.06698417828130188
-0.06546888407190965
-0.06306843732171193
0.11900307965081611
0.12248424535649663
0.12550127747848344
0.1281670143690693
0.1306243025642224
0.13303674677517688
0.08033994868719298
0.18634073361755993
0.1866050600381696
0.1830172150536413
0.17697406149542308
-0.09158479464126396
-0.0745251157205097
0.1372569368335016
0.12586404737635337
0.11200144146255178
0.09745447203793434
0.1269489673933117
0.14989178184648802
0.16364079382402247
0.16676970416616993
0.15851793468641978
0.13892996090622117
0.109722820242819
0.07536449484588949
-0.08824747779249101
-0.07541090642043703
-0.05770540920930124
-0.044770605963561916
-0.021460833141114216
0.0032224163605697395
0.008582192677988532
-0.013823121735645757
-0.04146493078113684
0.12094984826950025
0.13108581790647572
0.1385659694365881
0.14315656244161634
0.14411851437563697
0.1403513694541081
0.1309465131581089
0.11608000020760298
0.09745447203793225
--------------------------------------------------
